# Supplementary material for: Diversity and substrate-specificity of green algae and other micro-eukaryotes colonizing amphibian clutches in Germany, revealed by DNA metabarcoding
Source: Naturwissenschaften. 2021 Jun 28;108(4):29. doi: 10.1007/s00114-021-01734-0 (PMC8238718; doi:10.1007/s00114-021-01734-0)
Supplement: Supplementary file 1 — Supplementary file1 (XLSX 62 KB) [file 114_2021_1734_MOESM1_ESM.xlsx]

## Sheet: Online Resource 1
Diversity and substrate-specificity of green algae and other micro-eukaryotes colonizing amphibian clutches in Germany, revealed by DNA metabarcoding
Sten Anslan#, Maria Sachs, Lois Rancilhac, Henner Brinkmann, Jörn Petersen, Sven Künzel, Anja Schwarz, Hartmut Arndt, Ryan Kerney, Miguel Vences
#Corresponding author: s.anslan@tu-braunschweig.de; Zoological Institute, Technische Universität Braunschweig, Braunschweig, Germany
Journal: The Science of Nature

## Sheet: Table S1
Table S1. Samples metadata.
Sample name	Substrate	Quantity collected	For DNA extraction	Samplig site	Coordinates	Sampling time	Algae col. cat.	Embryo develop. stage	Aver_temp_10days (°C)
OB1a	leaves	9	centrifuged pellet	Lelm1	52.2133N, 10.8305E	2019-02-25	#N/A	#N/A	#N/A
OB1b	leaves	9	centrifuged pellet	Lelm1	52.2133N, 10.8305E	2019-03-12	#N/A	#N/A	#N/A
OB1c	leaves	9	centrifuged pellet	Lelm1	52.2133N, 10.8305E	2019-03-25	#N/A	#N/A	5.57
OB1d	leaves	9	centrifuged pellet	Lelm1	52.2133N, 10.8305E	2019-03-28	#N/A	#N/A	6.06
OB1e	leaves	9	centrifuged pellet	Lelm1	52.2133N, 10.8305E	2019-04-05	#N/A	#N/A	7.55
OB1f	leaves	9	centrifuged pellet	Lelm1	52.2133N, 10.8305E	2019-04-11	#N/A	#N/A	8.27
OB1g	leaves	9	centrifuged pellet	Lelm1	52.2133N, 10.8305E	2019-04-18	#N/A	#N/A	7.49
OB1h	leaves	9	centrifuged pellet	Lelm1	52.2133N, 10.8305E	2019-06-13	#N/A	#N/A	#N/A
OB2a	leaves	9	centrifuged pellet	Lelm2	52.2133N, 10.8307E	2019-02-25	#N/A	#N/A	#N/A
OB2b	leaves	9	centrifuged pellet	Lelm2	52.2133N, 10.8307E	2019-03-12	#N/A	#N/A	#N/A
OB2c	leaves	9	centrifuged pellet	Lelm2	52.2133N, 10.8307E	2019-03-25	#N/A	#N/A	5.57
OB2d	leaves	9	centrifuged pellet	Lelm2	52.2133N, 10.8307E	2019-03-28	#N/A	#N/A	6.06
OB2e	leaves	9	centrifuged pellet	Lelm2	52.2133N, 10.8307E	2019-04-05	#N/A	#N/A	7.55
OB2f	leaves	9	centrifuged pellet	Lelm2	52.2133N, 10.8307E	2019-04-11	#N/A	#N/A	8.27
OB2g	leaves	9	centrifuged pellet	Lelm2	52.2133N, 10.8307E	2019-04-18	#N/A	#N/A	7.49
OB2h	leaves	9	centrifuged pellet	Lelm2	52.2133N, 10.8307E	2019-06-13	#N/A	#N/A	15.21
OB3a	leaves	9	centrifuged pellet	Dahlum	52.1681N, 10.8706E	2019-02-25	#N/A	#N/A	#N/A
OB3b	leaves	9	centrifuged pellet	Dahlum	52.1681N, 10.8706E	2019-03-12	#N/A	#N/A	5.28
OB3c	leaves	9	centrifuged pellet	Dahlum	52.1681N, 10.8706E	2019-03-25	#N/A	#N/A	5.68
OB3d	leaves	9	centrifuged pellet	Dahlum	52.1681N, 10.8706E	2019-03-28	#N/A	#N/A	5.85
OB3e	leaves	9	centrifuged pellet	Dahlum	52.1681N, 10.8706E	2019-04-05	#N/A	#N/A	6.59
OB3f	leaves	9	centrifuged pellet	Dahlum	52.1681N, 10.8706E	2019-04-11	#N/A	#N/A	7.175
OB3g	leaves	9	centrifuged pellet	Dahlum	52.1681N, 10.8706E	2019-04-18	#N/A	#N/A	6.65
OB3h	leaves	9	centrifuged pellet	Dahlum	52.1681N, 10.8706E	2019-06-13	#N/A	#N/A	14.43
OC1_1c	cluch	ca. 30 eggs	centrifuged pellet from 4 ml of 'slime'	Lelm1	52.2133N, 10.8305E	2019-03-25	0	1	5.57
OC1_1d	cluch	ca. 30 eggs	centrifuged pellet from 4 ml of 'slime'	Lelm1	52.2133N, 10.8305E	2019-03-28	1	1	6.06
OC1_1e	cluch	ca. 30 eggs	centrifuged pellet from 4 ml of 'slime'	Lelm1	52.2133N, 10.8305E	2019-04-05	1	2	7.55
OC1_1f	cluch	ca. 30 eggs	centrifuged pellet from 4 ml of 'slime'	Lelm1	52.2133N, 10.8305E	2019-04-11	2	3	8.27
OC1_1g	cluch	ca. 30 eggs	centrifuged pellet from 4 ml of 'slime'	Lelm1	52.2133N, 10.8305E	2019-04-18	2	4	7.49
OC1_2c	cluch	ca. 30 eggs	centrifuged pellet from 4 ml of 'slime'	Lelm1	52.2133N, 10.8305E	2019-03-25	0	1	5.57
OC1_2d	cluch	ca. 30 eggs	centrifuged pellet from 4 ml of 'slime'	Lelm1	52.2133N, 10.8305E	2019-03-28	2	1	6.06
OC1_2e	cluch	ca. 30 eggs	centrifuged pellet from 4 ml of 'slime'	Lelm1	52.2133N, 10.8305E	2019-04-05	2	2	7.55
OC1_2f	cluch	ca. 30 eggs	centrifuged pellet from 4 ml of 'slime'	Lelm1	52.2133N, 10.8305E	2019-04-11	2	3	8.27
OC1_2g	cluch	ca. 30 eggs	centrifuged pellet from 4 ml of 'slime'	Lelm1	52.2133N, 10.8305E	2019-04-18	2	4	7.49
OC2_1c	cluch	ca. 30 eggs	centrifuged pellet from 4 ml of 'slime'	Lelm2	52.2133N, 10.8307E	2019-03-25	0	1	6.06
OC2_1d	cluch	ca. 30 eggs	centrifuged pellet from 4 ml of 'slime'	Lelm2	52.2133N, 10.8307E	2019-03-28	2	2	6.54
OC2_1e	cluch	ca. 30 eggs	centrifuged pellet from 4 ml of 'slime'	Lelm2	52.2133N, 10.8307E	2019-04-05	4	2	7.55
OC2_1f	cluch	ca. 30 eggs	centrifuged pellet from 4 ml of 'slime'	Lelm2	52.2133N, 10.8307E	2019-04-11	3	3	8.27
OC2_1g	cluch	ca. 30 eggs	centrifuged pellet from 4 ml of 'slime'	Lelm2	52.2133N, 10.8307E	2019-04-18	4	4	7.49
OC2_2c	cluch	ca. 30 eggs	centrifuged pellet from 4 ml of 'slime'	Lelm2	52.2133N, 10.8307E	2019-03-25	0	1	6.06
OC2_2d	cluch	ca. 30 eggs	centrifuged pellet from 4 ml of 'slime'	Lelm2	52.2133N, 10.8307E	2019-03-28	2	2	6.54
OC2_2e	cluch	ca. 30 eggs	centrifuged pellet from 4 ml of 'slime'	Lelm2	52.2133N, 10.8307E	2019-04-05	4	2	7.55
OC2_2f	cluch	ca. 30 eggs	centrifuged pellet from 4 ml of 'slime'	Lelm2	52.2133N, 10.8307E	2019-04-11	3	4	8.27
OC2_2g	cluch	ca. 30 eggs	centrifuged pellet from 4 ml of 'slime'	Lelm2	52.2133N, 10.8307E	2019-04-18	3	4	7.49
OC3_1c	cluch	ca. 30 eggs	centrifuged pellet from 4 ml of 'slime'	Dahlum	52.1681N, 10.8706E	2019-03-25	0	1	5.68
OC3_1d	cluch	ca. 30 eggs	centrifuged pellet from 4 ml of 'slime'	Dahlum	52.1681N, 10.8706E	2019-03-28	1	1	5.85
OC3_1e	cluch	ca. 30 eggs	centrifuged pellet from 4 ml of 'slime'	Dahlum	52.1681N, 10.8706E	2019-04-05	1	2	6.59
OC3_1f	cluch	ca. 30 eggs	centrifuged pellet from 4 ml of 'slime'	Dahlum	52.1681N, 10.8706E	2019-04-11	3	2	7.175
OC3_2c	cluch	ca. 30 eggs	centrifuged pellet from 4 ml of 'slime'	Dahlum	52.1681N, 10.8706E	2019-03-25	0	1	5.68
OC3_2d	cluch	ca. 30 eggs	centrifuged pellet from 4 ml of 'slime'	Dahlum	52.1681N, 10.8706E	2019-03-28	0	1	5.85
OC3_2e	cluch	ca. 30 eggs	centrifuged pellet from 4 ml of 'slime'	Dahlum	52.1681N, 10.8706E	2019-04-05	1	2	6.59
OC3_2f	cluch	ca. 30 eggs	centrifuged pellet from 4 ml of 'slime'	Dahlum	52.1681N, 10.8706E	2019-04-11	3	2	7.175
OS1a	sediments	ca. 500 g	0.1 g of dry homogenized sediments	Lelm1	52.2133N, 10.8305E	2019-02-25	#N/A	#N/A	#N/A
OS1b	sediments	ca. 500 g	0.1 g of dry homogenized sediments	Lelm1	52.2133N, 10.8305E	2019-03-12	#N/A	#N/A	5.57
OS1c	sediments	ca. 500 g	0.1 g of dry homogenized sediments	Lelm1	52.2133N, 10.8305E	2019-03-25	#N/A	#N/A	5.57
OS1d	sediments	ca. 500 g	0.1 g of dry homogenized sediments	Lelm1	52.2133N, 10.8305E	2019-03-28	#N/A	#N/A	6.54
OS1e	sediments	ca. 500 g	0.1 g of dry homogenized sediments	Lelm1	52.2133N, 10.8305E	2019-04-05	#N/A	#N/A	7.55
OS1f	sediments	ca. 500 g	0.1 g of dry homogenized sediments	Lelm1	52.2133N, 10.8305E	2019-04-11	#N/A	#N/A	8.27
OS1g	sediments	ca. 500 g	0.1 g of dry homogenized sediments	Lelm1	52.2133N, 10.8305E	2019-04-18	#N/A	#N/A	7.49
OS1h	sediments	ca. 500 g	0.1 g of dry homogenized sediments	Lelm1	52.2133N, 10.8305E	2019-06-13	#N/A	#N/A	15.21
OS2a	sediments	ca. 500 g	0.1 g of dry homogenized sediments	Lelm2	52.2133N, 10.8307E	2019-02-25	#N/A	#N/A	#N/A
OS2b	sediments	ca. 500 g	0.1 g of dry homogenized sediments	Lelm2	52.2133N, 10.8307E	2019-03-12	#N/A	#N/A	5.57
OS2c	sediments	ca. 500 g	0.1 g of dry homogenized sediments	Lelm2	52.2133N, 10.8307E	2019-03-25	#N/A	#N/A	6.06
OS2d	sediments	ca. 500 g	0.1 g of dry homogenized sediments	Lelm2	52.2133N, 10.8307E	2019-03-28	#N/A	#N/A	6.54
OS2e	sediments	ca. 500 g	0.1 g of dry homogenized sediments	Lelm2	52.2133N, 10.8307E	2019-04-05	#N/A	#N/A	7.55
OS2f	sediments	ca. 500 g	0.1 g of dry homogenized sediments	Lelm2	52.2133N, 10.8307E	2019-04-11	#N/A	#N/A	8.27
OS2g	sediments	ca. 500 g	0.1 g of dry homogenized sediments	Lelm2	52.2133N, 10.8307E	2019-04-18	#N/A	#N/A	7.49
OS2h	sediments	ca. 500 g	0.1 g of dry homogenized sediments	Lelm2	52.2133N, 10.8307E	2019-06-13	#N/A	#N/A	15.21
OS3a	sediments	ca. 500 g	0.1 g of dry homogenized sediments	Dahlum	52.1681N, 10.8706E	2019-02-25	#N/A	#N/A	#N/A
OS3b	sediments	ca. 500 g	0.1 g of dry homogenized sediments	Dahlum	52.1681N, 10.8706E	2019-03-12	#N/A	#N/A	5.28
OS3c	sediments	ca. 500 g	0.1 g of dry homogenized sediments	Dahlum	52.1681N, 10.8706E	2019-03-25	#N/A	#N/A	5.68
OS3d	sediments	ca. 500 g	0.1 g of dry homogenized sediments	Dahlum	52.1681N, 10.8706E	2019-03-28	#N/A	#N/A	5.85
OS3e	sediments	ca. 500 g	0.1 g of dry homogenized sediments	Dahlum	52.1681N, 10.8706E	2019-04-05	#N/A	#N/A	6.59
OS3f	sediments	ca. 500 g	0.1 g of dry homogenized sediments	Dahlum	52.1681N, 10.8706E	2019-04-11	#N/A	#N/A	7.175
OS3g	sediments	ca. 500 g	0.1 g of dry homogenized sediments	Dahlum	52.1681N, 10.8706E	2019-04-18	#N/A	#N/A	6.65
OS3h	sediments	ca. 500 g	0.1 g of dry homogenized sediments	Dahlum	52.1681N, 10.8706E	2019-06-13	#N/A	#N/A	14.43
OW1a	water	filtered 100 ml	centrifuged pellet	Lelm1	52.2133N, 10.8305E	2019-02-25	#N/A	#N/A	#N/A
OW1b	water	filtered 100 ml	centrifuged pellet	Lelm1	52.2133N, 10.8305E	2019-03-12	#N/A	#N/A	5.57
OW1c	water	filtered 100 ml	centrifuged pellet	Lelm1	52.2133N, 10.8305E	2019-03-25	#N/A	#N/A	6.06
OW1d	water	filtered 100 ml	centrifuged pellet	Lelm1	52.2133N, 10.8305E	2019-03-28	#N/A	#N/A	6.54
OW1e	water	filtered 100 ml	centrifuged pellet	Lelm1	52.2133N, 10.8305E	2019-04-05	#N/A	#N/A	7.55
OW1f	water	filtered 100 ml	centrifuged pellet	Lelm1	52.2133N, 10.8305E	2019-04-11	#N/A	#N/A	8.27
OW1g	water	filtered 100 ml	centrifuged pellet	Lelm1	52.2133N, 10.8305E	2019-04-18	#N/A	#N/A	7.49
OW1h	water	filtered 100 ml	centrifuged pellet	Lelm1	52.2133N, 10.8305E	2019-06-13	#N/A	#N/A	15.21
OW2a	water	filtered 100 ml	centrifuged pellet	Lelm2	52.2133N, 10.8307E	2019-02-25	#N/A	#N/A	#N/A
OW2b	water	filtered 100 ml	centrifuged pellet	Lelm2	52.2133N, 10.8307E	2019-03-12	#N/A	#N/A	5.57
OW2c	water	filtered 100 ml	centrifuged pellet	Lelm2	52.2133N, 10.8307E	2019-03-25	#N/A	#N/A	6.06
OW2d	water	filtered 100 ml	centrifuged pellet	Lelm2	52.2133N, 10.8307E	2019-03-28	#N/A	#N/A	6.54
OW2e	water	filtered 100 ml	centrifuged pellet	Lelm2	52.2133N, 10.8307E	2019-04-05	#N/A	#N/A	7.55
OW2f	water	filtered 100 ml	centrifuged pellet	Lelm2	52.2133N, 10.8307E	2019-04-11	#N/A	#N/A	8.27
OW2g	water	filtered 100 ml	centrifuged pellet	Lelm2	52.2133N, 10.8307E	2019-04-18	#N/A	#N/A	7.49
OW2h	water	filtered 100 ml	centrifuged pellet	Lelm2	52.2133N, 10.8307E	2019-06-13	#N/A	#N/A	15.21
OW3a	water	filtered 100 ml	centrifuged pellet	Dahlum	52.1681N, 10.8706E	2019-02-25	#N/A	#N/A	#N/A
OW3b	water	filtered 100 ml	centrifuged pellet	Dahlum	52.1681N, 10.8706E	2019-03-12	#N/A	#N/A	5.28
OW3c	water	filtered 100 ml	centrifuged pellet	Dahlum	52.1681N, 10.8706E	2019-03-25	#N/A	#N/A	5.68
OW3d	water	filtered 100 ml	centrifuged pellet	Dahlum	52.1681N, 10.8706E	2019-03-28	#N/A	#N/A	5.85
OW3e	water	filtered 100 ml	centrifuged pellet	Dahlum	52.1681N, 10.8706E	2019-04-05	#N/A	#N/A	6.59
OW3f	water	filtered 100 ml	centrifuged pellet	Dahlum	52.1681N, 10.8706E	2019-04-11	#N/A	#N/A	7.175
OW3g	water	filtered 100 ml	centrifuged pellet	Dahlum	52.1681N, 10.8706E	2019-04-18	#N/A	#N/A	6.65
OW3h	water	filtered 100 ml	centrifuged pellet	Dahlum	52.1681N, 10.8706E	2019-06-13	#N/A	#N/A	14.43

## Sheet: Table S2
Table S2. Used primers and tag combination for rbcL and 18S amplicons
rbcL primers	ATGCGTTGGMGWGAYCGTTTC	GTTCHCCTTCWARTTTWCCWACWAC	#Sample name	#info (metadata in Table S1)			18S primers	GTACACACCGCCCGTC	TGATCCTTCTGCAGGTTCACCTAC	#Sample name	#info (metadata in Table S1)
barcode	AGCAGCTCAT	GTATTCCTCAC	B1	Blank DNA extraction control			barcode	ATGAAATTGCCG	CTATCCGAAGA	B1	Blank DNA extraction control
barcode	AGTGCTCCAA	TCGATAACCGAC	B2	Blank DNA extraction control			barcode	GTCGACCATA	GATACATGTACG	B2	Blank DNA extraction control
barcode	AGTCAGTCGA	TCGATAACCGAC	B3	Blank DNA extraction control			barcode	CGAATGCTGAC	GATACATGTACG	B3	Blank DNA extraction control
barcode	GTCGTGATCTC	GTAAAGCCGAA	B4	Blank DNA extraction control			barcode	CGAGGAATGAG	CTAATAGTGGC	B4	Blank DNA extraction control
barcode	AGAACAGGAG	CATTCCGAAG	OB1a	leaves			barcode	GTAACAAGCC	CTAAGATGGAG	OB1a	leaves
barcode	AGTGCTCCAA	CAACCATGGA	OB1b	leaves			barcode	GTCGACCATA	TCGGTTACTG	OB1b	leaves
barcode	GTCGTGCTCAA	CAACCATGGA	OB1c	leaves			barcode	GTGAGCTTAC	TCGGTTACTG	OB1c	leaves
barcode	AGGAGTAACC	CATCGGATCA	OB1d	leaves			barcode	CGAGGAATGAG	GATACGTGATAC	OB1d	leaves
barcode	AGTCAGTCGA	CATTCCGAAG	OB1e	leaves			barcode	CGAATGCTGAC	CTAAGATGGAG	OB1e	leaves
barcode	GTCACAAGACC	CATTCCGAAG	OB1f	leaves			barcode	CGATTACCAGG	CTAAGATGGAG	OB1f	leaves
barcode	AGCAGCTCAT	CAATTGCAGC	OB1g	leaves			barcode	ATGAAATTGCCG	TCCTTCTTCC	OB1g	leaves
barcode	GTCGGAGAAGA	CATCGGATCA	OB1h	leaves			barcode	ATGATGAGACAG	GATACGTGATAC	OB1h	leaves
barcode	AGGAGTAACC	CAACCATGGA	OB2a	leaves			barcode	CGAGGAATGAG	TCGGTTACTG	OB2a	leaves
barcode	AGTCAGTCGA	CAACCATGGA	OB2b	leaves			barcode	CGAATGCTGAC	TCGGTTACTG	OB2b	leaves
barcode	GTCACAAGACC	CAACCATGGA	OB2c	leaves			barcode	CGATTACCAGG	TCGGTTACTG	OB2c	leaves
barcode	AGCAGCTCAT	CATTCCGAAG	OB2d	leaves			barcode	ATGAAATTGCCG	CTAAGATGGAG	OB2d	leaves
barcode	GTCGGAGAAGA	CATTCCGAAG	OB2e	leaves			barcode	ATGATGAGACAG	CTAAGATGGAG	OB2e	leaves
barcode	AGAACAGGAG	CAATTGCAGC	OB2f	leaves			barcode	GTAACAAGCC	TCCTTCTTCC	OB2f	leaves
barcode	AGTGCTCCAA	CATCGGATCA	OB2g	leaves			barcode	GTCGACCATA	GATACGTGATAC	OB2g	leaves
barcode	GTCGTGCTCAA	CATCGGATCA	OB2h	leaves			barcode	GTGAGCTTAC	GATACGTGATAC	OB2h	leaves
barcode	AGCAGCTCAT	CAACCATGGA	OB3a	leaves			barcode	ATGAAATTGCCG	TCGGTTACTG	OB3a	leaves
barcode	GTCGGAGAAGA	CAACCATGGA	OB3b	leaves			barcode	ATGATGAGACAG	TCGGTTACTG	OB3b	leaves
barcode	AGAACAGGAG	CATCGGATCA	OB3c	leaves			barcode	GTAACAAGCC	GATACGTGATAC	OB3c	leaves
barcode	AGTGCTCCAA	CATTCCGAAG	OB3d	leaves			barcode	GTCGACCATA	CTAAGATGGAG	OB3d	leaves
barcode	GTCGTGCTCAA	CATTCCGAAG	OB3e	leaves			barcode	GTGAGCTTAC	CTAAGATGGAG	OB3e	leaves
barcode	AGGAGTAACC	CAATTGCAGC	OB3f	leaves			barcode	CGAGGAATGAG	TCCTTCTTCC	OB3f	leaves
barcode	AGTCAGTCGA	CATCGGATCA	OB3g	leaves			barcode	CGAATGCTGAC	GATACGTGATAC	OB3g	leaves
barcode	GTCACAAGACC	CATCGGATCA	OB3h	leaves			barcode	CGATTACCAGG	GATACGTGATAC	OB3h	leaves
barcode	AGTGCTCCAA	GTATTCCTCAC	OC1_1c	clutch			barcode	GTCGACCATA	CTATCCGAAGA	OC1_1c	clutch
barcode	AGCAGCTCAT	TCGAACCGTAAC	OC1_1d	clutch			barcode	ATGAAATTGCCG	GATATCTACACC	OC1_1d	clutch
barcode	AGGAGTAACC	TCGAGTAAGCGA	OC1_1e	clutch			barcode	CGAGGAATGAG	TCCTTGACGA	OC1_1e	clutch
barcode	AGAACAGGAG	TCGACAGGTGTT	OC1_1f	clutch			barcode	GTAACAAGCC	CTATCGCATAC	OC1_1f	clutch
barcode	GTCACAAGACC	TCGACAGGTGTT	OC1_1g	clutch			barcode	CGATTACCAGG	CTATCGCATAC	OC1_1g	clutch
barcode	AGTCAGTCGA	GTATTCCTCAC	OC1_2c	clutch			barcode	CGAATGCTGAC	CTATCCGAAGA	OC1_2c	clutch
barcode	AGTGCTCCAA	TCGAACCGTAAC	OC1_2d	clutch			barcode	GTCGACCATA	GATATCTACACC	OC1_2d	clutch
barcode	AGCAGCTCAT	TCGAGTAAGCGA	OC1_2e	clutch			barcode	ATGAAATTGCCG	TCCTTGACGA	OC1_2e	clutch
barcode	AGGAGTAACC	TCGACAGGTGTT	OC1_2f	clutch			barcode	CGAGGAATGAG	CTATCGCATAC	OC1_2f	clutch
barcode	AGAACAGGAG	TCGATAACCGAC	OC1_2g	clutch			barcode	GTAACAAGCC	GATACATGTACG	OC1_2g	clutch
barcode	GTCGGAGAAGA	GTATTCCTCAC	OC2_1c	clutch			barcode	ATGATGAGACAG	CTATCCGAAGA	OC2_1c	clutch
barcode	AGTCAGTCGA	TCGAACCGTAAC	OC2_1d	clutch			barcode	CGAATGCTGAC	GATATCTACACC	OC2_1d	clutch
barcode	AGTGCTCCAA	TCGAGTAAGCGA	OC2_1e	clutch			barcode	GTCGACCATA	TCCTTGACGA	OC2_1e	clutch
barcode	AGCAGCTCAT	TCGACAGGTGTT	OC2_1f	clutch			barcode	ATGAAATTGCCG	CTATCGCATAC	OC2_1f	clutch
barcode	AGGAGTAACC	TCGATAACCGAC	OC2_1g	clutch			barcode	CGAGGAATGAG	GATACATGTACG	OC2_1g	clutch
barcode	GTCGTGCTCAA	GTATTCCTCAC	OC2_2c	clutch			barcode	GTGAGCTTAC	CTATCCGAAGA	OC2_2c	clutch
barcode	GTCGGAGAAGA	TCGAACCGTAAC	OC2_2d	clutch			barcode	ATGATGAGACAG	GATATCTACACC	OC2_2d	clutch
barcode	AGTCAGTCGA	TCGAGTAAGCGA	OC2_2e	clutch			barcode	CGAATGCTGAC	TCCTTGACGA	OC2_2e	clutch
barcode	AGTGCTCCAA	TCGACAGGTGTT	OC2_2f	clutch			barcode	GTCGACCATA	CTATCGCATAC	OC2_2f	clutch
barcode	AGCAGCTCAT	TCGATAACCGAC	OC2_2g	clutch			barcode	ATGAAATTGCCG	GATACATGTACG	OC2_2g	clutch
barcode	AGAACAGGAG	TCGAACCGTAAC	OC3_1c	clutch			barcode	GTAACAAGCC	GATATCTACACC	OC3_1c	clutch
barcode	GTCACAAGACC	TCGAACCGTAAC	OC3_1d	clutch			barcode	CGATTACCAGG	GATATCTACACC	OC3_1d	clutch
barcode	GTCGTGCTCAA	TCGAGTAAGCGA	OC3_1e	clutch			barcode	GTGAGCTTAC	TCCTTGACGA	OC3_1e	clutch
barcode	GTCGGAGAAGA	TCGACAGGTGTT	OC3_1f	clutch			barcode	ATGATGAGACAG	CTATCGCATAC	OC3_1f	clutch
barcode	AGGAGTAACC	TCGAACCGTAAC	OC3_2c	clutch			barcode	CGAGGAATGAG	GATATCTACACC	OC3_2c	clutch
barcode	AGAACAGGAG	TCGAGTAAGCGA	OC3_2d	clutch			barcode	GTAACAAGCC	TCCTTGACGA	OC3_2d	clutch
barcode	GTCACAAGACC	TCGAGTAAGCGA	OC3_2e	clutch			barcode	CGATTACCAGG	TCCTTGACGA	OC3_2e	clutch
barcode	GTCGTGCTCAA	TCGACAGGTGTT	OC3_2f	clutch			barcode	GTGAGCTTAC	CTATCGCATAC	OC3_2f	clutch
barcode	GTCGGAGAAGA	TCGATAACCGAC	OS1a	sediments			barcode	ATGATGAGACAG	GATACATGTACG	OS1a	sediments
barcode	GTCCAGGAACA	CATTCCGAAG	OS1b	sediments			barcode	GTAACAAGCC	CTAGGTTCGAA	OS1b	sediments
barcode	ATACCGATACAC	CAACCATGGA	OS1c	sediments			barcode	GTCGACCATA	TCTGAGTGAC	OS1c	sediments
barcode	GTCCAGGAACA	CATCGGATCA	OS1d	sediments			barcode	GTAACAAGCC	GATATGGAACCT	OS1d	sediments
barcode	ATACCGATACAC	CATTCCGAAG	OS1e	sediments			barcode	GTCGACCATA	CTAGGTTCGAA	OS1e	sediments
barcode	ATACTCATCGGT	CATTCCGAAG	OS1f	sediments			barcode	GTGAGCTTAC	CTAGGTTCGAA	OS1f	sediments
barcode	GTCGTGATCTC	CAATTGCAGC	OS1g	sediments			barcode	CGAGGAATGAG	TCTAGTTCGG	OS1g	sediments
barcode	ATACTCATCCTG	CATCGGATCA	OS1h	sediments			barcode	CGAATGCTGAC	GATATGGAACCT	OS1h	sediments
barcode	GTCGTGCTCAA	TCGATAACCGAC	OS2a	sediments			barcode	GTGAGCTTAC	GATACATGTACG	OS2a	sediments
barcode	GTCGTGATCTC	CAACCATGGA	OS2b	sediments			barcode	CGAGGAATGAG	TCTGAGTGAC	OS2b	sediments
barcode	ATACTCATCCTG	CAACCATGGA	OS2c	sediments			barcode	CGAATGCTGAC	TCTGAGTGAC	OS2c	sediments
barcode	GTCGTGATCTC	CATCGGATCA	OS2d	sediments			barcode	CGAGGAATGAG	GATATGGAACCT	OS2d	sediments
barcode	ATACTCATCCTG	CATTCCGAAG	OS2e	sediments			barcode	CGAATGCTGAC	CTAGGTTCGAA	OS2e	sediments
barcode	ATACAGTTCCAC	CATTCCGAAG	OS2f	sediments			barcode	CGATTACCAGG	CTAGGTTCGAA	OS2f	sediments
barcode	GTCACTTGGCT	CAATTGCAGC	OS2g	sediments			barcode	ATGAAATTGCCG	TCTAGTTCGG	OS2g	sediments
barcode	ATACCAGGCTAA	CATCGGATCA	OS2h	sediments			barcode	ATGATGAGACAG	GATATGGAACCT	OS2h	sediments
barcode	GTCACAAGACC	TCGATAACCGAC	OS3a	sediments			barcode	CGATTACCAGG	GATACATGTACG	OS3a	sediments
barcode	GTCACTTGGCT	CAACCATGGA	OS3b	sediments			barcode	ATGAAATTGCCG	TCTGAGTGAC	OS3b	sediments
barcode	ATACCAGGCTAA	CAACCATGGA	OS3c	sediments			barcode	ATGATGAGACAG	TCTGAGTGAC	OS3c	sediments
barcode	GTCACTTGGCT	CATTCCGAAG	OS3d	sediments			barcode	ATGAAATTGCCG	CTAGGTTCGAA	OS3d	sediments
barcode	ATACCAGGCTAA	CATTCCGAAG	OS3e	sediments			barcode	ATGATGAGACAG	CTAGGTTCGAA	OS3e	sediments
barcode	GTCCAGGAACA	CAATTGCAGC	OS3f	sediments			barcode	GTAACAAGCC	TCTAGTTCGG	OS3f	sediments
barcode	ATACCGATACAC	CATCGGATCA	OS3g	sediments			barcode	GTCGACCATA	GATATGGAACCT	OS3g	sediments
barcode	ATACTCATCGGT	CATCGGATCA	OS3h	sediments			barcode	GTGAGCTTAC	GATATGGAACCT	OS3h	sediments
barcode	AGAACAGGAG	GTAAAGCCGAA	OW1a	water			barcode	GTAACAAGCC	CTAATTCTCGC	OW1a	water
barcode	AGTGCTCCAA	GTAAAGCCGAA	OW1b	water			barcode	GTCGACCATA	CTAATTCTCGC	OW1b	water
barcode	GTCGTGCTCAA	CAATTGCAGC	OW1c	water			barcode	GTGAGCTTAC	TCCTTCTTCC	OW1c	water
barcode	AGGAGTAACC	GTAGATTCCGA	OW1d	water			barcode	CGAGGAATGAG	GATATCGATTGC	OW1d	water
barcode	AGTCAGTCGA	GTAGATTCCGA	OW1e	water			barcode	CGAATGCTGAC	GATATCGATTGC	OW1e	water
barcode	GTCACAAGACC	GTAAAGCCGAA	OW1f	water			barcode	CGATTACCAGG	CTAATTCTCGC	OW1f	water
barcode	AGCAGCTCAT	GTAACCGCATA	OW1g	water			barcode	ATGAAATTGCCG	TCCATGGCAA	OW1g	water
barcode	GTCGGAGAAGA	GTAACCGCATA	OW1h	water			barcode	ATGATGAGACAG	TCCATGGCAA	OW1h	water
barcode	AGGAGTAACC	GTAAAGCCGAA	OW2a	water			barcode	CGAGGAATGAG	CTAATTCTCGC	OW2a	water
barcode	AGTCAGTCGA	CAATTGCAGC	OW2b	water			barcode	CGAATGCTGAC	TCCTTCTTCC	OW2b	water
barcode	GTCACAAGACC	CAATTGCAGC	OW2c	water			barcode	CGATTACCAGG	TCCTTCTTCC	OW2c	water
barcode	AGCAGCTCAT	GTAGATTCCGA	OW2d	water			barcode	ATGAAATTGCCG	GATATCGATTGC	OW2d	water
barcode	GTCGGAGAAGA	GTAAAGCCGAA	OW2e	water			barcode	ATGATGAGACAG	CTAATTCTCGC	OW2e	water
barcode	AGAACAGGAG	GTAACCGCATA	OW2f	water			barcode	GTAACAAGCC	TCCATGGCAA	OW2f	water
barcode	AGTGCTCCAA	GTAACCGCATA	OW2g	water			barcode	GTCGACCATA	TCCATGGCAA	OW2g	water
barcode	GTCGTGCTCAA	GTAGATTCCGA	OW2h	water			barcode	GTGAGCTTAC	GATATCGATTGC	OW2h	water
barcode	AGCAGCTCAT	GTAAAGCCGAA	OW3a	water			barcode	ATGAAATTGCCG	CTAATTCTCGC	OW3a	water
barcode	GTCGGAGAAGA	CAATTGCAGC	OW3b	water			barcode	ATGATGAGACAG	TCCTTCTTCC	OW3b	water
barcode	AGAACAGGAG	GTAGATTCCGA	OW3c	water			barcode	GTAACAAGCC	GATATCGATTGC	OW3c	water
barcode	AGTGCTCCAA	GTAGATTCCGA	OW3d	water			barcode	GTCGACCATA	GATATCGATTGC	OW3d	water
barcode	GTCGTGCTCAA	GTAAAGCCGAA	OW3e	water			barcode	GTGAGCTTAC	CTAATTCTCGC	OW3e	water
barcode	AGGAGTAACC	GTAACCGCATA	OW3f	water			barcode	CGAGGAATGAG	TCCATGGCAA	OW3f	water
barcode	AGTCAGTCGA	GTAACCGCATA	OW3g	water			barcode	CGAATGCTGAC	TCCATGGCAA	OW3g	water
barcode	GTCACAAGACC	GTAGATTCCGA	OW3h	water			barcode	CGATTACCAGG	GATATCGATTGC	OW3h	water
barcode	ATACTCATCGGT	CAACCATGGA	PC_nc3diat	Positive control			barcode	GTGAGCTTAC	TCTGAGTGAC	PC_nc3diat	Positive control
barcode	ATACCAGGCTAA	GTATTCCTCAC	PCR_NC_rep	PCR negative control			barcode	ATGATGAGATGC	CTAGGTTCGAA	PCR NC3	PCR negative control
barcode	ATACAGTTCCAC	CAACCATGGA	PCR_NC1	PCR negative control			barcode	ATGATGAGACAG	CTATCGCTCTA	PCR_NC_rep	PCR negative control
barcode	ATACTCATCCTG	GTATTCCTCAC	PCR_NC2	PCR negative control			barcode	CGATTACCAGG	TCTGAGTGAC	PCR_NC1	PCR negative control
barcode	AGAACAGGAG	CAACCATGGA	un_rbcL1	un-used tag combination control			barcode	CGAATGCTGAC	CTATCGCTCTA	PCR_NC2	PCR negative control
barcode	GTCGTGATCTC	CATTCCGAAG	un_rbcL10	un-used tag combination control			barcode	CGACCAGTATG	CTAGGTTCGAA	PosC Alg	Positive control
barcode	GTCACTTGGCT	CATCGGATCA	un_rbcL11	un-used tag combination control			barcode	GTAACAAGCC	TCGGTTACTG	un_18S_1	un-used tag combination control
barcode	ATACCGATACAC	CAATTGCAGC	un_rbcL12	un-used tag combination control			barcode	CGAGGAATGAG	CTAGGTTCGAA	un_18S_10	un-used tag combination control
barcode	ATACTCATCCTG	GTAAAGCCGAA	un_rbcL13	un-used tag combination control			barcode	ATGAAATTGCCG	GATATGGAACCT	un_18S_11	un-used tag combination control
barcode	ATACCAGGCTAA	GTAGATTCCGA	un_rbcL14	un-used tag combination control			barcode	GTCGACCATA	TCTAGTTCGG	un_18S_12	un-used tag combination control
barcode	ATACTCATCGGT	GTAACCGCATA	un_rbcL15	un-used tag combination control			barcode	CGAATGCTGAC	CTAATAGTGGC	un_18S_13	un-used tag combination control
barcode	ATACAGTTCCAC	GTATTCCTCAC	un_rbcL16	un-used tag combination control			barcode	ATGATGAGACAG	GATATCGCGATT	un_18S_14	un-used tag combination control
barcode	AGGAGTAACC	CATTCCGAAG	un_rbcL2	un-used tag combination control			barcode	GTGAGCTTAC	TCCATGTGGA	un_18S_15	un-used tag combination control
barcode	AGCAGCTCAT	CATCGGATCA	un_rbcL3	un-used tag combination control			barcode	CGATTACCAGG	CTATCGCTCTA	un_18S_16	un-used tag combination control
barcode	AGTGCTCCAA	CAATTGCAGC	un_rbcL4	un-used tag combination control			barcode	CGAGGAATGAG	CTAAGATGGAG	un_18S_2	un-used tag combination control
barcode	AGTCAGTCGA	GTAAAGCCGAA	un_rbcL5	un-used tag combination control			barcode	ATGAAATTGCCG	GATACGTGATAC	un_18S_3	un-used tag combination control
barcode	GTCGGAGAAGA	GTAGATTCCGA	un_rbcL6	un-used tag combination control			barcode	GTCGACCATA	TCCTTCTTCC	un_18S_4	un-used tag combination control
barcode	GTCGTGCTCAA	GTAACCGCATA	un_rbcL7	un-used tag combination control			barcode	CGAATGCTGAC	CTAATTCTCGC	un_18S_5	un-used tag combination control
barcode	GTCACAAGACC	GTATTCCTCAC	un_rbcL8	un-used tag combination control			barcode	ATGATGAGACAG	GATATCGATTGC	un_18S_6	un-used tag combination control
barcode	GTCCAGGAACA	CAACCATGGA	un_rbcL9	un-used tag combination control			barcode	GTGAGCTTAC	TCCATGGCAA	un_18S_7	un-used tag combination control
							barcode	CGATTACCAGG	CTATCCGAAGA	un_18S_8	un-used tag combination control
							barcode	GTAACAAGCC	TCTGAGTGAC	un_18S_9	un-used tag combination control

## Sheet: Table S3
Table S3. List of rbcL and 18S OTUs found exclusively in clutch samples.
rbcL	Representative sequence	Domain	Phylum	Class	Order	Family	Genus	Species	Acc no.	e value	id percentage	reads in clutches			18S	Representative sequence	Domain	Phylum	Class	Order	Family	Genus	Species	Acc. No	e value	id percentage	reads in clutches
rbcL_2235195	CTTTTCTGTGCTGAAGCTATTTATAAAGCTCAAGCTGAAACTGGTGAAGTTAAAGGACATTACTTAAACGCTACTGCTGGTACATCTGAAGAAATGATCAAACGTGCTGTTTGTGCTAAAGAATTCGGGGTTCCAATTATTATGCATGACTATATTACTGGTGGTTTCACTGCTAACACTTCATTATCTAATTACTGTCGTGATCATGGTTTATTATTACATATTCACCGTGCAATGCATGCTGTTATTGACCGTCAAAGAAATCACGGTATTCACTTCCGTGTTTTAGCTAAAGCTCTTCGTTTATCTGGTGGTGACCACTTACACTCTGGTACT	Viridiplantae	Chlorophyta	Chlorophyceae	Chlamydomonadales	Chlorococcaceae	Oophila	Oophila_sp.	KJ635651	1.52179e-173	0.997	5474			18S_2233815	GCTCCTACCGATTGGGTGTGCTGGTGAAGTGTTCGGATTGGCTCCGGGTGGTGGCAACACTGTCCGAGGCCGAAAAGAACATTAAACCCTCCCACCTAGAGGAAGGAGAAGTCGTAACAAGGTTTCC	Viridiplantae	Chlorophyta	Chlorophyceae	Chlamydomonadales	Chlamydomonadaceae	Oophila	Oophila sp.	KJ711143	1e-56	1	1105
rbcL_222895	TTATTCGTAGCTGAAGCTATTTACAAATCACAAGCTGAAACTGGTGAAGTTAAAGGTCACTACTTAAACGCTACTGCAGGTACGTGCGAAGAAATGTTAAAACGTGCTGCTTGTGCTAAAGATTTAGGTATGCCTATTATTATGCACGATTACCTTACTGGTGGTTTCACTGCTAACACTTCATTAGCTCACTACTGTCGTGACAATGGTTTATTATTACACATTCACCGTGCTATGCACGCTGTAATTGACCGTCAACGTAACCACGGTATTCACTTCCGCGTATTAGCTAAAACTTTACGTATGTCAGGTGGCGACCATTTACACTCTGGTACA	Viridiplantae	Chlorophyta	Chlorophyceae	Chlamydomonadales	Chlamydomonas	Chlamydomonas	Chlamydomonas_sp.	KM052783	3.34103e-160	0.9732	2482			18S_2491746	GCTCCTACCGATTGGGTGTGCTGGTGAAGTGTCGGGATTGGCTTTAATTGGTGGCAACACCGATTTTAGCTGAGAACGTCATTAAACCCTCCCACCTAGAGGAAGGAGAAGTCGTAACAAGGTTTCC	Viridiplantae	Chlorophyta	Chlorophyceae	Chlamydomonadales	unclassified Chlamydomonadales	unclassified Chlamydomonadales	unclassified Chlamydomonadales	LC322159	9.43933e-44	0.9843	1049
rbcL_780323	TTAAACTGTATGGAAGGTATTAATCGTGCTTCTGCTGCAACAGGTGAAGTTAAAGGTTCTTACTTAAACATTACAGCAGCAACTATGGAAGATGTATACGAACGTGCTGAGTATGCTAAAGAAGTAGGTTCTGTAATCGTTATGATCGATTTAGTTATGGGTTATACTGCTATCCAATCTATTGCTCTTTGGGCTCGTAAAAACGATATGCTTTTACATTTACACCGTGCTGGTAACTCTACTTACGCGCGTCAAAAAAATCATGGTATTAACTTCCGTGTAATTTGTAAATGGATGCGTATGTCTGGCGTAGATCATATCCACGCTGGTACA	Stramenopiles	Diatoms	Diatoms	Diatoms	Nitzschia	Nitzschia	Nitzschia_sp.	MH064117	1.55007e-153	0.964	57			18S_2468401	GCACCTACCGATTGAATGGTTCGGTGAAACTTTCGGACTGCAAGATGGACGCCTTCGGGCGACCACCATGCGGGAAGTTATTTAAACCTCATCATTTAGAGGAAGGTGAAGTCGTAACAAGGTTTCC	Stramenopiles	Ochrophyta	Chrysophyceae	Hibberdiales	Hibberdiaceae	Hibberdia	Hibberdia magna	M87331	1.15512e-36	0.9213	907
rbcL_2053101	TTATTCGTAGCTGAAGCTATTTACAAAGCTCAAGCTGAAACTGGTGAAGTTAAAGGTCACTACTTAAATGCTACTGCTGCAACTGCTGAAGAAATGATCAAACGTGCAGTTTGTGCTAAAGAATTAGGTATGCCTATTATTATGCATGACTACTTAACAGGTGGTTTCACTGCTAACACTTCATTAGCTATCTACTGTCGTGATCACGGTTTATTATTACACATTCACCGTGCTATGCACGCTGTAATTGACCGTCAACGTAACCACGGTATCCACTTCCGCGTATTAGCTAAAGCTTTACGTATGTCTGGTGGTGACCACTTACACTCTGGTACT	Viridiplantae	Chlorophyta	Chlorophyceae	Chlamydomonadales	Chlamydomonas	Chlamydomonas	Chlamydomonas_sp.	MN067206	2.65691e-141	0.9403	45			18S_1671166	GCTCCTACCGATTTCGAGTGCTCCGGTGAACCTTTTGGACTGCGCGGTCCTCGTGGCCGTGCGGAAAATCAAGTAAACCATATCACTTAGAGGAAGGAGAAGTCGTAACAAGGTTTCC	Alveolata	Ciliophora	Spirotrichea	Sporadotrichida	Oxytrichidae	Hemiurosomoida	Hemiurosomoida longa	JX893371	1.01503e-40	0.9915	850
rbcL_2237294	CTTTTCTGTGCAGAAGCTATTTATAAAGCTCAAGCAGAAACTGGTGAAGTTAAAGGACATTACTTAAATGCTACAGCAGGTACATCTGAAGAAATGATCAAACGTGCAGTTTGTGCTAAAGAGTTTGGTGTTCCAATTATTATGCATGACTATATTACAGGTGGTTTTACTGCTAACACTTCATTAGCTAATTACTGTCGTGATCATGGTTTATTATTACATATTCACCGTGCAATGCATGCTGTTATTGACCGTCAAAGAAATCACGGAATTCACTTCCGTGTTTTAGCTAAAGCTCTTCGTTTATCTGGTGGTGACCACTTACATTCTGGTACT	Viridiplantae	Chlorophyta	Chlorophyceae	Chlamydomonadales	Chlorococcaceae	Oophila	Oophila_sp.	KJ635651	1.56547e-153	0.9613	44			18S_293094	GCTACTACCGATTGAATGGCTTAGTGAGGCCTTGGGATTGTGGTTGGTTCAGCAATGGACTAGCCATGAGAACTTGTCCAAACTTGGTCATTTAGAGGAAGTAAAAGTCGTAACAAGGTTTCC	Fungi	unclassified fungi	unclassified fungi	unclassified fungi	unclassified fungi	unclassified fungi	unclassified fungi	MH624424	1.36155e-33	0.9386	642
rbcL_2496758	CTTTTTGTTGCTGAAGCAATTTATAAATCACAAGCAGAAACTGGTGAAGTAAAAGGTCACTATTTAAACGCAACAGCTGCAACTTCTGAAGAAATGATCAAACGTGCACAATGTGCTAAAGATTTTGGTGTACCCATTGTTATGCATGACTATTTAACAGGTGGTTTCACATCTAATACTTCATTAGCTAACTACTGTCGTGATAACGGTTTATTATTACATATTCACCGTGCTATGCATGCTGTTATTGACCGTCAAAGAAACCACGGTATTCACTTCCGTGTTTTAGCTAAAGCGCTTCGTCTTTCTGGTGGTGATCACCTTCACTCTGGTACT	Viridiplantae	Chlorophyta	Chlorophyceae	Chlamydomonadales	Chlorococcaceae	Chlorococcum	Chlorococcum_infusionum	LT594548	1.63335e-123	0.908	32			Seq55507	GCACCTACCGATTGAATGGTTCGGTGAAATCTTCGGATCAGGAGGCTGGCCTTCTGGGTTAGTTTTTTGAGAAGTTGATTAAACCTCACTATTTAGAGGAAGGTGAAGTCGTAACAAGGTTTCC	Stramenopiles	Ochrophyta	Pelagophyceae	Pelagomonadales	Pelagomonadales incertae sedis	Pelagomonas	Pelagomonas calceolata	U14389	2.20451e-27	0.8583	581
rbcL_2442087	CTATTCGTAGCTGAAGCTATTTACAAATCACAAGCTGAAACTGGTGAAGTTAAAGGTCACTACTTAAACGCTACTGCTGGTACTGCAGAAGAAATGTTAAAACGTGCACAATGTGCTAAAGACTTAGGTGTACCTATCATTATGCACGACTACTTAACTGGTGGTTTTACAGCTAACACTTCATTAGCTTTATACTGTCGTGACCACGGTTTATTATTACACATTCACCGTGCAATGCACGCTGTAATTGACCGTCAAAGAAACCACGGTATTCACTTCCGTGTTTTAGCTAAAGCATTACGTATGTCAGGTGGTGACCACCTTCACTCAGGTACT	Viridiplantae	Chlorophyta	Chlorophyceae	Chlamydomonadales	Haematococcaceae	Gungnir	Gungnir_neglectum	AB360756	2.61958e-151	0.9582	30			18S_277675	GCTTGTAGTAACGAATGGTCTGGTGAACCTTCTGGACTGCGGCAGCAATGCTGCGGAAAAATAAGTAAACCCTACCATTTGGAACAACAAGAAGTCGTAACAAGGTATCT	Alveolata	Ciliophora	Oligohymenophorea	Hymenostomatida	Tetrahymenidae	Tetrahymena	Tetrahymena tropicalis	EF070262	3.99732e-38	1	255
rbcL_2507205	CTTTTCTGTTCTGAAGCTATTTACAAAGCTCAAGCTGAAACTGGTGAAGTTAAAGGTCACTACTTAAATGCTACTGCTGGTACTAGCGAAGAAGTTTTAAAACGTGCTGCTTGTGCTAAAGATTTCGGTGTACCGATCGTTATGCATGACTACTTAACAGGTGGTTTTACTACTAACACTTCATTAGCTAACTACTGTCGTGACAACGGTCTATTATTACACATCCACCGTGCAATGCACGCTGTAATTGACCGTCAAAGAAACCACGGTATCCACTTCCGTGTTTTAGCTAAAGCTCTTCGTTTATCTGGTGGTGACCACCTTCACTCTGGTACT	Viridiplantae	Chlorophyta	Chlorophyceae	Chlamydomonadales	Chlamydomonadaceae	Chloromonas	Chloromonas_sp.	U80809	7.49246e-132	0.9228	25			18S_2842984	GCTCCTACCGATTGGGTGTGCTGGTGAAATGCTCGGATTGGTTTCAGATGGGGCAACCTAGCTGAGACTGAGAAGTTCATTAAACCCTCCCACCTAGAGGAAGGAGAAGTCGTAACAAGGTTTCC	Viridiplantae	Chlorophyta	Chlorophyceae	Chlorosarcinales	Chlorosarcinaceae	Neochlorosarcina	Neochlorosarcina negevensis	KM020124	9.12984e-44	0.992	247
rbcL_2531225	TTATTCGTTGCTGAAGCTATTTACAAATCACAATCTGAAACTGGCGAAGTAAAAGGCCATTACTTAAACGCAACAGCAGGAACTTCAGAAGAAATGTTAAAACGTGCACAATGTGCTAAAGAATTAGGTGTACCAATTATTATGCATGACTATTTAACAGGTGGTTTTACAGCAAACACTTCTTTAGCTTTATACTGTCGTGATAATGGTTTATTATTACACATTCACCGTGCAATGCACGCAGTAATTGACCGTCAAAGAAACCATGGTATTCACTTCCGTGTTTTAGCTAAAGCTTTACGTATGTCTGGTGGTGACCACTTACATTCAGGTACA	Viridiplantae	Chlorophyta	Chlorophyceae	Sphaeropleales	Neochloridaceae	Ascochloris	Ascochloris_multinucleata	EF113411	3.4127e-145	0.9464	24			18S_2813935	GCACCTACCGATTGAATGACTCGGTGAAATATTGGGACCGTTGACTCGTTTGCTTCATTGTGAACAAGTCGGTGGGAACTTTCTTTAACCTCGCCATTTAGAGGAAGGTGAAGTCGTAACAAGGTTTCC	Stramenopiles	Oomycota	Oomycetes	Saprolegniales	Saprolegniaceae	Saprolegnia	Saprolegnia sp.	MK850086	2.14323e-46	1	190
rbcL_2304685	CTTTTCGTTGCTGAAGCTATCTACAAATCACAATCTGAAACAGGTGAAGTAAAAGGTCACTATTTAAACGCAACAGCTGGTACTTGTGAAGAAATGATCAAACGTGCTGTATGTGCTAAAGAATTAGGTGTACCTATTGTTATGCATGACTACATTACTGGTGGTTTCACTGCTAACACATCATTAGCTGCTTATTGCCGTGATAATGGTCTACTTCTACACATTCACCGTGCTATGCACGCTGTAATTGACCGTCAAAGAAACCACGGTATCCATTTCCGTGTTCTTGCTAAAGCTCTTCGTCTTTCAGGTGGTGACCACCTTCACTCTGGTACT	Viridiplantae	Chlorophyta	Chlorophyceae	Chlamydomonadales	Volvocaceae	Lobomonas	Lobomonas_francei	LC380395	3.43693e-140	0.9375	22			18S_2886610	GCTCCTACCGATTGGGTGTGCTGGTGAAGTGTTCGGATTGGCTTCGGCTGGTGGCAACACCGGCCAGAGCCGAAAAGATCATTAAACCCTCCCACCTAGAGGAAGGAGAAGTCGTAACAAGGTTTCC	Viridiplantae	Chlorophyta	Chlorophyceae	Chlamydomonadales	Chlamydomonadaceae	Chlamydomonas	Chlamydomonas acidophila	AJ783841	5.58293e-42	0.9685	110
rbcL_1749153	CTTTTCGTTGCTGAAGCTATTTACAAATCACAAGCAGAAACTGGTGAAGTTAAAGGTCACTACTTAAACGCTACTGCTGGTAACTGTGACGAAATGATGAAACGTGCACAATGTGCTAAAGACTTAGGTGTACCTATCGTTATGCACGACTACCTTACTGGTGGTTTCACTGCAAACACTACTTTAGCTTGTTACTGCCGTGACAATGGTCTTCTTCTTCACATTCACCGTGCTATGCACGCTGTAATTGACCGTCAACGTAACCACGGTATCCACTTCCGTGTTCTTGCTAAAGCTCTTCGTATGTCAGGTGGTGACCACCTTCACTCTGGTACT	Viridiplantae	Chlorophyta	Chlorophyceae	Chlamydomonadales	Chlamydomonas	Chlamydomonas	Chlamydomonas_callosa	LC380373	1.52179e-173	0.997	21			Seq1627913	GCTCCTACCGATTTCGAGTGGTCCGGTGAACCTTTTGGACTGCGCAGGCCTCGTGCCTGAGCGGAAAATCAAGTAAACCATATCACTTAGAGGAAGGAGAAGTCGTAACAAGGTTTCC	Alveolata	Ciliophora	Spirotrichea	unclassified Spirotrichea	unclassified Spirotrichea	unclassified Spirotrichea	unclassified Spirotrichea	LN870053	1.66487e-38	0.9748	78
rbcL_231592	TTATTTGTAGCTGAAGCTATCTACAAATCTCAATCTGAAACTGGTGAGGTTAAAGGGCACTACTTAAACGCAACTGCTGGTACTTCTGATGAAATGATCAAACGTGCTGTATGTGCTAAAGAATTAGGTGTACCTATTATTATGCATGACTACTTAACAGGTGGTTTTACTGCTAACACAACATTATCAGATTACTGTCGTGATAACGGTCTTCTTCTTCACATCCACCGTGCTATGCACGCTGTAATTGACCGTCAACGTAACCACGGTATCCACTTCCGTGTTCTAGCTAAAGCTCTTCGTTTATCTGGTGGTGACCACTTACACTCAGGTACT	Viridiplantae	Chlorophyta	Chlorophyceae	Chlamydomonadales	unclassified_Chlamydomonadales	unclassified_Chlamydomonadales	unclassified_Chlamydomonadales	LC322166	1.58777e-143	0.9435	20			18S_433320	GCACCTACCGATTGAATGGTTCGGTGAAAATTTCGGACTGTGACTGGAACGCCCCCGGGCGATCCTGTCGTGGGAAGTTATTTAAACCTCATCATTTAGAGGAAGGTGAAGTCGTAACAAGGTTTCC	Stramenopiles	Ochrophyta	Chrysophyceae	Hibberdiales	Hibberdiaceae	Hibberdia	Hibberdia magna	M87331	2.53948e-39	0.9449	58
rbcL_2320772	CTTTTCTGTGCTGAAGCTATTTATAAAGCTCAATCAGAAACTGGTGAAATTAAAGGTCACTACTTAAATGCTACTGCTGGAACATGCGAAGAAATGTTCAAACGTGCTAACTACGCTGCTGAGATAGGAGTCCCGATCATCATGCACGACTATTTGACAGGTGGTTTCACAGCTAACACTTCTTTATCTATGTTCTGTCGTGATAACGGATTATTATTACACATTCACCGTGCTATGCACGCTGTAATTGACCGTCAAAGAAATCACGGTATTCACTTCCGTGTTTTAGCTAAAACTCTTCGTATGTCAGGGGGTGACCACTTACATTCAGGAACT	Viridiplantae	Chlorophyta	Chlorophyceae	Sphaeropleales	Scenedesmaceae	Tetradesmus	Tetradesmus_dimorphus	KT777984	1.00411e-105	0.8822	15			18S_1508313	GCTGCTACCGATTGAATGGCTTAGTGAGCTTCAGAGACTGGGTGCATTTGGGGGTAAAACCTCGGTGTATCTGGGAACTGAATCAAACTTGATCATTTAGAGGAAGCAAAAGTCGTAACAAGGTTTCC	Fungi	unclassified fungi	unclassified fungi	unclassified fungi	unclassified fungi	unclassified fungi	unclassified fungi	MH625395	1.98503e-38	0.9664	58
rbcL_2119097	CTTTTCGTAGCTGAAGCTACTTATAAAGCACAAACTGAAACAGGTGAAGTTAAAGGACACTACCTTAACGCTACTGCAGCTACTTGTGAAGAAATGCTAAAACGTGCACAATGTGCTAAAGAATTAGGTGTACCTATTATTATGCATGACTACATTACAGGTGGTTTTACAGCTAACACATCATTATCTCACTACTGTAGAGATCATGGTCTTTTATTACACATTCACCGTGCTATGCACGCTGTTATTGACCGTCAAAGAAACCATGGTATTCATTTCCGTGTTTTAGCTAAATGTCTTCGTATGTCTGGTGGTGACCACTTACACTCAGGAACT	Viridiplantae	Chlorophyta	Chlorophyceae	Chlamydomonadales	Chlamydomonadaceae	Carteria	Carteria_radiosa	D89770	3.38864e-150	0.9554	14			18S_1257234	GCTACTACCGATTGAATGGCTTAGTGAGTTTCAGGGATTGTTGGGTTTGCTTGGTTCGCCTTGCTTGCTCATCCGAGAACTGAATCAAACTTGATCATTTAGAGGAAGTAAAAGTCGTAACAAGGTTTCC	Rhizaria	Cercozoa	Cercozoa incerae sedis	Cercomonadida	Cercomonadidae	Cercomonas	Cercomonas rotunda	FJ790701	3.57117e-44	0.9769	38
rbcL_1688777	CTTTTCTGTGCTGAAGCTATTTATAAAGCTCAAGCTGAAACTGGTGAAGTTAAAGGACATTACTTAAATGCTACTGCTGGTACTTCTGAAGAAATGATCAAACGTGCAGTTTGTGCTAAAGAATTTGGTGTTCCAATTATTATGCATGACTATATTACAGGTGGTTTTACAGCTAACACATCATTAGCTCATTACTGTCGTGATCATGGTTTATTATTACATATTCACCGTGCAATGCATGCTGTAATTGATCGTCAAAGAAATCACGGTATTCACTTCCGTGTTTTAGCTAAAGCTCTTCGTTTATCTGGTGGTGACCACTTACATTCTGGTACA	Viridiplantae	Chlorophyta	Chlorophyceae	Chlamydomonadales	Chlamydomonas	Chlamydomonas	Chlamydomonas_pseudogloeogama	EF589142	5.59073e-158	0.9701	14			18S_2501171	GCTCCTACCGATTGGGTGTGCTGGTGAAGATTTCGGATTGGCGCCAATGCGGGGAAACTCACGTTGTTGCTGAGAAGAACTTTAAACCCTCCCACCTAGAGGAAGGAGAAGTCGTAACAAGGTTTCC	Viridiplantae	Chlorophyta	Chlorophyceae	Chlamydomonadales	Chlorococcaceae	Chlorococcum	unclassified Chlorococcum	KF144188	1.22738e-44	0.9921	37
rbcL_2307294	CTTTTCACTGCTGAAGCTATCTACAAATCTCAAGCTGAAACAGGTGAAGTTAAAGGTCACTACTTAAACGCTACTGCTGCTACTTCTGAAGAAATGATCAAACGTGCAGTTTGTGCTAAAGAATTCGGTGTACCTATTATTATGCATGACTACATTACAGGTGGTTTCACAGCTAACACTTCATTAGCTAACTACTGTCGTGATAACGGTCTATTATTACACATCCACCGTGCAATGCACGCTGTAATTGACCGTCAAAGAAACCACGGTATCCACTTCCGTGTTTTAGCTAAAGCTCTTCGTCTATCTGGTGGTGACCACCTTCACTCTGGTACT	Viridiplantae	Chlorophyta	Chlorophyceae	Chlamydomonadales	Chlamydomonas	Chlamydomonas	Chlamydomonas_sp.	KP981642	9.55594e-141	0.9451	11			18S_2224485	GCACCTACCGATTGAATGGTTCGGTGAAACTTTCGGACTGCGAGATGAACGCCTTCGGGCGATTATCACGTGGGAAGTTATTTAAACCTCATCATTTAGAGGAAGGTGAAGTCGTAACAAGGTTTCC	Stramenopiles	Ochrophyta	Chrysophyceae	Hibberdiales	Hibberdiaceae	Hibberdia	Hibberdia magna	M87331	1.50199e-37	0.9291	32
rbcL_2217066	CTTTTCGTAGCTGAAGCTATTTATAAAGCTCAAGCAGAAACTGGTGAAGTTAAAGGTCACTATTTAAATGCTACTGCTGGAAATTCTGAAGAAATGATCAAACGTGCTATTTGTGCTAAAGAATTAGGTATGCCTATCATTATGCATGATTATATTACAGGTGGTTTTACAGCAAACACATCATTATCTCACTTTTGTCGTGATAATGGATTATTACTTCATATTCACCGTGCTATGCACGCTGTTATTGATCGTCAAAGAAATCACGGGATTCACTTCCGTGTTTTAGCTAAAGCACTTCGTATGTCTGGAGGTGATCACCTTCACTCAGGAACT	Viridiplantae	Chlorophyta	Chlorophyceae	Chlamydomonadales	Chlamydomonadaceae	Rhysamphichloris	Rhysamphichloris_curta	LC133512	1.62183e-128	0.9167	10			Seq808608	GTTGTTTCCGATGATGGTGCAATACAGGTGATCGGACAGACGGACCTCTGGTCTGTTTGAAAGTTCACCGATATTTCTTCAATAGAGGAAGTAAAAGTCGTAACAAGGTAGCT	Euglenozoa	Euglenozoa phy incertae sedis	Euglenozoa incertae sedis	Kinetoplastida	Bodonidae	Neobodo	Neobodo designis	DQ207586	1.18244e-37	0.9823	30
rbcL_2173352	CTTTTCTGTGCTGAAGCTATTTATAAAGCTCAAGCGGAAACTGGTGAAGTAAAAGGACACTATTTAAATGCAACAGCTGCAACTTCGGAAGAAATGATTAAACGTGCTGTTTGTGCTAAAGAATTCGGTGTACCGATTATTATGCATGACTATATTACAGGTGGTTTCACAGCTAACACATCATTAGCTAACTACTGTCGTGATCATGGTTTATTATTACACATTCACCGTGCAATGCATGCTGTAATTGACCGTCAAAGAAACCACGGTATTCACTTCCGTGTTTTAGCTAAAGCGCTTCGTTTATCAGGTGGTGACCACCTTCACTCTGGTACT	Viridiplantae	Chlorophyta	Chlorophyceae	Chlamydomonadales	Chlorococcaceae	Chlorococcum	Chlorococcum_hypnosporum	LT594545	1.6104e-133	0.9256	10			18S_1227819	GCTCCTACCGATTTCGAGTGGTCCGGTGAACCTTCTGGACTGAGTCGCAAGATTCGGGAAGTTAAGTAAACCTTATCACTTAGAGGAAGGAGAAGTCGTAACAAGGTTTCC	Alveolata	Ciliophora	Oligohymenophorea	Philasterida	Uronematidae	Uronemella	Uronemella filificum	MH574793	3.96403e-34	0.955	29
rbcL_799954	CTTTACTGTATGGAAGGTATTAACCGTGCTGCTGCAGCAACTGGTGAAGTTAAAGGTTCTTACTTAAACGTTACAGCTGGTACAATGGAAGACATGTACGAACGTGCTGAATACGCTAAAGTAATTGGTACAATCATTGTTATGATCGATCTTGTAATTGGTTACACAGCGATCCAATCAATGGGTGTTTGGGCTCGTAAAAACGACATGATCCTTCACTTACACCGTGCTGGTAACTCAACTTACGCACGTCAAAAAAACCACGGTATTAACTTCCGTGTAATTTGTAAGTGGATGCGTATGGCTGGTGTTGACCACATTCACGCAGGTACT	Stramenopiles	Ochrophyta	Xanthophyceae	Tribonematales	Xanthonemataceae	Xanthonema	Xanthonema_exile	EF455937	3.28485e-165	0.985	10			Seq1662036	GTTACTACCGATTGAATGGTTTAGTGAGACCTCCGGATTTGCGACATGTTTGGAAACAGACTTGGTTGTGAAGAAGTTGGTCAAACTTGGACATTTAGAGGAAGTACAAGTCGTAACAAGGTAACC	Fungi	Chytridiomycota	Chytridiomycetes	Chytridiales	Chytriomycetaceae	Entophlyctis	unclassified Entophlyctis	AY635824	8.22348e-28	0.875	28
rbcL_980977	TTATTCTGTGCTGAAGCTATTTACAAAGCACAAGCTGAAACTGGCGAAGTAAAAGGTCACTACTTAAACTGTACAGCAGGTACAGCTGAAGAAGTTATCAAACGTGCTACTAATGCTAAAGAATTAGGTGTACCTATCGTTATGCATGACTACTTAACAGGTGGTTTTACATCTAACACTTCATTAGCATTATACTGTCGTGATAACGGTCTATTACTTCACATTCACCGTGCTATGCACGCTGTTATTGACCGTCAAAGAAACCACGGTATCCACTTCCGTGTTTTAGCTAAAGCTCTTCGTATGTCTGGTGGTGACCACCTTCACTCTGGTACT	Viridiplantae	Chlorophyta	Chlorophyceae	Chlamydomonadales	Tetracystaceae	Tetracystis	Tetracystis_pampae	MK257148	3.51065e-125	0.9107	9			Seq62672	GCACCTACCGATTGAATGATTCGGTGAAACTTTCGGACTGTGGCTCGGACAACTCGTGTGGCCTTGCTGTAGGAAGTTATTTAAACCTCATCATTTAGAGGAAGGTGAAGTCGTAACAAGGTTTCC	Stramenopiles	Ochrophyta	Synurophyceae	Synurales	Mallomonadaceae	Mallomonas	Mallomonas annulata	U73230	4.35333e-45	1	27
rbcL_2093815	CTTTTCGTTGCTGAAGCTATTTACAAATCTCAATCAGAAACTGGGGAAGTAAAAGGGCATTATTTAAACGCTACTGCAGGAACAGCTGAAGGAATGCTTCAACGTGCTGCTTGTGCTAAAGAGCTTGGTATGCCTATTATCATGCATGACTACTTAACAGGTGGTTTCACAGCTAATACATCATTATCTCACTACTGTCGTGATAATGGTCTTTTATTACACATTCACCGTGCAATGCACGCTGTAATTGACCGTCAAAGAAACCACGGTATTCACTTCCGTGTTTTAGCTAAAGCTCTTCGTATGTCAGGTGGTGACCACCTTCACTCTGGTACT	Viridiplantae	Chlorophyta	Chlorophyceae	Chlamydomonadales	Chlamydomonadaceae	Lobochlamys	Lobochlamys_segnis	KT624842	7.3872e-142	0.9405	8			18S_268874	GCTCCTACCGATTGGGTGTGCTGGTGAAATGCTCGGATTGGTTTCAGGGGGAGCAATCTCTCTGAGACTGAGAAGTTCATTAAACCCTCCCACCTAGAGGAAGGAGAAGTCGTAACAAGGTTTCC	Viridiplantae	Chlorophyta	Chlorophyceae	Chlamydomonadales	Chlamydomonadaceae	Chlamydomonas	Chlamydomonas proteus	LC322163	1.18714e-44	1	26
rbcL_2170859	CTTTTCTGTGCGGAAGCTATTTATAAAGCACAATCAGAAACAGGTGAAGTAAAAGGACATTATCTTAATGCTACTGCTGGTACTTGCGAAGAAATGTATAAAAGAGCTAATTTTGCAGCGCAATTAGGGGTTCCGATTATAATGCATGACTATTTAACTGGAGGATTTACTGCTAACACTTCTTTGGCAATGTTTTGTAGAGACAATGGTCTTCTTTTACATATTCACCGCGCAATGCATGCTGTAATTGACAGACAAAGAAATCATGGTATTCATTTCCGAGTTCTAGCTAAAACTCTTAGAATGTCAGGTGGTGATCACTTACATTCAGGAACT	Viridiplantae	Chlorophyta	Chlorophyceae	Chlamydomonadales	Volvocaceae	Volvox	Volvox_aureus	AB076096	8.15631e-72	0.8182	7			18S_2907408	GCTCCTACCGATTTCGAGTGGTCCGGTGAACCTTCTGGACTGAGTCCGCAAGGATTCGGGAAGTTAAGTAAACCTTATCACTTAGAGGAAGGAGAAGTCGTAACAAGGTTTCC	Alveolata	Ciliophora	Oligohymenophorea	Philasterida	Philasteridae	Entorhipidium	Entorhipidium triangularis	AY541690	5.37849e-35	0.9558	25
rbcL_1943156	CTTTTCACAGCTGAAGCTATTTACAAATCTCAATCTGAAACTGGGGAAGTTAAAGGCCACTATTTAAACGCTACAGCTGGTACTTCTGATGAAATGATCAGACGTGCAATCTGTGCTAAAGAATTAGGTGTACCGATCATTATGCACGATTACCTAACAGGTGGTTTCACAGCTAACACAACATTAGCTCTATACTGTCGTAATGAAGGTCTTCTTCTTCACATTCACCGTGCTATGCACGCTGTAATTGACCGTCAACGTAACCACGGTATTCACTTCCGTGTACTTGCTAAAGCTCTTCGTATGTCAGGTGGTGACCACTTACACTCAGGTACT	Viridiplantae	Chlorophyta	Chlorophyceae	Chlamydomonadales	Phacotaceae	Pteromonas	Pteromonas_angulosa	AJ001887	7.65318e-117	0.9043	7			18S_282909	GTTGTTTCCGATGATGGTGCAATACAGGTGATCGGACTGATGGATGTTTCATCCGTCTGGAAGTTCACCGATATTATTTCAATAGAGGAAGCAAAAGTCGTAACAAGGTAACT	Euglenozoa	Euglenozoa phy incertae sedis	Euglenozoa incertae sedis	Kinetoplastida	Bodonidae	Neobodo	Neobodo curvifilus	DQ207577	1.9992e-39	1	21
rbcL_2586064	CTTTTCGTTGCAGAAGCTATTTACAAAGCTCAAGCTGAAACTGGTGAAATTAAAGGTCACTATTTAAACACAACTGCTGGTACTGCTGATGAAATGATCAAACGTGCTACTTGTGCTAAAGAATTAGGTGTACCTATTATTATGCATGACTACTTAACAGGTGGTTTCACTGCTAACACTTCATTATCTCACTACTGTCGTGATAATGGTTTATTACTTCACATTCACCGTGCTATGCACGCTGTTATTGACCGTCAAAGAAACCATGGTATTCACTTCCGTGTTCTAGCTAAAGCACTTCGTATGTCTGGTGGTGACCACCTTCACTCTGGTACT	Viridiplantae	Chlorophyta	Chlorophyceae	Chlamydomonadales	Chlamydomonadaceae	Rhysamphichloris	Rhysamphichloris_similis	LC133513	1.62183e-128	0.9167	7			18S_1871587	GCACCTACCGATTGAATGGTCCGGTGAAGCCTCGGGATTGTGGCGAGTCTCCTTTATTGGGGGTTTGTCGCGAGAACTTGTCTAAACCTTATCATTTAGAGGAAGGTGAAGTCGTAACAAGGTTTCC	Stramenopiles	Ochrophyta	Bacillariophyceae	Bacillariales	Bacillariaceae	Psammodictyon	Psammodictyon constrictum	AB430617	9.43933e-44	0.9843	19
rbcL_2264533	CTTTTTGTTGCTGAAGCTACTTACAAAGCTCAAGCTGAAACTGGAGAAGTTAAAGGTCACTACCTTAACTGTACTGCAGGGACTTCTGAAGAAATGATCAAACGTGCTACTTGTGCTAAAGATTTCGGTGTACCGATTATCATGCATGACTATTTAACGGGTGGTTTCACTTCTAACACTTCATTAGCACTTTATTCACGTGATAATGGCTTATTACTTCACATTCACCGTGCAATGCATGCTGTTATTGACCGTCAAAGAAACCATGGAATTCACTTCCGTGTATTAGCTAAAGCTCTACGCCTATCTGGTGGGGACCACCTTCACTCAGGAACT	Viridiplantae	Chlorophyta	Chlorophyceae	Chlamydomonadales	Chlamydomonadaceae	Microglena	Microglena_monadina	KT624766	7.08019e-172	0.994	7			18S_2053957	GCTCCTACCGATTGGGTGTGCTGGTGAAGTGTTCGGATTGGCTTCGGTTGGTGGCAACACTGACCAGAGCCGAAAAGATCATTAAACCCTCCCACCTAGAGGAAGGAGAAGTCGTAACAAGGTTTCT	Viridiplantae	Chlorophyta	Chlorophyceae	unclassified Chlorophyceae	unclassified Chlorophyceae	unclassified Chlorophyceae	unclassified Chlorophyceae	JX446462	1.54826e-41	0.9683	18
rbcL_2198921	CTTTTCTGTGCAGAAGCTATTTATAAAGCACAAACAGAAACAGGTGAGGTTAAAGGGCATTATTTAAATGCTACAGCAGGAACTTGCGAAGAAATGTTTAAACGTGCTGTTTATGCTGCTCAGATAGGTGTTCCTATTATAATGCACGATTATATTACAGGTGGTTTCACTGCTAATACATCTTTAGCAATGTATTGTCGTGATAACGGTTTATTACTTCATATTCACCGTGCTATGCATGCTGTAATTGATCGTCAAAGAAATCATGGTATTCACTTCCGTGTTCTTGCTAAAACTCTTCGTATGTCTGGAGGAGACCATTTACATTCTGGAACA	Viridiplantae	Chlorophyta	Chlorophyceae	Sphaeropleales	Neochloridaceae	Characiopodium	Characiopodium_hindakii	EF113418	1.71627e-88	0.8532	6			18S_284294	GCTCCTACCGATTGGGTGTGCTGGTGAAGAGTTCGGATTGGCCTTGACGGGGGGAAACTTCTATCTTGGCTGAGAAGAACTTTAAACCCTCCCACCTAGAGGAAGGAGAAGTCGTAACAAGGTTTCC	Viridiplantae	Chlorophyta	Chlorophyceae	Chlamydomonadales	Chlorococcaceae	Chlorococcum	Chlorococcum nivale	AB983623	1.22738e-44	0.9921	17
rbcL_1839820	CTTTTCTGTGCTGAAGCTCTTTACAAAGCTCAAGCAGAAACAGGCGAAGTTAAAGGCCACTACTTAAACTGTACTGCTGGTACTTCTGAAGAAATGCTTAAACGTGCTGTATGTGCTAAAGATTTTGGTGTACCGATCGTTATGCATGACTACCTAACAGGTGGTTTTACTTCTAACACTTCATTAGCTCTATACTGTCGTGATAATGGTCTTTTACTTCACATTCACCGTGCTATGCACGCTGTTATTGACCGTCAAAGAAACCACGGTATCCACTTCCGTGTTTTAGCTAAAGCTCTTCGTATGTCAGGTGGTGACCACCTTCACTCTGGGACT	Viridiplantae	Chlorophyta	Chlorophyceae	Chlamydomonadales	Chlamydomonadaceae	Chloromonas	Chloromonas_subdivisa	AF517080	1.59905e-138	0.9345	6			Seq1680581	GCACCTACCGATTGAATGATTCGGTGAAACTTTCGGACTGTGGTTAGGACACCTCGGTGACCTGACTGTGGGAAGTTATTTAAACCTCATCATTTAGAGGAAGGTGAAGTCGTAACAAGGTTTCC	Stramenopiles	Ochrophyta	Chrysophyceae	Chromulinales	Dinobryaceae	Epipyxis	Epipyxis pulchra	AF123298	9.12984e-44	0.992	17
rbcL_2207050	TTATTCGTAGCTGAAGCTATCTTCAAATCTCAACAAGAAACTGGTGAGATCAAAGGTCACTACTTAAACGCTACTGCAGGTACTTGTGAAGAAATGATGAAACGTGCAGTTTTCGCTAAAGAATTAGGTGTGCCTATTATTATGCATGACTACCTAACTGGTGGTTTTACTGCTAACACTAGCCTTTCTAACTACTGTCGTGATAACGGTCTTCTTTTACACATTCACCGTGCTATGCACGCGGTAATTGACCGTCAAAGAAACCACGGTATTCACTTCCGTGTTTTAGCTAAAGCATTACGTATGTCTGGTGGTGACCATTTACACTCTGGTACT	Viridiplantae	Chlorophyta	Pedinophyceae	Pedinomonadales	Pedinomonadaceae	Pedinomonas	Pedinomonas_sp.	JN592597	3.4859e-130	0.9196	5			Seq1081631	GCTACTACCGATTGAATGGCTTAGTGAGCTTCAGAGATTGATGTACATAGTGGCAACACTTTGTACATCCGAGAACTGAATCAAACTTGATCATTTAGAGGAAGTAAAAGTCGTAACAAGGTTTCC	Rhizaria	Cercozoa	Cercozoa incerae sedis	Cercomonadida	Cercomonadidae	Eocercomonas	Eocercomonas sp.	HM536152	4.35333e-45	1	16
rbcL_1987969	CTTTTCGTATCTGAAGCTATTTACAAAGCTCAAGCAGAAACTGGTGAAGTTAAAGGTCACTACTTAAACGCTACTGCTGGTACTTGTGAAGAAATGTTAAAACGTGCAGTTTGTGCTAAAGAATTAGGTGTACCTATTATTATGCACGACTACTTAACAGGTGGTTTCACAGCTAACACTTCATTAGCTGAATACTGCCGTGACAACGGTCTTCTTCTTCACATCCACCGTGCTATGCACGCGGTTATTGACCGTCAACGTAACCACGGTATCCACTTCCGTGTTCTTGCTAAAGCTCTTCGTATGTCTGGTGGTGACCACCTTCACTCTGGTACT	Viridiplantae	Chlorophyta	Chlorophyceae	Chlamydomonadales	Chlamydomonas	Chlamydomonas	Chlamydomonas_reinhardtii	MK482402	3.36475e-155	0.9643	5			18S_1417747	GCTTGTAGTAACGAATGGTCTGGTGAACCTTCTGGACTGCTCAGCAATGAGCGGAAAAATAAGTAAACCCTACCATTTGGAACAACAAGAAGTCGTAACAAGGTATCT	Alveolata	Ciliophora	Oligohymenophorea	Hymenostomatida	Bromeliophryidae	Glaucomides	Glaucomides sp.	JQ723969	2.93755e-37	1	16
rbcL_239745	TTATTCTGTGCAGAAGCGATTTACAAAGCTCAATCTGAAACAGGCGAAGTTAAAGGACATTATTTAAATGCTACAGCAGGAACAGTAGAAGAAATGTATAAAAGAGCAGCTTATGCAGCTCAAATAGGGGTGCCAATCGTTATGCACGACTACCTAACTGGTGGTTTTACTGCGAATACTTCTTTAGCTATGTATTGTCGTGATAACGGACTATTATTACATATTCACCGTGCTATGCATGCTGTTATTGACCGTCAAAGAAATCATGGTATTCATTTCCGTGTTCTTGCTAAAACTCTTCGTATGTCTGGAGGTGATCACCTTCATTCAGGAACT	Viridiplantae	Chlorophyta	Trebouxiophyceae	Chlorellales	Oocystaceae	Neglectella	Neglectella_solitaria	FJ968739	1.02565e-90	0.8554	4			18S_2845823	GCACCTACCGATTGAATGATTCGGTGAAAATTTCGGACCGTGGCTTGGACGCCCTCGGGCGACTTTGCCGTGGGAAGTTATTTAAACCTCATCATTTAGAGGAAGGTGAAGTCGTAACAAGGTTTCC	Stramenopiles	Ochrophyta	Synurophyceae	Synurales	Mallomonadaceae	Mallomonas	Mallomonas rasilis	U73231	4.29362e-41	0.9606	15
rbcL_2163317	CTTTTCTGTTCAGAAGCTATTTACAAAGCTCAAGCTGAAACAGGTGAAGTTAAAGGACACTATTTAAATGCAACAGCAGCAACTTCTGAAGAAGTTATCAAACGTGCTGCTTGTGCTAAAGATTTTGGTGTACCTATTGTTATGCATGACTACTTAACTGGTGGTTTTACAACAAACACTTCATTATCTAACTACTGTCGTGACAACGGTTTATTATTACACATTCACCGTGCTATGCACGCTGTAATTGACCGTCAACGTAATCACGGTATTCACTTCCGTGTTCTTGCTAAAGCTCTTCGTATGTCTGGTGGTGACCACCTTCACTCTGGTACT	Viridiplantae	Chlorophyta	Chlorophyceae	Chlamydomonadales	Chlamydomonas	Chlamydomonas	Chlamydomonas_sp.	KP981642	7.59923e-122	0.9136	4			Seq1916418	GCTCCTACCGATTGGATTTTCCGGTGAAATCTTGGGATTGCGGTGGTTTAGCTTCACGGCCAGGCCATTGCGAGAACTTGCTTAAACCTTAACATCTAGAGGAAGGAGAAGTCGTAACAAGGTTTCC	Stramenopiles	Ochrophyta	Bacillariophyceae	Bacillariales	Bacillariaceae	Nitzschia	Nitzschia palea	KU948218	4.94488e-26	0.8268	14
rbcL_788807	CTTTACTGTATGGAAGGTATTAACCGTTCAGCTGCTTCAACAGGTGAAGTTAAAGGTTCATACTTAAACGTTACAGCTGGTACAATGGAAGATATGTACGAACGTGCAGAATACGCTAAAACAATTGGTTCAATCATCGTTATGATCGACCTTGTAATCGGTTATACTGCTATTCAATCAATGGGTATCTGGGCACGTAAAAATGACATGATCCTTCACTTACACCGTGCAGGTAACTCAACTTACGCTCGTCAAAAGAACCATGGTATTAACTTCCGTGTAATTTGTAAATGGATGCGTATGGCTGGTGTTGACCACATTCACGCAGGTACT	Stramenopiles	Ochrophyta	Xanthophyceae	Mischococcales	Ophiocytiaceae	Ophiocytium	Ophiocytium_capitatum	AJ874700	3.37913e-145	0.9489	4			Seq511667	GCTACTACCGATTGAATGGCTTAGTGAGGCCTTGGGATTCATGCAACTCAGCAATGAGCTGTGAGAAAAACTTGGTCAAACTTGGTCATTTAGAGGAAGTAAAAGTCGTAACAAGGTTTCC	Fungi	Aphelidiomycota	Aphelidiomycetes	Aphelidiales	Aphelidiales incertae sedis	Paraphelidium	Paraphelidium tribonemae	KX576682	9.80182e-29	0.8862	14
rbcL_1614761	TTAAACTGTATGGAAGGAATTAACCGTGCTTCAGCTGCTACAGGTGAAGTTAAAGGTTCTTACTTAAACGTTACAGCTGCAACTTTAGAAGAAACTTACAAACGTGCAGAATATGCTAAAGAAGTAGGTTCTATCATCGTTATGGTTGATTTAGTTATGGGTTACACAGCGTTACAATCAATGGCTATTTGGTCTCGTGAAAACGATATGTTATTACATTTACACCGTGCGGGTAACTCTACTTATGCTCGTCAAAAAAACCATGGTATTAACTTCCGTGTTATCTGTAAATGGATGCGTATGACTGGTGTAGATCATATTCATGCTGGTACA	Stramenopiles	Diatoms	Diatoms	Diatoms	Nitzschia	Nitzschia	Nitzschia_dissipata	KY320332	7.21177e-152	0.961	4			Seq1151500	GCACCTACCGATTGAATGATTCGGTGAAAATTCTGGACCGTGGCTCGGACGCCTTCGGGCGACCTTGCTGTGGGAAGTCATTTAAACCTCATCATTTAGAGGAAGGTGAAGTCGTAACAAGGTTTCC	Stramenopiles	Ochrophyta	Synurophyceae	Synurales	Mallomonadaceae	Synura	Synura mammillosa	U73220	1.59595e-45	1	13
rbcL_1376065	CTTTACTGTATGGAAGGTATTAACCGTGCTGCTGCAGCTACAGGTGAAATCAAAGGTTCTTACTTAAACGTAACAGCTGGTAACATGGAAGACATGTACGAACGTGCTGAATACGCTAAGACAATTGGTACAATCATTGTTATGATTGACCTTGTAATTGGTTACACAGCTATCCAATCAATGGGTATCTGGGCTCGTAAAAACGACATGATCCTTCACTTACACCGTGCTGGTAACTCTACTTACGCACGTCAAAAAAACCACGGTATTAACTTCCGTGTAATTTGTAAATGGATGCGTATGGCTGGTGTTGACCACATTCACGCAGGTACT	Stramenopiles	Ochrophyta	Xanthophyceae	Tribonematales	Xanthonemataceae	Xanthonema	Xanthonema_sp.	EF455948	7.16093e-157	0.97	4			18S_2366404	GCACCTACCGATTGAATGGTTCGGTGAAACTTTCGGACCGTGACAAGAACGCCTTCGGGCGATCCTGTTGTGGGAAGTTATTTAAACCTCATCATTTAGAGGAAGGTGAAGTCGTAACAAGGTTTCC	Stramenopiles	Ochrophyta	Chrysophyceae	Hibberdiales	Hibberdiaceae	Hibberdia	Hibberdia magna	M87331	5.58293e-42	0.9685	13
rbcL_1663137	CTTTTCTGTGCTGAAGCTATTTATAAAGCTCAAACTGAAACAGGTGAAATTAAAGGACATTATTTAAATGTAACTGCTGGTACTTGTGAAGAAATGTATAAGCGCGCTGCTTATGCGGCTCAGATCGGTGTTCCGATCGTTATGCATGATTACATTACAGGTGGTTTTACTGCTAATACTTCATTGTCTATGTATTGTCGTGATAATGGGTTATTACTTCATATTCACCGTGCAATGCATGCAGTTATTGATCGTCAAAGAAACCATGGTATTCATTTCCGTGTTCTTGCTAAAACTCTTCGTATGTCTGGTGGGGATCATCTTCATTCAGGAACA	Viridiplantae	Chlorophyta	Chlorophyceae	Chlamydomonadales	Chlamydomonas	Chlamydomonas	Chlamydomonas_pseudogloeogama	EF589142	6.21663e-83	0.8455	3			18S_205693	GCACCTACCGATTGAATGGTCCGGTGAAGCCTCGGGATTGTGACTTGTCTCCTTTACTGGGGGCTTGTTACAAGAACTTGTCTAAACCTTATCATTTAGAGGAAGGTGAAGTCGTAACAAGGTTTCC	Stramenopiles	Ochrophyta	Bacillariophyceae	Licmophorales	Ulnariaceae	Ulnaria	Ulnaria acus	AM497726	1.59595e-45	1	13
rbcL_723954	CTTTTCTCTATGGAAGGTGTTAACCGTGCTGCTGCTGCTTCTGGGGAAGTTAAAGGTCACTACCTAAACGCAACAGCTTCTACTATGGAAGAGATGTACACTCGTGCTGATTACGCTAAAGAGCTAGGTTCAATCATTGTAATGATCGACCTTGTTATCGGATACACAGCTATTCAATCAATGGCTATCTGGGCTCGCAAGCATGACATGATTCTTCACCTTCACCGTGCAGGTAACTCTACTTACTCTCGTCAAAAGAACCACGGTATGAACTTCCGTGTAATTTGTAAGTGGATGCGTATGGCTGGTGTAGACCACATTCACGCAGGTACT	Stramenopiles	Ochrophyta	Xanthophyceae	Tribonematales	Xanthonemataceae	Xanthonema	Xanthonema_exile	EF455937	1.67551e-98	0.8649	3			18S_207890	GCTAGTACCGATTGAATGGCTTAGTGAGACCCTCGGATTAGCGGTTCTAAGGTGGCAACACCTTTAAACTGCCGAGAAGTTGGTCAAACTTGGTCATTTAGAGGAACTAAAAGTCGTAACAAGGTAACC	Fungi	Chytridiomycota	Chytridiomycetes	Rhizophydiales	Rhizophydiaceae	Rhizophydium	Rhizophydium patellarium	KF160860	9.74881e-44	0.9767	13
rbcL_2139225	TTATTCGTAGCAGAAGCAATTTACAAATCACAAGCGGAAACAGGTGAGGTAAAAGGTCACTACTTAAACGCAACTGCAGGTACTTGTGAAGAAATGTTAAAAAGAGCAGAATGTGCAAAAGACCTTGGTGTACCAATTATTATGCATGACTACTTAACAGGTGGTTTTACAGCAAACACTAGTTTATCAAACTACTGTCGTGATACTGGTCTACTTCTACACATTCACCGTGCTATGCATGGTGTAATTGACCGTCAAAGAAACCATGGTATTCACTTCCGTGTATTAGCTAAAGCACTTCGTATGTCTGGAGGTGACCACCTTCACTCAGGTACT	Viridiplantae	Chlorophyta	Chlorophyceae	Sphaeropleales	Selenastraceae	Monoraphidium	Monoraphidium_griffithi	KT833561	1.00411e-105	0.8772	3			18S_2903063	GCACCTACCGATTGAATGGTTCGGTGAAAATCTCGGACCAAATTAAAGAAGCTTTCGGGCATCTTTATAATGGGAAGTTATTTAAACCTCATCATTTAGAGGAAGGTGAAGTCGTAACAAGGTTTCC	Stramenopiles	Ochrophyta	Chrysophyceae	unclassified Chrysophyceae	unclassified Chrysophyceae	unclassified Chrysophyceae	unclassified Chrysophyceae	AY651071	4.04082e-33	0.8898	12
rbcL_2536060	CTTTTTGTAGCTGAAGCAATTTACAAATCACAAGCTGAAACAGGTGAAATTAAAGGACATTACTTAAACGTTACTTCTGCAACTTGCGAAGAAATGATAAAAAGAGCAGAATGTGCAAAAGATTTAGGTGTGCCAATTATTATGCATGACTATATTACTGGCGGATTTACTGCAAATACAAGTTTATCTCATTACTGTCGTGATCATGGTTTATTACTTCATATTCACCGTGCGATGCATGCTGTTATTGATCGTCAAAGAAATCATGGTATTCACTTCCGTGTATTAGCAAAAGCTCTTCGTATGTCTGGTGGTGACCATTTACATTCTGGTACT	Viridiplantae	Chlorophyta	Trebouxiophyceae	Microthamniales	Microthamniaceae	Fusochloris	Fusochloris_perforata	EF113438	6.04318e-103	0.8773	3			18S_1991685	GCACCTACCGATTGAATGGTTCGGTGAAACTTTCAGACTGTGGACTGAATTCCCTCGGGAACTCGATCCGCGGGAAGTTATTTAAACCTCATCATTTAGAGGAAGGTGAAGTCGTAACAAGGTTTCC	Stramenopiles	Ochrophyta	Chrysophyceae	Chromulinales	Chrysocapsaceae	Chrysochaete	Chrysochaete britannica	AF123284	1.59595e-45	1	12
rbcL_2282775	CTATTCGTTAGTGAAGCGCTTTACAAATCACAAGCAGAAACTGGAGAAGTAAAAGGCCACTACCTTAACGCTACTGCTGGAACTTCTGAAGAAATGCTTAAACGTGCTCAATGTGCGAAAGACTTCGGGGTACCCATCATTATGCATGACTACCTAACTGGTGGTTTTACTTCAAACACATCTCTAGCTCATTTCTGTCGTGATAATGGTTTATTACTTCACATTCACCGTGCTATGCACGCTGTAATTGACCGTCAAAGAAACCATGGTATGCACTTCCGTGTTCTAGCTAAAGCTCTACGTCTTTCTGGTGGTGACCACTTACACTCTGGAACT	Viridiplantae	Chlorophyta	Chlorophyceae	Chlorosarcinales	Chlorosarcinaceae	Chlorosarcina	Chlorosarcina_stigmatica	MG778232	7.76223e-107	0.8783	3			Seq1535966	GCTACTACCGATTGAATGAATTAGTGAGCTCCAGAGATCGAGTTGCCGAGGGCGACCGAAGCAGCAAGAGAACTGGATCAAACTTGCTCATTTAGAGGAAGTAAAAGTCGTAACAAGGTTTCC	Rhizaria	Cercozoa	Cercozoa incerae sedis	Cercomonadida	Cercomonadidae	Eocercomonas	Eocercomonas echina	FJ790716	2.10176e-23	0.824	12
rbcL_2257826	CTTTTCGTTTCTGAAGCTATTTACAAAGCGCAAGCTGAAACTGGTGAAATTAAAGGTCACTACTTAAACGCAACTGCAGCTACTTGTGAAGAAATGCTTAAACGTGCTGAGTGTGCTAAAGAATTTGGTGTACCAATTATTATGCATGACTACATTACTGGTGGTTTCACTGCTAACACTACATTATCTCATTACTGTCGTGCAGAAGGTCTTTTATTACACATCCACCGTGCTATGCACGCTGTAATTGACCGTCAACGTAACCACGGTATCCACTTCCGCGTATTAGCTAAAGCTTTACGTCTGTCTGGTGGTGACCACTTACACTCTGGTACT	Viridiplantae	Chlorophyta	Chlorophyceae	Chlamydomonadales	Chlamydomonas	Chlamydomonas	Chlamydomonas_sp.	MN067206	2.73317e-121	0.9048	3			Seq1312847	GCTAGTACCGATTGAATGGCTTAGTGAGACCTCCGGATATGCGGTCTTTTGATGGCAACATCAATCGACTGCGCAGAAGCTGGTCAAACTTGGTCATTTAGAGGAACTAAAAGTCGTAACAAGGTAACC	Fungi	Chytridiomycota	unclassified Chytridiomycota	unclassified Chytridiomycota	unclassified Chytridiomycota	unclassified Chytridiomycota	unclassified Chytridiomycota	MH884308	1.50487e-33	0.931	12
rbcL_2156721	TTATTTGTTGCTGAAGCTATTTACAAATCACAGTCTGAAACTGGTGAAGTAAAAGGACATTACCTAAACGTTACTTCAGGTACTGCAGAAGAAATGTTAAAAAGAGCTCAGTGTGCAAAAGAGTTAGGGGTACCTATCGTTATGCATGATTACCTTACAGGTGGTTTTACTTCAAATACTTCATTAGCATTATACTGTCGTGATCATGGTTTATTATTACACATTCACCGTGCTATGCACGCTGTAATTGACCGTCAAAGAAACCACGGTATTCACTTCCGTGTTTTAGCTAAAGCTTTACGTATGTCTGGTGGTGACCACCTTCACTCTGGTACT	Viridiplantae	Chlorophyta	Chlorophyceae	Chlamydomonadales	Actinochloridaceae	Deasonia	Deasonia_granata	MK257142	1.63335e-123	0.9077	3			18S_1435072	GCACCTACCGATTGAATGACTCGGTGAAGTATTGGGACTGTGAATTTGTTTGCTTCATTGCATTCAAGTTTGTGGGAACTTTCCTTAACCTCGCCATTTAGAGGAAGGTGAAGTCGTAACAAGGTTTCC	Stramenopiles	Oomycota	Oomycetes	Saprolegniales	Saprolegniaceae	Saprolegnia	Saprolegnia ferax	MK850082	2.14323e-46	1	11
rbcL_2187710	TTATTCGTTGCTGAAGCTATTTACAAATCACAATCTGAAACTGGCGAAGTTAAAGGCCATTATTTAAACGCAACTGCAGGTACTGCAGAAGAAATGTTAAAACGTGCACAATGTGCTAAAGAATTAGGTGTACCTATTATTATGCATGACTATTTAACAGGTGGTTTTACAGCTAACACATCTTTAGCTCTATACTGTCGCGACAACGGTCTTTTACTTCACATTCACCGTGCTATGCACGCTGTTATTGACCGTCAAAGAAACCATGGTATTCACTTCCGTGTTTTAGCTAAAGCTTTACGTATGTCAGGTGGCGACCACCTTCATTCAGGTACA	Viridiplantae	Chlorophyta	Chlorophyceae	Chlamydomonadales	Chlorococcaceae	Oophila	Oophila_sp.	KJ635639	2.69477e-131	0.9224	3			18S_313548	GTATCTACCGATTGAATGATTCGGTGAAACTCCCTGACTGACGGAGAAACACCCTCGGGTGATTCTCTGTTGGGAAGTTATTTAAACCTAATCATTTAGAGGAAGGTCAAGTCGTAACAAGGTTTCC	Stramenopiles	Ochrophyta	Chrysophyceae	Hibberdiales	Stylococcaceae	Lagynion	Lagynion scherffelii	AF123288	4.04082e-33	0.9024	11
rbcL_2096633	TTATTCGTTGCTGAAGCTATTTACAAATCACAATCAGAAACTGGTGAGGTTAAAGGGCATTATTTAAACGCGACTGCAGGTACTGCAGAAGAAATGTTAAAACGTGCACAATGTGCTAAAGAATTAGGTGTACCTATTGTTATGCATGACTATTTAACAGGTGGTTTTACAGCTAACACATCTTTAGCTCTATACTGTCGTGACAACGGCTTATTATTACACATTCACCGTGCTATGCACGCTGTTATTGACCGTCAAAGAAACCATGGTATTCACTTCCGTGTTTTAGCTAAAGCTTTACGTATGAGCGGTGGCGACCACTTACACTCAGGTACA	Viridiplantae	Chlorophyta	Chlorophyceae	Sphaeropleales	Neochloridaceae	Ascochloris	Ascochloris_multinucleata	EF113411	7.43964e-137	0.9315	3			18S_755180	GCACCTACCGATTGAATGGTTCGGTGAAATCTTCGGATCTGTGGTGGGGCCCTCTGGGTTTCATCGCTGAGAAGTTGATTAAACCTCATCATTTAGAGGAAGGTGAAGTCGTAACAAGGTTTCC	Stramenopiles	Opalozoa	Bikosea	Bicosoecida	Bicosoecida incertae sedis	Filos	Filos agilis	FJ971856	2.20451e-27	0.8548	11
rbcL_551297	TTATTCGTAGCGGAAGCGATCTTCAAATCTCAACAAGAAACTGGTGAGATCAAAGGTCACTACTTAAACGCAACTGCAGGTACGTGCGAAGAAATGATGAAACGTGCTGAATTCGCTAAAGTTTTAGGTGTGCCTATCGTTATGCATGACTACCTAACTGGTGGTTTTACTGCTAACACTAGTCTTGCTCATTACTGTCGTGATAACGGTCTTCTTCTTCACATTCACCGTGCTATGCACGCTGTAATTGACCGTCAACGTAACCACGGTATTCACTTCCGTGTATTAGCGAAAGCTTTACGTATGTCTGGTGGTGACCACCTTCACTCTGGTACT	Viridiplantae	Chlorophyta	Pedinophyceae	Pedinomonadales	Pedinomonadaceae	Pedinomonas	Pedinomonas_sp.	JN592597	3.43693e-140	0.9375	3			18S_2451121	GCACCTACCGATTGAATGATTCGGTGAAAATTTCGGACTATGATCGTGATGCCTTCGGGCGACACAGTCGCGGGAAGTTATTTAAACCTCATCATTTAGAGGAAGGTGAAGTCGTAACAAGGTTTCC	Stramenopiles	Ochrophyta	Chrysophyceae	Chromulinales	Phaeoplacaceae	Phaeoplaca	Phaeoplaca thallosa	AF123296	4.29362e-41	0.9685	10
Seq1020419	TTATTCGTAGCTGAAGCTATTTATAAATCTCAAGCTGAAACAGGTGAAATTAAAGGTCACTATTTAAATGCTACTGCTGGTACTTGTGATGAAATGATCAAACGTGCACAACATGCAAAAGATCTTGGTGTGCCAATTGTTATGCATGATTACCTTACTGGTGGATTTACTGCAAACACTACTTTATCACATTTCTGTCGTGATAATGGACTATTACTTCATATTCACCGTGCAATGCATGCTGTAATTGACCGTCAAAGAAACCATGGTATGCACTTCCGTGTTTTAGCAAAAGCTCTTCGTTTATCTGGTGGAGATCACCTTCATTCTGGAACT	Viridiplantae	Chlorophyta	Trebouxiophyceae	Prasiolales	Prasiolaceae	Stichococcus	Stichococcus_antarcticus	MH672680	3.43693e-140	0.9375	3			Seq1291123	GCACCTACCGATTGAATGATTCGGTGAAACTTTCGGACCGTGGAGAGAACACTTCGGTGATCTTTTTGTGGGAAGTTATTTAAACCTCATCATTTAGAGGAAGGTGAAGTCGTAACAAGGTTTCC	Stramenopiles	Ochrophyta	Chrysophyceae	Chromulinales	Dinobryaceae	Epipyxis	Epipyxis pulchra	AF123298	1.45274e-37	0.936	10
rbcL_2814889	TTATTTGTTGCTGAAGCTACTTACAAAGCACAATCTGAAACTGGTGAGGTTAAAGGTCACTATTTAAACGCTACAGCAGCTACTGCTGAAGAAATGTTAAAACGTGCACAATGTGCTAAAGAATTAGGTGTTCCTATTATTATGCATGACTATTTAACTGGTGGTTTTACAGCTAACACTTCTTTATCTAACTACTGTCGTGATCATGGTTTATTATTACACATTCACCGTGCTATGCACGCTGTTATTGACCGTCAAAGAAACCACGGTATTCACTTCCGTGTTTTAGCTAAAGCATTACGTATGTCTGGTGGTGACCACCTTCACTCAGGTACT	Viridiplantae	Chlorophyta	Chlorophyceae	Chlamydomonadales	Chlorococcaceae	Chlorococcum	Chlorococcum_minutum	LT594546	3.36475e-155	0.9643	3			18S_305814	GCACCTACCGATTGAATGATTCGGTGAAACTTTCAGACTGAGACGAAGACACCCTCGGGTGACTTTGACTTGGGAAGTTATTTAAACCTAATCATTTAGAGGAAGGTGAAGTCGTAACAAGGTTTCC	Stramenopiles	Ochrophyta	Chrysophyceae	Chromulinales	Chromulinaceae	Chromulina	Chromulina chionophila	M87332	4.29362e-41	0.9606	10
rbcL_2403815	GTTTTCGTTGCTGAAGCTCTTTATAAAGCTCAAGCTGAGACTGGTGAAATTAAAGGTCACTATTTAAATGCTACAGCAGGAACATCTGAAGAAATGTTAAAACGTGCTGAAGTTGCTAAAGATTTAGGTATGCCTATCATTATGCATGACTACTTAACTGGTGGTTTCACTGCTAATACTTCATTAGCACACTACTGTCGTGATAATGGTTTATTATTACACATCCACAGAGCTATGCACGCGGTTCTTGACCGTCAAAGAAATCATGGTATGCACTTCCGTGTTTTAGCTAAAGCTCTACGTCTTTCAGGTGGTGACCACCTTCACTCAGGTACT	Viridiplantae	Chlorophyta	Chlorophyceae	Chlamydomonadales	Chlamydomonadaceae	Chloromonas	Chloromonas_variabilis	AF517077	1.55443e-158	0.9702	3			18S_1891704	GCTCCTACCGATTGAATGGTCCGGTGAGAACGTCGGATCACGCGCTCGATGCTGGTTCACGCCAGTGACTTGTGCGAGAGAAGTTGTTCAAACCTTACCATTTAGAGGAAGGAGAAGTCGTAACAAGGTTTCC	Haptista	Haptophyta	Centrohelea	Pterocystida	Pterocystidae	Pterocystis	unclassified Pterocystis	AY268043	5.94882e-38	0.9318	10
rbcL_938288	TTATACTGTATGGAAGGTATTAACCGTGCAGCAGCAGCTACAGGTGAAGTTAAAGGTTCATACTTAAACATCACTGCTGGTACAATGGAAGAAGTATATGCTCGTGCAGAATATGCTAAAAGCCTTGGTTCTGTGATTGTTATGATCGATTTAGTTATGGGCTACACAGCAATTCAAAGTGCTGCAATCTGGTCTCGTCAAAACGACATGCTTTTACATTTACACCGTGCTGGTAACTCAGCTTACGCTCGTCAAAAAAATCATGGTATTAACTTCCGTGTTATTTGTAAATGGATGCGTATGTCTGGTGTAGATCATATCCACGCTGGTACA	Stramenopiles	Diatoms	Diatoms	Diatoms	Diatoms	Mayamaea	Mayamaea_permitis	KC736600	1.52829e-163	0.982	3			18S_2122662	GCTAGTACCGATTGAATGGCTTAGTGAGACCTCCGGATATGCGGTTCTTTGATGGCAACATCATTGAATTGCGCAGAAGCTGGTCAAACTTGGTCATTTAGAGGAACTAAAAGTCGTAACAAGGTAACC	Fungi	Chytridiomycota	Chytridiomycetes	Rhizophydiales	Uebelmesseromycetaceae	Uebelmesseromyces	Uebelmesseromyces harderi	AF164272	2.01705e-38	0.9302	10
rbcL_1682686	CTTTACTGTATGGAAGGTGTTAACCGTGCTGCTGCTGCAACAGGTGAAGTTAAAGGTTCATACCTTAACGCTACAGCTGGTGTAATCGAAGAAATGTACGAACGTGCTGAATATGCTAAAAGCGTTGGTTCGATCATTATCATGATCGATCTTGTAATTGGTTACACTGCTATCCAATCAATGGCTATTTGGGCTCGTAAAAATGACATGATCTTACATTTACACCGTGCTGGTAACTCTACTTATGCGCGTCAAAAAAATCATGGTATTAACTTCCGTGTAATTTGTAAATGGATGCGTATGGCTGGTGTTGACCATATTCATGCTGGTACT	Stramenopiles	Ochrophyta	Xanthophyceae	Mischococcales	Botryochloridaceae	Chlorellidium	Chlorellidium_sp.	AJ580948	1.50682e-173	1	3			Seq1225025	GCTAGTACCGATTGAATGGCTTAGTGAGACCTCCGGATTTACGGTCTATGGGTGGCAACACCTACTGACTGCGAAGAAGCTGGTCAAACTTGGTCATTTAGAGGAACTAAAAGTCGTAACAAGGTAACC	Fungi	Chytridiomycota	Chytridiomycetes	Rhizophydiales	Rhizophydiaceae	Rhizophydium	unclassified Rhizophydium	DQ536492	4.17331e-33	0.8898	10
rbcL_2407903	CTTTTTGTGGCCGAAGCAACGTATAAGGCTCAGGCAGAGACCGGTGAAATCAAAGGTCACTATCTAAATGCGACAGCTGGAACTTGTGAAGATATGTTGAAGCGTGCCGAGTGTGCAAAACATTTGGGTGTGCCGATCGTTATGCATGACTACTTAACGGGTGGTTTTACAGCAAATACTAGTTTGTCTCACTATTGTCGTGACCACGGTCTTCTTCTTCACATCCACCGTGCGATGCATGCGGTTATTGACCGTCAAAGAAATCACGGTATGCACTTCCGCGTTTTAGCGAAGGCGCTTCGTCTGTCAGGTGGTGATCACCTTCACTCTGGAACG	Viridiplantae	Chlorophyta	Trebouxiophyceae	Prasiolales	Prasiolales_incertae_sedis	Elliptochloris	Elliptochloris_sp.	FJ217380	3.27087e-175	1	3			Seq1078460	GCTCCTACCGATTGGGTGTGCTGGTGAAGTGTCCGGATTGGCTTTAGTTGGTGGCAACACCGGCTTTTGCTGAGAAGGTCATTAAACCCTCCCACCTAGAGGAAGGAGAAGTCGTAACAAGGTTTCC	Viridiplantae	Chlorophyta	Chlorophyceae	Chlamydomonadales	Chlamydomonadaceae	Chlamydomonas	Chlamydomonas globosa	JQ315764	9.43933e-44	0.9843	9
															18S_1924744	GCACCTACCGATTGAATGATTCGGTGAAACTTTCAGACTGAGATAGAGACACCCTCGGGTGACTCTGACTTGGGAAGTTATTTAAACCTAATCATTTAGAGGAAGGTGAAGTCGTAACAAGGTTTCC	Stramenopiles	Ochrophyta	Chrysophyceae	unclassified Chrysophyceae	unclassified Chrysophyceae	unclassified Chrysophyceae	unclassified Chrysophyceae	JX465727	2.53948e-39	0.9449	9
															18S_2903490	GCACCTACCGATTGAATGATTCGGTGAAACTTTCAGACCGACATGGAAACACCCTCGGGTGATTCTATATTGGGAAGTTATTTAAACCTAATCATTTAGAGGAAGGTGAAGTCGTAACAAGGTTTCC	Stramenopiles	Ochrophyta	Chrysophyceae	Chromulinales	Chromulinaceae	Chromulina	Chromulina chionophila	M87332	4.29362e-41	0.9606	9
															18S_1617437	GCTCCTACCGATTTCGAGTGATCCGGTGAACCTTCTGGACTGAGCACGCTTGCGTGCGCGGGAAGTTAAGTAAACCTTATCACTTAGAGGAAGGAGAAGTCGTAACAAGGTTTCC	Alveolata	Ciliophora	Oligohymenophorea	Philasterida	Parauronematidae	Glauconema	Glauconema trihymene	GQ214552	1.60157e-38	0.9826	9
															Seq63235	GCTCCTACCGATTGGGTGTGCTGGTGAGGTGTTCGGATTGGCGGCCGGGGGCGGTTTCCGCTCTCGGTCGCCGAAAAGTTCATCAAACCCTCCCACCTAGAGGAAGGAGAAGTCGTAACAAGGTTTCC	Viridiplantae	Chlorophyta	Trebouxiophyceae	Chlorellales	Chlorellaceae	Nannochloris	unclassified Nannochloris	AY195983	2.66062e-43	0.9766	8
															18S_288741	GCACCTACCGATTGAATGGTTCGGTGAAACTTTCGGACTGTGATGAGGAGGCCTTCGGGCTTCCTCACTGCGGGAAGTTATTTAAACCTCATCATTTAGAGGAAGGTGAAGTCGTAACAAGGTTTCC	Stramenopiles	Ochrophyta	Chrysophyceae	Chromulinales	Chrysocapsaceae	Kremastochrysopsis	Kremastochrysopsis austriaca	MK940544	1.15512e-36	0.9213	8
															18S_1924325	GCTCCTACCGATTGAATGGTCCGGCGAAATCTTCAGATTGCTGGCGAGTCCGAGCAATCGGCCTCGCTGTGAGAAGTTGATTAAACCTTATCATTTAGAGGAAGGAGAAGTCGTAACAAGGTTTCC	Stramenopiles	Opalozoa	Bikosea	Bicosoecida	Bicosoecida incertae sedis	Cafileria	Cafileria marina	MK704421	3.8558e-29	0.8651	8
															18S_1991260	GCTACTACCGATTGAATGGCTTAGTGAGACCTCCGGATTGGCCGGAAGACGGTGGCAACGCCGACTCCTGGCCGAGAAGCTGGTCAAACTTGGTCATTTAGAGGAAGTAAAAGTCGTAACAAGGTAACC	Fungi	Basidiomycota	Agaricomycotina	Tremellomycetes	Trichosporonales	Trichosporonaceae	Apiotrichum	KY101692	5.4265e-34	0.904	8
															18S_2613344	GCTACTACCGATTGAATGGCTTAGTGAGACCTCCGGATCGGCGGGGGGACGGTGGCGACACCGACCCCCAGCTGAGAAGCTGGTCAAATTTGGTCATTTAGAGGAAGTAAAAGTCGTAACAAGGTAACC	Fungi	Basidiomycota	Agaricomycetes	Russulales	Stereaceae	Stereum	Stereum rugosum	MF340480	1.50487e-33	0.9032	8
															18S_857270	GCTCCTACCGATTCGAGTGATCCGGTGAACACTTTGGACCGGGGTAGCTTGCTATTCTGGGAAATTGAGTAAACCACGTCACTTAGAGGAAGGAGAAGTCGTAACAAGGTTTCC	Alveolata	Ciliophora	Spirotrichea	Urostylida	Holostichidae	Holosticha	Holosticha diademata	DQ059583	1.171e-33	0.9386	8
															18S_730516	GCTCCTACCGATTGGGTGTGCTGGTGAAATGTTCGGATCGATTCCTAGTGGGGCAACCTTCTTGGAGTTGAGAAGTTCATTAAACCCTCCCACCTAGAGGAAGGAGAAGTCGTAACAAGGTTTCC	Viridiplantae	Chlorophyta	Chlorophyceae	Chlorosarcinales	Chlorosarcinaceae	Neochlorosarcina	Neochlorosarcina sempervirens	KM020126	1.18714e-44	1	7
															18S_1931827	GCTCCTACCGATTGAATGTGCTGGTGAAGCGTTCGGATTGGCGCCAGTCGGTGGCAACACTGATTGGTGCCGAAAAGATCGTTAAACCCTCCCATTTAGAGGAAGGAGAAGTCGTAACAAGGTTTCC	Viridiplantae	Chlorophyta	Chlorophyceae	Chlamydomonadales	Chlorococcaceae	Chlorococcum	unclassified Chlorococcum	AB183580	1.15512e-36	0.9213	7
															18S_2865807	GCTCCTACCGATTGGGTGTGCTGGTGAAGTGTTCGGATTGGTTTCAGCGGGGGCGACTCTGCTGTTACTGAGAAGATCATTAAACCCTCCCACCTAGAGGAAGGAGAAGTCGTAACAAGGTTTCC	Viridiplantae	Chlorophyta	Chlorophyceae	Chlamydomonadales	Chlamydomonadaceae	Chlamydomonas	Chlamydomonas applanata	U13985	3.19379e-40	0.96	7
															Seq1762718	GCACCTACCGATTGAATGATTCGGTGAAACTTTCGGACCGTGGACAGGACGCTCTCGGGCGACTTGACCGTGGGAAGTTATTTAAACCTCATCATTTAGAGGAAGGTGAAGTCGTAACAAGGTTTCC	Stramenopiles	Ochrophyta	Chrysophyceae	Chromulinales	Chromulinaceae	Pedospumella	Pedospumella encystans	AY651083	1.59595e-45	1	7
															18S_2163007	GCACCTACCGATTGAATGGTTCGGTGAAACTTTCGGACTACGGGATGAATTCCTTCGGGAGATCAACTCGTGGGAAGTTATTTAAACCTCATCATTTAGAGGAAGGTGAAGTCGTAACAAGGTTTCC	Stramenopiles	Ochrophyta	Chrysophyceae	Chromulinales	Chrysocapsaceae	Chrysochaete	Chrysochaete britannica	AF123284	6.83201e-35	0.9055	6
															Seq10860	GCTCCTACCGATTGAATGGTCCGGCGAAATCTTCAGATTGCTGGCGAGTTCTTCACGGTTCTCGCTGTGAGAAGTTGATTAAACCTTATCATTTAGAGGAAGGAGAAGTCGTAACAAGGTTTCC	Stramenopiles	Ochrophyta	Bacillariophyceae	Mastogloiales	Achnanthaceae	Planothidium	Planothidium frequentissimum	KF417663	3.61589e-25	0.84	6
															18S_2561985	GTTACTACCGATTGAATGGCTTAGTGAGACCTCCGGATTGGCGTCTCGTAGGGGGCAACCTCAACTTGATGCTGAAAAGCTGGTCAAACTTGGTCATTTAGAGGAAGTACAAGTCGTAACAAGGTAACC	Fungi	unclassified fungi	unclassified fungi	unclassified fungi	unclassified fungi	unclassified fungi	unclassified fungi	MH625251	7.27337e-39	0.9667	6
															18S_94149	GCTACTACCGATTGAATGGCTTAGTGAGGCCTTGGGATTGACTTGACGGCCTGTAATAGGGCTGACTTGTTAAGAACTTGGTCAAACTTGGTCATTTAGAGGAAGTAAAAGTCGTAACAAGGTTTCC	Fungi	Basidiomycota	Agaricomycetes	Polyporales	unclassified Polyporales	unclassified Polyporales	unclassified Polyporales	JQ312176	1.83803e-30	0.876	6
															18S_2055062	GCTCCTACCGATTGAATGGTCCGGTGAGAACTCAGGATAGTTGTATTTTAGCTTATCCGCAAGGGTAAGCGGGTACGATTAGAATCTGTTCAAACCTTACCATTTAGAGGAAGGAGAAGTCGTAACAAGGTTTCC	Amoebozoa	Tubulinea	Euamoebida	Tubulinida	Hartmannellidae	Nolandella	unclassified Nolandella	MH535951	1.59894e-29	0.837	6
															Seq1087884	GCTCCTACCGATTTTGAGTGATCTGGTGAACCTTCTGGACCGGCTTGCTGGGAAGTTAAGTAAACCTGATCACTTAGAGGAAGGAGAAGTCGTAACAAGGTTTCC	Alveolata	Ciliophora	Oligohymenophorea	Oligohymenophorea incertae sedis	Trichodinidae	Trichodinella	Trichodinella sp.	JQ663869	5.82798e-36	1	6
															18S_414092	GCTCCTACCGATTGGGTGTGCTGGTGAAGTGTTCGGATTGACCTTGCTTGGGGCAACCTGGGCTTGGTTGAAGTTGAAGAACCTGGGCTTAGTTCATTAAACCCTCCCACCTAGAGGAAGGAGAAGTCGTAACAAGGTTTCC	Viridiplantae	Chlorophyta	Chlorophyceae	Chlamydomonadales	Chlamydomonadaceae	Chlamydomonas	Chlamydomonas sp.	LC380250	1.02746e-27	0.8732	5
															18S_2898792	GCTCCTACCGATTGGGTGTGCTGGTGAAGTGTTCGGATTGGCCTCGGGTGGTGGCAACACTGTCCGGAGCCGAAAAGAACATTAAACCCTCCCACCTAGAGGAAGGAGAAGTCGTAACAAGGTTTCC	Viridiplantae	Chlorophyta	Chlorophyceae	Chlamydomonadales	Chlamydomonadaceae	Chlamydomonas	Chlamydomonas acidophila	AJ783841	5.58293e-42	0.9685	5
															18S_2047583	GCACCTACCGATTGAATGATTCGGTGAAACTTTCAGACCGACACGAAAACACCCTCGGGTGATTTTGTATTGGGAAGTTATTTAAACCTAATCATTTAGAGGAAGGTGAAGTCGTAACAAGGTTTCC	Stramenopiles	Ochrophyta	Chrysophyceae	Chromulinales	Chromulinaceae	Chromulina	Chromulina chionophila	M87332	7.25942e-43	0.9764	5
															Seq326968	GCTAGTACCGATTGAATGGTTTAGTGAGACCTCCGGATTGGCGATCATTAGTGGCAACACTATAGATCTGCCGAAAAGCTGGTCAAACTTGATCATTTAGAGGAACTAAAAGTCGTAACAAGGTAACC	Fungi	Chytridiomycota	Chytridiomycetes	Rhizophydiales	Uebelmesseromycetaceae	Uebelmesseromyces	Uebelmesseromyces harderi	KY980164	9.02921e-36	0.9147	5
															18S_1067448	GCTCCTACCGATTGAATGGTCCGGCGAAATCTTCAGATTGCTGACGAAGACTGTAACAGGGATTCGTTGTGAGAAGTTGATTAAACCTTATCATTTAGAGGAAGGAGAAGTCGTAACAAGGTTTCC	Viridiplantae	Chlorophyta	Pyramimonadophyceae	Pyramimonadales	Pyramimonadaceae	Pyramimonas	Pyramimonas disomata	AB017121	6.32436e-27	0.855	4
															Seq1161807	GCACCTACCGATTGAATGATTCGGTGAAAATCTCGGACTGCAGCGAAGAAGCTTTCGGGCATCCTCGTCGTGGGAAGTTATTTAAACCTCATCATTTAGAGGAAGGTGAAGTCGTAACAAGGTTTCC	Stramenopiles	Ochrophyta	Chrysophyceae	unclassified Chrysophyceae	unclassified Chrysophyceae	unclassified Chrysophyceae	unclassified Chrysophyceae	AY651071	1.95301e-38	0.937	4
															Seq1844964	GCACCTACCGATTGAATGATTCGGTGAAACTTTCGGACCGTGATAAAGACGCCTTCGGGCGACTTCGTCGTGGGAAGTTATTTAAACCTCATCATTTAGAGGAAGGTGAAGTCGTAACAAGGTTTCC	Stramenopiles	Ochrophyta	Chrysophyceae	unclassified Chrysophyceae	unclassified Chrysophyceae	unclassified Chrysophyceae	unclassified Chrysophyceae	EU247834	2.53948e-39	0.9449	4
															18S_1910830	GCACCTACCGATTGAATGGTTCGGTGAAAATCTCAGACCGACGCAAAGACACCCTCGGGTGACTTGGTGCTGGAAAGTTATTTAAACCTCATCATTTAGAGGAAGGTGAAGTCGTAACAAGGTTTCC	Stramenopiles	Ochrophyta	Chrysophyceae	Hibberdiales	Hibberdiaceae	Chromophyton	Chromophyton vischeri	AB474963	1.15512e-36	0.9213	4
															Seq1167886	GCACCTACCGATTGAATGATTCGGTGAAACTTTCAGACTGAGATAGGAATACCCTCGGGTGATCCTGTCTTGGGAAGTCATTTAAACCTCATCATTTAGAGGAAGGTGAAGTCGTAACAAGGTTTCC	Stramenopiles	Ochrophyta	Chrysophyceae	Chromulinales	Dinobryaceae	Dinobryon	Dinobryon ningwuensis	MK487765	5.25423e-34	0.8976	4
															18S_2321050	GCTCCTACCGATTGAATGGTCCGGTGAGAACGTCGGATCACGCGCTCGTCGCCAGTTCGCTGGTGACTTGTGCGAGAGAAGTTGTTCAAACCTTACCATTTAGAGGAAGGAGAAGTCGTAACAAGGTTTCC	Haptista	Haptophyta	Centrohelea	Pterocystida	Pterocystidae	Pterocystis	unclassified Pterocystis	AY268043	2.01889e-34	0.9	4
															18S_1411958	GCTCCTACCGATTGAATGGTCCGGTGAGAACGTCGGATCACGCGCCATGATGCCCTTCACCGGGTAACTAGTGCGAGAGAAGTTGTTCAAACCTTACCATTTAGAGGAAGGAGAAGTCGTAACAAGGTTTCC	Haptista	Haptophyta	Centrohelea	Pterocystida	Pterocystidae	Pterocystis	unclassified Pterocystis	AY268043	9.61174e-36	0.916	4
															18S_1161900	GCTAGTACCGATTGAATGGCTTAGTGAGACCTCCGGATTTGCGGTTCTTTGATGGCAACATTATCGAGCTGCGGAGAAGCTGGTCAAACTTGGTCATTTAGAGGAACTAAAAGTCGTAACAAGGTAACC	Fungi	Chytridiomycota	Chytridiomycetes	Rhizophydiales	Uebelmesseromycetaceae	Uebelmesseromyces	Uebelmesseromyces harderi	AF164272	1.19299e-36	0.9147	4
															18S_1258700	GCTAGTACCGATTGAATGGCTTAGTGAGACCTCCGGATTGGCTTGTCATTGGTGGCAACACCATAGACTTGCCGAGAAGTTGGTCAAACTTGGTCATTTAGAGGAACTAAAAGTCGTAACAAGGTAACC	Fungi	Chytridiomycota	Chytridiomycetes	Rhizophydiales	Uebelmesseromycetaceae	Uebelmesseromyces	Uebelmesseromyces harderi	AF164272	2.62274e-39	0.938	4
															18S_1426423	GCTACTACCGATTGAATGGCTTAGTGAGACCTCCGGATCGATGGGTTGGATCTGGCAACAGAATCGACTTGTTGAGAAGTTGGTCAAACTTGGTCATTTAGAGGAAGTAAAAGTCGTAACAAGGTAACC	Fungi	Chytridiomycota	Chytridiomycetes	Lobulomycetales	unclassified Lobulomycetales	unclassified Lobulomycetales	unclassified Lobulomycetales	EF432819	1.19299e-36	0.9147	4
															18S_1228460	GCTACTACCGATTGAATGGTTTAGTGAGACCTCCAGACTTGCGAATTATTGCTGGCAACAGCGACTTTTTGTGGGGAAGCTGGTCAAACTTGGTCATTTAGAGGAAGTAAAAGTCGTAACAAGGTAACC	Fungi	Chytridiomycota	Chytridiomycetes	Chytridiales	Chytriomycetaceae	Entophlyctis	unclassified Entophlyctis	AY635824	1.55123e-37	0.9225	4
															18S_2808414	GCTTGTAGTAACGAATGGTCTGGTGAACCTTCTGGACTGTGACAGCAATGTTACGGAAAAATAAGTAAACCCTACCATTTGGAACAACAAGAAGTCGTAACAAGGTATCT	Alveolata	Ciliophora	Oligohymenophorea	Hymenostomatida	Tetrahymenidae	Tetrahymena	Tetrahymena pigmentosa	M26358	3.99732e-38	1	4
															18S_1379570	GCTCCTACCGATTGGGTGTGCTGGTGAAGTGTTCGGACTGGCTTTGCTTGGGGCAACCTGGGCATTGCTGGGAAGTTCATTAAACCCTCCCACCTAGAGGAAGGAGAAGTCGTAACAAGGTTTCC	Viridiplantae	Chlorophyta	Chlorophyceae	Tetrasporales	Tetrasporaceae	Paulschulzia	Paulschulzia pseudovolvox	U83120	9.12984e-44	0.992	3
															18S_2288858	GCTCCTACCGATTGGGTGTGCTGGTGAAGTGTTCGGATTGGTTTTGCTTGGGGCAACCTGGGCATGACTGAGAAGTTCATTAAACCCTCCCACCTAGAGGAAGGAGAAGTCGTAACAAGGTTTCC	Viridiplantae	Chlorophyta	Chlorophyceae	Chlamydomonadales	Tetracystaceae	Tetracystis	Tetracystis sarcinalis	KM020029	4.15284e-41	0.968	3
															18S_2105964	GCTCCTACCGATTGGGTGTGCTGGTGAAGTGTTTGGATTGGCATCGGCTGGTGGCAACACTGGCCGGAGCCGAAAAGATCATTGAACCCTCCCACCTAGAGGAAGGAGAAGTCGTAACAAGGTTTCC	Viridiplantae	Chlorophyta	Chlorophyceae	Chlamydomonadales	Chlamydomonadaceae	Chlamydomonas	Chlamydomonas acidophila	AJ783841	5.58293e-42	0.9685	3
															18S_2198600	GCTCCTACCGATTGAGTGTGCTGGTGATGCCTTCAGATTGGCTTCAGTTGGTGGCAACACTGATTGTCGCTGAGAAGATGGTAGAACCCTCCCACTTAGAGGAAGGAGAAGTCGTAACAAGGTTTCC	Viridiplantae	Chlorophyta	Chlorophyceae	Chlamydomonadales	Chlamydomonadaceae	Chlainomonas	unclassified Chlainomonas	MF803743	4.04082e-33	0.8898	3
															18S_129114	GCACCTACCGATTGAATGACTCGGTGAAAAATTGGGACCGCGTATTACTGGCTTAATTGCTTTTAGAAATGCAGAAACTCTTTTTAACCTCGTCATTTAGAGGAAGGTGAAGTCGTAACAAGGTTTCC	Stramenopiles	Oomycota	Oomycetes	Myzocytiopsidales	Myzocytiopsidaceae	Myzocytiopsis	unclassified Myzocytiopsis	KT257373	1.86816e-30	0.8682	3
															18S_2507828	GCACCTACCGATTGAATGGTTCGGTGAAACTTTCGGACTATGATGAAGGAGCCCTCGGGCACTTTCATTGCGGGAAGTTATTTAAACCTCATCATTTAGAGGAAGGTGAAGTCGTAACAAGGTTTCC	Stramenopiles	Ochrophyta	Chrysophyceae	unclassified Chrysophyceae	unclassified Chrysophyceae	unclassified Chrysophyceae	unclassified Chrysophyceae	AY651071	1.50199e-37	0.9291	3
															18S_232001	GCACCTACCGATTGAATGATTCGGTGAGAATCTCGGACTGCAGTGAAGAAGCTTTCGGGCATCTCCATCGTGGGAAGTTATTCAAACCTCATCATTTAGAGGAAGGTGAAGTCGTAACAAGGTTTCC	Stramenopiles	Ochrophyta	Chrysophyceae	unclassified Chrysophyceae	unclassified Chrysophyceae	unclassified Chrysophyceae	unclassified Chrysophyceae	AY651071	1.95301e-38	0.937	3
															Seq354375	GCACCTACCGATTGAATGGTTCGGTGAAAATTTCGGACTGTGGCAGGAACGCCTTCGGGCGATCTTGCTGTGGGAAGTTATTTAAACCTCATCATTTAGAGGAAGGTGAAGTCGTAACAAGGTTTCC	Stramenopiles	Ochrophyta	Chrysophyceae	Hibberdiales	Hibberdiaceae	Hibberdia	Hibberdia magna	M87331	5.58293e-42	0.9685	3
															18S_2228546	GCACCTACCGATTGAATGGTTCGGTGAAACTTTCGGACTGCGGCTAGAACGCCTTCGGGCGATCTGGCTGTGGGAAGTTATTTAAACCTCATCATTTAGAGGAAGGTGAAGTCGTAACAAGGTTTCC	Stramenopiles	Ochrophyta	Chrysophyceae	Chromulinales	Chrysocapsaceae	Kremastochrysopsis	Kremastochrysopsis austriaca	MK940544	5.58293e-42	0.9685	3
															18S_1911162	GCACCTACCGATTGAATGATTCGGTGAAACTCTCAGACCGACACGAAGATACCCTCGGGTAACTTTGTATTGGGAAGTTATTTAAACCTAATCATTTAGAGGAAGGTGAAGTCGTAACAAGGTTTCC	Stramenopiles	Ochrophyta	Chrysophyceae	Chromulinales	Chromulinaceae	Chromulina	Chromulina chionophila	M87332	5.58293e-42	0.9685	3
															Seq1686715	GCACCTACCGATTGAATGGTCCGGTGAAGCCTCGGGATTGCGATTAGTGCCTTTACTGGTGCTGGTTGTGAGAACTTGTCTGAACCTTATCATTTAGAGGAAGGTGAAGTCGTAACAAGGTTTCC	Stramenopiles	Ochrophyta	Bacillariophyceae	Eunotiales	Eunotiaceae	Eunotia	Eunotia sp.	KJ961683	1.18714e-44	1	3
															Seq807502	GCACCTACCGATTGAATGGTCCGGTGAAGACTCGAGATTGTGATGTGTGCCTCGGTGCATGTTGCGAGAACTTGTCTAAACCTTATCATTTAGAGGAAGGTGAAGTCGTAACAAGGTTTCC	Stramenopiles	Ochrophyta	Bacillariophyceae	Cocconeidales	Cocconeidaceae	Cocconeis	Cocconeis pediculus	AM502010	5.03379e-42	0.9917	3
															18S_1273742	GCTGCTACCGATTGAATGCATTAGTGAGCTGTAAGGACCGCTTTTCTGGGGGTCAAACCCCGGTTGAGTGGGAATTACCGCAAACTTGCGCATTTAGAGGAAGCAAAGGTCGTAACAAGGTATCC	Rhizaria	Cercozoa	Cercozoa incertae sedis	Cercomonadida	Cercomonadidae	Paracercomonas	Paracercomonas sp.	EF174364	1.88898e-38	0.944	3
															18S_2264030	GCTGCTACCGATTGAATGCATTAGTGAGTCTTGGGGATCGTTTCTCTCGAGGGTAAAACTTTGGGTTAAGTGAGAACCAATACAAACTTGCGCATTTAGAGGAAGCAAAAGTCGTAACAAGGTCTCC	Rhizaria	Cercozoa	Cercozoa incertae sedis	Cercomonadida	Cercomonadidae	Paracercomonas	Paracercomonas crassicauda	FJ790725	5.58293e-42	0.9685	3
															Seq1156125	GCTACTACCGATTGAACGGTTTAGTGAAATCTTCGGACTGGTTCGCGCTGGGTCAAACCGGCCGGACTGGGAAGTTGCTTAAACTTGATCGCTTAGAGGAAGTAAAAGTCGTAACAAGGTTTCC	Opisthokonta	Holozoa	Filasterea	Filasterea incertae sedis	Filasterea incertae sedis	Pigoraptor	Pigoraptor chileana	MF190553	2.13863e-23	0.8295	3
															18S_2028713	GCTCCTACCGATTGAATGGTCCGGTGAAATCTTCGGATTGCTGGCCAGGGCTTCGCAAGTTGACCTGGCTGCGAGAAGTTGATTAAACCTTATCATTTAGAGGAAGGAGAAGTCGTAACAAGGTTTCC	Archaeplastida	Glaucophyta	Glaucophyceae	Glaucocystales	Cyanophoraceae	Cyanophora	Cyanophora paradoxa	FR865776	3.06419e-28	0.8712	3
															18S_2862302	GCTACTACCGATTGAATGGCTTAGTGAGACCTCCGGATATGCAAAGAATACTGGCAACAGTTCTCTTTGCTAGAAGTTGGTCAAACTTGGTCATTTAGAGGAAGTAAAAGTCGTAACAAGGTAACC	Fungi	Chytridiomycota	Chytridiomycetes	Lobulomycetales	unclassified Lobulomycetales	unclassified Lobulomycetales	unclassified Lobulomycetales	EF432819	2.35078e-31	0.8915	3
															Seq395609	GCTGCTACCGATTGAATGGCTTAGTGAGTTCCATGGATTCGTGGTCTTGCTGGGTTCGCTCAGCATTGGCCATGGAGAAGTGGATCAAACTTGACTATTTAGAGGAAGCAAAAGTCGTAACAAGGTTTCC	Fungi	unclassified fungi	unclassified fungi	unclassified fungi	unclassified fungi	unclassified fungi	unclassified fungi	MH625129	7.61644e-43	1	3
															18S_327819	GTTGTTTCCGATGATGGTGCAATACAGGTGATCGGACAGGCGGTCTTTTAGGCTGCTTGAAAGTTCACCGATATTTCTTCAATAGAGGAAGTAAAAGTCGTAACAAGGTAGCT	Euglenozoa	Euglenozoa phy incertae sedis	Euglenozoa incertae sedis	Kinetoplastida	Bodonidae	Neobodo	Neobodo designis	DQ207585	5.37849e-35	0.9558	3
															18S_1519630	GCTTCTACCGATTGAATTAGTAGATGAAGACTCGGGACGGGGGAGCATGTCCGTGTCGCAAGGCGCGGTGGCTTCCTCGGAACCTGTTTGAATCTCTTAGTTTAGAGGAAGAAGAAGTCGTAACAAGGTTTCT	Amoebozoa	Tubulinea	Euamoebida	Tubulinida	Hartmannellidae	Saccamoeba	unclassified Saccamoeba	LC272072	1.46118e-21	0.8134	3
															Seq1321441	GCTCCTACCGATTGAGTGTTCCGGTGAATAATTTGGACTGCTGTGAACATCAAATCTTTGATATTCGCTGCAGAAAGTCTAGTGAACCTTATCACTTAGAGGAAGGAGAAGTCGTAACAAGGTTTCC	Alveolata	Myzozoa	Dinophyceae	unclassified Dinophyceae	unclassified Dinophyceae	unclassified Dinophyceae	unclassified Dinophyceae	AM503929	1.83803e-30	0.874	3
															18S_2264332	GCTCCTACCGATTGAGTGATCCGGTGAATAACTCGGACTTATTGCCGGCTTAAGGGCTGTGTAATAAGGAAGTTTAGTGAACCTTATCACTTAGAGGAAGGAGAAGTCGTAACAAGGTTTCC	Alveolata	Myzozoa	Dinophyceae	Suessiales	Suessiaceae	Polarella	Polarella glacialis	GQ375263	1.25891e-25	0.8583	3
															18S_93661	GCTCCTACCGATTGAGTGATCCGGTCAATTATTCGGAGTGCTGCCGTGGCCCTGCTGCGATAGTGCAAAGTTTTGTGAACCTTATCACTTAGAGGAAGGAGAAGTCGTAACAAGGTTTCC	Alveolata	Myzozoa	Dinophyceae	Gymnodiniales	Gymnodiniaceae	Amphidinium	Amphidinium sp.	EU046338	5.69192e-27	0.864	3
															18S_63876	GCTCCTACCGATTTCGAGTGGTCCGGTGAACCTTTTGGACTGCGCGAGTCTCGTGCTTGTGCGGAAAATCAAGTAAACCATATCACTTAGAGGAAGGAGAAGTCGTAACAAGGTTTCC	Alveolata	Ciliophora	Spirotrichea	Stichotrichida	Psilotrichidae	Psilotrichides	Psilotrichides hawaiiensis	MK211834	4.617e-38	0.9661	3
															18S_2065985	GCTCCTACCGATTTCGAGTGGTCCGGTGAATCCTTTGGACCGGGAGCCCTTTTGGTGCTTCTGGAAAATCGTGTAAACCAAATCACTTAGAGGAAGGAGAAGTCGTAACAAGGTTTCC	Alveolata	Ciliophora	Spirotrichea	Tintinnida	Tintinnidae	Tintinnidium	Tintinnidium cf. primitivum	KU715766	3.44464e-33	0.9244	3
															Seq538936	GCTCCTACCGATTTTGAGTGATCCGGTGAACCTTTTGGACTGTGGTATGGTCTTGTGCCATATTATGGGAAGTTAAGTAAACCTTATCACTTAGAGGAAGGAGAAGTCGTAACAAGGTTTCC	Alveolata	Ciliophora	Colpodea	Bursariomorphida	Bursariidae	Bursaria	Bursaria sp.	EU039889	2.9408e-36	0.9344	3

## Sheet: Table S4
Table S4. DistLM analyses with forward selection procedure and AICc selection criterion for clutches samples (9999 permutations).
Variables: sampling site, sampling date, water temperature, algae colonization category and embryo developmental stage.
Bray-Curtis matrix									Bray-Curtis matrix
rbcL									18S
BEST SOLUTION									BEST SOLUTION
AICc	R2	RSS	No.Vars						AICc	R2	RSS	No.Vars
222.31	0.27168	61204	2						223.06	0.39771	56993	3
Variable	AICc	SS(trace)	Pseudo-F	P	Prop.	Cumul.	res.df		Variable	AICc	SS(trace)	Pseudo-F	P	Prop.	Cumul.	res.df
Location	224.09	12680	4.6201	0.0001	0.15089	0.15089	26		Embryo	224.94	21065	7.4452	0.0001	0.22261	0.22261	26
Embryo	222.31	10151	4.1462	0.0002	0.12079	0.27168	25		Location	223.41	9919.3	3.8965	0.0001	0.10482	0.32743	25
									Date	223.06	6650.4	2.8005	0.0008	0.07028	0.39771	24
UniFrac matrix									UniFrac matrix
rbcL									18S
BEST SOLUTION									BEST SOLUTION
AICc	R2	RSS	No.Vars						AICc	R2	RSS	No.Vars
-48.287	0.21914	3.8871	2						-45.799	0.23621	4.2484	2
Variable	AICc	SS(trace)	Pseudo-F	P	Prop.	Cumul.	res.df		Variable	AICc	SS(trace)	Pseudo-F	P	Prop.	Cumul.	res.df
Date	-47.413	0.59001	3.4959	0.0034	0.11852	0.11852	26		Location	-44.782	0.74185	4.0013	0.0003	0.13337	0.13337	26
Location	-48.287	0.50089	3.2215	0.0033	0.10062	0.21914	25		Embryo	-45.799	0.57203	3.3662	0.0013	0.10284	0.23621	25

## Sheet: Table S5
Table S5. Pairwise PERMANOVA results between sampling sites of clutch, water, leaves and sediment samples.
Bray-Curtis matrix
rbcl					18S
clutch samples					clutch samples
Groups	t	P	Unique perms		Groups	t	P	Unique perms
Lelm1, Lelm2	2.4037	0.0002	9929		Lelm1, Lelm2	1.5108	0.0327	9935
Lelm1, Dahlum	2.1462	0.0001	9939		Lelm1, Dahlum	1.9858	0.0002	9918
Lelm2, Dahlum	3.0052	0.0001	9936		Lelm2, Dahlum	2.5262	0.0001	9934
water samples					water samples
Groups	t	P	Unique perms		Groups	t	P	Unique perms
Lelm1, Lelm2	1.221	0.159	9940		Lelm1, Lelm2	1.6036	0.0167	9921
Lelm1, Dahlum	2.6115	0.0001	9915		Lelm1, Dahlum	2.5887	0.0003	9903
Lelm2, Dahlum	2.6929	0.0003	9931		Lelm2, Dahlum	2.8152	0.0002	9941
leaves samples					leaves samples
Groups	t	P	Unique perms		Groups	t	P	Unique perms
Lelm1, Lelm2	2.1877	0.0006	9917		Lelm1, Lelm2	2.0847	0.001	9926
Lelm1, Dahlum	2.4157	0.0001	9918		Lelm1, Dahlum	1.9272	0.0002	9888
Lelm2, Dahlum	2.6603	0.0001	9907		Lelm2, Dahlum	1.5881	0.0006	9892
sediment samples					sediment samples
Groups	t	P	Unique perms		Groups	t	P	Unique perms
Lelm1, Lelm2	2.3221	0.0004	9930		Lelm1, Lelm2	1.3639	0.006	9896
Lelm1, Dahlum	2.658	0.0001	9941		Lelm1, Dahlum	1.3976	0.0037	9880
Lelm2, Dahlum	1.9279	0.0001	9928		Lelm2, Dahlum	1.5133	0.0001	9883
UniFrac matrix
rbcl					18S
clutch samples					clutch samples
Groups	t	P	Unique perms		Groups	t	P	Unique perms
Lelm1, Lelm2	1.7881	0.0137	9931		Lelm1, Lelm2	1.1447	0.2274	9933
Lelm1, Dahlum	1.7034	0.0006	9926		Lelm1, Dahlum	2.0425	0.0006	9928
Lelm2, Dahlum	2.7016	0.0001	9951		Lelm2, Dahlum	2.2052	0.0011	9943
water samples					water samples
Groups	t	P	Unique perms		Groups	t	P	Unique perms
Lelm1, Lelm2	1.115	0.2275	9944		Lelm1, Lelm2	1.1705	0.17	9925
Lelm1, Dahlum	1.9916	0.0007	9936		Lelm1, Dahlum	2.1289	0.0002	9921
Lelm2, Dahlum	2.3469	0.001	9912		Lelm2, Dahlum	1.5531	0.0068	9932
leaves samples					leaves samples
Groups	t	P	Unique perms		Groups	t	P	Unique perms
Lelm1, Lelm2	1.976	0.0004	9909		Lelm1, Lelm2	1.6088	0.0147	9932
Lelm1, Dahlum	2.2333	0.0002	9896		Lelm1, Dahlum	1.5112	0.0066	9895
Lelm2, Dahlum	2.4847	0.0004	9901		Lelm2, Dahlum	1.2887	0.0439	9907
sediment samples					sediment samples
Groups	t	P	Unique perms		Groups	t	P	Unique perms
Lelm1, Lelm2	1.5647	0.0087	9921		Lelm1, Lelm2	1.5303	0.0032	9924
Lelm1, Dahlum	3.0951	0.0001	9935		Lelm1, Dahlum	1.4428	0.0096	9897
Lelm2, Dahlum	2.3744	0.0001	9942		Lelm2, Dahlum	1.2484	0.0956	9903

## Sheet: Table S6
Table S6. Results of a preliminary and exploratory DNA metabarcoding analysis of six clutch samples of Rana parvipalmata
from a nutrient-poor pond near A Coruna, north-western Spain (collected January 2019),
treated exactly with the same methodology and sequenced along the R. dalmatina clutches as a control.
Note that from these clutches no algae except Oophila (clade B) and only a limited amount of other eukaryotes were detected,
confirming that the rich communities found in R. dalmatina clutches are no methodological artefact.
OTU ID	Representative sequence	BLAST ID	BLAST ID Acc. No	BLAST id%	Rparv1	Rparv2	Rparv3	Rparv4	Rparv5	Rparv6
rbcL					No. of seqs	No. of seqs	No. of seqs	No. of seqs	No. of seqs	No. of seqs
rbcL_2235195	CTTTTCTGTGCTGAAGCTATTTATAAAGCTCAAGCTGAAACTGGTGAAGTTAAAGGACATTACTTAAACGCTACTGCTGGTACATCTGAAGAAATGATCAAACGTGCTGTTTGTGCTAAAGAATTCGGGGTTCCAATTATTATGCATGACTATATTACTGGTGGTTTCACTGCTAACACTTCATTATCTAATTACTGTCGTGATCATGGTTTATTATTACATATTCACCGTGCAATGCATGCTGTTATTGACCGTCAAAGAAATCACGGTATTCACTTCCGTGTTTTAGCTAAAGCTCTTCGTTTATCTGGTGGTGACCACTTACACTCTGGTACT	Oophila sp.	KJ635651	0.997	1214	211	345	127	553	1146
rbcL_524580	CTTTTCTGTGCTGAAGCTATTTATAAAGCTCAAGCTGAAACAGGTGAGGTTAAAGGACATTACTTAAACGCTACTGCTGGTACTTCTGAAGAAATGATCAAACGTGCAGTTTGTGCTAAAGAATTCGGTGTTCCAATTATTATGCATGACTATATTACTGGTAGTTTCACTGCTAACACATCATTATCTAATTACTGTCGTGATCATGGTTTATTATTACATATTCACCGTGCGATGCATGCTGTTATTGATCGTCAAAGAAATCACGGAATTCACTTCCGTGTTTTAGCTAAAGCTCTTCGTTTATCTGGTGGTGACCACTTACATTCTGGTACT	Oophila sp.	KJ635651	0.9702	241	52	72	23	113	196
18S
18S_2233815	GCTCCTACCGATTGGGTGTGCTGGTGAAGTGTTCGGATTGGCTCCGGGTGGTGGCAACACTGTCCGAGGCCGAAAAGAACATTAAACCCTCCCACCTAGAGGAAGGAGAAGTCGTAACAAGGTTTCC	Oophila sp.	KJ711143	1	71	165	305	361	149	136
18S_1417747	GCTTGTAGTAACGAATGGTCTGGTGAACCTTCTGGACTGCTCAGCAATGAGCGGAAAAATAAGTAAACCCTACCATTTGGAACAACAAGAAGTCGTAACAAGGTATCT	Alveolata: Tetrahymenasp	MF693880	1	62	9	4	3	105	68
18S_277675	GCTTGTAGTAACGAATGGTCTGGTGAACCTTCTGGACTGCGGCAGCAATGCTGCGGAAAAATAAGTAAACCCTACCATTTGGAACAACAAGAAGTCGTAACAAGGTATCT	Alveolata: Tetrahymenasp	KX756563	1	12	16	19	4	34	14
18S_368185	GCTACTACCGATTGAATGGCTTAGTGAGGCTTTCGGATTGGATTCTGGCAGCTGGCAACAGCAGCTAGGAACTGAGAAGTTATCCAAACTTGGTCATTTAGAGGAAGTAAAAGTCGTAACAAGGTTTCC	Unclassified Fungi	KY687546	1	0	7	0	0	34	0
18S_1617437	GCTCCTACCGATTTCGAGTGATCCGGTGAACCTTCTGGACTGAGCACGCTTGCGTGCGCGGGAAGTTAAGTAAACCTTATCACTTAGAGGAAGGAGAAGTCGTAACAAGGTTTCC	Alveolata: Miamiensis_sp	KY082893	0.9739	6	0	12	4	14	5
18S_1911162	GCACCTACCGATTGAATGATTCGGTGAAACTCTCAGACCGACACGAAGATACCCTCGGGTAACTTTGTATTGGGAAGTTATTTAAACCTAATCATTTAGAGGAAGGTGAAGTCGTAACAAGGTTTCC	Ochrophyta: Chrysophyceae sp	KX442746	0.9291	0	10	7	13	0	0
Seq1869192	GCACCTACCGATTGAATGACTCGGTGAAAAATTGGGACCGTTGATTCGCTTGCTTCATTGTGAACAAATTGATGGGAACTTTTTTTAACCTCGCCATTTAGAGGAAGGTGAAGTCGTAACAAGGTTTCC	Oomycota: Saprolegnia sp.	FJ794911	0.9845	2	16	3	0	3	0
Seq808608	GTTGTTTCCGATGATGGTGCAATACAGGTGATCGGACAGACGGACCTCTGGTCTGTTTGAAAGTTCACCGATATTTCTTCAATAGAGGAAGTAAAAGTCGTAACAAGGTAGCT	Euglenozoa: Neobodo designis	DQ207587	0.9823	0	5	4	9	0	0
18S_1705356	GCACCTACCGATTGAATGACTCGGTGAAAAATTGGGACCGTTGACTAGCCTGCTTCATTGTGGGCAAATCGATGGGAACTTTTTTTAACCTCGCCATTTAGAGGAAGGTGAAGTCGTAACAAGGTTTCC	Oomycota: Saprolegnia sp.	FJ794911	0.9535	5	7	0	0	1	0

## Sheet: Table S7
Table S7. List of 18 protein coding genes extracted from transcriptome data and used for multigene phylogenetic analysis after adding Oophila sequences from newly sequenced transcriptomes.
Alignment number refers to the phylotranscriptomic alignments retrieved from the study of Leebens-Mack et al. (2019) where they are provided with these numbers.
Protein name was retrieved by blasting the sequence of Arabidopsis thaliana from the respective alignment against the Arabidopsis genome.
Note that chloroplastic and mitochondrial refer to organelles where the proteins are expressed whereas all 18 genes are encoded in the nuclear genomes.
Alignment number	Protein name (Arabidopsis)
5131	Protein TRIGALACTOSYLDIACYLGLYCEROL 2 (chloroplastic)
5163	Vacuolar protein sorting-associated protein 45 homolog
5296	Unknown protein
5840	Protein HIGH CHLOROPHYLL FLUORESCENCE PHENOTYPE 244 (chloroplastic)
5858	Pre-mRNA-splicing factor 38
5859	WD repeat-containing protein VIP3
5942	50S ribosomal protein L4 (chloroplastic)
6016	Putative zinc transporter
6139	Ornithine carbamoyltransferase (chloroplastic)
6176	Glutamate tRNA ligase (chloroplastic / mitochondrial)
6216	Protein LOW PSII ACCUMULATION 3 (chloroplastic)
6227	Unknown Protein
6265	Tubulin-folding cofactor B
6295	UDP-sulfoquinovose synthase (chloroplastic)
6450	Argininosuccinate lyase (chloroplastic)
6488	Protein phosphatase 2C 57 Short AtPP2C57
6641	Protein COFACTOR ASSEMBLY OF COMPLEX C SUBUNIT B CCB1 (chloroplastic)
6913	Photosystem II stability assembly factor HCF136 (chloroplastic)
