# Supplementary material for: Diversity and substrate-specificity of green algae and other micro-eukaryotes colonizing amphibian clutches in Germany, revealed by DNA metabarcoding
Source: Naturwissenschaften. 2021 Jun 28;108(4):29. doi: 10.1007/s00114-021-01734-0 (PMC8238718; doi:10.1007/s00114-021-01734-0)
Supplement: Supplementary file 3 — Supplementary file3 (XLSX 104 KB) [file 114_2021_1734_MOESM3_ESM.xlsx]

## Sheet: Legend
Online Resource 3. Indicator OTUs per treatment (or combination of treatments) for rbcL and 18S OTUs.
A denotes the specifcity of the OTU to the sample type, i.e. the probability that the OTU belongs to the target sample type. Value of 1 indicates that current OTU specific only to given sample type.
B indicates the probability of finding the OTU in given sample type. Value of 1 indicates that current OTU is found in all of the samples in a given sample type.
Diversity and substrate-specificity of green algae and other micro-eukaryotes colonizing amphibian clutches in Germany, revealed by DNA metabarcoding
Sten Anslan#, Maria Sachs, Lois Rancilhac, Henner Brinkmann, Jörn Petersen, Sven Künzel, Anja Schwarz, Hartmut Arndt, Ryan Kerney, Miguel Vences
#Corresponding author: s.anslan@tu-braunschweig.de; Zoological Institute, Technische Universität Braunschweig, Braunschweig, Germany
Journal: The Science of Nature

## Sheet: rbcL all samples
clutches
ID	Rep. Seq	A	B	p.value	Taxonomy	blastn e-value	blastn id%
rbcL_2234996	TTATTCGTTGCTGAAGCTATTTACAAATCACAAGCTGAAACTGGTGAAGTAAAAGGTCACTATTTAAACGCTACAGCTGGTACAGCTGAAGAAATGTTAAAACGTGCAGTATGTGCTAAAGAGTTAGGGGTACCAATTATTATGCATGACTACCTAACAGGTGGTTTCACTGCTAACACTTCATTAGCTATCTACTGTCGTGATCATGGTTTATTATTACACATTCACCGTGCTATGCACGCTGTTATTGACCGTCAACGTAACCACGGTATTCACTTCCGTGTTTTAGCTAAAGCTTTACGTATGTCTGGTGGTGACCATTTACACTCAGGTACT	0.9937	0.6786	0.0001	Chlorophyta;Chlorophyceae;Chlamydomonadales;Chlamydomonadaceae;Chlamydomonas;Chlamydomonas gloeophila	7.08019e-172	0.994
rbcL_2225403	TTATTCGTAGCTGAAGCTATTTACAAAGCTCAATCTGAAACTGGTGAAGTTAAAGGTCACTACTTAAACGCTACTGCTGGTACTGCAGAAGAAATGATCAAACGTGCAATTTGTGCTAAAGAATTCGGTGTACCTATTATTATGCATGACTACTTAACAGGTGGTTTCACTGCTAACACTTCATTATCTAACTTCTGTCGTGATAATGGTCTTCTTCTTCACATCCACCGTGCTATGCACGCTGTAATTGACCGTCAACGTAACCACGGTATCCACTTCCGCGTACTTGCTAAAGCATTACGTATGTCTGGTGGTGACCACTTACACTCTGGTACA	0.9709	0.6786	0.0001	Chlorophyta;Chlorophyceae;Chlamydomonadales;Chlamydomonadaceae;Chlamydomonas;Chlamydomonas globosa	1.25375e-129	0.9217
Seq948147	TTAAACTGTATGGAAGGTATTAACCGTGCTTCAGCTGCAACAGGTGAAGTTAAAGGTTCTTACTTAAACGTTACAGGTGCTACAATGGAAGACGTTTACGAACGTTCTGAGTACGCTAAAGAAGTTGGTTCTGTAATTATCATGATCGATTTAGTAATGGGTTACACAGCAATTCAAAGTATTGCTTTATGGGCTCGTAAAAACGATATGATTTTACATTTACACCGTGCGGGTAACTCAACTTACGCTCGTCAAAAAAACCATGGTATTAACTTCCGTGTAATCTGTAAATGGATGCGTATGTCTGGTGTAGATCATATCCACGCTGGTACA	0.9647	0.6786	0.0001	Stramenopiles;Ochrophyta;Bacillariophyta;Bacillariophyceae;Bacillariophycidae;Bacillariales;Bacillariaceae;Nitzschia;Nitzschia palea	1.50682e-173	1
rbcL_2235195	CTTTTCTGTGCTGAAGCTATTTATAAAGCTCAAGCTGAAACTGGTGAAGTTAAAGGACATTACTTAAACGCTACTGCTGGTACATCTGAAGAAATGATCAAACGTGCTGTTTGTGCTAAAGAATTCGGGGTTCCAATTATTATGCATGACTATATTACTGGTGGTTTCACTGCTAACACTTCATTATCTAATTACTGTCGTGATCATGGTTTATTATTACATATTCACCGTGCAATGCATGCTGTTATTGACCGTCAAAGAAATCACGGTATTCACTTCCGTGTTTTAGCTAAAGCTCTTCGTTTATCTGGTGGTGACCACTTACACTCTGGTACT	1	0.6429	0.0001	Chlorophyta;Chlorophyceae;Chlamydomonadales;Chlamydomonadaceae;Oophila;unclassified Oophila;Oophila sp.	1.52179e-173	0.997
rbcL_2233215	TTATTCGTTGCTGAAGCTACTTACAAAGCACAAGCGGAAACTGGTGAAGTTAAAGGTCACTACTTAAACACAACTGCTGGTACTGCAGAAGAAATGATCAAACGTGCAGTTTGTGCTAAAGAATTAGGTGTACCTATTGTTATGCATGACTATTTAACAGGTGGTTTTACAGCTAACACTTCATTAGCTTTATACTGTCGTGATCATGGTTTATTATTACACATTCACCGTGCTATGCACGCTGTTATTGACCGTCAAAGAAACCACGGTATTCACTTCCGTGTTTTAGCTAAAGCATTACGTATGAGTGGTGGTGACCACCTTCACTCTGGTACT	0.8442	0.6429	0.0001	Chlorophyta;Chlorophyceae;Chlamydomonadales;Pleurastraceae;Pleurastrum;unclassified Pleurastrum;Pleurastrum sp.	5.71065e-143	0.9433
rbcL_222895	TTATTCGTAGCTGAAGCTATTTACAAATCACAAGCTGAAACTGGTGAAGTTAAAGGTCACTACTTAAACGCTACTGCAGGTACGTGCGAAGAAATGTTAAAACGTGCTGCTTGTGCTAAAGATTTAGGTATGCCTATTATTATGCACGATTACCTTACTGGTGGTTTCACTGCTAACACTTCATTAGCTCACTACTGTCGTGACAATGGTTTATTATTACACATTCACCGTGCTATGCACGCTGTAATTGACCGTCAACGTAACCACGGTATTCACTTCCGCGTATTAGCTAAAACTTTACGTATGTCAGGTGGCGACCATTTACACTCTGGTACA	1	0.5	0.0001	Chlorophyta;Chlorophyceae;Chlamydomonadales;Chlamydomonadaceae;Chlamydomonas;unclassified Chlamydomonas;Chlamydomonas sp.	3.34103e-160	0.9732
rbcL_2212957	CTTTTCTGTGCTGAAGCGATTTACAAAGCTCAAGCAGAAACAGGTGAAGTTAAAGGGCATTACTTAAACGCAACTGCAGCAACATCTGAAGAGATGATCAAACGTGCGGCTTGTGCTAAAGATTTCGGTGTACCGATCGTTATGCATGACTACTTAACAGGTGGTTTCACAGCTAACACTTCATTAGCTAACTACTGTCGTGACCAAGGTTTATTATTACACATTCACCGTGCTATGCACGCTGTAATTGACCGTCAAAGAAACCATGGTATCCACTTCCGTGTTTTAGCTAAAGCGCTTCGTATGTCAGGTGGTGACCACCTTCACTCGGGTACT	0.8837	0.4286	0.0003	Chlorophyta;Chlorophyceae;Chlamydomonadales;Chlamydomonadaceae;Chlamydomonas;unclassified Chlamydomonas;Chlamydomonas sp.	4.5093e-129	0.9238
rbcL_2231409	CTTTTCTGTTCTGAAGCTATCTACAAATCTCAAGCAGAGACTGGTGAAGTTAAAGGCCACTACCTAAACTGTACAGCTGGTACTTCTGAAGAAGTTTTAAAACGTGCAGCTGCTGCTAAAGATTTCGGTGTTCCAATTGTAATGCATGACTACTTAACTGGTGGTTTCACAACTAACACTTCATTAGCTAACTACTGTCGTGATAACGGTCTATTATTACACATTCACCGTGCTATGCACGCTGTAATTGACCGTCAACGTAACCACGGTATTCACTTCCGTGTTTTAGCTAAAGCTCTACGTATGTCTGGTGGTGACCACTTACACTCTGGTACT	0.9858	0.3571	0.0002	Chlorophyta;Chlorophyceae;Chlamydomonadales;Chlamydomonadaceae;Chlamydomonas;unclassified Chlamydomonas;Chlamydomonas sp.	1.27162e-119	0.9083
Seq18561	TTAAACTGTATGGAAGGTATTAACCGTGCATCAGCAGCTACAGGTGAAGTTAAAGGTTCATACTTAAACATCACTGCTGCTACTATGGAAGAAGTGTACAAACGTGCTGAATACGCTAAAACGATTGGTTCTGTAATCGTTATGATCGATTTAGTAATGGGTTATACAGCAATTCAAAGTATTGCTCTTTGGTCTCGTGAAAACGACATGATTTTACACTTACACCGTGCTGGTAACTCTACTTACGCTCGTCAAAAGAATCATGGTATTAACTTCCGTGTTATCTGTAAATGGATGCGTATGTCAGGTGTAGATCATATCCACGCTGGTACA	0.8727	0.3571	0.0009	Stramenopiles;Ochrophyta;Bacillariophyta;Bacillariophyceae;Bacillariophycidae;Naviculales;Naviculaceae;Navicula;Navicula cryptocephala	1.50682e-173	1
rbcL_2225923	CTTTTCTGTGCTGAAGCTATTTACAAAGCTCAAGCAGAAACTGGTGAAGTTAAAGGTCACTACTTAAACGCAACAGCTGGTACTTCTGAAGAAGTTATCAAACGTGCTGCTTGTGCTAAAGATTTCGGTGTACCAATCATCATGCATGACTACCTAACAGGTGGTTTTACTACTAACACTTCATTAGCTAACTACTGTCGTGATAATGGTCTATTATTACACATTCACCGTGCTATGCACGCTGTAATTGACCGTCAAAGAAACCACGGTATTCACTTCCGTGTTTTAGCTAAAGCTCTTCGTTTATCTGGTGGTGACCACCTTCACTCTGGTACT	0.8196	0.3214	0.0051	Chlorophyta; Chlorophyceae; Chlamydomonadales; Chlamydomonadaceae; Chlamydomonas; Chlamydomonas sp.	6e-130	0.9137
rbcL_2224636	CTTTTCTGTGCTGAAGCTATCTACAAAGCTCAAGCAGAAACTGGTGAAGTTAAAGGTCACTACCTAAACTGTACTGCTGGTACTTCAGAAGAAGTAATCAAACGTGCAGCAGCTGCTAAAGATTTCGCAGTACCTATCGTTATGCATGACTACTTAACAGGTGGTTTCACAACTAACACTTCATTAGCTAACTACTGTCGTGACAACGGTCTATTATTACACATTCACCGTGCAATGCACGCTGTAATTGACCGTCAACGTAACCACGGTATCCACTTCCGTGTTTTAGCTAAAGCTCTTCGTATGTCTGGTGGTGACCACCTTCACTCTGGTACT	0.8025	0.2857	0.0291	Chlorophyta;Chlorophyceae;Chlamydomonadales;Chlamydomonadaceae;Chlamydomonas;Chlamydomonas sp.	9.76092e-126	0.9177
rbcL_780323	TTAAACTGTATGGAAGGTATTAATCGTGCTTCTGCTGCAACAGGTGAAGTTAAAGGTTCTTACTTAAACATTACAGCAGCAACTATGGAAGATGTATACGAACGTGCTGAGTATGCTAAAGAAGTAGGTTCTGTAATCGTTATGATCGATTTAGTTATGGGTTATACTGCTATCCAATCTATTGCTCTTTGGGCTCGTAAAAACGATATGCTTTTACATTTACACCGTGCTGGTAACTCTACTTACGCGCGTCAAAAAAATCATGGTATTAACTTCCGTGTAATTTGTAAATGGATGCGTATGTCTGGCGTAGATCATATCCACGCTGGTACA	1	0.2143	0.0007	Stramenopiles;Ochrophyta;Bacillariophyta;Bacillariophyceae;Bacillariophycidae;Bacillariales;Bacillariaceae;Nitzschia;unclassified Nitzschia;Nitzschia sp.	1.55007e-153	0.964
rbcL_2053101	TTATTCGTAGCTGAAGCTATTTACAAAGCTCAAGCTGAAACTGGTGAAGTTAAAGGTCACTACTTAAATGCTACTGCTGCAACTGCTGAAGAAATGATCAAACGTGCAGTTTGTGCTAAAGAATTAGGTATGCCTATTATTATGCATGACTACTTAACAGGTGGTTTCACTGCTAACACTTCATTAGCTATCTACTGTCGTGATCACGGTTTATTATTACACATTCACCGTGCTATGCACGCTGTAATTGACCGTCAACGTAACCACGGTATCCACTTCCGCGTATTAGCTAAAGCTTTACGTATGTCTGGTGGTGACCACTTACACTCTGGTACT	1	0.1786	0.0039	Chlorophyta;Chlorophyceae;Chlamydomonadales;Chlamydomonadaceae;Chlamydomonas;Chlamydomonas sp.	2.65691e-141	0.9403
rbcL_2237294	CTTTTCTGTGCAGAAGCTATTTATAAAGCTCAAGCAGAAACTGGTGAAGTTAAAGGACATTACTTAAATGCTACAGCAGGTACATCTGAAGAAATGATCAAACGTGCAGTTTGTGCTAAAGAGTTTGGTGTTCCAATTATTATGCATGACTATATTACAGGTGGTTTTACTGCTAACACTTCATTAGCTAATTACTGTCGTGATCATGGTTTATTATTACATATTCACCGTGCAATGCATGCTGTTATTGACCGTCAAAGAAATCACGGAATTCACTTCCGTGTTTTAGCTAAAGCTCTTCGTTTATCTGGTGGTGACCACTTACATTCTGGTACT	1	0.1786	0.0029	Chlorophyta;Chlorophyceae;Chlamydomonadales;Chlamydomonadaceae;Oophila;Oophila sp.	1.56547e-153	0.9613
rbcL_2442087	CTATTCGTAGCTGAAGCTATTTACAAATCACAAGCTGAAACTGGTGAAGTTAAAGGTCACTACTTAAACGCTACTGCTGGTACTGCAGAAGAAATGTTAAAACGTGCACAATGTGCTAAAGACTTAGGTGTACCTATCATTATGCACGACTACTTAACTGGTGGTTTTACAGCTAACACTTCATTAGCTTTATACTGTCGTGACCACGGTTTATTATTACACATTCACCGTGCAATGCACGCTGTAATTGACCGTCAAAGAAACCACGGTATTCACTTCCGTGTTTTAGCTAAAGCATTACGTATGTCAGGTGGTGACCACCTTCACTCAGGTACT	1	0.1786	0.0032	Chlorophyta;Chlorophyceae;Chlamydomonadales;Haematococcaceae;Gungnir;Gungnir neglectum	2.61958e-151	0.9582	Note that the sequence of this OTU has exactly the same similarity (blastn values) against Protosiphon botryoides (MG778499); therefore herein not identified to a genus level (Fig. S10).
rbcL_2318706	CTTTTCTGTGCTGAAGCTATTTACAAAGCTCAAGCAGAAACTGGTGAAGTTAAAGGTCACTACTTAAACTGTACTGCTGGTACTTCTGAAGAAATGATCAAACGTGCTGTTTGTGCTAAAGAATTCGGTGTACCGATCGTTATGCATGACTACTTAACTGGTGGTTTTACTTCAAACACTTCATTAGCTCTTTACTGTCGTGATAATGGTCTATTATTACACATTCACCGTGCTATGCACGCTGTAATTGACCGTCAAAGAAACCACGGTATCCACTTCCGTGTTTTAGCTAAAGCTCTTCGTATGTCAGGTGGTGACCACCTTCACTCTGGTACT	0.7967	0.2143	0.0176	Chlorophyta;Chlorophyceae;Chlamydomonadales;Chlamydomonadaceae;Chloromonas;Chloromonas subdivisa	1.58777e-143	0.9435
rbcL_2195247	CTTTTCTGTGCTGAAGCCATTTACAAAGCTCAAGCAGAGACTGGTGAGGTTAAAGGACACTACCTTAACTGTACTGCTGGTACTTCTGAAGAAGTAATCAAACGTGCAGCTGCTGCTAAAGATTTCGCGGTACCGATCGTTATGCATGACTACCTAACAGGTGGTTTCACAACTAACACTTCATTAGCTAACTACTGTCGTGACAACGGTCTATTATTACACATTCACCGTGCTATGCACGCTGTAATCGACCGTCAACGTAACCATGGTATTCACTTCCGTGTTTTAGCTAAAGCTCTTCGTATGTCTGGTGGTGACCACCTTCACTCTGGTACT	0.9474	0.1786	0.0077	Chlorophyta;Chlorophyta sp.	4.60603e-114	0.8963
rbcL_2209694	TTATTCTGTGCTGAAGCTATCTACAAATCTCAAGCAGAAACTGGTGAAGTTAAAGGTCACTACTTAAACTGTACTGCTGGTACTTCTGAAGAAATGATCAAACGTGCTGTTTGTGCTAAAGAATTCGGTGTACCGATCGTTATGCATGACTACTTAACTGGTGGTTTCACATCTAACACTTCATTAGCGTTATACTGTCGTGACAACGGTTTATTATTACACATCCACCGTGCTATGCACGCTGTTATTGACCGTCAACGTAACCACGGTATCCACTTCCGTGTTTTAGCTAAAGCTTTACGTATGTCTGGTGGTGACCACTTACACTCTGGTACT	0.8923	0.1786	0.0389	Chlorophyta;Chlorophyceae;Chlamydomonadales;Tetracystaceae;Tetracystis;Tetracystis vinatzeri	3.4127e-145	0.9464
rbcL_2205248	CTTTTCGTTGCTGAAGCTACTTACAAAGCTCAAGCTGAAACTGGTGAAGTTAAAGGTCACTACTTAAACACAACTGCAGGTACTTCTGAAGAAGTAATCAAACGTGCTGAATGTGCTAAAGATTTAGGCGTGCCTATCGTTATGCACGACTACCTTACAGGTGGTTTCACTACTAACACTTCATTAGCTAACTACTGTCGTGATAATGGTTTATTATTACACATTCACCGTGCTATGCACGCTGTAATTGACCGTCAAAGAAACCACGGGATTCACTTCCGTGTTTTAGCTAAAGCTCTTCGTCTATCTGGTGGTGACCACCTTCACTCTGGTACT	0.8478	0.1786	0.016	Chlorophyta;Chlorophyceae;Chlamydomonadales;Chlamydomonadaceae;Chlamydomonas;Chlamydomonas bilatus	3.4859e-130	0.9196
Seq123387	TTAAACTGTATGGAAGGTATTAACCGTGCTGCTGCAGCAACAGGTGAAGTTAAAGGTTCGTACTTAAATATCACTGCTGGTACAATGGAAGAAGTTTACGCACGTGCAGAATATGCTAAATCAGTAGGTTCTATCATTGTTATGATCGATTTAGTTATGGGTTACACAGCAATCCAAAGTGCAGCTATCTGGGCTCGTAGCAACGATATGCTTTTACACTTACACCGCGCAGGTAACTCAACTTACGCTCGTCAAAAGAACCACGGTATTAACTTCCGTGTTATCTGTAAATGGATGCGTATGTCTGGTGTAGATCACATCCATGCTGGTACA	0.9213	0.1429	0.0498	Stramenopiles;Ochrophyta;Bacillariophyta;Bacillariophyceae;Bacillariophycidae;Naviculales;Pinnulariaceae;Pinnularia;Pinnularia sp.	1.53914e-158	0.973
rbcL_2222950	CTTTTCGTAGCTGAAGCTTGTTACAAAGCTCAAGCTGAAACTGGCGAGGTTAAAGGTCACTACTTAAACGCTACTGCTGGTACTTCTGAAGAAATGATCAAACGTGCAGTTTGTGCTAAAGAATTAGGTGTACCTATTATTATGCACGACTACTTAACAGGTGGTTTCACAGCTAACACTACATTAGCTCACTACTGTCGTGATCACGGTCTTCTTCTTCACATCCACCGTGCTATGCACGCTGTTATTGACCGTCAACGTAACCACGGTATCCACTTCCGTGTTCTAGCTAAAGCTCTACGTATGTCTGGTGGTGACCACTTACACTCAGGTACT	0.8936	0.1429	0.0323	Chlorophyta;Chlorophyceae;Chlamydomonadales;Chlamydomonadaceae;Chlamydomonas;Chlamydomonas sp. CCAP 11/132	3.43693e-140	0.9375
rbcL_2192865	CTTTTCGTTGCTGAAGCTATCTACAAAGCTCAATCAGAAACTGGTGAAGTTAAAGGTCACTACTTAAACTGTACAGCTGGTACTTCTGACGAAATGATCAAACGTGCAGTTTGTGCTAAAGAATTAGGTGTACCTATCGTTATGCATGACTACTTAACAGGTGGTTTCACTTCTAACACTTCATTAGCTTTATACTGTCGTGACCACGGTCTTCTTCTACACATTCACCGTGCTATGCACGCTGTAATTGACCGTCAACGTAACCACGGTATCCACTTCCGCGTACTTGCTAAAGCTTTACGTATGTCTGGTGGTGACCACTTACACTCTGGTACA	0.8571	0.1429	0.0337	Chlorophyta;Chlorophyceae;Chlamydomonadales;Chlamydomonadaceae;Chlamydomonas;Chlamydomonas reinhardtii	5.83315e-128	0.9164
leaves
ID	Rep. Seq	A	B	p.value	Taxonomy	blastn e-value	blastn id%
rbcL_1367914	TTATACTGTATGGAAGGTATTAACCGTGCTTCTTCAGCTACAGGTGAAGTTAAAGGTTCATACTTAAATATTACTGCAGGTACAATGGAAGAAGTGTACAAACGTGCTGAGTACGCGAAATCTGTTGGTTCAATCATTGTAATGATCGATTTAGTAATGGGTTATACAGCAATTCAAAGTGCTGCTATCTGGTCTCGTGATAATGATATGCTTTTACATTTACACCGTGCAGGTAATTCTACTTACGCTCGTCAAAAAAATCATGGTATTAACTTCCGTGTTATCTGTAAATGGATGCGTATGTCTGGTGTAGATCATATTCACGCTGGTACA	0.7747	0.875	0.0001	Stramenopiles;Ochrophyta;Bacillariophyta;Bacillariophyceae;Bacillariophycidae;Mastogloiales;Achnanthaceae;Planothidium;Planothidium caputium	7.01055e-172	0.997
rbcL_2222301	TTATTTTGTGCAGAAGCTATTTACAAAGCACAAGCAGAAACAGGTGAAGTAAAAGGACATTATTTAAATTCGACTGCAGGGACTTGCGAAAGTATGATGGATCGTGCCCAGTTCGCTAAAGACCTAGGTGTGCCAATCGTTATGCATGATTACCTTACAGGAGGTTTAACGGCAAATACTTCATTAGCCATTTTCTGTCGTAACAATGGTTTATTATTACACATTCACCGTGCAATGCACGCAGTTATTGACCGTCAACGTAATCACGGTATTCACTTCCGTGTTTTAGCGAAAGCTTTACGTTTATCAGGTGGGGACCATTTACATTCTGGAACA	0.9453	0.5417	0.0001	Chlorophyta;Ulvophyceae;Ulotrichales;Chlorocystidaceae;Halochlorococcum;unclassified Halochlorococcum;Halochlorococcum sp.	3.61142e-105	0.875
rbcL_2190449	TTATTCTGTGCTGAAGCTATTTATAAAGCTCAAGCCGAAACTGGTGAAGTTAAAGGACATTACTTAAACTGTACAGCAGGAACTTGTGAAGCAATGATGTTTAGAGCGGAATTTGCTAAAGATCTTGGAGTACCTATTGTTATGCATGATTATTTAACGGGTGGTTTAACTGCTAACACATCATTATCAAATTACTGTCGTGATTATGGTCTTTTATTACATATTCACCGTGCTATGCACGCTGTAATTGATCGTCAACGTAACCACGGTATTCATTTCCGTGTTCTAGCAAAAGCTTTACGTTTATCAGGTGGAGATCACTTACACTCGGGAACA	1	0.4583	0.0001	Chlorophyta;Ulvophyceae;Ulvales;Monostromataceae;Monostroma;Monostroma nitidum	1.30812e-99	0.8657
rbcL_2248098	TTATTCTGTGCTGAAGCTATTTATAAAGCTCAAGCAGAAACTGGTGAAGTTAAAGGACATTACCTAAACTGTACAGCAGGAACTTGTGAAGCAATGATGTTTAGAGCTGAATTTGCTAAAGATCTTGGAGTACCTATTGTTATGCATGATTATTTAACAGGTGGTTTAACTGCTAACACATCTTTATCAAATTACTGTCGTGATTATGGTCTTTTATTACATATTCACCGCGCCATGCATGCAGTACTAGATCGTCAACGTAACCACGGTATTCATTTCCGTGTTCTAGCAAAAGCTTTACGTTTATCAGGTGGAGATCACTTACACTCTGGAACC	0.9642	0.4583	0.0001	Chlorophyta;Ulvophyceae;Ulotrichales;Ulotrichaceae;Gloeotilopsis;Gloeotilopsis planctonica	1.31741e-94	0.8606
rbcL_2291096	TTATTCTGTGCTGAAGCTATTTACAAATCACAAGCCGAAACGGGTGAAGTTAAAGGACATTATTTAAATTCAACTGCTGGTACATGTGAAAGTATGATGGATCGTGCACAATTTGCAAAAGATCTTGGTGTACCTATCGTTATGCATGATTACTTAACGGGTGGTCTAACAGCAAACACTTCATTAGCAATTTTCTGTCGTAATAATGGTCTTTTATTACACATTCACCGTGCTATGCACGCCGTAATTGACCGTCAACGTAATCACGGTATTCACTTCCGTGTTTTAGCTAAAGCTTTACGTTTATCTGGTGGTGATCACTTACACTCAGGAACG	0.8484	0.4583	0.0001	Chlorophyta;Ulvophyceae;Ulvales;Monostromataceae;Monostroma;Monostroma grevillei	3.46133e-135	0.9286
rbcL_234402	TTATACTGTATGGAAGGTATTAACCGTGCTTCTGCTGCTACAGGTGAAGTTAAAGGTTCATACTTAAACATCACTGCTGGTACAATGGAAGAAGTATACAAACGTGCTGAGTACGCTAAAGCAGTTGGCTCTGTAGTTGTAATGATCGATTTAGTAATGGGTTACACAGCAATTCAAAGTTCTGCTATCTGGGCTCGTGATAACGATATGCTTTTACATTTACACCGTGCGGGTAACTCAACTTACGCTCGTCAAAAAAATCATGGTATTAACTTCCGTGTTATTTGTAAATGGATGCGTATGTCTGGTGTAGATCATATCCATGCTGGTACA	0.6631	0.5417	0.0002	Stramenopiles;Ochrophyta;Bacillariophyta;Bacillariophyceae;Bacillariophycidae;Cymbellales;Gomphonemataceae;Gomphonema;Gomphonema productum	1.99101e-157	0.9728
rbcL_2040085	TTATACTGTATGGAAGCTATTAACCGTGCATCAGCAGCTACAGGTGAAACTAAAGGTTCATACTTAAACATTACTGCTGGTACAATGGAAGAAGTGTACAAACGTGCTGAGTACGCTAAAGCTGTTGGTTCTGTAATTGTTATGATCGATTTAGTAATGGGTTATACAGCAATTCAAAGTGCAGCTATTTGGTCTCGTGATAATGATATGTTATTACATTTACACCGTGCAGGTAACTCTACATACGCACGTCAAAAAAATCATGGTATTAACTTCCGTGTTATTTGTAAATGGATGCGTATGTCAGGTGTAGATCATATCCACGCTGGTACA	0.7797	0.4583	0.0001	Stramenopiles;Ochrophyta;Bacillariophyta;Bacillariophyceae;Bacillariophycidae;Cocconeidales;Achnanthidiaceae;Achnanthidium;unclassified Achnanthidium;Achnanthidium sp.	1.50682e-173	1
rbcL_1636820	TTAAACTGTATGGAAGGTATTAACCGTGCTGCTGCAGCAACAGGTGAAGTTAAAGGTTCATACTTAAACGTTACTGCTGGTACAATGGAAGAAATTTACACACGTGCAGAATATGCTAAATCAGTAGGTTCTATAATTATTATGATCGATTTAGTTATGGGTTACACAGCAATCCAATCTATAGCTATCTGGGCTCGTAACAACGATATGATCTTACACTTACACCGTGCAGGGAACTCAACTTACGCTCGTCAAAAGAACCACGGTATTAACTTCCGTGTTATCTGTAAATGGATGCGTATGTGTGGTGTAGATCACATCCACGCTGGTACA	0.7478	0.4583	0.0001	Stramenopiles;Ochrophyta;Bacillariophyta;Bacillariophyceae;Bacillariophycidae;Naviculales;Pinnulariaceae;Pinnularia;unclassified Pinnularia;Pinnularia sp.	1.50682e-173	1
rbcL_2256294	CTTTTTGTAGCGGAAGCAATTTACAAATCACAAGCTGAAACAGGTGAAATTAAAGGACATTACTTAAATGTTACTTCTGCAACTTGTGAAGAAATGATCAAAAGAGCTGAATGTGCAAAAGAATTAGGTGTACCTATTGTTATGCATGATTACATCACTGGTGGATTTACTGCAAACACAAGTTTAGCTCACTACTGTCGTGATAATGGTTTATTACTTCATATTCACCGTGCAATGCACGCTGTTATTGACCGTCAAAGAAACCATGGTATTCACTTCCGTGTATTAGCAAAAGCTCTTCGTATGTCAGGTGGTGACCATTTACATTCTGGAACT	0.76	0.4167	0.0001	Chlorophyta;Chlorella-like algae	6.04318e-103	0.8743
Seq1237892	CTTTACTGTATTGAAGGTATTAACCGTTCAGCTGCAGCTACAGGTGAAGTTAAAGGTTCTTACTTAAACGTTACAGCTGGTAACATGGAAGACATGTATGAACGTGCTGAATACGCTAAAAACTTAGGTTCAATCATTGTAATGATCGACCTTGTAATTGGTTACACTGCTATCCAATCAATGGGTATTTGGAGTCGTAAAAATGACATGATTCTTCACTTACACCGTGCTGGGAACTCAACTTACGCTCGTCAAAAAAATCACGGTATTAACTTCCGTGTAATTTGTAAATGGATGCGTATGGCTGGTGTTGACCACATCCACGCTGGTACT	0.6899	0.4583	0.0003	Stramenopiles;Ochrophyta;Xanthophyceae;Tribonematales;Tribonemataceae;Tribonema;Tribonema regulare	3.28485e-165	0.985
Seq1178346	TTATACTGTATGGAAGGTATTAACCGTGCTTCTGCAGCTACAGGTGAAACAAAAGGTTCTTACTTAAACATCACTGCTGGTACTATGGAAGAAGTGTACGCACGTGCAGAATACGGTAAAGCAGTTGGTTCTGTAATTGTGATGATCGATTTAGTTATGGGTTACACAGCAATTCAATCTGCTGCAATTTGGGCTCGTAACAACGACATGATTTTACACTTACACCGTGCAGGTAACTCTACTTACGCTCGTCAAAAAAATCATGGTATTAACTTCCGTGTAATTTGTAAATGGATGCGTATGGCAGGTGTAGACCATATCCACGCTGGTACA	0.6308	0.5	0.002	Stramenopiles;Ochrophyta;Bacillariophyta;Bacillariophyceae;Bacillariophycidae;Naviculales;Naviculaceae;Eolimna;unclassified Eolimna;Eolimna sp.	3.26169e-170	0.994
Seq1177552	TTAAACTGTATGGAAGGTATTAACCGTGCTGCTTCAGCAACAGGTGAAGTTAAAGGTTCATACTTAAACATCACTGCTGGTACAATGGAAAACGTTTACGAACGTGCAGAATATGCTAAATCAGTAGGTTCTGTAATTGTTATGATCGATTTAGTTATGGGTTATACAGCAATCCAATCTTCAGCGCTTTGGGCTCGTAACAACGATATGCTTTTACATTTACACCGTGCAGGTAACTCAACTTACGCTCGTCAAAAAAATCATGGTATTAACTTCCGTGTTATTTGTAAATGGATGCGTATGTCTGGTGTAGATCACATCCACGCTGGTACA	0.8974	0.3333	0.0004	Stramenopiles;Ochrophyta;Bacillariophyta;Bacillariophyceae;Bacillariophycidae;Naviculales;Pinnulariaceae;Pinnularia;Pinnularia nodosa	7.01055e-172	0.997
Seq719725	CTTTACTGTATGGAAGGTATTAACCGTTCTGCTGCTGCTACGGGTGAAGTTAAAGGTTCATACTTAAACATTACAGCAGGTAACATGGAAGACATGTACGAACGTGCTGAATACGCAAAAACAATTGGTTCAATCATTGTTATGATCGACCTTGTAATTGGTTACACTGCTATCCAATCAATGGGTATTTGGGCTCGTAAAAACGACATGATTCTTCACTTACACCGTGCAGGTAACTCAACTTATGCACGTCAAAAAAACCACGGTATTAACTTCCGTGTAATTTGTAAGTGGATGCGTATGGCTGGTGTTGACCACATTCACGCAGGTACT	0.6827	0.4167	0.0004	Stramenopiles;Ochrophyta;Xanthophyceae;Mischococcales;Centritractaceae;Bumilleriopsis;unclassified Bumilleriopsis;Bumilleriopsis sp.	1.53914e-158	0.973
rbcL_1368431	CTTTACTGTATGGAAGGTATTAACCGTTCTTCAGCTGCGACAGGTGAAGTTAAAGGTTCTTACTTAAACATTACGGCTGCTACAATGGAAGGGATGTACGAACGTGCTGAATACGCAAAAACAATTGGTTCTATCATCGTTATGATTGACCTTGTAATTGGTTATACAGCTATTCAATCAATGGGTATTTGGGCGCGTAACAACGATATGATCCTTCACTTACACCGTGCAGGTAACTCAACTTATGCTCGTCAAAAAAACCATGGTATTAACTTCCGTGTAATTTGTAAGTGGATGCGTATGGCTGGTGTGGATCACATTCACGCTGGTACT	0.6884	0.375	0.0042	Stramenopiles;Ochrophyta;Xanthophyceae;Mischococcales;Centritractaceae;Bumilleriopsis;Bumilleriopsis peterseniana	7.41877e-132	0.9249
Seq946722	TTAAACTGTATGGAAGGTATTAACCGTGCATCTGCAGCTACAGGTGAAGTAAAAGGTTCGTACTTAAACGTTACAGCTGCTACTATGGAAGAAATCTACAAACGTTGTGAGTATGCTAAAGAAGTAGGTTCTGTAATTGTGATGATCGATTTAGTAATGGGTTACACAGCCATTCAAAGTACTGCTATTTGGGCTCGTGAAAACGATATGCTTTTACATTTACACCGTGCAGGTAACTCTACATACGCGCGTCAAAAAAATCATGGAATTAACTTCCGTGTTATTTGTAAATGGATGCGTATGTCAGGTGTAGATCACATTCACGCTGGGACA	0.8462	0.2917	0.0005	Stramenopiles;Ochrophyta;Bacillariophyta;Bacillariophyceae;Bacillariophycidae;Bacillariales;Bacillariaceae;Nitzschia;Nitzschia amphibia	1.50682e-173	1
rbcL_1607703	TTAAACTGTATGGAAGGTATTAACCGTGCTGCTGCAGCAACAGGTGAAGTTAAAGGTTCATACTTAAACATCACTGCTGGTACAATGGACGAAGTTTACGCACGTGCAGAATATGCTAAATCAGTAGGTTCTATTATTGTTATGGTCGATTTAGTTCTAGGTTACACAGCAATCCAAACTGCAGCTATCTGGGCTCGTAACAACGATATGATCTTACACTTACACCGTGCAGGTAACTCAACTTACGCTCGTCAAAAAAACCACGGTATTAACTTCCGTGTTATTTGTAAATGGATGCGTATGTCTGGTGTAGATCACATCCACGCTGGTACA	0.8061	0.2917	0.0011	Stramenopiles;Ochrophyta;Bacillariophyta;Bacillariophyceae;Bacillariophycidae;Naviculales;Pinnulariaceae;Pinnularia;Pinnularia rupestris	1.18144e-164	0.9969
Seq1202084	TTAAACTGTATGGAAGGTATTAACCGTGCTGCTTCAGCTACAGGTGAAGTAAAAGGTTCTTACTTAAACATTACTGCAGCTACAATGGAAGAAGTGTACAAACGTGCTGAGTACGCTAAAGCAGTTGGTTCTGTAATCGTAATGATCGATTTAGTTATGGGTTACACAGCAATTCAAAGTTCAGCTATCTGGGCTCGTGAAAACGACATGATTTTACACTTACACCGTGCAGGTAACTCAACTTACGCTCGTCAAAAAAACCATGGTATTAACTTCCGTGTTATTTGTAAATGGATGCGTATGTCTGGTGTAGATCATATCCACGCTGGTACA	0.8	0.2917	0.0011	Stramenopiles;Ochrophyta;Bacillariophyta;Bacillariophyceae;Bacillariophycidae;Cymbellales;Gomphonemataceae;Gomphonema;Gomphonema acuminatum	1.50682e-173	1
rbcL_2049196	CTTTTCGTAGCTGAAGCTTGTTACAAAGCTCAAGCAGAAACTGGTGAAATTAAAGGGCACTACCTTAATACAACGGCTGGAACTTGTGAAGAAATGCTTAAACGTGCTGCTTGTGCTAAAGATTTCGGTGTACCAATTGTTATGCATGACTATTTAACAGGTGGTTTCACTGCAAATACATCTTTATCTAATTACTGTCGTGACCATGGTCTTCTTTTACACATTCACCGTGCAATGCACGCTGTAATTGACCGTCAAAGAAACCACGGTATTCACTTCCGTGTTTTAGCAAAAGCTTTACGTCTATCTGGGGGTGACCACTTACACTCAGGTACA	0.9097	0.25	0.0013	Chlorophyta;Chlorophyceae;Sphaeropleales;Dictyococcaceae;Dictyococcus;Dictyococcus varians	5.7512e-138	0.9343
rbcL_234361	TTAAACTGTATGGAAGGTATTAACCGTGCTTCATCATCAACAGGTGAAGTTAAAGGTTCATATTTAAACATCACTGCTGGTACAATGGAAGCCGTTTACGAACGTGCAGAATATGCTAAATCAGTAGGTTCTATCATTGTGATGATCGATTTAGTTATGGGTTACACAGCAATCCAATCTTCTGCTATTTGGGCTCGTAACAATGATATGATCTTACATTTACACCGTGCAGGTAACTCAACTTACGCTCGTCAAAAAAATCATGGTATTAACTTCCGTGTTATTTGTAAATGGATGCGTATGTCTGGTGTAGATCACATCCACGCTGGTACA	0.7749	0.2917	0.0042	Stramenopiles;Ochrophyta;Bacillariophyta;Bacillariophyceae;Bacillariophycidae;Naviculales;Pinnulariaceae;Pinnularia;Pinnularia cf. marchica	1.50682e-173	1
rbcL_833675	GCTTATTGTATGGAAGGTGTAAACAGAGGATCAGCAATTTCTGGTGAAGTTAAAGGTACTTACCTTAACGTAACAGCTGCTACTATGGAACAAATGTACGAACGTTCTGAGTTCGCACGACTTGTTGGTTCTGTGATCGTTATGATCGACTTAGTAATCGGTTATACAGCTATCCAATCTATGGGTGTTTGGGCACGTAAAAATGACATGATCCTTCACCTTCACCGTGCAGGTAACTCTACATATGCCCGTCAAAAAAACCACGGTATTAACTTCCGTGTAATTTGTAAATGGATGCGTATGGCTGGTGTTGACCACATCCACGCTGGTACA	0.8889	0.25	0.0015	Stramenopiles;Ochrophyta;Eustigmatophyceae;unclassified Eustigmatophyceae;Eustigmatophyceae sp.	3.5008e-120	0.9105
rbcL_2515851	CTTTACTGTATGGAAGGTGTTAACCGTGCAGCAGCTGCAACTGGTGAAGTTAAAGGTTCTTACCTTAACACAACTGCAGGTACTATGGAAGAAATGTACGTTCGTGCAGAATACGCTAAATCAGTTGGTTCAATCATTGTAATGATCGATCTTGTAATTGGTTACACTGCGATTCAATCAATGGCTATTTGGGCTCGTGCAAATGACATGATTCTACATTTACACCGTGCTGGTAACTCAACATACGCTCGTCAAAAAAATCATGGTATTAACTTCCGTGTAATTTGTAAATGGATGCGTATGGCTGGTGTGGATCACATTCACGCTGGTACT	1	0.2083	0.0014	Stramenopiles;Ochrophyta;Xanthophyceae;Mischococcales;Pleurochloridaceae;Pseudopleurochloris;Pseudopleurochloris antarctica	1.59456e-133	0.9279
rbcL_84555	TTATACTGTATGGAAGGTATTAACCGTGCTTCTTCAGCTACAGGTGAAGTTAAAGGTTCATATTTAAACATTACTGCAGGTACAATGGAAGAAGTATACAAACGTGCTGAGTATGCTAAAGCTGTTGGTTCAATCGTTGTGATGATCGATTTAGTAATGGGTTACACAGCAATTCAAAGTGCTGCTATCTGGTCACGTGAGAATGATATGATTTTACATTTACACCGTGCAGGTAACTCTACTTACGCTCGTCAAAAAAATCATGGTATTAACTTCCGTGTTATTTGTAAATGGATGCGTATGTCTGGTGTAGATCATATCCATGCTGGTACA	1	0.2083	0.0015	Stramenopiles;Ochrophyta;Bacillariophyta;Bacillariophyceae;Bacillariophycidae;Mastogloiales;Achnanthaceae;Planothidium;Planothidium lanceolatum	1.50682e-173	1
rbcL_2184750	CTTTTCGTAGCTGAAGCTTGTTACAAAGCTCAATCAGAAACTGGTGAAATTAAAGGGCATTACTTAAATGCTACAGCTGGTACTTGCGAAGAAATGCTTAAACGTGCTGCTTGTGCAAAAGATTTAGGTGTACCTATTGTTATGCATGATTACATTACAGGTGGTTTCACTGCAAACACTTCTTTATCTAACTACTGTCGTGATCACGGACTTCTTTTACACATTCACCGTGCAATGCATGGTGTAATTGACCGTCAAAAAAATCACGGGATTCACTTCCGTGTTTTAGCGAAAGCTCTACGTTTATCTGGGGGTGACCACTTACACTCAGGTACT	0.6833	0.2917	0.0107	Chlorophyta;Chlorophyceae;Sphaeropleales;Dictyococcaceae;Dictyococcus;Dictyococcus varians	1.6104e-133	0.9256
rbcL_2874313	CTTTATTGTATGGAAGGAATTAATCGAGCTGTTGCTGCAACAGGTGAAGTTAAAGGATCATACTTAAATTGTACTGCAGGGACAATGGAAGAAATGTATGAACGTGCTGAGTATGCAAAATCAATTGGTTCAATTATTATTATGATTGACTTAGTAATTGGTTATACAGCAATTCAATCAATGGCTATCTGGTCACGCAAAGCCGATATGATTTTACATTTACATCGTGCTGGTAACTCAACTTATGCACGTCAAAAAAATCATGGTATTAACTTCCGTGTAATTTGTAAATGGATGCGTATGTGTGGAGTAGATCATATTCATGCTGGTACT	0.7743	0.25	0.005	Stramenopiles;Ochrophyta;Phaeothamniophyceae;Phaeothamniales;Phaeothamniaceae;Tetrasporopsis;Tetrasporopsis fuscescens	3.40312e-140	0.9399
rbcL_828735	CTTTACTGTATGGAAGGTATTAACCGTTCTGCAGCTGCTACAGGTGAAGTAAAAGGTTCTTACTTAAACGTTACTGCTGGTACAATGGAAGAGATGTACGAACGTGCAGAATACGCTAAAACAATTGGTTCAATCATTGTGATGATCGACCTTGTAATCGGTTACACAGCTATCCAATCTATGGGTATCTGGGCACGTAAAAACGATATGATCCTTCACTTACACCGTGCTGGTAACTCAACTTACGCACGTCAAAAAAATCACGGTATTAACTTCCGTGTAATTTGTAAGTGGATGCGTATGGCTGGTGTTGACCACATCCACGCAGGTACT	0.6557	0.2917	0.0188	Stramenopiles;Ochrophyta;Xanthophyceae;Mischococcales;Centritractaceae;Bumilleriopsis;unclassified Bumilleriopsis;Bumilleriopsis sp.	1.57216e-143	0.9459
Seq1848581	TTAAACTGTATGGAAGGTATTAACCGTGCTTCTGCAGCTACAGGTGAAGTTAAAGGTTCATACTTAAACATCACTGCAGGTACAATGGAAGAAGTTTACAAACGTGCTGCATACGCTAAAGCAGTAGGTTCTGTAATCATAATGATCGACTTAGTAATGGGTTACACAGCAATTCAAAGTGCTGCTATCTGGTCTCGTGACAACGATATGCTTTTACACTTACACCGTGCAGGTAACTCTACATACGCTCGTCAAAAAAATCATGGTATTAACTTCCGTGTTATTTGTAAATGGATGCGTATGTCTGGTGTAGATCATATCCACGCTGGTACA	0.7275	0.25	0.0089	Stramenopiles;Ochrophyta;Bacillariophyta;Bacillariophyceae;Bacillariophycidae;Naviculales;Stauroneidaceae;Stauroneis;Stauroneis kriegeri	3.26169e-170	0.997
rbcL_2280955	CTTTTCTGTGCTGAAGCGATTTACAAAGCTCAAGCAGAAACAGGTGAAGTAAAAGGTCATTATTTAAACGTAACAGCAGCAACATCAGAAGAAATGATCAAACGTGCTGCATGTGCAAAAGATTTTGGAGTTCCTATCGTAATGCATGACTACCTAACAGGTGGTTTTACATCGAACACTTCATTATCAAACTACTGTCGTGACCAAGGTTTATTATTACACATTCACCGTGCAATGCACGCGGTAATTGACCGTCAAAGAAACCACGGGATCCATTTCCGTGTTTTAGCAAAAGCACTTCGTATGTCAGGGGGTGACCATCTTCACTCAGGGACA	0.8463	0.2083	0.0211	Chlorophyta;Chlorophyceae;Chlamydomonadales;Chlamydomonadaceae;Chlamydomonas;unclassified Chlamydomonas;Chlamydomonas sp.	7.76223e-107	0.8879
rbcL_2138233	CTTTACTGTATGGAAGGTATTAACCGTTCTTCAGCTGCTACAGGTGAAGTTAAAGGTTCTTACTTAAACATTACAGCTGCTACAATGGAATTAATGTATGAACGTGCTGAATACGCAAAAACAATTGGTTCTATCATTGTTATGATTGACCTTGTAATTGGTTATACAGCTATCCAATCTATGGGTATTTGGGCGCGTAACAACGACATGATCCTTCACTTACACCGTGCAGGTAACTCAACTTACGCTCGTCAAAAAAACCATGGTATCAACTTCCGTGTAATTTGTAAATGGATGCGTATGGCTGGTGTGGATCACATTCACGCTGGTACT	0.6977	0.25	0.01	Stramenopiles;Ochrophyta;Xanthophyceae;Mischococcales;Centritractaceae;Bumilleriopsis;unclassified Bumilleriopsis;Bumilleriopsis sp.	3.45162e-130	0.9219
rbcL_219884	CTTTTCGTAGCTGAAGCTTGTTACAAAGCTCAAGCCGAAACTGGTGAAATCAAAGGGCACTACCTAAACGCTACAGCTGGTACTTGCGAAGAAATGCTAAAACGTGCTGCTTGTGCTAAAGATTTAGGTGTACCGATCGTTATGCATGACTATTTAACAGGTGGTTTCACAGCAAATACATCTTTATCTCATTACTGTCGTGACAATGGACTTCTTTTACACATTCACCGTGCAATGCATGGTGTAATTGACCGTCAAAGAAACCACGGGATTCACTTCCGTGTTTTAGCAAAAGCTCTACGTTTATCTGGGGGTGACCACTTACACTCAGGTACT	0.6929	0.25	0.0273	Chlorophyta;Chlorophyceae;Sphaeropleales;Dictyococcaceae;Dictyococcus;Dictyococcus varians	3.27087e-175	1
rbcL_2518869	CTTTATTGTATGGAAGGTATTAACCGTTCTTCTGCTGCTACAGGTGAAGTTAAAGGTTCTTACTTAAACATTACAGCTGCTACAATGGAAGGAATGTATGAACGTGCTGAATACGCAAAAACAATTGGTTCTATCATCGTTATGATCGACCTTGTAATTGGTTATACAGCTATTCAATCAATGGGTATTTGGGCGCGTAACAACGACATGATTCTTCATTTACACCGTGCAGGTAACTCAACTTACGCTCGTCAAAAAAACCATGGTATCAACTTCCGTGTAATTTGTAAGTGGATGCGTATGGCTGGTGTGGATCACATTCACGCTGGTACT	0.8182	0.2083	0.0056	Stramenopiles;Ochrophyta;Xanthophyceae;Mischococcales;Centritractaceae;Bumilleriopsis;unclassified Bumilleriopsis;Bumilleriopsis sp.	3.45162e-130	0.9219
rbcL_1712063	CTTTTCGTTGCTGAAGCTATCTACAAAGCTCAATCTGAAACAGGTGAGGTTAAAGGTCACTACTTAAACGCTACAGCTGGTACTTGTGAAGAAATGATCAAACGTGCTGTATGTGCTAAAGAATTCGGTGTACCTATTATTATGCATGACTACCTTACTGGTGGTTTCACAGCTAACACTTCGTTAGCTGCTTATTGCCGTGATGAAGGTCTTCTTCTACACATTCACCGTGCTATGCACGCTGTAATTGACCGTCAACGTAACCACGGTATCCACTTCCGTGTTCTTGCTAAAGCTCTTCGTATGTCAGGTGGTGACCACCTTCACTCTGGTACT	1	0.1667	0.0079	Chlorophyta;Chlorophyceae;Chlamydomonadales;Volvocaceae;Lobomonas;Lobomonas francei	7.13046e-167	0.9851
rbcL_171816	CTTTTCTGTGCTGAAGCTATTTATAAAGCTCAATCAGAAACTGGAGAGGTAAAAGGTCATTACTTAAATGCGACTGCAGGTACTTGTGAAGAAATGTATAAACGTGCAATTTATGCTGCACAAATAGGTGTACCTATTATTATGCATGATTATATTACTGGTGGTTTCACAGCTAATACTTCATTAGCTATGTATTGCCGTGATAATGGTTTACTTTTACATATTCACCGTGCTATGCATGCTGTTATTGATCGTCAAAGAAATCATGGTATTCACTTCCGTGTTCTTGCTAAAACTCTTCGTATGTCTGGTGGGGATCACCTTCATTCAGGTACT	1	0.1667	0.0073	Chlorophyta;Chlorophyceae;Chlamydomonadales;Chlamydomonadaceae;Chlamydomonas;Chlamydomonas pseudogloeogama	7.81734e-102	0.8694
rbcL_2251936	TTATTTGTTGCAGAAGCTATTTACAAATCGCAAGCAGAAACAGGTGAGGTAAAAGGTCACTACTTAAACGCTACCGCTGGTACTTGTGAAGAAATGCTAAAAAGAGCAGAATGTGCTAAAGATCTTGGTGTACCAATTATTATGCATGACTACTTAACTGGTGGTTTTACTGCAAACACTACTTTATCAGATTATTGTCGTGATACAGGTCTACTTCTTCATATTCACCGTGCTATGCATGGTGTAATTGACCGTCAAAGAAACCACGGTATTCACTTCCGAGTATTAGCTAAAGCACTTCGTATGTCAGGAGGTGACCACCTTCACTCAGGAACT	1	0.1667	0.0088	Chlorophyta;Chlorophyceae;Sphaeropleales;Scenedesmaceae;Pectinodesmus;Pectinodesmus pectinatus	7.81734e-102	0.8698
rbcL_229118	TTATTCGTAGCAGAGGCTTGTTACAAAGCTCAAGCAGAAACTGGCGAAATTAAAGGGCATTATTTAAATGCAACGGCAGGTACTTGTGAAGAAATGCTAAAACGTGCTCAATGTGCTAAAGAACTTGGGGTGCCGATCATTATGCATGATTATTTAACAGGAGGTTTCACAGCAAACACTTCTTTAGCGGCTTACTGTCGTGATGAAGGTTTATTATTACATATTCACCGTGCAATGCATGCTGTAATTGATCGTCAAAGAAATCATGGTATTCACTTCCGTGTTTTAGCTAAAGCTCTTCGTTTATCAGGTGGAGATCATCTTCATTCAGGTACT	1	0.1667	0.0076	Chlorophyta;Chlorophyceae;Sphaeropleales;Scenedesmaceae;Desmodesmus;Desmodesmus intermedius	2.7918e-106	0.878
rbcL_2109313	TTATTCGTTGCTGAAGCTATTTACAAATCACAATCTGAAACTGGTGAAGTTAAAGGCCACTATTTAAATACTACTGCAGGTACTTCAGAAGAAATGTTAAAACGTGCACAATGTGCTAAAGAATTAGGTGTACCTATTGTTATGCATGACTATTTAACAGGTGGTTTTACAGCGAACACATCTTTAGCTTTATACTGTCGTGACAATGGTTTATTATTACACATTCACCGTGCGATGCACGCTGTAATTGACCGTCAAAGAAACCACGGTATTCACTTCCGTGTTTTAGCTAAAGCTTTACGTATGTCTGGTGGTGACCACTTACACTCAGGTACA	0.7692	0.2083	0.0122	Chlorophyta;Chlorophyceae;Chlamydomonadales;Chlorococcaceae;Chlorococcum;Chlorococcum diplobionticum	7.3872e-142	0.9506
Seq1881996	TTAAACTGTATGGAAGGTATTAACCGTGCTGCATCAGCAACAGGTGAAGTTAAAGGTTCATACTTAAACATCACTGCTGGTACAATGGAACAAGTTTACGAACGTGCAGAATATGCTAAATCAGTAGGTTCTATCATCGTTATGATCGACTTAGTTATGGGTTACACAGCAATCCAATCTTCTGCGATTTGGGCTCGTAACAATGACATGCTTTTACATTTACACCGTGCAGGTAACTCAACTTACGCTCGTCAAAAAAATCATGGTATTAACTTCCGTGTTATTTGTAAATGGATGCGTATGTCTGGTGTAGATCATATCCACGCTGGTACA	0.9444	0.1667	0.009	Stramenopiles;Ochrophyta;Bacillariophyta;Bacillariophyceae;Bacillariophycidae;Naviculales;Pinnulariaceae;Pinnularia;unclassified Pinnularia;Pinnularia sp.	1.50682e-173	1
rbcL_826000	TTATACTGTATGGAAGGTATTAACCGTGCTTCTGCAGCTACAGGTGAAGTTAAAGGTTCTTACTTAAACATCACTGCTGGTACTATGGAAGAAGTTTACAAACGTGCAGAATACGGTAAAGCAGTTGGTTCTATAGTTGTTATGATCGACTTAGTTATGGGTTACACAGCAATTCAAAGTGCTGCGATCTGGGCTCGTGACAATGACATGCTTTTACACTTACACCGTGCAGGTAACTCTACTTACGCTCGTCAAAAAAACCATGGTATTAACTTCCGTGTAATCTGTAAATGGATGCGTATGGCTGGTGTAGACCACATCCACGCTGGTACA	0.7381	0.2083	0.0143	Stramenopiles;Ochrophyta;Bacillariophyta;Bacillariophyceae;Bacillariophycidae;Naviculales;Sellaphoraceae;Sellaphora;Sellaphora pupula	3.28485e-165	0.985
rbcL_223130	CTTTTCGTAGCTGAAGCTATTTATAAAGCTCAATCAGAAACAGGTGAAGTAAAAGGTCACTATTTAAATGCAACAGCTGGTAATTCAGAAGAAATGATTAAACGTGCTGTTTGTGCAAAAGAATTAGGTGTACCTATTATTATGCATGACTATATTACAGGTGGTTTCACAGCAAACACATCATTATCTCACTATTGTCGTGATAATGGATTATTACTTCACATTCACCGTGCAATGCATGCTGTTATTGATCGTCAAAGAAACCATGGTATTCACTTCCGTGTTTTAGCTAAAGCTCTTCGTATGTCAGGTGGTGACCACCTTCACTCAGGAACA	0.7111	0.2083	0.0452	Chlorophyta;Chlorophyceae;Chlamydomonadales;Chlamydomonadaceae;Rhysamphichloris;Rhysamphichloris similis	2.7139e-126	0.9134
rbcL_2940433	TTATATTGTATGGAAGGTATTAACCGTGCTGCTGCTGCAACAGGTGAAGTTAAAGGTTCATACTTAAACATCACTGCTGGTACAATGGAAGAAGTTTACAAACGTGCTGAATACGGTAAAGCTGTTGGTTCTGTAATTGTAATGATCGACTTAGTTATGGGTTACACAGCAATTCAAAGTGCTGCTATCTGGGCTCGTGAAAATGATTGTCTTTTACACTTACATCGTGCAGGTAACTCAACTTACGCTCGTCAAAAAAACCATGGTATTAACTTCCGTGTTATTTGTAAATGGATGCGTATGGCTGGTGTAGATCATATCCACGCTGGTACA	0.8251	0.1667	0.019	Stramenopiles;Ochrophyta;Bacillariophyta;Bacillariophyceae;Bacillariophycidae;Cymbellales;Cymbellaceae;Cymbella;Cymbella aspera	1.50682e-173	1
rbcL_1368831	TTATACTGTATGGAAGGTATTAACCGTGCTTCTTCATCTACAGGTGAAACTAAAGGTTCATACTTAAACATTACTGCTGGTACTATGGAAGAAGTGTACAAACGTGCTCAGTACGCTAAAACAGTAGGTTCTGTAATTGTTATGATCGATTTAGTTATGGGTTATACAGCAATTCAAAGTATTGCATTATGGGCTCGTGAAAACGACATGATTTTACACTTACACCGTGCAGGTAACTCTACATATGCTCGTCAAAAGAATCATGGTATTAACTTCCGTGTTATCTGTAAATGGATGCGTATGTCAGGTGTAGATCATATCCACGCTGGTACA	1	0.125	0.0379	Stramenopiles;Ochrophyta;Bacillariophyta;Bacillariophyceae;Bacillariophycidae;Thalassiophysales;Catenulaceae;Amphora;Amphora copulata	1.50682e-173	1
rbcL_2521171	TTATACTGTATGGAAGGTATTAACCGTGCTGCTGCAGCTACAGGTGAAGTTAAAGGTTCATACTTAAACATCACTGCTGGTACAATGGAAGAAGTTTACAAACGTGCTGAGTACGGTAAAGCTGTTGGTTCTATAGTTGTAATGATTGACTTAGTTATGGGTTACACAGCAATTCAAAGTGCTGCTCTTTGGGCTCGTGACAACGATATGCTTTTACACTTACACCGTGCTGGTAACTCAACTTACGCTCGTCAAAAAAATCATGGTATTAACTTCCGTGTTATTTGTAAATGGATGCGTATGTCTGGTGTAGATCATATCCACGCTGGTACA	1	0.125	0.0411	Stramenopiles;Ochrophyta;Bacillariophyta;Bacillariophyceae;Bacillariophycidae;Cymbellales;Cymbellaceae;Placoneis;Placoneis elginensis	1.50682e-173	1
Seq708517	CTTTACTGTATGGAAGGTGTTAACCGTGCTGCAGCTGCTACAGGTGAAGTTAAAGGATCGTACCTTAATACTACAGCTGGAACAATAGAAGAAATGTACGAACGTGCAGACTATGCTAAAAGTATCGGTACAATCATTGTGATGATCGACCTTGTAATTGGTTACACGGCAATTCAATCAATGGGTATCTGGGCTCGTAAAAATGACATGATTCTACATTTACACCGTGCTGGTAACTCAACTTACGCTCGTCAAAAAAATCATGGTATTAACTTCCGTGTAATTTGTAAATGGATGCGTATGGCTGGTGTGGACCATATCCACGCTGGTACT	0.8808	0.125	0.0242	Stramenopiles;Ochrophyta;Xanthophyceae;Mischococcales;Botryochloridaceae;Botryochloris;unclassified Botryochloris;Botryochloris sp.	1.60588e-128	0.9189
sediments
ID	Rep. Seq	A	B	p.value	Taxonomy	blastn e-value	blastn id%
rbcL_2225576	TTATTCGTTGCGGAAGCTATCTATAAATCGCAAGCAGAAACAGGTGAAATCAAAGGTCATTACTTAAACGCGACAGCTGGTACAGCTGAAGAGATGCTTAAACGTGCTGCTTGTGCAAAAGATCTTGGTATGCCTATTGTCATGCACGATTACTTAACAGGTGGTTTTACTGCAAACACAAGTTTATCTCACTACTGTCGTGATAATGGTCTTTTACTACACATTCACCGTGCAATGCACGCTGTAATTGACCGTCAAAAAAACCATGGTATGCACTTCCGTGTTTTAGCTAAAGCTCTTCGTTTATCAGGTGGTGATCATTTACACTCTGGTACA	0.9152	1	0.0001	Chlorophyta;Trebouxiophyceae;Chlorellales;Chlorellaceae;Nannochloris;unclassified Nannochloris;Nannochloris sp.	3.53558e-120	0.9018
rbcL_2227550	TTATTCGTAGCTGAAGCTATTTATAAATCTCAAGCTGAAACTGGTGAAATTAAAGGTCACTACTTAAACGCAACAGCAGCTACATCTGAAGAGATGATGAAACGTGCTGCGTGTGCTAAAGATCTTGGTGTACCAATTGTCATGCACGATTACTTAACTGGTGGTTTCACAGCAAATACTAGTTTATCTCATTACTGTCGTGATAATGGTCTTTTATTACACATTCACCGTGCGATGCACGCTGTAATTGACCGTCAAAGAAATCACGGTATTCACTTCCGTGTTTTAGCGAAAGCTCTTCGTTTATCTGGTGGTGATCATTTACACTCTGGTACT	0.9364	0.875	0.0001	Chlorophyta;Trebouxiophyceae;Chlorellales;Chlorellaceae;Nannochloris;unclassified Nannochloris;Nannochloris sp.	2.60111e-156	0.9673
rbcL_2196117	TTATTCGTTGCAGAAGCTATCTATAAATCACAAGCAGAAACAGGTGAAATCAAAGGTCACTACTTAAACGCAACAGCTGGTACATGTGAAGAGATGCTTAAACGTGCTGCTTGTGCAAAAGATCTTGGTATGCCTATTGTCATGCACGATTACTTAACAGGTGGTTTTACAGCAAACACAAGTTTAGCTCATTACTGTCGTGATAATGGTCTTTTACTACACATTCACCGTGCAATGCACGCTGTAATTGACCGTCAAAAAAACCACGGTATGCACTTCCGTGTTTTAGCGAAAGCTCTTCGTCTATCTGGTGGTGATCACTTACACTCTGGTACA	0.8887	0.875	0.0001	Chlorophyta;Trebouxiophyceae;Chlorellales;Chlorellaceae;Nannochloris;unclassified Nannochloris;Nannochloris sp.	7.54566e-127	0.9137
rbcL_2190529	TTATTCGTAGCTGAAGCACTTTACAAAGCGCAAGCTGAAACTGGTGAAGTTAAAGGTCACTACTTAAACGCTACAGCTGGTACTTGTGAAGAAATGCTTAAACGTGCTCAGTGTGCAAAAGAATTAGGTGTACCTATTATCATGCACGATTACCTAACAGGTGGTTTCACTGCAAACACTAGTTTAGCTTTATACTGTCGTGACCATGGTCTTTTATTACACATTCACCGTGCAATGCACGCTGTAATTGACCGTCAAAGAAACCACGGTATTCACTTCCGTGTTTTAGCGAAAGCTCTTCGTATGTCAGGTGGTGATCACTTACACTCTGGTACT	0.976	0.6667	0.0001	Chlorophyta;Trebouxiophyceae;Chlorellales;Chlorellaceae;Muriella;unclassified Muriella;Muriella sp.	1.52179e-173	0.997
rbcL_2224779	CTTTTCTGTGCTGAAGCAATTTACAAATCTCAAGCTGAAACTGGTGAAGTTAAAGGTCATTACTTAAACTGTACAGCTGGTACATCTGAAGAAATGCTAAAACGTGCACAGTGTGCTAAAGATCTTGGTGTACCTATCGTAATGCATGACTATTTAACAGGTGGTTTCACTTCAAACACTTCATTAGCTTTATACTGTCGTGACCATGGTCTATTATTACACATTCACCGTGCTATGCACGCTGTAATTGACCGTCAAAGAAACCATGGTATTCACTTCCGTGTATTAGCTAAAGCTTTACGTCTTTCTGGTGGTGACCATTTACACTCAGGTACT	0.8637	0.75	0.0001	Chlorophyta;Chlorophyceae;Chlamydomonadales;Chlamydomonadaceae;Chlamydomonas;unclassified Chlamydomonas;Chlamydomonas sp.	1.63335e-123	0.9077
rbcL_2237815	TTATTCGTTGCTGAAGCTATTTATAAAGCTCAAGCAGAAACTGGTGAAATTAAAGGTCACTATTTAAACGCTACTGCAGGTACTTCAGAAGAAATGCTAAAACGTGCTGAGTGTGCTCGTGATCTTGGTATGCCAATTGTCATGCACGATTACCTAACAGGTGGTTTTACAGCAAACACTAGTTTAGCTCATTATTGTCGTGACAATGGTCTTTTACTACACATTCACCGTGCTATGCACGCTGTAATCGATCGTCAAAGAAACCATGGTATGCACTTCCGTGTTTTAGCTAAAGCTCTTCGTTTATCTGGTGGTGATCATTTACATTCTGGTACT	0.9444	0.625	0.0001	Chlorophyta;Trebouxiophyceae;Chlorellales;Chlorellaceae;Chlorella clade;Chlorella;Chlorella variabilis	7.65318e-117	0.8961
rbcL_2235157	TTATTCTGTGCTGAAGCTATCTACAAATCTCAAGCTGAAACTGGTGAAATTAAAGGTCACTACTTAAATGCAACAGCAGCTACATCTGAAGAGATGCTTAAACGTGCTGAGTGTGCTAAAGATCTTGGTGTACCAATTATCATGCACGATTACATCACTGGTGGTTTCACAGCAAATACTAGTTTAGCTCATTACTGTCGTGATAATGGTCTTTTACTACACATTCACCGTGCGATGCACGCTGTAATTGACCGTCAAAGAAACCACGGTATTCACTTCCGTGTTTTAGCGAAAGCTCTTCGTTTATCTGGTGGTGATCATTTACACTCAGGTACT	0.831	0.7083	0.0001	Chlorophyta;Trebouxiophyceae;Chlorellales;Chlorellaceae;Nannochloris;unclassified Nannochloris;Nannochloris sp.	1.19318e-164	0.9821
rbcL_2235494	ATTTTTGTAGCTGAAGCTATTTATAAAGCACAAGCCGAAACAGGCGAAGTAAAAGGCCACTATTTAAACGTTACAGCAGGTACTGCTGAAGAAATGTTAAAACGCGCACAATGTGCTAAAGAATTAGGAGTACCTATTGTTATGCATGACTATTTAACAGGAGGTTTTACAGCTAATACTAGCTTAGCTCTGTATTGTCGTGACCACGGGTTATTATTACATATCCATCGTGCAATGCATGCTGTAATTGATCGTCAAAGAAATCATGGTATTCACTTCCGTGTTTTAGCAAAAGCTTTACGTATGTCTGGGGGAGACCATCTTCACTCAGGGACT	0.9702	0.5417	0.0001	Chlorophyta;Chlorophyceae;Chlamydomonadales;Spondylomoraceae;Pyrobotrys;Pyrobotrys squarrosa	3.4859e-130	0.9222
rbcL_2218041	TTATTTGTAGCAGAAGCGATTTACAAATCTCAAGCTGAAACAGGTGAAATCAAAGGTCACTACTTAAACGCTACTGCAGCAACATCTGAGGAAATGCTTAAACGTGCTGAGTGTGCTAGAGATTTAGGTGTACCTATTATCATGCACGATTACTTAACTGGTGGTTTCACAGCAAACACAAGCTTATCTCACTACTGTCGTGACAATGGTCTTCTTTTACACATTCACCGTGCAATGCACGCTGTAATTGACCGTCAAAGAAACCACGGTATTCACTTCCGTGTTTTAGCTAAAGCTCTTCGTTTATCTGGTGGTGATCACTTACACTCTGGTACT	0.8722	0.5833	0.0001	Chlorophyta;Trebouxiophyceae;unclassified Trebouxiophyceae;Trebouxiophyceae sp.	7.08019e-172	0.994
rbcL_226134	TTATTCGTTGCTGAAGCTATTTATAAAGCACAAGCAGAAACAGGCGAAATCAAAGGTCACTACTTAAACGCAACAGCTGGTACATCTGAAAAAATGATGGAACGTGCTGCTTGTGCGAAAGAGCTTGGTATGCCTATTATTATGCACGATTACTTAACAGGTGGTTTTACTTCAAACACAAGTTTAGCTCATTACTGTCGTGCTAACGGTCTTTTATTACACATTCACCGTGCAATGCACGCTGTAATTGACCGTCAACGTAATCATGGTATTCACTTCCGTGTTTTAGCGAAAACTCTTCGTTTATCAGGTGGTGATCATTTACACTCTGGTACA	0.8711	0.5833	0.0001	Chlorophyta;Trebouxiophyceae;Chlorellales;Chlorellaceae;Chlorella clade;Dictyosphaerium;Dictyosphaerium ehrenbergianum	1.65662e-113	0.8899
rbcL_2287233	TTATTCGTTGCTGAAGCTATTTACAAATCTCAAGCTGAGACAGGTGAAATCAAAGGTCACTACTTAAATGCTACAGCAGGTACTTGTGAAGAAATGTTGAAACGTGCTGAGTGTGCTCGTGATCTTGGTGTACCTATCATCATGCACGATTATTTAACTGGTGGTTTTACAGCAAACACTTCATTAGCTCACTATTGCCGTGACAACGGTTTATTATTACACATTCACCGTGCGATGCATGCTGTAATTGACCGTCAAAAAAATCATGGTATGCACTTCCGTGTATTAGCGAAAGCTCTTCGTTTATCAGGTGGTGACCATTTACATTCTGGTACA	1	0.5	0.0001	Chlorophyta;Trebouxiophyceae;Chlorellales;Chlorellaceae;Chlorella clade;Micractinium;Micractinium pusillum	2.77211e-111	0.8869
rbcL_2301562	TTATTTGTAGCTGAAGCTATTTATAAATCTCAATCTGAAACAGGTGAAATCAAAGGTCACTATTTAAACGCGACTGCAGCAACAGCAGAAGAAATGCTTAAACGTGCTGAGTGTGCAAAAGATTTAGGTGTACCTATTATCATGCACGACTACTTAACTGGTGGTTTCACAGCAAATACTAGTTTAGCTCACTACTGTCGTGATAATGGTCTTCTTCTACACATTCACCGTGCGATGCACGCTGTAATTGACCGTCAAAGAAATCATGGTATTCACTTCCGTGTTTTAGCAAAAGCTCTTCGTTTATCTGGTGGTGACCACTTACACTCTGGTACT	0.9828	0.5	0.0001	Chlorophyta;Chlorophyta sp.	1.54347e-163	0.9792
rbcL_2203927	TTATTCGTTGCTGAAGCTATTTATAAATCTCAAGCTGAAACTGGTGAAATTAAAGGTCACTATTTAAACGCTACTGCAGCTACTTCAGAAGAAATGTTAAAACGTGCTGAGTGTGCTCGTGATCTTGGTTTACCAATTATCATGCACGATTACTTAACAGGTGGTTTTACAGCAAACACTAGTTTATCTCATTATTGTCGTGATAATGGTCTTTTACTACACATTCACCGTGCTATGCACGCTGTAATCGACCGTCAAAGAAACCACGGTATTCACTTCCGTGTTTTAGCTAAAGCTCTTCGTTTATCTGGTGGTGATCATTTACATTCTGGTACT	0.9817	0.5	0.0001	Chlorophyta;Trebouxiophyceae;Chlorellales;Chlorellaceae;Chlorella clade;Chlorella;unclassified Chlorella;Chlorella sp.	2.69477e-131	0.9224
rbcL_1904766	TTATTTGTAGCAGAAGCGATTTACAAATCTCAAGCTGAAACAGGTGAAATCAAAGGTCACTATTTAAACGCTACTGCAGCTACAGCTGAAGAAATGATGAAACGTGCTGAGTGTGCTAAAGATTTAGGTGTACCTATTATCATGCACGACTACTTAACTGGTGGTTTCACAGCAAACACAAGCTTAGCTCACTACTGTCGTGACAATGGTCTTCTTTTACACATTCACCGTGCAATGCACGCTGTAATTGACCGTCAAAGAAACCACGGTATTCACTTCCGTGTTTTAGCTAAGGCTCTTCGTTTATCTGGTGGTGACCACTTACACTCTGGTACT	1	0.4583	0.0001	Chlorophyta;Trebouxiophyceae;Chlorellales;Chlorellaceae;Chlorella clade;Chlorella;unclassified Chlorella;Chlorella sp.	7.13046e-167	0.9851
rbcL_2213898	TTATTTGTAGCTGAAGCTTGTTACAAAGCTCAAGCTGAAACTGGTGAAATCAAAGGGCACTACTTAAATGCTACTGCTGGGACATGTGAAGAAATGTTAAAACGCGCTCAATGTGCTAAAGAATTAGGTGTACCTATTATTATGCACGACTATTTAACAGGTGGTTTTACAGCAAACACTTCATTAGCATCTTACTGTCGTGATCACGGTTTATTATTACACATTCACCGTGCTATGCACGCTGTAATTGACCGTCAAAGAAACCACGGGATTCACTTCCGTGTTTTAGCAAAAGCTTTACGTATGTCTGGTGGTGACCACTTACATTCAGGTACT	1	0.4583	0.0001	Chlorophyta;Chlorophyceae;Sphaeropleales;Scenedesmaceae;Coelastrella;unclassified Coelastrella;Coelastrella sp.	3.27087e-175	1
rbcL_2218956	TTATTCGTAGCTGAAGCTATCTACAAATCTCAAGCAGAAACTGGTGAAATTAAAGGTCACTACTTAAATGCAACAGCTGGTACGTCTGAAGAAATGCTTCGTCGTGCTGCTTGTGCTAAAGATCTTGGTGTACCGATCGTTATGCACGATTACTTAACTGGTGGTTTCACATCAAATACTTCTTTATCTCACTACTGTCGTAACGAAGGTCTTTTACTTCATATTCACCGTGCAATGCACGCTGTAATCGATCGTCAAAAGAACCACGGTATGCACTTCCGTGTTTTAGCGAAAGCTCTTCGTTTATCTGGTGGTGATCACTTACATTCAGGTACT	1	0.4583	0.0001	Chlorophyta;Trebouxiophyceae;Chlorellales;Chlorellaceae;Nannochloris;unclassified Nannochloris;Nannochloris sp.	5.87456e-123	0.9077
rbcL_2234650	TTATTCGTTGCTGAAGCTATTTATAAATCTCAAGCTGAAACTGGTGAAATCAAAGGTCACTATTTAAATGCGACAGCTGGTACTTCTGAAGAAATGTTAAAACGTGCACAGTGCGCTAAAGAAATTGGTGTACCAATTGTTATGCATGACTACTTAACTGGTGGTTTTACTGCAAACACAAGTTTAGCACATTACTGTCGTGATAACGGTTTATTACTTCATATCCACCGTGCGATGCACGCGGTTATTGACCGTCAAAAAAATCATGGTATGCACTTCCGTGTTTTAGCAAAAGCATTACGTTTATCAGGTGGTGATCACTTACATTCTGGTACA	0.8976	0.5	0.0001	Chlorophyta;Trebouxiophyceae;Trebouxiophyceae incertae sedis;Picochlorum;Picochlorum eukaryotum	3.27087e-175	1
rbcL_221453	TTATTCGTTGCTGAAGCTTGCTACAAAGCTCAAGCTGAAACTGGTGAAATTAAAGGTCACTATTTAAACGCTACAGCTGCTACTTGTGAAGAAATGCTGAAACGTGCACAATGTGCTAAAGAGTTTGGTGTACCAATTATCATGCACGATTACTTAACTGGTGGTTTCACTGCAAACACAAGTTTAGCTCATTACTGTCGTGACCATGGTCTTTTATTACACATTCACCGTGCGATGCACGCGGTAATTGACCGTCAAAGAAATCACGGTATTCACTTCCGTGTTTTAGCGAAAGCTCTTCGTATGTCAGGTGGTGATCACTTACACTCTGGTACT	0.9733	0.4583	0.0001	Chlorophyta;Trebouxiophyceae;Chlorellales;Chlorellaceae;Muriella;unclassified Muriella;Muriella sp.	7.49246e-132	0.9226
rbcL_212442	TTATTCGTAGCTGAAGCTATTTATAAAGCTCAAGCTGAAACTGGTGAAATTAAAGGTCACTATTTAAATGCTACTGCAGCTACTGCTGAAGAAATGCTAAAACGTGCTGAATGTGCAAAAGACTTAGGCATGCCTATTATTATGCATGACTACTTAACAGGTGGTTTTACAGCAAACACTAGTTTAGCTCACTATTGTCGTGATCATGGTCTTTTATTACACATTCACCGTGCAATGCACGCTGTAATTGACCGTCAAAGAAATCATGGTATTCACTTCCGTGTTTTAGCGAAAGCTCTTCGTTTATCAGGTGGTGACCATTTACACTCTGGTACT	1	0.4167	0.0001	Chlorophyta;Trebouxiophyceae;Chlorellales;Chlorellaceae;Chlorella clade;Chlorella;Chlorella variabilis	1.53259e-168	0.9881
rbcL_2220875	TTATTCGTTGCTGAAGCTCTTTACAAAGCTCAAGCTGAAACAGGTGAAGTTAAAGGTCACTATTTAAACGCTACTGCAGGTACTTGCGAAGAAATGCTTAAACGTGCTCAGTGCGCTAAAGAGTTCGGTGTACCTATTATCATGCATGACTACTTAACTGGTGGTTTTACTGCAAACACTAGCTTATCTCACTACTGTCGTGATCATGGTCTTTTACTACACATTCACCGTGCAATGCACGCTGTAATTGACCGTCAACGTAACCACGGTATTCACTTCCGTGTTTTAGCTAAAGCACTTCGTATGTCAGGTGGTGATCACTTACACTCAGGTACT	1	0.4167	0.0001	Chlorophyta;Trebouxiophyceae;Chlorellales;Chlorellaceae;Muriella;unclassified Muriella;Muriella sp.	3.51065e-125	0.9107
rbcL_2240205	TTGTTCGTAGCAGAAGCTATCTACAAATCACAAGCTGAAACCGGAGAAATTAAAGGGCATTATTTGAATGCTACTGCTGGTACTTGTGAAGAAATGATGAAAAGAGCAGAATATGCTAAAGAATTGGGTGTGCCAATTATTATGCATGACTATTTGACAGGTGGTTTTACAGCTAACACTAGTTTATCTTATTACTGCCGTGATAATGGTCTTCTTTTACACATTCACCGTGCTATGCACGCAGTTATCGATAGACAGAAAAACCACGGTATTCATTTCCGTGTTTTAGCTAAAGCTTTACGTATGTCTGGTGGAGACCATATTCACTCTGGTACT	0.8162	0.5	0.0001	Streptophyta;Zygnemophyceae;Zygnematophycidae;Zygnematales;Zygnemataceae;Spirogyra;Spirogyra parvula	7.08019e-172	0.994
rbcL_2212265	TTATTCGTAGCTGAAGCTTGTTACAAAGCTCAAGCGGAAACAGGTGAAATCAAAGGGCATTACTTAAATGCGACTGCAGGTACTTGTGAAGAAATGCTGAAACGTGCACAATGTGCGAAAGAACTAGGTGTACCTATCATTATGCATGACTACCTAACTGGTGGTTTCACTGCAAACACTTCTTTATCAAACTACTGTCGTGACCACGGTTTATTATTACACATTCACCGTGCTATGCACGCTGTAATTGACCGTCAAAGAAACCACGGTATCCACTTCCGTGTATTAGCGAAAGCTTTACGTATGTCAGGTGGTGACCACTTACACAGTGGTACT	0.9583	0.375	0.0001	Chlorophyta;Chlorophyceae;Sphaeropleales;Scenedesmaceae;Desmodesmus;Desmodesmus abundans	5.63042e-153	0.9639
rbcL_2216931	TTATTCGTAGCTGAAGCTATTTACAAATCTCAAGCTGAAACTGGTGAAATTAAAGGTCACTATTTAAACGCAACAGCAGCTACTGCAGAAGAGATGATGAAACGTGCTGAATGTGCAAAAGATTTAGGTGTACCTATTATCATGCACGATTACTTAACAGGTGGTTTCACATCAAATACAAGTTTAGCTCATTACTGTCGTGATAATGGTCTTCTTTTACACATTCACCGTGCAATGCACGCTGTAATCGATCGTCAAAGAAATCATGGTATCCACTTCCGTGTTTTAGCAAAAGCTCTTCGTTTATCTGGTGGTGATCACTTACACTCAGGTACT	1	0.3333	0.0001	Chlorophyta;Trebouxiophyceae;Chlorellales;Chlorellaceae;Chlorella clade;Chlorella;Chlorella vulgaris	3.34103e-160	0.9732
rbcL_2238560	TTATTTGTAGCTGAAGCTATTTACAAAGCACAAGCCGAAACTGGCGAAGTAAAAGGCCATTATTTAAATGTAACAGCAGGTACTGCTGAAGAAATGTTAAAACGTGCACAATGTGCAAAAGAATTAGGGGTACCTATTATTATGCATGACTATTTAACAGGGGGGTTTACTTCTAATACTAGTTTATCTCTGTATTGTCGTGATAACGGTTTATTATTACATATTCACCGTGCAATGCATGCTGTTATTGATCGTCAAAGAAATCATGGGATTCACTTCCGTGTTTTAGCAAAAGCTTTACGTCTATCTGGGGGAGACCACCTTCACTCAGGGACT	1	0.3333	0.0001	Chlorophyta;Chlorophyceae;Chlamydomonadales;Spondylomoraceae;Pyrobotrys;Pyrobotrys squarrosa	1.63335e-123	0.908
rbcL_2252726	CTTTTCGTTGCTGAAGCTCTTTACAAATCACAATCTGAAACTGGTGAAGTAAAAGGTCACTATTTAAACGCTACTGCTGGTACTGCAGAAGAAATGTTAAAACGTGCTCAATGTGCTAAAGAATTAGGTGTACCTATTGTTATGCATGACTACTTAACTGGTGGTTTTACAGCTAATACTTCTTTAGCTTTATACTGTCGTGATCATGGTTTATTATTACACATTCACCGTGCTATGCACGCTGTAATTGACCGTCAAAGAAACCATGGTATTCACTTCCGTGTATTAGCTAAAGCTTTACGTTTATCTGGTGGTGACCATTTACACTCAGGTACT	0.9659	0.3333	0.0001	Chlorophyta;Chlorophyceae;Chlamydomonadales;Chlamydomonadaceae;Chlamydomonas;unclassified Chlamydomonas;Chlamydomonas sp.	3.31748e-165	0.9821
rbcL_2247205	TTATTTGTTGCTGAAGCTATTTATAAAGCACAAGCCGAAACAGGTGAAGTAAAAGGGCACTATTTAAACGTTACAGCAGGTACTGCTGAAGAAATGTTAAAACGTGCACAATGTGCTAAAGAATTAGGGGTACCTATTATTATGCACGACTATTTAACAGGAGGTTTTACAGCTAACACTAGTTTAGCTTATTTCTGCCGTGACAATGGTTTATTATTACACATTCACCGTGCAATGCATGCTGTTATTGACCGTCAAAGAAATCATGGTATTCACTTCCGTGTTTTAGCAAAAGCTTTACGTATGTCTGGGGGAGACCATCTTCACTCAGGTACT	0.8789	0.3333	0.0003	Chlorophyta;Chlorophyceae;Chlamydomonadales;Spondylomoraceae;Pyrobotrys;Pyrobotrys squarrosa	7.13046e-167	0.9851
rbcL_2193506	TTATTTGTAGCAGAAGCAATTTATAAATCTCAAGCAGAAACTGGTGAAATTAAAGGACATTACTTAAATGTTACAGCTGGAACTTGTGAAGAAATGCTTAAACGTGCACAAGTAGCTAAAGATTTCGGTGTACCTATTGTTATGCATGATTACTTAACTGGTGGGTTTACTGCAAACACTAGTTTATCTTACTATTGTCGTGACAACGGTTTATTACTTCATATCCATAGAGCTATGCATGCGGTAATTGATCGTCAAAAAAATCATGGGATTCATTTCCGTGTTTTAGCAAAAGCTCTTCGTTTATCAGGTGGTGATCATCTTCATTCTGGTACT	0.9561	0.2917	0.0001	Chlorophyta;Trebouxiophyceae;Prasiolales;Koliellaceae;Raphidonema;Raphidonema nivale	1.56547e-153	0.9614
rbcL_2091633	TTATTTGTAGCTGAAGCTTGTTACAAAGCTCAAGCTGAAACTGGTGAAATCAAAGGACACTATTTAAATGCTACTGCTGGTACATGTGAAGAAATGTTAAAACGCGCTCAATGTGCTAAAGAATTAGGTGTACCTATTGTAATGCATGACTATTTAACAGGTGGTTTTACAGCGAACACTTCATTAGCTGCTTATTGTCGTGATCACGGTTTATTATTACATATTCACCGTGCTATGCACGCTGTAATTGACCGTCAAAGAAACCACGGGATTCACTTCCGTGTTTTAGCAAAAGCTTTACGTATGTCTGGGGGTGACCACTTACACTCAGGTACT	0.8777	0.2917	0.0004	Chlorophyta;Chlorophyceae;Sphaeropleales;Scenedesmaceae;Coelastrella;unclassified Coelastrella;Coelastrella sp.	1.56547e-153	0.9613
rbcL_179600	TTGTTTGTAGCAGAAGCTATCTACAAATCACAAGCTGAAACCGGAGAAATTAAAGGGCATTATTTAAACGCTACTGCTGGTACTTGTGAAGAAATGATGAAAAGAGCAGAATATGCTAAAGAATTGGGTGTGCCAATTATTATGCATGACTACTTGACAGGTGGCTTTACAGCTAATACTAGTTTAGCTTATTACTGCCGTGACAACGGTCTTCTTTTACACATTCACCGTGCTATGCACGCAGTTATTGATAGACAGAAAAACCATGGTATTCATTTCCGTGTTTTAGCCAAAGCTTTACGTATGTCTGGTGGAGACCATATTCACTCTGGTACT	1	0.25	0.0003	Streptophyta;Zygnemophyceae;Zygnematophycidae;Zygnematales;Zygnemataceae;Spirogyra;Spirogyra semiornata	3.34103e-160	0.9732
rbcL_209262	CTTTTCGTGGCTGAAGCTCTTTATAAAGCTCAAGGCGAAACAGGTGAAATTAAAGGCCATTATTTAAATGCTACTGCAGCGACATCTGAAGAAATGCTTAAACGAGCAGCTTGTGCAAAAGATTTAGGTGTACCTATCATTATGCATGACTACTTAACAGGTGGTTTTACTGCAAATACAACTTTAGCTCATTATTGCCGTGATCATGGTCTTTTATTACATATTCACCGAGCTATGCACGCTGTTATTGATCGTCAAAAAAATCATGGGATTCACTTCCGTGTTTTAGCAAAAGCTCTACGTATGTCTGGTGGTGACCATCTTCATTCAGGAACA	1	0.25	0.0005	Chlorophyta;Chlorophyceae;Chlamydomonadales;Palmellopsidaceae;Asterococcus;unclassified Asterococcus	2.81162e-101	0.8705
rbcL_231838	TTATTTGTCGCTGAAGCAATCTACAAAGCACAAGCTGAAACTGGTGAAGTTAAAGGCCACTATTTAAACACAACTGCAGGTACTGCAGAAGAAATGTTAAAACGTGCACAATGTGCTAAAGAATTTGGTGTACCAATCATCATGCACGACTATTTAACAGGTGGTTTTACAGCTAATACTTCATTAGCTTTATACTGTCGCGACCATGGTTTATTACTGCATATTCACCGTGCTATGCACGCTGTTATTGACCGTCAAAGAAACCATGGTATTCACTTCCGTGTTTTAGCTAAAGCTTTACGTATGTCAGGTGGTGATCATTTACACTCTGGTACT	1	0.25	0.0004	Chlorophyta;Chlorophyceae;Protosiphonales;Protosiphonaceae;Chlorochytrium;Chlorochytrium lemnae	3.4859e-130	0.9196
rbcL_2288454	TTATTTGTAGCTGAAGCTTGTTACAAAGCTCAATCTGAAACTGGTGAAATCAAAGGGCATTACTTAAATGCTACTGCTGGGACATGTGAAGATATGTTAAAACGCGCTCAATGTGCTAAAGAATTAGGTGTACCGATCATTATGCACGACTATTTAACGGGTGGTTTTACAGCAAACACATCATTAGCTTCTTACTGTCGTGATCACGGTTTATTATTACACATTCACCGTGCTATGCACGCTGTAATCGACCGTCAAAGAAACCACGGTATCCACTTCCGTGTTTTAGCAAAAGCTTTACGTATGTCTGGTGGTGACCACTTACACTCAGGTACT	0.972	0.25	0.0007	Chlorophyta;Chlorophyceae;Sphaeropleales;Scenedesmaceae;Coelastrella;unclassified Coelastrella;Coelastrella sp.	3.36475e-155	0.9643
rbcL_2214550	TTATTCGTAGCCGAAGCTATTTACAAATCTCAAGCTGAAACTGGTGAAATTAAAGGTCACTATTTAAACGCAACAGCAGCTACTTCAGAAGAAATGCTTAAACGTGCTGAATGTGCAAAAGATTTAGGTGTACCTATTATCATGCACGATTACTTAACAGGTGGTTTCACAGCAAATACAAGCTTATCTCATTACTGTCGTGATAATGGTCTTCTTTTACACATTCACCGTGCAATGCACGCTGTAATTGACCGTCAAAGAAATCATGGTATTCACTTCCGTGTTTTAGCAAAAGCTCTTCGTTTATCTGGTGGTGATCACTTACACTCAGGTACT	0.7157	0.3333	0.0011	Chlorophyta;Trebouxiophyceae;Chlorellales;Chlorellaceae;Chlorella clade;Chlorella;Chlorella vulgaris	7.18108e-162	0.9762
rbcL_2239811	TTATTCGTTGCTGAAGCGCTTTACAAATCACAAGCAGAAACTGGTGAAATTAAAGGTCACTACTTAAACGCTACTGCAGGTAACTGTGATGAAATGCTAAAACGCGCAGAATGTGCTAAAGATTTAGGTGTACCTATTGTTATGCACGACTACCTAACTGGTGGTTTTACAGCTAACACTTCTTTAGCTTCTTACTGTCGTGATAACGGTTTATTACTTCACATTCACCGTGCAATGCACGCTGTTATCGACCGTCAAAAAAACCACGGTATGCACTTCCGTGTATTAGCTAAAGCTCTACGTCTATCTGGTGGTGACCACCTTCACTCTGGTACT	0.635	0.3333	0.014	Chlorophyta;Chlorophyceae;Sphaeropleales;Bracteacoccaceae;Bracteacoccus;Bracteacoccus medionucleatus	3.27087e-175	1
rbcL_2093231	TTATTCGTAGCTGAAGCTATTTACAAAGCTCAAGCTGAAACTGGTGAAGTTAAAGGTCACTACTTAAACGCTACTGCAGGTACTGCAGAAGAAATGTTAAAACGTGCACAATGTGCTAAAGATTTAGGTGTACCTATTATTATGCACGACTATTTAACTGGTGGTTTCACAGCTAACACTTCATTAGCTGCTTACTGTCGTGACCATGGTTTATTATTACACATCCACCGTGCTATGCACGCTGTAATTGACCGTCAAAGAAACCACGGTATCCACTTCCGTGTTCTAGCTAAAGCTCTACGTATGTCTGGTGGTGACCACCTTCACTCAGGTACT	1	0.2083	0.0017	Chlorophyta;Chlorophyceae;Chlamydomonadales;Chlamydomonadaceae;Chlamydomonas;Chlamydomonas tetragama	1.56547e-153	0.964
rbcL_2252763	TTATTCGTAGCAGAAGCTATCTACAAAGCACAAGCAGAAACAGGTGAAGTTAAAGGTCACTACTTAAACGCTACAGCTGCTACAGCTGAAGAAGTTTTAAAACGTGCACAATGTGCTAAAGAATTTGGTGTACCAATTGTAATGCATGACTATTTAACAGGTGGTTTTACAGTTAACACTTCATTAGCGTTATACTGTCGTGACCACGGTTTATTATTACACATTCACCGTGCTATGCACGCTGTAATTGACCGTCAAAGAAACCACGGTATTCACTTCCGTGTTTTAGCTAAAGCATTACGTTTATCAGGTGGTGACCACTTACACTCTGGTACT	1	0.2083	0.0019	Chlorophyta;Chlorophyceae;Protosiphonales;Protosiphonaceae;Chlorochytrium;Chlorochytrium lemnae	7.3872e-142	0.9405
rbcL_2504121	TTATTTGTAGCTGAAGCTATCTACAAAGCTCAAGCAGAAACAGGGGAAATAAAAGGTCACTACTTAAACGTTACTGCGGCAACTTGTGAAGAAATGCTAAAACGTGCAGCTTGTGCTAAAGATTTAGGTATGCCTATTATTATGCATGATTATTTAACTGGTGGTTTTACTGCAAATACTACTTTGTCAAACTATTGTCGCGATAATGGTCTTTTACTTCATATTCACCGAGCTATGCATGCTGTAATTGATAGACAAAAAAATCATGGTATTCATTTCCGTGTTTTAGCAAAAGCTTTACGTTTATCTGGTGGAGATCATTTACATTCAGGAACA	0.8095	0.25	0.0031	Chlorophyta;Trebouxiophyceae;unclassified Trebouxiophyceae;Trebouxiophyceae sp.	2.77211e-111	0.8906
rbcL_2373109	TTATTCGTAGCTGAAGCTCTATACAAAGCACAAGCTGAAACTGGTGAAATTAAAGGTCACTACTTAAACGCTACTGCTGGTACTTGTGAAGAAATGATGAAGCGCGCTCAGTGTGCTAAAGAATTCGGTGTACCGATTATCATGCACGATTACTTAACAGGTGGTTTCACTGCAAACACTTCGTTAGCTAACTACTGTCGTGACCATGGTCTTTTACTACACATTCACCGTGCAATGCACGCTGTAATTGACCGTCAAAAAAACCACGGTATGCACTTCCGTGTTTTAGCTAAAGCTCTTCGTATGTCAGGTGGTGATCACTTACATTCTGGTACT	0.91	0.2083	0.0011	Chlorophyta;Trebouxiophyceae;Chlorellales;Chlorellaceae;Muriella;unclassified Muriella;Muriella sp.	1.6104e-133	0.9256
rbcL_2251193	CTTTTCTGTGCTGAAGCTATCTACAAAGCTCAAGCTGAAACTGGTGAAGTTAAAGGTCACTACTTAAACGCAACTGCAGGTACTGCTGAAGAAATGATCAAACGTGCACAATGTGCTAAAGATTTTGGTGTACCAATCGTTATGCATGACTACTTAACAGGTGGTTTCACTGCTAACACTTCATTAGCTAACTTCTGTCGTGATCACGGTTTATTATTACACATTCACCGTGCAATGCACGCTGTAATTGACCGTCAAAGAAACCACGGGATTCACTTCCGTGTTTTAGCTAAAGCTCTTCGTCTATCTGGTGGTGACCACCTTCACTCTGGTACT	0.7143	0.25	0.0067	Chlorophyta;Chlorophyceae;Chlamydomonadales;Chlamydomonadaceae;Chlamydomonas;Chlamydomonas bilatus	7.33512e-147	0.9494
rbcL_1564262	TTATTCGTTGCTGAAGCTCTTTACAAAGCACAATCTGAAACTGGTGAGATTAAAGGTCACTATTTAAACGCGACTGCTGGTACTTGTGAAGAAATGCTTAAACGTGCACAATGTGCTAAAGAGTTTGGTGTACCAATTATCATGCACGATTACTTAACTGGTGGTTTCACTGCAAACACTAGTTTAGCTGCTTACTGTCGTGACCATGGTCTTTTATTACACATTCACCGTGCGATGCACGCGGTTATTGACCGTCAAAGAAATCACGGTATCCACTTCCGTGTTTTAGCGAAAGCTCTTCGTATGTCAGGTGGTGACCACTTACACTCTGGTACT	1	0.1667	0.0102	Chlorophyta;Trebouxiophyceae;Chlorellales;Chlorellaceae;Muriella;unclassified Muriella;Muriella sp.	1.6104e-133	0.9256
rbcL_2159212	TTATTCGTAGCTGAAGCTATCTACAAATCTCAAGCAGAAACTGGTGAAATCAAAGGTCACTATTTAAATGCTACAGCTGCTACAGCTGAAGAGATGATCAAACGTGCAGTTTGTGCTAAAGAACTTGGTGTACCAATTATCATGCACGATTACTTAACTGGTGGTTTCACAGCAAATACTAGTTTATCTCATTACTGTCGTGATAATGGTCTTTTACTTCACATCCACCGTGCGATGCATGCTGTAATTGACCGTCAACGTAATCACGGTATTCACTTCCGTGTTTTAGCAAAAGCTCTTCGTTTATCAGGTGGTGATCACTTACACTCTGGTACT	1	0.1667	0.0095	Chlorophyta;Trebouxiophyceae;Chlorellales;Chlorellaceae;Nannochloris;Nannochloris bacillaris	5.59073e-158	0.9701
rbcL_243253	CTTTTCGTAGCTGAAGCTATCTATAAAGCACAATCAGAAACAGGCGAGGTTAAAGGTCACTACTTAAACGCAACAGCAGGTACGTGTGAAGAAATGATCAAACGTGCTGTATGTGCTAAAGAATTAGGTGTACCGATCATCATGCACGACTATTTAACAGGTGGTTTCACAGCTAACACTTCATTATCTGCTTATTGCCGTGACAATGGTCTACTTCTACACATTCACCGTGCGATGCACGCTGTTATTGACCGTCAAAGAAACCACGGTATCCACTTCCGTGTTCTTGCTAAAGCTCTTCGTATGTCAGGTGGTGACCACCTTCACTCTGGTACT	1	0.1667	0.0086	Chlorophyta;Chlorophyceae;Chlamydomonadales;Chlamydomonadaceae;Vitreochlamys;Vitreochlamys nekrassovii	1.59905e-138	0.9345
rbcL_2282811	CTTTTCGTTTCTGAAGCTATTTATAAAGCACAATCTGAAACGGGTGAAGTTAAAGGTCACTATTTAAACGCTACAGCTGGTAACTGTGAGGAAATGATGAAACGTGCACAATGTGCTAAAGAGTTCGGTGTACCGATCATCATGCACGATTATTTAACGGGTGGTTTCACAGCTAACACATCATTAGCTCAATACTGTCGTGACGAAGGTCTTCTTCTTCACATTCACCGTGCTATGCACGCTGTAATTGACCGTCAAAGAAACCATGGTATTCACTTCCGTGTTCTTGCTAAAGCTCTTCGTATGTCAGGTGGTGACCACCTTCACTCTGGTACT	0.8966	0.1667	0.009	Chlorophyta;Chlorophyceae;Chlamydomonadales;Chlamydomonadaceae;Vitreochlamys;Vitreochlamys nekrassovii	1.63335e-123	0.9077
rbcL_1627881	CTTTTCGTAGCTGAAGCAATTTACAAATCACAAGCTGAAACAGGTGAAATAAAAGGACATTATTTAAATGTTACTTCTGCAACTTGTGAAGAAATGATTAAAAGAGCTGAATGTGCAAAAGATTTAGGTGTACCTATCGTAATGCATGACTATATTACTGGTGGATTTACTGCAAACACAAGTTTAGCTCACTATTGTCGTGATAATGGTTTATTGCTTCATATTCACCGTGCAATGCACGCTGTTATTGACCGTCAAAGAAACCATGGTATTCACTTCCGTGTATTAGCAAAAGCTCTTCGTATGTCTGGTGGTGATCATTTACACTCTGGAACT	0.8696	0.1667	0.0161	Chlorophyta;Ulvophyceae;Scotinosphaerales;Scotinosphaeraceae;Scotinosphaera;unclassified Scotinosphaera;Scotinosphaera sp.	3.61142e-105	0.8754
rbcL_2235098	CTTTTCGTTGCTGAAGCTATCTACAAATCACAATCTGAAACTGGCGAAGTTAAAGGTCACTACTTAAACGTTACTGCTGGTACTTGTGAAGAAATGCTTAAACGTGCATGTTGCGCTAAAGAATTAGGTATGCCGATCATTATGCATGACTACTTAACTGGTGGTTTCACTGCTAACACTTCATTATCTAACTACTGTCGTGATAATGGTTTACTTTTACACATTCACCGTGCAATGCACGCTGTAATTGACCGTCAAAGAAACCATGGTATTCACTTCCGTGTTCTTGCTAAAGCTCTTCGTATGTCAGGTGGTGACCACCTTCACTCTGGTACT	0.7913	0.1667	0.0314	Chlorophyta;Chlorophyceae;Chlamydomonadales;Spondylomoraceae;Pascherina;Pascherina tetras	1.26266e-124	0.9107
rbcL_2059288	TTATTTGTTGCTGAAGCTATTTACAAATCACAAGCTGAAACTGGTGAAGTTAAAGGTCACTACTTAAACGTTACAGCTGGTACTGCAGAAGAAATGCTAAAACGTGCTCAGTGTGCTAAAGATTTAGGTGTACCTATCGTAATGCATGACTATTTAACAGGTGGTTTCACTGCTAACACTTCATTAGCTTTATACTGTCGTGACCATGGTCTTTTATTACACATTCACCGTGCAATGCACGCTGTAATTGACCGTCAAAGAAACCATGGTATTCACTTCCGTGTATTAGCTAAAGCTTTACGTCTTTCTGGTGGTGATCATTTACACTCAGGTACT	0.76	0.1667	0.0446	Chlorophyta;Chlorophyceae;Protosiphonales;Protosiphonaceae;'Spongiosarcinopsis';'Spongiosarcinopsis terrestris'	3.4859e-130	0.9196
rbcL_1698534	TTATTCGTTGCTGAAGCTACTTACAAAGCTCAGTCTGAAACTGGTGAAATTAAAGGTCACTACTTAAACGCTACTGCTGCTACTTGTGAAGAAATGTTAAAACGTGCTCAATGTGCTAAAGAATTAGGTGTACCTATTATTATGCATGACTACTTAACAGGTGGTTTTACAGCAAACACTTCATTATCTTCTTACTGTCGTGATCATGGTTTATTATTACACATTCACCGTGCTATGCACGCTGTAATTGACCGTCAAAGAAACCACGGTATTCACTTCCGTGTATTAGCTAAAGCTCTTCGTCTGTCAGGTGGTGACCACTTACACTCAGGAACT	1	0.125	0.0389	Chlorophyta;Chlorophyceae;Sphaeropleales;Scenedesmaceae;Tetradesmus;Tetradesmus dimorphus	3.27087e-175	1
rbcL_1726588	TTATTTGTAGCAGAAGCTATATATAAATCACAAGCAGAAACAGGAGAAATTAAAGGGCATTATTTAAATGCTACTGCTGGAACTTGCGAAGAAATGCTTAAAAGAGCAGAATATGCTAAAGAATTAGGCGTGCCAATCATTATGCATGATTATTTAACCGCTGGTTTTACAGCAAATACTACATTAGCTCATTACTGCCGTGATAATGGTTTACTTCTACATATTCACCGTGCTATGCACGCAGTTATTGATAGACAAAAAAATCATGGTATTCATTTCCGTGTTTTAGCAAAAGCTTTACGTATGTCTGGTGGAGACCATATTCATTCTGGTACT	1	0.125	0.0367	Streptophyta;Zygnemophyceae;Zygnematophycidae;Zygnematales;Zygnemataceae;Spirogyra;Spirogyra majuscula	1.52179e-173	0.997
rbcL_2191644	CTTTTCGTAGCTGAAGCTATTTACAAATCACAAGCAGAAACTGGTGAAGTTAAAGGTCACTATTTAAACGCAACTGCTGGTAATTGTGAAGAAATGTTAAAACGTGCTCAATGTGCTAAAGAATTAGGTGTACCTATTATTATGCATGACTACTTAACTGGTGGTTTTACTGCTAATACTTCATTAGCTTCTTACTGTCGTGACAATGGTTTACTTCTTCACATCCACCGTGCGATGCACGCTGTTATTGACCGTCAACGTAACCACGGTATTCACTTCCGTGTACTTGCTAAAGCTTTACGTATGTCTGGTGGTGACCACCTTCACTCAGGTACT	1	0.125	0.0376	Chlorophyta;Chlorophyceae;Chlamydomonadales;Volvocaceae;Gonium;Gonium pectorale	3.27087e-175	1
rbcL_2226014	TTATTCGTAGCTGAAGCTATTTACAAATCTCAATCAGAAACAGGTGAAGTTAAAGGTCACTACTTAAACGCTACTGCAGGTACTGCAGAAGAAATGATGAAACGTGCACAATGTGCTAAAGACTTCGGTGTTCCGATTATTATGCATGACTACTTAACAGGTGGTTTCACTGCTAACACTTCATTAGCTCAATTCTGTCGTAACGAAGGTTTATTATTACACATTCACCGTGCTATGCACGCTGTAATTGACCGTCAACGTAACCACGGTATCCACTTCCGCGTATTAGCTAAAGCTTTACGTTTATCAGGTGGTGACCACTTACACTCTGGTACA	1	0.125	0.0386	Chlorophyta;Chlorophyceae;Protosiphonales;Protosiphonaceae;Protosiphon;Protosiphon botryoides	1.24492e-134	0.9284
rbcL_2401727	TTATTCGTAGCTGAAGCTATTTACAAATCTCAAGCAGAAACTGGTGAAATTAAAGGTCACTATTTAAATGCTACAGCTTCTACAGCTGAAGAAATGATCAAACGTGCAGTTTGTGCTAAAGAACTTGGCGTACCAATTATCATGCACGATTACTTAACTGGTGGTTTCACAGCAAATACTAGTTTAGCTCACTACTGTCGTGATAATGGTCTTTTACTACACATTCACCGTGCGATGCATGCTGTAATTGACCGTCAACGTAACCACGGTATTCACTTCCGTGTTTTAGCAAAAGCTCTTCGTTTATCAGGTGGTGATCACTTACACTCAGGTACT	1	0.125	0.0352	Chlorophyta;Trebouxiophyceae;Chlorellales;Chlorellaceae;Nannochloris;Nannochloris bacillaris	2.63818e-146	0.9493
rbcL_2321254	TTATTCGTAGCAGAAGCAATCTATAAATCTCAAGCTGAAACTGGTGAAATTAAAGGTCACTATTTAAACGCTACTGCAGGTACAAGTGAAGAAATGCTGAAACGTGCTGAATGTGCTAGAGATCTTGGTGTGCCTATTGTTATGCATGACTACCTTACTGGTGGTTTCACTTCAAATACTAGTTTAGCTCACTATTGCCGTGATAACGGTTTATTACTTCATATTCACCGTGCTATGCACGCTGTTATTGATCGTCAAAGAAATCACGGTATTCACTTCCGTGTTCTAGCAAAAGCTCTTCGTTTATCAGGTGGTGACCATTTACACTCTGGTACT	0.8235	0.125	0.0451	Chlorophyta;Trebouxiophyceae;Trebouxiales;Trebouxiaceae;Parietochloris;Parietochloris grandis	3.46133e-135	0.9286
water
ID	Rep. Seq	A	B	p.value	Taxonomy	blastn e-value	blastn id%
rbcL_219771	CTATTTGTTGCAGAAGCTACTTATAAAGCACAAGCAGAAACTGGTGAAATTAAAGGACATTACTTAAACGCTACAGCAGGTAACAGTGAAGAAATGTTAATACGTGCTGAATGTGCTAGAGATTTTGGTGCACCTATTGTAATGCATGACTATCTTACAGGTGGTTTTACAGCAAACACAAGTTTAGCGAGATACTGTCGATACAACGGATTGTTACTACACATTCACCGTGCAATGCACGCTGTTCTTGACCGTCAAAGAAATCACGGTATACACTTCCGAGTTTTAGCTAAAACTCTTCGTATGTCAGGTGGTGACCACTTACATTCAGGTACT	0.9655	0.5417	0.0001	Chlorophyta;Trebouxiophyceae;Chlorellales;Chlorellaceae;Chlorella clade;Chlorella;Chlorella vulgaris	1.30812e-99	0.8669
rbcL_2229041	TTATTCGTTGCTGAAGCAATCTACAAAGCACAAGCAGAAACTGGTGAAATTAAAGGTCACTACTTAAACGCTACTGCAGGGCACTCTGATGAAATGATCAAACGTGCAGTATGTGCAAAAGAATTAGGTGTACCTATTGTTATGCATGACTACTTAACTGGTGGTTTCACAGCTAACACTACATTAGCTATGTACTGTCGTGACCATGGTCTTTTATTACACATTCACCGTGCTATGCACGCGGTAATTGACCGTCAAAGAAACCACGGAATCCACTTCCGTGTATTAGCGAAAGCTTTACGTATGTCAGGTGGTGACCACTTACACTCTGGTACA	0.7691	0.5417	0.0001	Chlorophyta;Chlorophyceae;Chlamydomonadales;Volvocaceae;Hamakko;Hamakko caudatus	7.54566e-127	0.9139
rbcL_2237636	GCATTCGTTGCGGAAGCAATTTATAAATCTCAAGCAGAAACAGGTGAGATTAAAGGACATTATCTAAACGCTACTGCTGGTACTGTTGAAGAAATGTTAAAACGTGCTGAATGTGCAAGAGACTTCGGTATGCCTATTGTTATGCATGACTACTTAACTGGTGGTTTTACTGCAAATACAACTTTAGCACATTACTGTCGTGATAATGGTTTATTACTACACATTCACCGAGCAATGCACGCAGTTATTGACCGTCAACGTAACCACGGTATTCACTTCCGTGTATTAGCTAAAACTCTTCGTATGTCAGGTGGTGACCACCTTCACTCTGGTACT	0.8839	0.4583	0.0001	Chlorophyta;Trebouxiophyceae;Trebouxiales;Trebouxiaceae;Trebouxia;Trebouxia crenulata	3.27087e-175	1
rbcL_2249532	CTATTTGTTGCTGAAGCTACTTATAAAGCACAAGCAGAAACTGGTGAAATTAAAGGACATTACTTAAACGCTACAGCAGGTAACAGTGAAGAAATGTTAATCCGTGCTGAATGTGCTAGAGATTTTGGTGTACCTATTGTTATGCATGACTATCTTACAGGTGGTTTTACAGCAAACACAAGTTTAGCAAAATATTGTCGATACAACGGTCTGTTACTACACATTCACCGTGCAATGCACGCTGTTATCGATCGTCAAAGAAATCATGGTATGCACTTCCGAGTGCTAGCTAAAGCACTTCGTATGTCTGGTGGTGACCACTTACATTCAGGTACT	0.9494	0.4167	0.0001	Chlorophyta;Trebouxiophyceae;Trebouxiales;Trebouxiaceae;Myrmecia;unclassified Myrmecia;Myrmecia sp.	2.20448e-92	0.8537
rbcL_2234879	CTTTTTGTAGCCGAAGCGACATATAAAGCTCAGGCGGAGACCGGTGAAATCAAAGGTCACTACCTAAATGCGACGGCTGGAAATTGTGAAGAGATGTTAAAGCGTGCCGAGTGTGCAAAAAATTTCGGTGTGCCAATCGTTATGCATGACTACCTGACGGGTGGTTTTACGGCCAACACTAGTTTGGCTCACTATTGTCGTGACAACGGTCTTCTTCTTCACATTCACCGCGCGATGCATGCGGTTATCGACCGTCAAAAAAATCACGGTATGCACTTCCGCGTATTAGCGAAAGCGCTTCGTATGTCAGGTGGTGATCACCTTCACTCTGGAACG	0.8201	0.4583	0.0001	Chlorophyta;Trebouxiophyceae;Trebouxiophyceae incertae sedis;Elliptochloris clade;Elliptochloris;Elliptochloris marina	3.46133e-135	0.9286
rbcL_2213720	TTATTTGTTGCAGAAGCAATTTATAAGTCTCAAGCAGAAACAGGTGAAATTAAAGGACATTACCTAAACGCAACTGCTGGTACTGTTGAAGGAATGCTAAAACGTGCTGAAACTGCAAGAGATTTTGGTGTGCCAATTGTTATGCATGACTACTTAACTGGTGGTTTTACTGCAAACACAACTTTAGCTCATTACTGTCGTGATCATGGTTTATTACTACACATTCACCGAGCTATGCACGCTGTTATTGACCGTCAACGTAATCACGGTATCCATTTCCGTGTTTTAGCTAAAACTCTTCGTATGTCAGGTGGTGACCACCTTCACTCTGGTACT	1	0.375	0.0001	Chlorophyta;Trebouxiophyceae;Trebouxiales;Trebouxiaceae;Trebouxia;Trebouxia flava	3.27087e-175	1
rbcL_2238151	CTTTTCGTAGCAGAAGCTATCTACAAGTCACAGGCTGAGACTGGTGAAATTAAGGGGCACTACCTAAACGCAACAGCTGGTACTTGTGAAGAAATGATGAAGCGTGCTGAATGTGCAGCAGGCTTAGGTGTTCCTATCGTTATGCATGACTACCTGACAGGTGGTTTCACTGCAAACACAACATTAGCACACTACTGTCGTGACAACGGTCTTCTGCTCCACATTCACCGTGCAATGCATGCAGTTATTGACCGTCAAAGAAACCACGGTATGCACTTCCGTGTTTTAGCTAAAGCTCTTCGTATGTCGGGAGGTGACCACCTTCACTCAGGCACA	0.8912	0.4167	0.0005	Chlorophyta;Trebouxiophyceae;Trebouxiophyceae incertae sedis;Elliptochloris clade;Coccomyxa;unclassified Coccomyxa;Coccomyxa sp.	2.77211e-111	0.8869
rbcL_2242135	TTATTCGTAGCTGAGGCTTGTTACAAAGCTCAATCGGAAACTGGTGAAATCAAAGGGCACTACTTAAATGCTACAGCAGGTACTTGTGAAGAAATGATGAAACGTGCTCAATGTGCTAAAGAATTAGGTGTTCCTATTGTTATGCACGACTACTTAACAGGAGGTTTCACAGCAAACACTACTTTAGCTACTTACTGTCGTGACCACGGTTTATTATTACACATTCACCGTGCTATGCACGCTGTAATTGACCGTCAAAGAAACCATGGTATTCACTTCCGTGTTTTAGCAAAAACTCTACGTATGTCAGGGGGTGACCACTTACACTCTGGTACT	1	0.3333	0.0001	Chlorophyta;Chlorophyceae;Sphaeropleales;Scenedesmaceae;Desmodesmus;Desmodesmus serratus	3.31748e-165	0.9821
rbcL_2226342	CTTTTCGTTGCGGAAGCTATTTACAAATCTCAAGCAGAAACTGGAGAAATTAAAGGTCACTACCTAAACGCAACAGCAGGTACATGCGAAGAAATGCTTCTTCGTGCAGAAAATGCTAAAAACTTCGGTGTACCTATCATTATGCATGACTACTTAACTGGTGGTTTTACAGCTAACACATCATTGTCACATTACTGTCGAAATAACGGTCTACTTTTGCACATTCACCGTGCAATGCATGCTGTAATTGACCGTCAACGAATTCACGGTATCCACTTCCGTGTATTGGCAAAAACTCTTCGTATGTCTGGTGGTGACCACCTTCACTCAGGAACT	0.9894	0.3333	0.0001	Chlorophyta;Trebouxiophyceae;Trebouxiales;Trebouxiaceae;Symbiochloris;Symbiochloris symbiontica	1.65662e-113	0.8899
rbcL_2249677	CTTTTCGTTGCAGAAGCTTGTTATAAAGCCCAAGCAGAAACAGGAGAAATTAAAGGTCACTATTTAAACGCTACAGCAGGCACATGTGAGAACATGCTTCGTCGTGCCGAAACAGCTAAAAACTTCGGTGTACCTATTATTATGCATGACTATTTGACAGGTGGATTTACAGCTAATACAACATTGGCACATTACTGTCGTGATAACAGTTTGCTACTACACATTCACCGTGCGATGCATGCTGTAATTGACCGTCAAAGAATCCATGGTATTCACTTCCGTGTTTTGGCAAAAACACTTCGTATGTCTGGTGGTGATCACTTACACTCAGGAACT	0.8736	0.375	0.0003	Chlorophyta;Trebouxiophyceae;Trebouxiales;Trebouxiaceae;Symbiochloris;Symbiochloris symbiontica	3.38864e-150	0.9554
Seq1236437	TCTTATGTAATGGAAGGTGTTAACAGAGCTGCAGCTGCAGCTGGTGAAGTTAAAGGTTCTTACCTTAACGTTACTGCTGGTACAATGGAAGATATGTACGAACGTGCAGAATTCGCTAAAGTAATCGGTTCAGTTATCATAATGATTGACTTAGTAATCGGTTATACTGCAATTCAATCAATGGCTGTTTGGTCTCGTAAAAATGATATGATCCTTCACTTACACCGTGCAGGTAACTCAGCTTACGCTCGCCAAAAGAACCATGGTATTAACTTCCGTGTAATCTGTAAATGGATGCGTATGGCAGGTGTTGACCATATCCACGCCGGAACA	0.9827	0.3333	0.0001	Stramenopiles;Ochrophyta;Eustigmatophyceae;unclassified Eustigmatophyceae;Eustigmatophyceae sp.	1.24142e-129	0.9217
rbcL_2252212	GCTTTTGTTGCAGAAGCTATCTACAAATCTCAAGCTGAAACAGGTGAGATTAAAGGTCACTACCTAAACGCAACAGCTGGTACATGCGAAGAGATGTTGAAACGTGCTGAATGTGCAAGAGATTTCGGTGTTCCAATTGTTATGCATGACTATCTAACAGGTGGTTTCACTGCAAACACAACGCTGTCGCACTACTGTCGTGACAACGGCCTTCTGCTTCACATTCACCGTGCAATGCACGCAGTTATTGACCGTCAAAGAAACCACGGTATGCACTTCCGTGTACTAGCAAAAGCTCTTCGTATGTCTGGTGGTGACCACCTTCACTCAGGAACA	0.8641	0.375	0.0002	Chlorophyta;Trebouxiophyceae;Trebouxiophyceae incertae sedis;Elliptochloris clade;Coccomyxa;unclassified Coccomyxa;Coccomyxa sp.	3.27087e-175	1
rbcL_2126727	TTATTCGTAGCAGAAGCTATTTACAAATCTCAAGCTGAAACAGGCGAAATTAAAGGTCATTATTTAAATGCTACTGCTGGAAATTGTGACGAAATGATGAGACGTGCACAGCTGGCTAAAGATCTTGGTATGCCAATTGTTATGCATGATTATCTTACTGGTGGATTTACTGCAAACACAACTTTATCACATTTTTGTCGTAATAATGGTTTATTACTTCACATCCACAGAGCGATGCATGCTGTAATTGACCGACAAAGAAACCATGGTATGCACTTCCGTGTTTTAGCAAAAGCTCTTCGTTTATCTGGTGGAGATCACCTTCACTCTGGAACT	0.8612	0.375	0.0002	Chlorophyta;Chlorophyceae;OCC clade;Chaetophorales;Chaetophoraceae;Diplosphaera;unclassified Diplosphaera;Diplosphaera sp.	5.55132e-163	0.9791
rbcL_2234292	CTTTTTGTTACTGAAGCAATCTACAAAGCACAAGCTGAAACAGGTGAAATTAAAGGACATTATCTAAACGTAACTGCTGCGACAAATGAAGAAATGCTAAAACGTGCTGAATGTGCTAAAGATCTTGGGGTACCAATTGTTATGCATGATTACCTAACAGGTGGTTTCACTTCTAACACAACTTTATCGCACTACTGTCGTGACTCTGGTTTATTACTTCATATTCACCGCGCAATGCACGGTGTTATTGACCGTCAAAGAAACCATGGGATTCACTTCCGTGTTTTAGCTAAAGCTTTACGTCTATCTGGTGGGGATCACCTTCACTCAGGTACG	0.8998	0.3333	0.0001	Chlorophyta;Chlorophyceae;Sphaeropleales;Bracteacoccaceae;Bracteacoccus;Bracteacoccus glacialis	2.83158e-96	0.8632
rbcL_2253898	TTATTCAGTGCTGAAGCAATCTACAAAGCACAAGCTGAAACTGGTGAAATTAAAGGTCACTATTTAAACGCAACTGCTGGAACTTCAGAAGAAATGCTAAGACGTGCTCAGTTTGCAAAAGAACTGGGTGTACCTATTGTTATGCATGACTACATCACTGGTGGTTTCACTGCAAATACTAGTTTAGCTTACTACTGTCGTGACAATGGTCTTTTACTTCATATTCACCGTGCGATGCACGCTGTAATTGACCGTCAAAGAAATCATGGTATTCACTTCCGTGTTTTAGCTAAAATCCTTCGTTTATCTGGTGGTGATCACTTACACTCAGGTACT	0.8927	0.3333	0.0001	Chlorophyta;Trebouxiophyceae;Chlorellales;Chlorellaceae;Chlorella clade;Meyerella;Meyerella planktonica	3.46133e-135	0.9286
rbcL_2035416	TCTTACGTTATGGAAGGTGTAAACCGTTCAGCTGCTGCATCTGGTGAAGTTAAAGGTTCTTACCTTAACATTACAGCTGGTACAATGGAAGACATGTATGAGCGTGCAGAATTCGCAAAAACTATTGGTTCAGTAATCGTAATGATTGACTTAGTAATTGGTTACACTGCTATTCAATCAATGGGTATCTGGGCTCGTAAAAATGACATGGTACTTCACCTTCACCGTGCAGGTAACTCTACATACGCCCGTCAAAAAAACCACGGTATTAACTTCCGTGTAATTTGTAAATGGATGCGTATGGCTGGCGTAGACCACATTCACGCAGGTACA	1	0.2917	0.0001	Stramenopiles;Ochrophyta;Eustigmatophyceae;unclassified Eustigmatophyceae;Eustigmatophyceae sp.	1.53914e-158	0.973
rbcL_2298598	CTTTTCGTAGCAGAAGCAATTTATAAATCTCAAGCTGAAACTGGAGAAATTAAAGGGCATTATTTAAATGCTACTGCAGGAACTTGTGAAGAAATGCTTAAACGTGCACAAGTAGCTAAAGAATTAGGTGTACCTATTGTTATGCATGATTACTTAACTGGTGGTTTTACTGCAAATACTAGTTTATCTCATTATTGTCGTGATAATGGTTTATTACTTCATATTCACCGAGCTATGCATGCTGTAATTGATCGTCAAAAAAATCATGGAATGCACTTCCGTGTTTTAGCAAAAGCTCTTCGTTTATCAGGTGGTGATCACCTTCACTCAGGTACT	0.9849	0.2917	0.0001	Chlorophyta;Trebouxiophyceae;Prasiolales;Prasiolaceae;Stichococcus;unclassified Stichococcus;Stichococcus sp.	7.49246e-132	0.9251
rbcL_2340191	GCTTACGTTATGGAAGGCGTGAACAGATCAGCAGCAGCTTCAGGTGAAGTAAAAGGTTCTTACCTTAACGTTACAGCTGGTACTATGGAAGATATGTATGAACGTGCTGAGTTTGCAAAACTTATCGGTTCTGTTATTGTCATGATCGACTTAGTAATCGGTTATACAGCTATCCAATCAATGGCTCTATGGTCGCGTAAAAACGATATGATCCTTCACCTTCACCGTGCAGGTAACTCAACATATGCTCGTCAAAAAAATCACGGTATTAACTTCCGTGTAATTTGTAAATGGATGCGTATGGCTGGTGTTGACCACATTCACGCAGGTACT	0.9403	0.2917	0.0002	Stramenopiles;Ochrophyta;Eustigmatophyceae;unclassified Eustigmatophyceae;Eustigmatophyceae sp.	5.53574e-158	0.9729
rbcL_2252663	CTATTTGTAGCTGAAGCTTTGTACAAAGCTCAGTCTGAGACAGGTGAGATCAAAGGTCACTACCTTAACGCGACTGCAGGCGATTGTGAAGGGATGCTACGTCGTGCAGAGTGTGCCCGAGATCTGGGTGTGCCTATCATTATGCACGATTACTTAACTGGTGGGTTTACTGCCAACACTACTCTTGCTGAATACTGCCGCAACAGTGGCCTCCTTCTTCACATTCACCGTGCGATGCATGCTGTGATTGACCGCCAAAGAAACCACGGCATCCACTTCCGTGTGCTTGCGAAGGCTCTCCGACTTTCAGGAGGTGACCACCTTCATTCTGGCACA	0.8682	0.2917	0.0011	Chlorophyta;Trebouxiophyceae;Trebouxiales;Trebouxiaceae;Dictyochloropsis;Dictyochloropsis splendida	1.99661e-162	1
rbcL_226794	GCATTCGTTGCAGAAGCAACTTACAAATCTCAAGCAGAAACAGGTGAAATTAAAGGACATTATCTAAACGCTACTGCTGGTACTGTTGAAGAAATGTTAAAACGTGCTGAATGTGCAAGAGATTTTGGTGCACCTATTGTTATGCATGACTACTTAACTGGTGGTTTTACTGCAAATACAACTTTAGCACACTACTGTCGTGATAATGGTTTATTACTACATATTCACCGAGCTATGCACGCTGTTATTGACCGTCAACGTAATCACGGTATTCATTTCCGTGTATTAGCTAAAACTCTTCGTATGTCAGGTGGTGACCATCTTCACTCTGGTACT	1	0.25	0.0007	Chlorophyta;Trebouxiophyceae;Trebouxiales;Trebouxiaceae;Trebouxia;Trebouxia simplex	1.52179e-173	0.997
rbcL_2510229	CTATTTGTTGCAGAAGCTACTTATAAAGCACAAGCAGAAACTGGTGAAATTAAAGGACATTACTTAAACGCTACAGCAGGTAACAGTGAAGAAATGCTAATTCGTGCTGAATGTGCTAGAGATTTTGGTGTACCTATTGTTATGCATGACTATCTTACAGGTGGTTTTACAGCAAACACAAGTTTATCAAAATACTGTCGATACAATGGGTTGTTATTACACATCCACCGTGCAATGCACGCTGTTATCGATCGTCAAAGAAATCATGGTATGCACTTCCGAGTGTTAGCTAAAGCACTTAGAATGTCTGGTGGTGACCACTTACATTCAGGTACT	1	0.25	0.0004	Chlorophyta;Trebouxiophyceae;Trebouxiales;Trebouxiaceae;Myrmecia;unclassified Myrmecia;Myrmecia sp.	4.73823e-94	0.8567
rbcL_2064763	TTATTCGTTGCTGAAGCAATCTACAAAGCTCAAGCTGAAACTGGTGAAATTAAAGGTCACTACTTAAACGCAACAGCTGGTACTTGCGAAGAAATGTTAAAACGCGCTCAATGTGCTAAAGAATTAGGAGTGCCGATTGTTATGCATGACTACTTAACAGGTGGATTTACAGCTAACACATCATTAGCAGTATACTGTCGTGACCACGGTTTATTATTACACATTCACCGTGCTATGCACGCTGTAATTGACCGTCAAAGAAACCATGGTATTCACTTCCGTGTATTAGCTAAAGCTTTACGTATGTCTGGAGGTGACCACTTACACTCTGGTACT	0.9706	0.25	0.0011	Chlorophyta;Chlorophyceae;Sphaeropleales;Scenedesmaceae;Tetradesmus;Tetradesmus adustus	3.46133e-135	0.9286
rbcL_1694519	TTATTTGTAGCAGAAGCTCTTTTTAAAGCTCAAGCAGAAACTGGTGAGGTAAAAGGACATTACCTAAATGCAACTGCGGGTACTTGCGAAGATATGATGCGTCGTGCTGATGTAGCGAAACACTTAGGTGTACCGATTATTATGCATGACTACTTAACTGGTGGATTTACTGCAAACACTACATTAGCGCATTACTGTCGTAACGAAGGATTACTTCTACACATTCACCGTGCGATGCATGCTGTAATTGACCGTCAAAGAAACCATGGTATGCACTTCCGTGTATTAGCAAAAGCACTTCGTTTATCAGGTGGTGACCATTTACACTCTGGTACT	0.8936	0.25	0.0006	Chlorophyta;Trebouxiophyceae;Trebouxiophyceae incertae sedis;Watanabea clade;Chloroidium;Chloroidium laureanum	3.27087e-175	1
rbcL_2255783	CTTTTTGTAGCTGAAGCTATTTACAAATCTCAATCTGAAACTGGTGAGGTAAAAGGGCATTACCTAAATGCTACTGCTGGTACTTGCGAAGAGATGATGAAACGTGCAGCTGTAGCAAAAGATCTTGGTGTACCGATTATTATGCACGATTATCTAACAGGTGGTTTCACTGCAAACACAACATTAGCACATTATTGTCGTGATGAAGGGCTACTTTTACATATTCACCGTGCAATGCACGCGGTTATTGACCGTCAAAGAAACCACGGTATTCACTTCCGTGTATTAGCAAAAGCACTACGTTTATCAGGTGGTGACCATCTACACTCAGGTACT	0.8889	0.25	0.0013	Chlorophyta;Trebouxiophyceae;Trebouxiophyceae incertae sedis;Elliptochloris clade;Coccomyxa;unclassified Coccomyxa;Coccomyxa sp.	3.27087e-175	1
rbcL_2191891	TTATTTGTTGCTGAAGCTATTTACAAATCACAATCAGAAACTGGTGAAGTTAAAGGCCATTATTTGAACGTAACAGCAGGTACAGCAGAAGAAATGTTAAAACGTGCACAATGTGCAAAAGAATTAGGTGTACCAATTGTAATGCATGACTATTTAACAGGTGGTTTTACAGCGAACACATCATTATCGCTATACTGTCGTGACAATGGATTATTATTACACATTCACCGTGCAATGCACGCAGTAATTGACCGTCAAAGAAATCACGGGATTCACTTCCGTGTATTAGCAAAAGCTTTACGTCTATCAGGGGGGGATCACCTTCATTCAGGAACA	0.7581	0.2917	0.007	Chlorophyta;Chlorophyceae;Chlamydomonadales;Chlamydomonadaceae;Oophila;unclassified Oophila;Oophila sp.	5.95827e-113	0.8916
rbcL_2056806	TTATTCACTGCTGAAGCAATTTATAAAGCTCAAGCTGAAACTGGTGAAATTAAAGGACATTACTTAAATGCTACAGCTGGAACATGTGAAGAAATGTTAAAACGTGCAGTATGTGCTAAAGAATTAGGTGTACCTATTGTTATGCATGATTACTTAACTGGTGGATTCACTGCTAACACTTCTTTAGCTATTTACTGTCGTGATAATGGTTTATTATTACACATTCACCGTGCTATGCACGCTGTAATTGACCGTCAAAGAAACCATGGTATTCACTTCCGTGTATTAGCTAAAGCTTTACGTATGTCTGGTGGAGATCACTTACACAGTGGTACT	0.881	0.25	0.001	Chlorophyta;Chlorophyceae;Sphaeropleales;Neochloridaceae;Neochloris;Neochloris aquatica	1.62183e-128	0.9235
rbcL_2211790	CTTTTTGTTGCAGAAGCTATTTATAAATCTCAAGCAGAAACAGGAGAAATTAAAGGTCATTACCTAAACGCTACAGCGGGCACATGTGAACTAATGCTTCGCCGTGCAGAAACAGCTAAAAACTTTGGTGTGCCTATTATTATGCATGATTATTTGACAGGTGGTTTTACGGCTAACACATCATTGGCACATTACTGTCGTGATAATGGTTTGCTGTTACACATTCACCGTGCAATGCATGCGGTAATTGACCGTCAACGTATTCATGGTATTCACTTCCGTGTTTTAGCAAAAACACTTCGTATGTCTGGTGGTGACCACCTACACTCAGGAACT	0.88	0.25	0.0011	Chlorophyta;Trebouxiophyceae;Trebouxiales;Trebouxiaceae;Symbiochloris;Symbiochloris symbiontica	1.63335e-123	0.9077
rbcL_2265072	CTTTTTGTTGCAGAGGCTACCTTTAAAGCTCAAGCTGAAACTGGCGAAATTAAAGGACATTACCTTAATGCTACCGCTGGAACTTCTGAAGAGATGATTAAAAGAGCTGTGTTTGCAAGAGAGCTTGGTGCACCTATTGTAATGCACGATTACCTTACTGGTGGTTTTACTGCAAACACAAGCCTTTCACACTACTGCCGTGATAATGGTCTCCTACTTCACATTCACCGTGCTATGCACGCTGTGATCGACCGTCAGCGAAACCATGGTATTCACTTCCGAGTTTTGGCTAAGGCACTTCGTCTATCCGGTGGTGACCACATTCACTCTGGTACA	1	0.2083	0.0017	Streptophyta;Klebsormidiophyceae;Klebsormidiales;Klebsormidiaceae;Interfilum;unclassified Interfilum;Interfilum sp.	3.27087e-175	1
rbcL_2504391	CTATTCGTTGCAGAAGCGATCTACAAATCACAAGCGGAAACTGGTGAAATTAAAGGGCACTACTTAAACGCTACAGCAGGTACTTGCGAAGAAATGTTAAAACGTGCACAATGTGCTAAAGATATCGGTGTACCGATCATTATGCATGACTACTTAACAGGTGGTTTCACAGCTAACACTTCATTATCTCACTTCTGTCGTGATAATGGTTTATTATTACATATCCACCGTGCGATGCACGCTGTAATCGACCGTCAACGTAATCACGGTATTCACTTCCGTGTTTTAGCAAAAGCTTTACGTATGTCTGGTGGTGACCACTTACACTCAGGTACA	1	0.2083	0.0016	Chlorophyta;Chlorophyceae;Sphaeropleales;Selenastraceae;Ankistrodesmus;Ankistrodesmus stipitatus	3.27087e-175	1
rbcL_293910	TCTTACGTTATGGAAGGTGTTAACAGATCTGCTGCAGCTGCTGGTGAAGTTAAAGGTTCTTACCTTAACATTACTGCTGGTACAATGGAAGACATGTACGAACGTGCAGAATTCGCTAAAGTAATTGGTTCTGTAATCGTGATGATTGACTTAGTAATCGGTTACACTGCAATTCAAACAATGGCTGTTTGGGCGCGTAAAAATGATATGATCCTTCACTTACACCGTGCAGGTAACTCAACTTATGCTCGTCAAAAGAATCATGGTATTAACTTCCGTGTAATCTGTAAATGGATGCGTATGGCTGGTGTAGACCACATCCACGCTGGTACA	1	0.2083	0.0016	Stramenopiles;Ochrophyta;Eustigmatophyceae;unclassified Eustigmatophyceae;Eustigmatophyceae sp.	1.58332e-138	0.9394
rbcL_2245825	CTTTTTGTGGCGGAAGCAACATACAAAGCACAGGCAGAGACTGGTGAAATCAAAGGTCATTATCTGAATGCAACGGCTGGAAACTGTGAAGAGATGCTGAAGCGTGCTGAGTGTGCAAAACATTTAGGTGTGCCGATCGTCATGCATGACTACCTGACTGGGGGATTCACGGCGAACACAAGCTTAGCTCACTACTGTCGTGACAACGGGCTTCTTCTTCACATTCACCGTGCGATGCATGCGGTTATCGACCGTCAACGAAATCATGGTATGCACTTCCGTGTTTTAGCGAAAGCACTTCGTCTGTCGGGTGGTGATCATCTTCACTCTGGGACG	0.9825	0.2083	0.0016	Chlorophyta;Trebouxiophyceae;Trebouxiophyceae incertae sedis;Elliptochloris clade;Elliptochloris;Elliptochloris perforata	1.54347e-163	0.9792
rbcL_2190408	TTATTTGTTGCTGAAGCTTGTTACAAAGCTCAATCAGAAACAGGTGAAATTAAAGGACATTACTTAAATGCTACTGCTGGTACTTGTGAAGAAATGTTAAAACGTGCTCAATGTGCAAAAGAATTAGGTGTACCTATTATTATGCATGACTACTTAACAGGTGGTTTTACTGCAAACACTTCATTAGCTTCTTACTGTCGTGACCACGGTTTATTATTACACATTCACCGTGCAATGCACGCGGTAATTGACCGTCAAAGAAATCACGGTATTCACTTCCGTGTTTTAGCAAAAACTTTACGTATGTCTGGTGGTGACCACTTACACTCTGGTACT	0.9392	0.2083	0.0051	Chlorophyta;Chlorophyceae;Sphaeropleales;Scenedesmaceae;Scenedesmus;unclassified Scenedesmus;Scenedesmus sp.	7.3872e-142	0.9405
rbcL_2179261	CTATTCGTTGCTGAAGCTATCTACAAAGCACAAGCTGAAACTGGTGAAATTAAAGGGCACTACTTAAACGCAACTGCTGGTACTTGCGAAGAAATGTTAAAACGTGCTCAATGTGCTAAAGAAATTGGTGTACCAATTATTATGCACGATTACTTGACAGGTGGTTTCACAGCTAACACTTCTTTATCTCACTTCTGTCGTGACAACGGTTTATTATTACACATTCACCGTGCTATGCACGCTGTAATTGACCGTCAACGTAACCACGGTATTCACTTCCGTGTTTTAGCGAAAGCTTTACGTATGTCAGGTGGTGACCACTTACACTCAGGTACT	0.939	0.2083	0.0025	Chlorophyta;Chlorophyceae;Chlorophyceae sp.	3.27087e-175	1
rbcL_1632931	GCTTACGTAATGGAAGGTGTAAACAGATCTGCAGCAGCTAGTGGTGAAGTTAAAGGTTCTTACCTTAACGTTACTGCTGGTACTATGGAAGATATGTACGAACGTGCGGAATTTGCAAAACTTATTGGTTCTGTAATTGTGATGATCGACTTAGTAATTGGTTACACAGCTATCCAATCAATGGCTCTTTGGGCACGTAAAAACGACATGATCCTTCACCTTCACCGTGCAGGTAACTCTACATACGCCCGTCAAAAGAACCACGGTATTAACTTCCGTGTAATTTGTAAATGGATGCGTATGGCTGGTGTTGACCATATCCATGCAGGTACA	0.9062	0.2083	0.0024	Stramenopiles;Ochrophyta;Eustigmatophyceae;unclassified Eustigmatophyceae;Eustigmatophyceae sp.	7.26297e-147	0.952
rbcL_219845	TTATTCGTTGCTGAAGCTATCTACAAAGCACAATCTGAAACTGGCGAGGTAAAAGGTCACTATTTAAACGCTACTGCTGCTACTGCAGAAGAAATGTTAAAACGTGCTCAGTGTGCTAAAGAATTCGGTGTACCGATCATTATGCATGACTATTTAACAGGTGGTTTTACTGCTAACACTTCATTATCTTTATACTGTCGTGACCACGGTTTATTATTACACATTCACCGTGCTATGCACGCTGTAATTGACCGTCAAAGAAACCACGGTATTCACTTCCGTGTTTTAGCTAAAGCTTTACGTTTATCTGGTGGTGACCACTTACACTCAGGTACT	0.8919	0.2083	0.0044	Chlorophyta;Chlorophyceae;Protosiphonales;Protosiphonaceae;Protosiphon;Protosiphon botryoides	3.27087e-175	1
rbcL_2194724	TTATTCGTAGCAGAAGCTCTTTTCAAAGCTCAATCAGAAACAGGTGAGGTAAAAGGACATTACCTAAACGCTACTGCAGGTACGTGCGAAGAGATGATGCGCCGTGCAGATGTTGCAAAAAACCTAGGTGTGCCTATTATTATGCACGATTACTTAACAGGTGGTTTTACAGCAAATACTTCACTAGCAATTTACTGTCGTAACGAAGGGTTACTTCTACATATTCACCGTGCGATGCATGCTGTAATTGACCGTCAAAGAAACCATGGTATTCACTTCCGTGTATTAGCAAAAGCACTTCGTTTATCAGGTGGTGACCATTTACACTCTGGTACT	0.8421	0.2083	0.0063	Chlorophyta;Trebouxiophyceae;Trebouxiophyceae incertae sedis;Watanabea clade;Chloroidium;Chloroidium lobatum	3.27087e-175	1
Seq1348916	TCTTATGTAATGGAAGGTGTTAACAGAGCTGCTGCTGCTGCTGGTGAAGTTAAAGGTTCTTACCTTAACATTACTGCTGGTACAATGGAAGACATGTACGAACGTGCAGAATTTGCTAAAGTAATTGGATCTGTTATCGTGATGATCGACTTAGTAATCGGTTACACTGCTATCCAATCAATGGCTATCTGGGCTCGTAAAAATGACATGATCCTTCACTTACACCGTGCAGGTAACTCAGCTTACGCTCGTCAAAAGAACCATGGTATTAACTTCCGTGTAATCTGTAAATGGATGCGTATGGCAGGTGTTGACCATATCCACGCAGGTACT	0.8333	0.2083	0.0052	Stramenopiles;Ochrophyta;Eustigmatophyceae;unclassified Eustigmatophyceae;Eustigmatophyceae sp.	9.52913e-136	0.9335
rbcL_210472	TGTTTTGTTGCAGAAGCTACTTATAAAGCACAAGCAGAAACAGGGGAAATTAAAGGACACTATTTAAACTGTACAGCAGGTAACAGCGAAGAAATGTTAGTACGTGCTGAATGTGCTAGAGATTTTGGTGTACCTATTGTAATGCATGACTATCTTACAGGTGGTTTTACAGCAAACACAAGTTTAGCAAAATACTGCCGATACAACGGGCTATTGTTACACATTCACCGTGCAATGCACGCTGTTATCGATCGTCAAAGAAATCACGGTATTCACTTCCGAGTGTTAGCTAAAACTCTTCGTATGTCAGGTGGTGACCACTTACATTCAGGTACT	1	0.1667	0.0083	Chlorophyta;Trebouxiophyceae;Chlorellales;Chlorellaceae;Chlorella clade;Chlorella;Chlorella vulgaris	1.69216e-98	0.8675
rbcL_2362002	GCTTATGTAATGGAAGGTGTAAACAGATCAGCAGCAGCATCTGGTGAAGTAAAAGGTTCTTATCTTAACGTTACAGCTGGTACTATGGAAGACATGTACGAACGTGCTGAATTTGCTAAATTAATCGGTTCTGTTATTATCATGATCGACTTAGTAATTGGATACACTGCAATCCAATCTATGGCACTTTGGTCTCGTAAAAACGACATGATCCTTCACCTTCACCGTGCAGGTAACTCTACTTACGCCCGTCAAAAAAATCACGGTATTAACTTCCGTGTAATTTGTAAATGGATGCGTATGGCTGGTGTTGACCACATTCACGCTGGTACA	1	0.1667	0.0084	Stramenopiles;Ochrophyta;Eustigmatophyceae;unclassified Eustigmatophyceae;Eustigmatophyceae sp.	1.23267e-134	0.9307
rbcL_247381	TTATTTGTTGCTGAAGCATGTTACAAAGCTCAAGCTGAAACTGGTGAAATTAAAGGTCACTACTTAAATGCTACTGCAGCTACTTGTGAAGAAATGTTAAAACGTGCTCAGTGTGCTAAAGAATTAGGTGTGCCTATTGTAATGCATGACTATTTAACAGGTGGTTTTACTGCAAACACTTCTTTATCTATTTACTGTCGTGACCACGGTTTATTATTACACATTCACCGTGCTATGCACGCTGTAATTGACCGTCAAAGAAACCACGGTATCCACTTCCGTGTTTTAGCAAAAGCTTTACGTTTATCTGGTGGTGACCACTTACACTCAGGAACT	1	0.1667	0.0083	Chlorophyta;Chlorophyceae;Sphaeropleales;Scenedesmaceae;Acutodesmus;Acutodesmus raciborskii	7.43964e-137	0.9315
rbcL_2801934	GCTTACGTTATGGAAGGTGTTAACAGATCTGCTGCTGCATCTGGTGAAGTTAAAGGTTCTTACCTTAACATTACTGCTGCTACAATGGAAGACATGTACGAACGTGCAGAATTCGCTAAAGTAATCGGTTCTGTAATCGTGATGATTGACTTAGTAATTGGTTACACTGCGATTCAAACAATGGCTATTTGGGCGCGTAAAAATGATATGATCCTTCACTTACACCGTGCAGGTAACTCTACATACGCTCGTCAAAAGAACCATGGTATTAACTTCCGTGTAATCTGTAAATGGATGCGTATGGCTGGTGTTGACCATATTCACGCTGGTACA	1	0.1667	0.008	Stramenopiles;Ochrophyta;Eustigmatophyceae;unclassified Eustigmatophyceae;Eustigmatophyceae sp.	3.40312e-140	0.9424
Seq205198	GCTTATGTAATGGAAGGTGTAAACAGAGCTGCTGCTGCATCAGGTGAAGTAAAAGGTTCATACCTTAACATTACTGCTGGTACAATGGAACATATGTACGAACGTGCAGAGTTTGCAAAAGTTATCGGTTCAGTAATCGTAATGATTGACTTAGTAATTGGTTACACTGCTATTCAATCAATGGCTATTTGGGCTCGTAAAAATGATATGATCCTTCACTTACACCGTGCAGGTAACTCAACGTATGCTCGTCAAAAGAATCATGGTATTAACTTCCGTGTAATCTGTAAATGGATGCGTATGTCAGGTGTTGACCATATTCACGCCGGTACT	1	0.1667	0.008	Stramenopiles;Ochrophyta;Eustigmatophyceae;unclassified Eustigmatophyceae;Eustigmatophyceae sp.	2.70628e-121	0.9133
Seq208800	GCTTACGTTATGGAAGGTGTTAACAGATCAGCAGCAGCTTCAGGTGAAGTAAAAGGTTCTTACCTTAACGTTACAGCTGGTACTATGGAAGATATGTACGAACGTGCTGAGTTTGCAAAACTTATCGGTTCTGTTATTGTAATGATCGACTTAGTAATCGGTTATACAGCTATTCAATCAATGGCTTTATGGTCGCGTAAAAACGACATGATCCTTCACCTTCACCGTGCAGGTAACTCTACTTATGCCCGTCAAAAAAATCACGGTATTAACTTCCGTGTAATTTGTAAATGGATGCGTATGGCGGGTGTTGACCACATTCACGCAGGTACT	0.7907	0.2083	0.0098	Stramenopiles;Ochrophyta;Eustigmatophyceae;unclassified Eustigmatophyceae;Eustigmatophyceae sp.	5.53574e-158	0.9729
rbcL_2518979	GCTTACGTTATGGAAGGTGTAAACCGTTCAGCTGCTGCATCTGGTGAAGTTAAAGGTTCTTACCTTAACATTACAGCTGGTACAATGGAAGATATGTACGAGCGTGCAGAATTTGCAAAAACTATTGGTTCAGTAATCGTAATGATTGACTTAGTAATTGGTTACACTGCTATTCAATCAATGGGTATCTGGGCTCGTAAAAATGACATGGTCCTTCACCTTCACCGTGCAGGTAACTCTACATATGCCCGTCAAAAAAACCACGGTATTAACTTCCGTGTAATTTGTAAGTGGATGCGTATGGCTGGTGTGGACCACATCCACGCAGGTACA	0.9524	0.1667	0.0088	Stramenopiles;Ochrophyta;Eustigmatophyceae;unclassified Eustigmatophyceae;Eustigmatophyceae sp.	1.17311e-169	0.994
rbcL_1623968	TTATTCGTTGCTGAAGCAATCTACAAAGCTCAAGCTGAAACTGGTGAAATTAAAGGTCACTACTTAAACGCTACAGCAGGAACTTGCGAAGAAATGTTAAAACGTGCTCAATGTGCTAAAGAATTAGGAGTGCCTATTGTTATGCATGACTATTTAACAGGTGGATTTACAGCTAACACTTCATTAGCTGTATACTGTCGTGACCACGGTTTATTATTACACATTCACCGTGCTATGCACGCTGTAATTGACCGTCAAAGAAACCATGGTATTCACTTCCGTGTTTTAGCTAAAGCTTTACGTATGTCTGGAGGGGATCGCCTTCACTCAGGTACT	0.9189	0.1667	0.0161	Chlorophyta;Chlorophyceae;Sphaeropleales;Neochloridaceae;Botryosphaerella;Botryosphaerella sudetica	5.79203e-133	0.9655
rbcL_1705388	TTATTCGTTTCTGAAGCTATCTACAAATCTCAATCAGAAACTGGTGAAGTTAAAGGTCACTACTTAAACTGTACTGCAGGTACTTCTGAAGAAATGTTAAAACGTGCAGAATGTGCTAAAGATTTAGGTGTACCTATTATTATGCACGACTACCTTACAGGTGGTTTCACATCTAACACTTCTTTAGCTAGATTCTGTCGTGATGAAGGTTTATTATTACACATTCACCGTGCTATGCACGCTGTAATTGACCGTCAACGTAACCACGGGATCCACTTCCGCGTATTAGCTAAAGCTTTACGTATGTCAGGTGGTGACCACTTACACTCTGGTACA	0.7097	0.2083	0.0193	Chlorophyta;Chlorophyceae;Chlorosarcinales;Chlorosarcinaceae;Neochlorosarcina;Neochlorosarcina sempervirens	7.18108e-162	0.9762
rbcL_2198816	TTATTCGTTGCTGAAGCGATTTACAAATCACAATCAGAAACAGGTGAAGTTAAAGGTCACTATTTAAACGCTACAGCAGGTACTGCTGAAGAAATGTTAAAACGTGCACAATGTGCTAAAGAATTAGGTGTACCGATCATTATGCATGACTACTTAACAGGTGGTTTCACAGCTAACACATCATTAGCTCAATACTGTCGTGATCACGGTTTATTATTACACATTCACCGTGCTATGCACGCTGTAATTGACCGTCAACGTAACCATGGTATCCACTTCCGTGTATTAGCGAAAGCTTTACGTATGTCTGGTGGTGACCACTTACACTCAGGTACT	0.8846	0.1667	0.0213	Chlorophyta;Chlorophyceae;Chlamydomonadales;Volvocaceae;Hamakko;Hamakko caudatus	5.6704e-148	0.9522
Seq1236704	TCTTATGTAATGGAAGGTGTAAACAGAGCTGCAGCAGCTTCTGGTGAAGTTAAAGGTTCTTATCTTAACATTACTGCTGGTACAATGGAAGATATGTACGAACGTGCAGAATTCGCTAAAGTAATCGGATCTGTTATCGTAATGATCGACTTAGTAATTGGTTACACTGCGATCCAATCTATGGCTATTTGGGCGCGTAAAAATGACCTTATCCTTCATTTACACCGTGCAGGTAACTCAGCTTATGCTCGTCAAAAGAACCACGGTATTAACTTCCGTGTAATCTGTAAATGGATGCGTATGGCTGGTGTTGACCACATCCACGCTGGTACA	0.7059	0.2083	0.0189	Stramenopiles;Ochrophyta;Eustigmatophyceae;unclassified Eustigmatophyceae;Eustigmatophyceae sp.	1.22398e-139	0.9398
rbcL_2204833	TTATTCGTAGCAGAAGCTATTTATAAATCTCAAGCAGAAACAGGTGAAATTAAAGGTCACTATTTAAACGCTACTGCTGGAACTTGTGAAGAAATGATGAAGCGTGCAGAATTAGCTAAAGATCTTGGTATGCCAATTGTCATGCACGATTATATTACTGGTGGGTTTACTGCAAACACTAGTTTAGCTCATTACTGTCGTGACAATGGATTATTACTTCATATTCACAGAGCAATGCATGCTGTAATTGACCGCCAAAGAAATCATGGTATGCACTTCCGTGTTTTAGCAAAAGCTCTTCGTTTATCTGGTGGAGACCACCTTCATTCTGGAACT	0.8333	0.1667	0.0239	Chlorophyta;Trebouxiophyceae;Prasiolales;Prasiolaceae;Stichococcus;unclassified Stichococcus;Stichococcus sp.	1.55443e-158	0.9702
rbcL_1607927	CTTTTTGTTGCAGAAGCACTTTATAAATCTCAAGCAGAAACAGGTGAAGTAAAAGGTCACTACTTAAACGCAACTGCTGGAACTTGTGAAGAAATGCTTAAACGTGCTCAATGTGCTAAAGAATTGGGTGTTCCAATTGTTATGCATGACTATCTGACAGGTGGTTTTACGGCTAATACAACTTTAGCACATTACTGTCGTGATAATGGTTTATTACTTCACATTCACAGAGCAATGCATGCTGTTATCGATCGTCAAAGAAATCATGGTATGCACTTCCGTGTTTTAGCTAAAGCTCTTCGTATGTCAGGTGGTGATCATTTACATTCGGGTACT	1	0.125	0.0365	Chlorophyta;Chlorophyceae;OCC clade;Chaetophorales;Chaetophoraceae;Coccobotrys;Coccobotrys verrucariae	7.08019e-172	0.994
rbcL_1735670	TTATTCACTGCTGAAGCAATTTATAAAGCTCAAGCTGAAACTGGTGAAATTAAAGGACATTACTTAAATGCTACTGCAGGAACATGTGAAGAAATGTTAAAACGTGCTTTATGTGCCAAAGAATTAGGTGTACCTATTGTTATGCATGATTACCTAACTGGTGGGTTTACTGCTAACACTTCTTTAGCTATTTATTGTCGTGATCATGGTTTATTACTACACATTCACCGTGCTATGCACGCTGTTATTGACCGTCAAAGAAACCATGGTATTCACTTCCGTGTATTAGCAAAAGCTTTACGTATGTCTGGTGGAGATCACTTACACAGTGGTACT	1	0.125	0.0364	Chlorophyta;Chlorophyceae;Sphaeropleales;Neochloridaceae;Neochloris;Neochloris aquatica	7.59923e-122	0.9113
rbcL_1788297	CTATTCGTAGCTGAAGCTATCTACAAAGCGCAAGCTGAAACTGGTGAAATTAAAGGTCACTACTTAAACGCTACTGCAGGTACTTGCGAAGAAATGTTAAAACGTGCTCAATGTGCTAAAGACATCGGTGTACCGATCATTATGCATGACTACTTAACTGGTGGTTTCACGGCTAACACTTCTTTATCTCACTTCTGTCGTGATAACGGTTTATTATTACACATTCACCGTGCTATGCACGCTGTAATCGACCGTCAACGTAATCACGGTATTCACTTCCGTGTTTTAGCAAAAGCTTTACGTATGTCAGGTGGTGACCATTTACACTCTGGTACA	1	0.125	0.0392	Chlorophyta;Chlorophyceae;Sphaeropleales;Selenastraceae;Ourococcus;Ourococcus multisporus	4.38348e-149	0.9551
rbcL_2011722	CTTTTTGTTGCTGAAGCTATTTACAAAGCACAAGGAGAAACTGGAGAAATTAAAGGTCATTATTTAAATGCTACTGCAGCAACATCTGAAGAAATGCTAAAACGCGCAGCTTGTGCAAAAGATTTAGGTGTACCTATCATTATGCACGATTATTTAACAGGTGGTTTTACTGCAAATACAAGTTTAGCTCATTATTGTCGTGATAACGGTCTTTTATTACATATTCACCGAGCTATGCATGCTGTTATTGATCGTCAAAAAAATCATGGAATTCACTTCCGTGTTTTAGCAAAAGCTCTACGTATGTCTGGTGGTGACCATCTTCATTCTGGAACA	1	0.125	0.0374	Streptophyta;Zygnemophyceae;Zygnematophycidae;Zygnematales;Zygnemataceae;Mougeotia;unclassified Mougeotia;Mougeotia sp.	6.04318e-103	0.8739
rbcL_2035881	GCTTATGTAATGGAAGGTGTAAACAGATCAGCAGCAGCATCTGGTGAGGTAAAAGGTTCTTACCTTAACGTTACAGCTGGTACTATGGAAGATATGTACGAACGTTCTGAGTTCGCAAAAACTATAGGTTCTGTGATTGTTATGATCGACTTAGTAATCGGTTATACAGCAATTCAATCGATGGCGCTTTGGGCACGTAAGAACGATATGATCCTTCACCTTCACCGTGCAGGTAACTCTACATACGCTCGTCAAAAAAATCATGGTATTAACTTCCGTGTAATTTGTAAATGGATGCGTATGGCTGGTGTTGACCACATCCACGCTGGTACA	1	0.125	0.0378	Stramenopiles;Ochrophyta;Eustigmatophyceae;unclassified Eustigmatophyceae;Eustigmatophyceae sp.	4.43347e-134	0.9305
rbcL_2073419	CTTTTCGTTGCAGAAGCTATTTACAAATCTCAAGCAGAAACTGGAGAAATTAAAGGTCACTATTTAAACGCAACTGCAGGTACATGCGAAGAAATGCTTCGTCGTGCAGAAAACGCTAAAAACTTTGGTGTACCTATTATTATGCATGACTACTTGACTGGTGGTTACACAGCTAATACAACATTGTCACATTACTGTCGAAACAATGGTCTACTTTTGCACATTCACCGTGCAATGCATGCTGTAATTGACCGTCAACGTATTCATGGTATTCACTTCCGTGTATTGGCAAAAACTCTTCGTATGTCTGGTGGTGACCACCTTCACTCAGGAACT	1	0.125	0.0376	Chlorophyta;Trebouxiophyceae;Trebouxiales;Trebouxiaceae;Symbiochloris;Symbiochloris symbiontica	3.58596e-110	0.8853
rbcL_2075181	CTATTCGTAGCAGAAGCTATTTACAAATCTCAAGCTGAAACAGGCGAAATTAAAGGTCATTATTTAAACGCTACTGCTGGAAATTGTGAGGAAATGCTAAAACGTGCACAGTTGGCTAAAGATCTTGGTATGCCAATTGTTATGCATGATTATATTACTGGTGGATTTACTGCAAACACAAGTTTAGCATATTTTTGTCGTGATAATGGTTTATTACTTCACATTCACAGAGCAATGCATGCTGTAATTGACCGACAAAGAAACCATGGTATGCATTTCCGTGTTTTAGCAAAAGCTCTTCGTCTATCTGGTGGAGATCACCTTCATTCTGGAACT	1	0.125	0.0365	Chlorophyta;Chlorophyceae;OCC clade;Chaetophorales;Chaetophoraceae;Diplosphaera;unclassified Diplosphaera;Diplosphaera sp.	1.52179e-173	0.997
rbcL_2289041	GCTTTTGTTGCAGAAGCTATCTACAAATCTCAAGCTGAAACAGGTGAGATCAAAGGTCACTACTTAAACGCAACAGCTGGTACATGCGAAGAGATGTTGAAACGTGCAGAATGTGCGAGAGACTTCGGTGTGCCAATTGTTATGCATGACTATCTAACAGGTGGTTTCACTGCAAACACAACACTGTCTCACTTCTGTCGTGACAACGGTCTGCTACTTCACATTCACCGTGCAATGCACGCAGTTATTGACCGTCAAAGAAACCACGGTATGCACTTCCGTGTACTAGCAAAAGCTCTTCGTATGTCTGGTGGTGACCACCTTCACTCAGGAACA	1	0.125	0.0365	Chlorophyta;Trebouxiophyceae;Trebouxiophyceae incertae sedis;Elliptochloris clade;Coccomyxa;unclassified Coccomyxa;Coccomyxa sp.	3.27087e-175	1
rbcL_806548	CTTTACTGTATGGAAGGTATTAACCGTGCATCTGCAGCTACAGGTGAAGTTAAAGGTTCATACTTAAATATTACAGCAGCTACAATGGAACAAATGTACGAACGTGCTGAATACGCTAAAACAATTGGTTCAATCATTGTTATGATTGACCTTGTTATTGGTTACACAGCAATCCAATCAATGGGAATCTGGTGTCGTAATAACGACATGATTCTTCACTTACACCGTGCAGGTAACTCAACTTACGCGCGTCAAAAAAATCACGGCATCAACTTCCGTGTAATTTGTAAGTGGATGCGTATGGCTGGTGTTGACCACATTCACGCAGGTACT	1	0.125	0.0374	Stramenopiles;Ochrophyta;Xanthophyceae;Mischococcales;Centritractaceae;Bumilleriopsis;unclassified Bumilleriopsis;Bumilleriopsis sp.	1.59456e-133	0.9279
rbcL_2805094	GCTTACGTTATGGAAGGTGTAAATAGATCAGCAGCAGCATCTGGTGAAGTTAAAGGTTCTTACCTTAACGTTACAGCTGGTACTATGGAAGACATGTACGAACGTGCTGAGTTTGCAAAACTTATCGGTTCTGTAATCGTAATGATTGACTTAGTAATTGGATACACTGCAATCCAATCTATGGCGATTTGGGCTCGTAAAAATGATATGATCCTTCACCTTCACCGTGCAGGTAACTCTACTTACGCCCGCCAAAAAAACCACGGTATTAACTTCCGTGTAATCTGTAAATGGATGCGTATGGCTGGTGTTGACCACATCCACGCTGGTACA	0.9	0.125	0.043	Stramenopiles;Ochrophyta;Eustigmatophyceae;unclassified Eustigmatophyceae;Eustigmatophyceae sp.	5.69463e-138	0.9367
clutches+leaves
ID	Rep. Seq	A	B	p.value	Taxonomy	blastn e-value	blastn id%
rbcL_2191653	CTATTCGTTGCTGAAGCTCTTTACAAAGCTCAATCAGAAACTGGTGAAGTTAAAGGTCACTACTTAAACGCTACTGCTGGTACTTCTGAAGAAATGATTAAACGTGCTGTTTGTGCTAAAGAATTAGGTGTACCTATTATTATGCATGACTACTTAACAGGTGGTTTCACTTCTAACACTTCATTAGCTAACTACTGTCGTGACAACGGTCTATTATTACACATTCACCGTGCTATGCACGCTGTAATTGACCGTCAACGTAACCACGGTATCCACTTCCGTGTTCTTGCTAAAGCTCTTCGTTTATCTGGTGGTGACCACCTTCACTCTGGTACT	0.9579	0.5385	0.0001	Chlorophyta;Chlorophyceae;Chlamydomonadales;Chlamydomonadaceae;Chlamydomonas;Chlamydomonas sp.	1e-158	0.9375
Seq1876113	TTATTCTGTGCTGAAGCAATATACAAAGCTCAATCAGAAACTGGTGAAGTTAAAGGACATTATTTAAACTGTACAGCAGGAACTTGTGAAGCAATGATGTTTAGAGCAGAATTTGCTAAAGATCTTGGAGTACCTATTGTTATGCATGATTATCTAACAGGTGGTTTAACTGCTAACACATCATTATCAAATTACTGTCGTGATTATGGTCTTTTATTACACATTCACCGTGCTATGCACGCCGTAATTGACCGCCAACGTAACCACACTTCCGTGTTTTAGCTAAAGCGCTACGTTTATCAGGTGGAGATCATTTACACTCTGATACA	0.8433	0.5	0.004	Chlorophyta;Ulvophyceae;Ulvales;Monostromataceae;Monostroma;Monostroma nitidum	1.00922e-85	0.848
Seq1235090	TTATACTGTATGGAAGGTATTAACCGTGCAGCTGCTGCTACAGGTGAAGTTAAAGGTTCATACTTAAACATCACTGCTGGTACAATGGAAGAAGTATACAAACGTGCTGAGTACGCTAAAGCAGTTGGTTCTATCGTTGTAATGATCGATTTAGTTATGGGTTACACAGCAATTCAAAGTTGTGCTCTATGGGCTCGTGATAACGATATGCTTTTACACTTACACCGTGCAGGTAACTCAACTTACGCTCGTCAAAAAAACCATGGTATTAACTTCCGTGTTATTTGTAAATGGATGCGTATGTCTGGTGTAGATCATATCCACGCTGGTACA	0.8535	0.3654	0.0323	Stramenopiles;Ochrophyta;Bacillariophyta;Bacillariophyceae;Bacillariophycidae;Cymbellales;Gomphonemataceae;Gomphonema;Gomphonema augur	7.16093e-157	0.97
Seq515673	TTATACTGTATGGAAGGTATTAACCGTGCTGCTGCTGCTACAGGTGAAGTTAAAGGTTCATACTTAAACATCACTGCTGGTACAATGGAAGAAGTATACAAACGTGCTGAGTATGCTAAAGCAGTTGGTTCTATTGTTGTTATGATCGATTTAGTAATGGGTTACACAGCAATTCAAAGTTCTGCTATCTGGGCTCGTGATAACGATATGCTTTTACACTTACACCGTGCAGGTAACTCAACTTACGCTCGTCAAAAAAATCATGGTATTAACTTCCGTGTTATTTGTAAATGGATGCGTATGTCTGGTGTAGACCATATCCACGCTGGTACA	0.9221	0.3269	0.0011	Stramenopiles;Ochrophyta;Bacillariophyta;Bacillariophyceae;Bacillariophycidae;Cymbellales;Gomphonemataceae;Gomphonema;Gomphonema cf. parvulum	1.94919e-172	1
rbcL_2246851	CTTTTTTGTGCTGAAGCTATTTATAAAGCTCAATCTGAAACAGGTGAAGTTAAAGGGCATTATTTAAATGTAACAGCCGGAACATGTGAAGAAATGTATAAACGTGCAAATTATGCAGCTCAGATAGGTGTTCCTATTATCATGCACGATTATATAACTGGTGGTTTCACTGCAAATACTTCGTTAGCGATGTACTGCCGTGATAATGGTTTATTATTACATATTCACCGTGCTATGCATGCTGTTATTGATCGTCAAAGAAATCATGGTATTCACTTCCGTGTTCTTGCTAAAACTCTTCGTATGTCTGGGGGTGATCATTTACATTCAGGAACT	0.977	0.2885	0.0028	Chlorophyta;Chlorophyceae;Chlamydomonadales;Phacotaceae;Dysmorphococcus;Dysmorphococcus globosus	2.85168e-91	0.858
rbcL_2317707	CTTTTCGTAGCTGAAGCTTGTTACAAAGCTCAAGCAGAAACTGGTGAAATTAAAGGGCATTACCTAAACGCAACTGCAGGTACTTGCGAAGAAATGATTAAACGTGCTACATGTGCTAAAGACCTAGGGGTACCGATTGTTATGCATGACTACCTTACTGGTGGTTTCACAGCAAACACTTCATTAGCTCACTACTGTCGTGACAATGGACTTCTTTTACACATTCACCGTGCAATGCATGGTGTAATTGACCGTCAAAGAAACCACGGTATTCACTTCCGTGTTTTAGCTAAAGCTTTACGTATGTCAGGGGGTGACCACTTACATTCAGGTACA	1	0.25	0.0015	Chlorophyta;Chlorophyceae;Sphaeropleales;Dictyococcaceae;Dictyococcus;unclassified Dictyococcus;Dictyococcus sp.	1.53259e-168	0.9881
rbcL_29399	TTAAACTGTATGGAAGGTATTAACCGTGCTTCAGCTGCTACAGGTGAAGTTAAAGGTTCTTACTTAAACATTACAGGTGCTACAATGGAAGACGTTTACGAACGTGCTGAGTACGCTAAAGAAGTAGGTTCTGTAATTGTTATGATCGATTTAGTAATGGGTTATACAGCAATTCAAAGTATTGCTTTATGGGCTCGTAAAAATGATATGCTTTTACATTTACACCGTGCTGGTAACTCAACTTACGCTCGTCAAAAAAACCACGGTATTAACTTCCGTGTAATCTGTAAATGGATGCGTATGTCTGGTGTAGATCATATCCACGCAGGTACA	0.9797	0.2308	0.0075	Stramenopiles;Ochrophyta;Bacillariophyta;Bacillariophyceae;Bacillariophycidae;Bacillariales;Bacillariaceae;Nitzschia;Nitzschia paleacea	7.06032e-167	0.988
rbcL_2225479	CTTTTCTGTGCTGAAGCTATCTATAAAGCTCAATCAGAAACAGGTGAAATTAAAGGTCACTATTTAAATGCTACTGCAGGTACATGTGAAGAGATGTATAAACGTGCTAATTATGCCGCTCAAATAGGAGTCCCTATTGTGATGCATGATTATTTGACAGGTGGATTTACAGCTAATACTTCATTGGCTATGTTCTGTCGTGATAATGGATTACTATTACATATTCACCGTGCTATGCATGCAGTAATTGATCGTCAAAGAAATCACGGTATCCATTTCCGTGTATTAGCTAAAACTCTTCGTATGTCAGGAGGAGACCACTTACACTCAGGAACT	0.9354	0.2308	0.013	Chlorophyta;Chlorophyceae;Sphaeropleales;Scenedesmaceae;Tetradesmus;Tetradesmus obliquus	6.12929e-93	0.8584
rbcL_1344649	TTAAACTGTATGGAAGGTATTAACCGTGCTTCAGCTGCTACAGGTGAAGTTAAAGGTTCTTACTTAAACGTTACAGGTGCTACAATGGAAGACGTTTACGAACGTGCTGAGTACGCTAAAGAAGTAGGTTCGGTAATTATCATGATCGATTTAGTAATGGGTTATACAGCAATTCAAAGTATTGCTTTATGGTCTCGTAGTAACGATATGATTTTACATTTACACCGTGCAGGTAACTCAACTTACGCTCGTCAAAAAAATCACGGTATTAATTTCCGTGTAATCTGTAAATGGATGCGTATGTCTGGTGTAGATCATATTCACGCTGGTACA	0.8951	0.2308	0.0166	Stramenopiles;Ochrophyta;Bacillariophyta;Bacillariophyceae;Bacillariophycidae;Bacillariales;Bacillariaceae;Nitzschia;Nitzschia cf. pusilla	7.06032e-167	0.988
rbcL_2317142	CTTTTCTGTGCTGAAGCTATTTACAAATCTCAAGCAGAAACAGGTGAAGTAAAAGGACACTACCTTAACGCTACAGCTGGTACTTCTGAAGAAGTTATCAAACGTGCACAATGTGCTAAAGATTTCGGAGTTCCAATTGTGATGCATGACTACTTAACTGGTGGGTTCACTACTAACACTTCATTAGCTAACTTCTGTCGTGACCAAGGTTTATTATTACACATTCACCGTGCGATGCATGCTGTAATTGACCGTCAAAGAAACCACGGTATCCACTTCCGTGTTTTAGCTAAAGCTCTACGTTTATCTGGAGGTGACCACCTTCACTCTGGTACT	1	0.1923	0.0194	Chlorophyta;Chlorophyceae;Sphaeropleales;Sphaeropleaceae;Ankyra;Ankyra judayi	7.65318e-117	0.8964
Seq717918	TTAAACTGTATGGAAGGTATTAACCGTGCTTCTGCTGCTACAGGTGAAGTTAAAGGTTCATACTTAAACATCACTGCTGCTACAATGGAAGAAGTATACAAACGTGCTGAGTATGCTAAAGCAGTTGGTTCTGTAATTGTTATGATTGACTTAGTAATGGGTTACACAGCAATTCAAAGTTCTGCTATTTGGGCTCGTGAAAACGATATGCTTTTACACTTACACCGTGCAGGTAACTCAACTTACGCTCGTCAAAAAAATCATGGTATTAACTTCCGTGTTATTTGTAAATGGATGCGTATGTCTGGTGTAGACCATATTCATGCTGGTACA	1	0.1923	0.009	Stramenopiles;Ochrophyta;Bacillariophyta;Bacillariophyceae;Bacillariophycidae;Cymbellales;Gomphonemataceae;Gomphonema;Gomphonema saprophilum	1.50682e-173	1
rbcL_2233135	CTTTTCTGTGCTGAAGCTATTTATAAAGCTCAATCTGAAACAGGTGAAGTTAAAGGGCATTATTTAAATGTAACAGCTGGAACATGTGAAGAGATGTATAAACGTGCAAATTATGCAGCTCAGATAGGTGTTCCGATCGTTATGCACGATTATATAACTGGTGGTTTTACTGCAAATACTTCGTTATCGATGTACTGCCGTGATAATGGTTTATTACTACATATTCATCGTGCTATGCATGCTGTTATTGATCGTCAAAGAAACCATGGTATTCACTTCCGTGTTCTTGCTAAAACTCTTCGTATGTCTGGTGGTGATCACTTACATTCAGGGACT	1	0.1731	0.0171	Chlorophyta;Chlorophyceae;Chlamydomonadales;Chlamydomonadaceae;Chlamydomonas;Chlamydomonas pseudogloeogama	7.98503e-87	0.8441
rbcL_2321870	CTTTTCGTAGCTGAAGCTATTTATAAATCTCAAGCTGAAACTGGTGAAGTTAAAGGTCACTATTTAAACTGTACAGCAGGTACTTCAGAAGAAATGATTAAACGTGCTCAAACAGCTAAAGATTTCGGTGTTCCGATTGTAATGCATGACTACCTAACTGGTGGCTTCACTTCTAACACATCATTAGCACTATACTCACGTGACAACGGTTTATTACTTCACATTCACCGTGCAATGCACGCTGTAATTGACCGTCAAAGAAACCACGGTATCCACTTCCGTGTTTTAGCTAAAGCTCTTCGTTTATCAGGTGGTGACCACCTACACTCAGGTACT	1	0.1538	0.0303	Chlorophyta;Chlorophyceae;Chlamydomonadales;Chlamydomonadaceae;Chlamydomonas;Chlamydomonas bilatus	1.66838e-108	0.8817
rbcL_2489171	CTTTTCTGTGCAGAAGCAATTTACAAAGCTCAAGCAGAAACAGGAGAAGTAAAAGGACATTACTTAAACGTAACCGCAGCCACATCTGAAGAAATGATCAAACGTGCGGCGTGTGCGAAAGATTTTGGTGTACCAATCGTAATGCATGACTACTTAACAGGTGGTTTCACATCGAACACATCATTATCAAACTACTGTCGTGACCAAGGTCTTTTATTACACATTCACCGTGCAATGCACGCGGTAATTGACCGTCAAAGAAACCACGGGATTCATTTCCGTGTTTTAGCAAAAGCACTTCGTATGTCAGGGGGTGACCATCTTCACTCAGGGACA	0.949	0.1538	0.0436	Chlorophyta;Chlorophyceae;Chlamydomonadales;Chlamydomonadaceae;Chlamydomonas;unclassified Chlamydomonas;Chlamydomonas sp.	2.81162e-101	0.8723
leaves+sediments
ID	Rep. Seq	A	B	p.value	Taxonomy	blastn e-value	blastn id%
rbcL_2207135	CTTTTCGTAACTGAAGCGATTTACAAATCACAAGCGGAAACTGGGGAAATTAAAGGACATTATCTAAATGCAACTGCAGGTACAAGCGAAGAAATGCTTAAACGTGCTGAATGTGCTAAAGATTTAGGGGTTCCTATTGTTATGCACGATTACCTAACAGGTGGATTTACTGCTAACACTACATTATCTCATTACTGTCGTGATTCTGGTTTACTTCTTCACATTCACCGTGCGATGCATGGTGTAATTGACCGTCAAAGAAACCATGGTATTCACTTCCGTGTTTTAGCTAAAGCTCTACGTTTATCTGGTGGTGACCACCTTCACTCTGGGACT	1	0.2292	0.0019	Chlorophyta;Chlorophyceae;Sphaeropleales;Schizochlamydaceae;Planktosphaeria;Planktosphaeria gelatinosa	3.58596e-110	0.8862
rbcL_2274789	TTATTTGTAGCAGAAGCTATTTATAAATCACAAGCAGAAACTGGAGAAATTAAAGGACATTATCTGAATGCTACTGCTGGTACTTGTGAAGAAATGATGAAAAGAGCAGAATATGCTAAAGAATTAGGTGTGCCAATTATTATGCATGACTATCTAACTGGTGGTTTTACAGCTAATACTAGCTTATCTTATTACTGCCGCGACAATGGTCTTCTTTTACATATCCACCGTGCTATGCACGCAGTTATTGACAGACAAAAAAATCATGGTATCCATTTCCGTGTTTTAGCTAAAGCTTTACGTATGTCTGGTGGAGATCACATTCACTCTGGTACT	0.9091	0.25	0.0095	Streptophyta;Zygnemophyceae;Zygnematophycidae;Zygnematales;Zygnemataceae;Spirogyra;Spirogyra varians	1.52179e-173	0.997
leaves+water
ID	Rep. Seq	A	B	p.value	Taxonomy	blastn e-value	blastn id%
rbcL_2223748	TTATTCGTAGCTGAAGCTATTTACAAATCTCAAGCTGAAACAGGTGAAATTAAAGGACATTATTTAAATGCAACTGCTGGTACTGTTGATGACATGATGAAACGTGCAGAATTTGCAAAAGATCTTGGTATGCCAATTGTTATGCATGATTACTTAACTGGTGGTTTCACTGCAAACACTACTTTATCACATTATTGTCGTGATAATGGGTTATTACTTCATATTCACCGTGCAATGCACGCTGTAATTGATCGTCAAAGAAACCATGGTATGCACTTCCGTGTTCTTGCTAAAGCATTACGCTTATCTGGGGGAGATCATCTTCACTCAGGTACT	0.9869	0.4792	0.0001	Chlorophyta;Trebouxiophyceae;Prasiolales;Prasiolaceae;Stichococcus;Stichococcus bacillaris	5.71065e-143	0.9433
rbcL_1622221	GCTTACGTTATGGAAGGTGTAAACCGTTCAGCTGCTGCATCTGGTGAAGTTAAAGGTTCTTACCTTAACGTTACAGCAGGTACAATGGAACAAATGTACGAACGTTCAGAGTTTGCAAAAACTATTGGTTCAGTAATTGTTATGATTGACTTAGTAATTGGTTACACTGCTATTCAATCAATGGCTATCTGGGCTCGTAAAAATGATATGGTACTTCACCTTCACCGTGCAGGTAACTCTACATACGCCCGTCAAAAAAATCACGGTATTAACTTCCGTGTAATTTGTAAATGGATGCGTATGGCTGGTGTAGACCACATTCACGCTGGTACA	0.9814	0.4792	0.0001	Stramenopiles;Ochrophyta;Eustigmatophyceae;unclassified Eustigmatophyceae;Eustigmatophyceae sp.	1.52829e-163	0.982
rbcL_2229239	CTATTCGTAGCAGAAGCTATTTACAAATCTCAAGCTGAAACAGGTGAAATTAAAGGTCATTATTTAAATGCTACTGCTGGAACTTGTGAAGACATGATGAAACGTGCACAACTGGCTAAAGATCTTGGTATGCCAATTGTTATGCATGATTATATTACTGGTGGATTTACTGCAAATACAAGTTTAGCACATTTTTGTCGTGATAATGGTTTATTACTTCACATCCACAGAGCTATGCATGCTGTAATTGACCGACAAAGAAACCATGGTATGCACTTCCGTGTTTTAGCAAAAGCTCTTCGTCTATCTGGTGGAGATCACCTTCATTCTGGAACT	0.9671	0.4583	0.0001	Chlorophyta;Chlorophyceae;OCC clade;Chaetophorales;Chaetophoraceae;Diplosphaera;unclassified Diplosphaera;Diplosphaera sp.	3.27087e-175	1
rbcL_2297251	CTTTTTGTAGCTGAAGCTATTTACAAATCTCAATCTGAAACTGGTGAAGTAAAAGGCCATTACCTGAATGCTACCGCTGGTACTTGTGAAGAGATGATGAAACGTGCGGCTGTTGCAAAAGATCTTGGTGTACCGATCATTATGCACGATTACCTAACAGGTGGTTTCACTGCAAACACATCATTATCAAATTACTGTCGTGATGAAGGACTACTTCTACATATTCACCGTGCAATGCATGCGGTTATTGACCGTCAAAGAAACCACGGTATTCACTTCCGTGTATTAGCAAAAGCATTACGTTTATCAGGTGGTGACCACCTACACTCAGGTACT	0.8433	0.4583	0.003	Chlorophyta;Trebouxiophyceae;Trebouxiophyceae incertae sedis;Watanabea clade;Chloroidium;Chloroidium saccharophilum	3.27087e-175	1
rbcL_2233012	TTATTTGTTGCTGAAGCTATCTACAAATCTCAAGCTGAAACGGGTGAAATTAAAGGTCACTATTTAAATGCAACTGCAGCTACAGCTGAAGAAATGCTGAAACGTGCTGAATTCGCAAAAGACTTAGGTGTACCTATTATTATGCACGATTACTTAACTGGTGGGTTTACAGCAAACACAAGTTTATCTCACTACTGTCGTGATAATGGTCTTCTTTTACATATTCACCGCGCGATGCACGCTGTAATTGATCGTCAAAGAAATCATGGTATTCACTTCCGTGTTTTAACGAAAGCTCTTCGTTTATCTGGTGGTGATCACTTACATTCTGGTACT	0.913	0.4167	0.0002	Chlorophyta;Trebouxiophyceae;Chlorellales;Chlorellaceae;Chlorella clade;Chlorella;unclassified Chlorella;Chlorella sp.	3.27087e-175	1
Seq954653	CTTTACTGTATGGAAGGTATCAACCGTGCAGCTGCAACAACAGGTGAAATTAAAGGTTCATACTTAAACATTACAGCTGGTACAATGGAAGATATGTACGAACGTGCTGAATACGCTAAAACAATCGGTTCAATCATTGTTATGATCGACCTTGTAATCGGTTACACAGCTATTCAATCAATGGGTATCTGGGCACGTAACAATGACATGATTCTTCACTTACACCGTGCTGGTAACTCAACTTATGCACGTCAAAAGAACCACGGTATCAACTTCCGTGTAATCTGTAAGTGGATGCGTATGGCTGGTGTTGACCACATTCACGCAGGTACT	0.9517	0.3958	0.0002	Stramenopiles;Ochrophyta;Xanthophyceae;Mischococcales;Ophiocytiaceae;Ophiocytium;Ophiocytium capitatum	7.31454e-142	0.9429
rbcL_2235878	GCTTTTGTAGCAGAAGCGATTTACAAATCTCAAGCTGAAACAGGTGAGATTAAAGGTCACTACCTGAACGCAACAGCTGGAAACTGTGACGATATGATGAAGCGTGCAGAATGTGCAAGAGACTTTGGTGTACCAATTGTTATGCACGACTACCTAACAGGTGGTTTCACTGCAAACACAACTCTATCACACTTCTGCCGTGATAACGGTCTTCTGCTTCACATTCACCGTGCAATGCACGCAGTTATTGACCGTCAAAGAAACCACGGTATGCACTTCCGTGTACTAGCAAAAGCTCTTCGTCTGTCTGGTGGTGACCACCTTCACTCAGGAACA	0.9662	0.3542	0.0009	Chlorophyta;Trebouxiophyceae;Trebouxiophyceae incertae sedis;Elliptochloris clade;Coccomyxa;unclassified Coccomyxa;Coccomyxa sp.	1.52179e-173	0.997
rbcL_2254251	TTATTCGTAGCTGAAGCAATTTACAAATCACAAGCAGAGACTGGCGAAGTAAAAGGCCATTACTTAAATGCTACTGCAGGTACTGCAGAAGAAATGTTAAAACGTGCACAATGTGCTAAAGATTTTGGTATGCCTATTATTATGCATGACTACTTAACAGGTGGTTTTACTGCAAACACATCATTATCTTTATACTGTCGTGATCATGGTTTATTACTACACATTCACCGTGCTATGCACGCTGTAATTGACCGTCAAAGAAATCACGGTATTCACTTCCGTGTTTTAGCTAAGGCTCTACGTTTATCTGGTGGTGACCACTTACACTCAGGTACT	0.8529	0.3333	0.0115	Chlorophyta;Chlorophyceae;Sphaeropleales;Schizochlamydaceae;Planktosphaeria;Planktosphaeria maxima	5.79203e-133	0.9254
rbcL_2206940	CTATTCGTCGCTGAAGCTATCTACAAATCACAAGCAGAAACTGGAGAAATTAAAGGGCATTATTTAAATGCAACTGCAGGTACTTGTGAAGAAATGTTAAAACGTGCTCAATGTGCAAAAGATTTAGGGATGCCTATCGTTATGCATGACTACCTAACAGGTGGTTTCACTGCTAACACTACATTATCAAACTACTGTCGTGATGCTGGTTTATTACTTCACATTCACCGTGCAATGCATGGTGTTATTGACCGTCAAAGAAATCACGGAATCCACTTCCGTGTTCTTGCTAAAGCTCTTCGTATGTCTGGTGGTGACCACCTTCACTCTGGTACT	0.9638	0.2917	0.0006	Chlorophyta;Chlorophyceae;Sphaeropleales;Schizochlamydaceae;Planktosphaeria;Planktosphaeria gelatinosa	1.28065e-114	0.8925
rbcL_806082	CTTTACTGTATGGAAGGGATTAACCGTTCTTCAGCTGCTACAGGTGAAGTTAAAGGTTCATACTTAAACGTTACGGCTGCTACAATGGAAGGTATGTACGAACGTGCTGAATATGCAAAAACAATCGGTTCTATCATCGTTATGATTGACCTTGTAATTGGTTATACAGCTATTCAATCTATGGGTATTTGGGCTCGTAACAACGACATGATCCTTCACTTACACCGTGCAGGTAACTCAACTTACGCGCGTCAAAAAAACCACGGTATCAACTTCCGTGTAATTTGTAAATGGATGCGTATGGCTGGTGTGGATCACATTCATGCTGGTACT	0.8984	0.3125	0.0079	Stramenopiles;Ochrophyta;Xanthophyceae;Mischococcales;Centritractaceae;Bumilleriopsis;unclassified Bumilleriopsis;Bumilleriopsis sp.	3.45162e-130	0.9219
Seq1237091	CTTTACTGTATGGAAGGCATTAACCGTTCTGCTGCCGCTACGGGTGAAGTTAAAGGTTCATACTTAAACATTACGGCAGGTACTATGGAAGACATGTACGAACGTGCTGAATATGCAAAAACAATCGGTTCAATCATTGTTATGATCGACCTTGTAATTGGTTACACTGCTATCCAATCAATGGGTATTTGGGCTCGTAAAAATGACATGATTCTTCACTTACACCGTGCAGGTAATTCAACTTATGCACGTCAAAAAAACCATGGTATTAACTTCCGTGTAATTTGTAAGTGGATGCGTATGGCTGGTGTTGACCACATTCACGCAGGTACT	0.8381	0.3333	0.0016	Stramenopiles;Ochrophyta;Xanthophyceae;Mischococcales;Centritractaceae;Bumilleriopsis;unclassified Bumilleriopsis;Bumilleriopsis sp.	3.37913e-145	0.9489
rbcL_1634922	GCTTACGTAATGGAAGGTGTAAACAGATCTGCAGCAGCTTCTGGTGAAGTTAAAGGTTCTTACCTTAACATTACAGCTGGTACTATGGAACATATGTACGAACGTGCTGAGTTTGCAAAACTTATCGGTTCGGTAATCATCATGATTGACTTAGTAATCGGTTACACAGCTATTCAATCGATGGCTATCTGGTCTCGTAAAAACGACATGATCCTTCACCTTCACCGTGCAGGTAACTCTACTTACGCTCGTCAAAAAAACCACGGTATTAACTTCCGTGTAATTTGTAAATGGATGCGTATGGCTGGGGTTGACCACATCCACGCAGGTACA	1	0.2708	0.0007	Stramenopiles;Ochrophyta;Eustigmatophyceae;unclassified Eustigmatophyceae;Eustigmatophyceae sp.	1.18144e-164	0.9849
rbcL_2229311	CTTTTCGTTACTGAAGCGATTTACAAATCACAAGCAGAAACTGGGGAAATTAAGGGTCACTATTTAAACGCTACTGCAGGTACAAGCGAAGAAATGCTTAAACGTGCTGAGTGTGCTAAAGACTTAGGGGTTCCAATCGTAATGCACGATTATCTTACTGGTGGATTCACAGCTAACACTACTTTATCTCATTACTGTCGTGACTCTGGTTTACTTCTTCACATTCACCGTGCAATGCATGGTGTAATTGACCGTCAAAGAAACCACGGTATTCACTTCCGTGTTTTAGCTAAAGCTTTACGTTTATCAGGTGGTGACCACCTTCACTCTGGTACT	0.8716	0.2917	0.008	Chlorophyta;Chlorophyceae;Sphaeropleales;Schizochlamydaceae;Planktosphaeria;Planktosphaeria gelatinosa	3.61142e-105	0.8827
rbcL_2235073	TTATTCGTTGCTGAAGCTATTTACAAATCTCAAGCTGAAACTGGTGAAATTAAAGGTCACTATTTAAACGCAACAGCTGCAACTGCAGAAGAAATGCTAAAACGTGCTGAGTTTGCAAAAGAACTTGGTATGCCTATTATTATGCATGACTACTTAACTGGTGGTTTCACTGCAAATACTAGTTTAGCTCATTACTGTCGTGACAATGGTCTTTTACTACACATTCACCGTGCGATGCACGCTGTAATTGATCGTCAAAGAAATCACGGTATTCACTTCCGTGTTTTAGCTAAAGCTCTTCGTTTATCTGGTGGTGATCACTTACACTCAGGTACT	1	0.25	0.0008	Chlorophyta;Trebouxiophyceae;Chlorellales;Chlorellaceae;Chlorella clade;Meyerella;Meyerella planktonica	1.53259e-168	0.9881
rbcL_2209929	TTATTTTGTGCTGAGGCAATTTATAAATCTCAGTCGGAAACAGGCGAAGTTAAGGGTCATTATTTAAATGCTACCGCTGGTACCTGTGAGGAGATGTTCAAGCGAGCAATATATGCTGCACAGATCGGAGTTCCAATCGTAATGCATGATTACCTGACTGGTGGTTTTACTGCAAATACTTCTTTATCTATGTTTTGTCGTGATAATGGATTACTTTTACATATTCATAGAGCGATGCATGCGGTTATTGATCGTCAGCGTAATCATGGTATTCATTTCCGTGTTTTAGCTAAGACTCTAAGAATGTCTGGTGGAGATCATCTTCATTCAGGAACA	0.9648	0.2292	0.0072	Chlorophyta;Chlorodendrophyceae;Chlorodendrales;Chlorodendraceae;TetrasLelmis;TetrasLelmis subcordiformis	1.35522e-74	0.8281
rbcL_223524	CTTTTCGTAGCTGAAGCTTGTTATAAAGCTCAAGCAGAAACTGGTGAAATTAAAGGACATTACTTAAATGTTACAGCAGGAACTTGTGAAGAAATGATCAAACGTGCTGCTTGTGCTAAAGATTTAGGTGTACCTATTGTTATGCATGACTACCTAACAGGTGGTTTCACAGCAAACACGTCTCTATCTTCATACTGTCGTGATAATGGTTTACTTTTACACATTCACCGTGCAATGCACGCTGTAATTGACCGTCAAAGAAATCACGGAATCCACTTCCGTGTTCTAGCTAAAGCATTACGTCTATCTGGGGGTGATCACTTACACTCAGGTACT	0.8144	0.2708	0.018	Chlorophyta;Chlorophyceae;Sphaeropleales;Dictyococcaceae;Dictyococcus;Dictyococcus varians	1.65662e-113	0.8902
rbcL_224608	TTATTTGTAGCAGAAGCTATTTATAAAGCACAAGCAGAAACTGGAGAAATTAAAGGACATTATTTGAATGCTACTGCTGGTACTTCTGAAGAAATGATTAAAAGAGCAGAATACGCTAAAGAATTAGGTGTACCAATTATTATGCATGACTATTTAACAGGTGGTTTTACAGCTAATACAAGCTTATCTCATTATTGCCGTGACAATGGTCTTCTTTTACATATTCACCGTGCTATGCACGCAGTTATTGATAGACAGAAAAATCATGGTATCCATTTCCGTGTTTTAGCTAAAGCTTTACGCTTATCTGGTGGAGACCATATTCACTCTGGTACT	1	0.2083	0.0071	Streptophyta;Zygnemophyceae;Zygnematophycidae;Zygnematales;Zygnemataceae;Spirogyra;unclassified Spirogyra;Spirogyra sp.	3.27087e-175	1
rbcL_2084561	CTTTTCGTAGCTGAAGCTTGTTACAAAGCTCAAGCTGAAACTGGTGAAATTAAAGGTCACTACTTAAATACAACAGCCGGAACTTGTGAAGAAATGCTTAAACGTGCAGCTTGTGCGAAAGATTTCGGTGTTCCTATTGTAATGCACGACTACTTAACTGGTGGTTTCACTGCAAACACATCTTTAGCTTCTTACTGTCGCGACCATGGTATGCTTTTACACATTCACCGTGCGATGCACGCTGTAATTGACCGTCAAAGAAACCACGGTATTCACTTCCGTGTTTTAGCTAAAGCTTTACGTCTATCTGGGGGTGACCATTTACACTCAGGGACA	0.8818	0.2292	0.0231	Chlorophyta;Chlorophyceae;Sphaeropleales;Scenedesmaceae;Scenedesmus;Scenedesmus bijugus	1.65662e-113	0.8902
rbcL_2247102	TTATTCGTAGCAGAAGCTATTTACAAATCTCAAGCTGAAACAGGTGAAATTAAAGGGCACTATTTAAACGCTACTGCTGGACATTGTGATGAAATGATCAAACGTGCACAATTAGCTAAAGATCTTGGTATGCCAATTGTTATGCACGATTATCTTACTGGTGGTTTTACTGCAAACACTACTTTAGCTCATTTCTGTCGTGATAATGGTTTATTACTTCACATTCACCGTGCAATGCACGCTGTAATTGATCGTCAAAGAAACCATGGTATGCACTTCCGTGTTTTAGCAAAAGCTCTTCGTTTATCTGGTGGTGACCACCTTCACTCTGGAACA	0.9575	0.2083	0.0067	Chlorophyta;Chlorophyceae;OCC clade;Chaetophorales;Chaetophoraceae;Diplosphaera;unclassified Diplosphaera;Diplosphaera sp.	1.53259e-168	0.9881
rbcL_2225528	CTTTTCGTTGCAGAAGCTATTTACAAATCTCAAGCTGAGACAGGTGAGGTTAAGGGTCACTACCTAAACGCGACTGCTGGTACTTGTGAAGAGATGCTAAAACGTGCTGAGTCTGCTAAAGACTTTGGTGTTCCAATCGTTATGCATGACTACCTAACTGGTGGTTTCACTGCAAACACTTCATTGGCACACTACTGCCGTGACAACAGCCTTTTGCTTCACATTCACCGTGCGATGCACGCTGTTATTGACCGTCAGCGTAACCACGGTATGCACTTCCGTGTTCTTGCGAAAGCTCTTCGTTTGTCTGGTGGTGACCACCTTCACTCAGGTACC	0.9568	0.2083	0.0076	Chlorophyta;Trebouxiophyceae;Trebouxiophyceae incertae sedis;Elliptochloris clade;Coccomyxa;Coccomyxa simplex	3.27087e-175	1
rbcL_1501920	CTATTTGTGGCTGAGGCTATATATAAAGCTCAAGCAGAAACAGGTGAAATTAAAGGGCATTATTTAAATGCAACAGCTGGAACTTGTGAGGAAATGATTAAACGTGCAGTATGTGCAAAAGAATTAGGTGTACCTATTATTATGCACGACTACTTAACTGGAGGTTTCACTGCTAACACTAGCCTTTCAAATTACTGTCGTGACCACGGACTTCTTCTACACATTCACCGTGCTATGCACGCAGTTATTGACCGTCAGCGAAATCACGGAATCCACTTCCGCGTGCTAGCAAAAGCACTACGTATGTCTGGTGGTGACCACTTACACTCAGGTACT	1	0.1875	0.0082	Chlorophyta;Chlorophyceae;OCC clade;Oedogoniales;Oedogoniaceae;Oedogonium;Oedogonium cardiacum	7.23207e-157	0.9673
rbcL_2126871	CTTTTCGTTTCTGAAGCAATCTACAAAGCTCAAGCTGAAACGGGAGAAATTAAAGGGCATTATCTAAACGTAACTGCTGCTACTTCTGAAGAAATGCTTAAACGTGCTGCATGTGCAAAAGATATGGGTGTACCAATCATTATGCATGATTACATCACTGGTGGTTTCACTGCCAATACTTCTTTAGCGCACTACTGTCGTGATAATGGTCTTTTACTTCATATTCACCGTGCAATGCATGCTGTAATTGATCGTCAAAGAAACCATGGTATTCACTTCCGTGTTTTAGCGAAAGCTTTACGTCTTTCTGGTGGAGATCATTTACATTCAGGAACA	1	0.1875	0.0075	Chlorophyta;Chlorophyceae;Protosiphonales;Protosiphonaceae;Chlorochytrium;Chlorochytrium lemnae	1.69216e-98	0.8685
rbcL_846174	CTTTATTGTATGGAAGGTATTAACCGTGCTGTTGCAGCAACTGGTGAAGTTAAAGGTTCATACTTAAATATTACTGCTGGTACTATGGAAGAAATGTACACACGTGCTGAATATGCTAAATCAATAGGTTCAATCATTGTTATGATCGATCTTGTAATTGGCTATACAGCTATTCAAAGTATGGCTATATGGGCACGCGCTAATGATATGATTTTACATTTACATCGTGCTGGTAATTCTACATATGCTCGCCAAAAAAACCATGGTATTAACTTCCGTGTAATTTGCAAATGGATGCGAATGGCTGGTGTGGATCATATTCATGCGGGTACT	1	0.1875	0.008	Stramenopiles;Ochrophyta;Phaeothamniophyceae;Pleurochloridellales;Pleurochloridellaceae;Pleurochloridella;Pleurochloridella botrydiopsis	1.28612e-104	0.8765
rbcL_2235271	CTTTTTGTAGCTGAAGCTATTTACAAATCTCAATCTGAAACTGGTGAAGTAAAAGGTCATTACCTAAATGCTACTGCTGGTACTTGTGAAGAGATGATGAAACGTGCGGCTGTAGCAAAAGATCTTGGTGTACCGATCATTATGCACGATTACCTAACAGGTGGTTTCACAGCAAACACAACATTATCACATTACTGTCGTGATGAAGGACTACTATTACATATTCACCGTGCAATGCATGCGGTTATTGACCGTCAAAGAAATCACGGTATTCACTTCCGTGTACTAGCAAAAGCACTACGTTTATCAGGTGGTGACCATCTACACTCAGGTACT	1	0.1458	0.032	Chlorophyta;Trebouxiophyceae;Trebouxiophyceae incertae sedis;Watanabea clade;Chloroidium;Chloroidium viscosum	3.27087e-175	1
Seq718463	CTTTACTGTATGGAAGGTATTAACCGTTCTTCAGCTGCTACAGGTGAAGTTAAAGGTTCTTACTTAAACATTACGGCTGCTACAATGGAAGGTATGTATGAACGTGCTGAATACGCAAAAACAATTGGTTCTATCATTGTTATGATTGACCTTGTAATTGGTTATACAGCTATTCAATCAATGGGTATTTGGGCTCGTAACAATGATATGATCCTTCACTTACACCGTGCAGGTAACTCAACTTACGCTCGTCAAAAAAATCATGGTATCAACTTCCGTGTAATTTGTAAGTGGATGCGTATGGCTGGTGTGGATCACATTCATGCTGGTACT	1	0.125	0.0451	Stramenopiles;Ochrophyta;Xanthophyceae;Mischococcales;Centritractaceae;Bumilleriopsis;unclassified Bumilleriopsis;Bumilleriopsis sp.	1.60588e-128	0.9189
sediments+water
ID	Rep. Seq	A	B	p.value	Taxonomy	blastn e-value	blastn id%
rbcL_2249903	CTTTTCTGTGCTGAAGCTATCTACAAAGCTCAAGCAGAAACAGGCGAAGTTAAAGGTCACTACTTAAACACAACTGCTGGTACTTCTGAAGAAGTTCTTAAACGTGCTGCTTGTGCTAAAGATTTCGGTGTATCTATCGTTATGCATGACTACTTAACAGGTGGTTTTACTACTAACACTTCATTAGCTAACTACTGTCGTGATAATGGTTTATTATTACACATTCACCGTGCTATGCACGCTGTAATTGACCGTCAAAGAAACCACGGTATCCACTTCCGTGTTTTAGCTAAAGCTCTTCGTTTATCTGGTGGTGACCACCTTCACTCTGGTACT	0.8626	0.4375	0.0004	Chlorophyta;Chlorophyceae;Chlamydomonadales;Chlamydomonadaceae;Chlamydomonas;unclassified Chlamydomonas;Chlamydomonas sp.	9.69211e-131	0.9268
rbcL_2252311	TTATTTGTTGCTGAAGCTATTTATAAATCTCAAGCTGAGACTGGTGAAATTAAAGGTCACTATTTAAATGCAACAGCAGCTACAAATGAAGAAGTACTAAAACGTGCAGAATTAGCTAAAGATCTTGGTGTACCAATCATTATGCACGATTACCTTACTGGTGGTTTTACTACAAATACTACTTTAGCGCATTATTGTCGTGATGAGGGTTTATTACTACACATTCACCGTGCAATGCACGCTGTAATTGACCGTCAAAAAAATCATGGTATGCACTTCCGTGTTTTAGCAAAAGCTCTTCGTTTATCTGGGGGTGACCATTTACACTCAGGTACT	0.9688	0.3333	0.0002	Chlorophyta;Trebouxiophyceae;Chlorellales;Chlorellaceae;Auxenochlorella;Auxenochlorella protothecoides	3.27087e-175	1
rbcL_225475	TTGTTTGTAGCAGAAGCTATATACAAAGCACAAGCAGAAACCGGAGAAATCAAAGGACATTATTTGAATGCTACTGCTGGTACCTGTGAAGAAATGATGAAAAGAGCAGAATATGCTAAAGAACTAGGCGTACCAATTATTATGCATGACTATTTGACAGGTGGGTTTACAGCTAATACTAGCTTAGCTCATTATTGCCGCGATAATGGTCTTCTTCTACATATTCACCGTGCTATGCACGCAGTTATAGATAGACAGAAAAATCACGGTATACACTTTCGCGTATTAGCTAAAGCTTTACGTATGTCTGGTGGAGACCATATTCACTCTGGTACT	0.995	0.3125	0.0007	Streptophyta;Zygnemophyceae;Zygnematophycidae;Zygnematales;Zygnemataceae;Spirogyra;unclassified Spirogyra;Spirogyra sp.	1.52179e-173	0.997
rbcL_2231728	CTATTCGTAGCTGAAGCATGCTACAAAGCACAAGCTGAAACTGGTGAAATTAAAGGTCACTACCTGAACGCAACTGCTGCTACTTCAGAAGAAATGCTGAAACGTGCAGAATCTGCTCGTGACTTCGGTGTACCGATCATCATGCATGACTACATCACTGGTGGTTTCACTGCTAACACTTCATTAGCTCACTACTGTCGTGACAACGGTCTTCTTCTTCACATTCACCGTGCGATGCACGCGGTTATTGACCGTCAGAAAAACCACGGTATCCACTTCCGTGTTTTAGCTAAAGCATTACGTATGTCAGGTGGTGACCACCTTCACTCAGGTACT	0.934	0.2708	0.0099	Chlorophyta;Trebouxiophyceae;Trebouxiophyceae incertae sedis;Choricystis clade;Choricystis;unclassified Choricystis;Choricystis sp.	2.73317e-121	0.9045
rbcL_2191870	CTTTTCGTAGCTGAAGCTTGTTACAAAGCTCAAGCAGAAACTGGTGAAATTAAAGGGCACTACTTAAATGCAACAGCTGGTACTTGTGAAGAAATGCTTAAACGTGCTGCTTGTGCTAAAGACTTTGGTGTACCTATTATTATGCATGACTACCTAACTGGTGGTTTTACTGCAAACACTTCTTTATCTAACTATTGTCGTGACCACGGACTTTTATTACACATTCACCGTGCAATGCATGGTGTAATTGACCGTCAAAGAAACCACGGGATTCACTTCCGTGTTCTAGCTAAAGCTTTACGTTTATCTGGGGGTGACCACTTACACTCAGGTACA	0.8774	0.2708	0.0148	Chlorophyta;Chlorophyceae;Sphaeropleales;Dictyococcaceae;Dictyococcus;Dictyococcus varians	2.7139e-126	0.9134
rbcL_2229231	TTATTCGTAGCTGAAGCTATCTACAAAGCACAATCGGAAACAGGTGAAGTTAAAGGGCACTACTTAAACGCTACTGCTGCTACTGCAGAAGAAATGTTAAAACGTGCACAATGTGCTAAAGAATTTGGTGTACCAATTATTATGCATGACTACTTAACAGGTGGTTTTACGGCTAACACTTCATTAGCTCTATACTGTCGTGACCATGGTTTATTATTACACATTCACCGTGCTATGCACGCTGTAATTGACCGTCAAAGAAACCACGGTATTCACTTCCGTGTTTTAGCTAAAGCTTTACGTATGTCAGGTGGTGACCACTTACACTCTGGTACT	0.9467	0.2292	0.0091	Chlorophyta;Chlorophyceae;Protosiphonales;Protosiphonaceae;Chlorochytrium;Chlorochytrium lemnae	3.27087e-175	1
rbcL_2235939	CTATTTGTTGCAGAAGCAATTTACAAATCTCAATCAGAAACAGGTGAAATTAAAGGACATTATTTAAACGCTACTGCAGCAACTTGTGAAGAAATGCTAAAACGTGCTGAATTCGCTAGAAATCTTGGTGTACCTATTGTTATGCACGATTATTTAACTGGTGGTTTTACTGCAAATACTAGTTTAGCACATTACTGTCGTGATAATGGTTTATTACTTCACATTCATAGAGCTATGCATGCTGTAATTGACCGTCAAAAAAATCACGGGATGCATTTCCGTGTTCTAGCAAAAGCTCTTCGTTTATCTGGTGGTGATCATCTTCATTCTGGTACT	0.9358	0.2292	0.0094	Chlorophyta;Chlorophyceae;Sphaeropleales;Radiococcaceae;Neocystis;unclassified Neocystis;Neocystis sp.	5.91627e-118	0.8988
rbcL_2251790	TTATTCGTTGCTGAAGCTATTTATAAAGCTCAATCAGAAACTGGTGAGATTAAAGGTCACTATTTAAATGCAACAGCAGCTACTTCTGAAGAAATGCTGAAACGTGCAGAATGTGCAAAAGATCTTGGTATGCCAATTATCATGCACGATTATATCACTGGTGGTTTCACTGCAAACACAAGTTTAGCTCACTACTGTCGTGATAATGGTCTTTTACTTCATATTCACCGTGCAATGCACGCTGTTATTGACCGTCAAAGAAACCATGGTATTCACTTCCGTGTTTTAGCGAAAGCTCTTCGTTTATCTGGTGGTGATCATTTACATTCTGGAACT	1	0.2083	0.0041	Chlorophyta;Trebouxiophyceae;Chlorellales;Chlorellaceae;Chlorella clade;Chlorella;unclassified Chlorella;Chlorella sp.	1.63335e-123	0.908
rbcL_2265648	TTATTTGTAGCTGAAGCAATTTACAAATCTCAATCTGAAACAGGTGAAATTAAAGGGCATTACTTAAATGCAACTGCTGGACACGTTGACGAAATGATGAAACGTGCAGCATTAGCAAAAGATCTTGGTATGCCAATTGTTATGCATGACTACTTAACTGGTGGTTTCACTGCAAACACTACTTTATCACATTTCTGTCGTGATAACGGTTTATTATTACACATTCACCGTGCAATGCACGCTGTAATTGACCGTCAAAGAAACCATGGTATGCACTTCCGTGTTCTTGCTAAAGCACTTCGTTTATCTGGAGGAGATCATCTTCACTCAGGTACT	1	0.1875	0.0075	Chlorophyta;Trebouxiophyceae;Prasiolales;Prasiolaceae;Stichococcus;Stichococcus bacillaris	5.79203e-133	0.9254
Seq1876108	CTTTTTGTTGCAGAAGCAATATGTAAATCACAAGCTGAAACAGGTGAAGTTAAAGGTCACTATTTAAATGCTACAGCTGCAACAAGTGAAGAAATGATGAAACGTGCTGAATGTGCAAAAGAATTAGGTGTACCTATTATTATGCATGACTACTTAACAGGAGGTTTCACTTCAAACACAAGTTTAGCTCATTATTGTCGTGACAATGGTTTACTTTTACACATTCACCGTGCAATGCACGCAGTAATTGACCGTCAAAAAAATCACGGTATACATTTCCGCGTTTTAGCTAAAGCACTAAGAATGTCTGGTGGTGACCATTTACATTCTGGTACT	0.894	0.2083	0.022	Chlorophyta;Ulvophyceae;Scotinosphaerales;Scotinosphaeraceae;Scotinosphaera;unclassified Scotinosphaera;Scotinosphaera sp.	1.52179e-173	0.997
clutches+leaves+sediments
ID	Rep. Seq	A	B	p.value	Taxonomy	blastn e-value	blastn id%
rbcL_2251027	CTATTCGTTGCTGAAGCTACTTACAAAGCTCAATCTGAAACTGGTGAAGTAAAAGGTCACTACCTTAATGCTACTGCAGGTACTTCAGAAGAAATGTTAAAACGTGCACAATGTGCTAAAGAATTAGGTGTACCTATTATTATGCATGACTACCTAACAGGTGGTTTTACTGCTAATACTTCTTTAGCTTTATACTGTCGTGATCACGGTTTATTATTACACATTCACCGTGCTATGCACGCTGTAATTGACCGTCAAAGAAACCACGGTATCCACTTCCGCGTATTAGCTAAAGCTTTACGTTTATCAGGTGGTGACCATTTACACTCTGGTACT	0.9077	0.5921	0.0088	Chlorophyta;Chlorophyceae;Chlamydomonadales;Chlamydomonadaceae;Chlamydomonas;unclassified Chlamydomonas;Chlamydomonas sp.	7.43964e-137	0.9341
rbcL_2238235	CTATTCGTAGCAGAAGCGATTTACAAATCGCAAGCAGAAACTGGAGAAATTAAAGGTCATTACTTAAATGCTACTGCAGCAACTTGCGAAGAAATGCTGAAACGTGCAGAGTGTGCTAAAGATTTAGCTATGCCTATTATTATGCACGATTACTTAACTGGTGGTTTCACTGCAAATACTAGTTTAGCACAGTACTCTCGTGATAATGGTCTTTTACTACACATTCACCGAGCTATGCACGCGGTTATTGACCGTCAAAAAAATCATGGTATTCACTTCCGTGTTTTAGCAAAAGCTCTACGTCTATCTGGTGGGGATCATCTTCATTCAGGAACT	0.933	0.4079	0.0079	Chlorophyta;Trebouxiophyceae;Microthamniales;Microthamniaceae;Microthamnion;Microthamnion kuetzingianum	7.18108e-162	0.9762
rbcL_2257421	TGTTTCGTTTCAGAAGCAATCTACAAATCTCAAGCAGAAACAGGTGAAATTAAAGGTCACTACTTAAACGTTACTGCTGGAACTTGTGAAGAAATGCTAAAACGTGCAGAAGTTGCTGCTGGTTTTGGTGTTCCAATTGTTATGCACGATTACTTAACAGGTGGTTTCACTGCAAACACTTCTCTTTCAATCTACTGTCGTAACAACGGTCTTCTTCTTCATATTCACCGTGCAATGCACGCTGTTATTGACCGTCAAAGAAATCACGGGATTCACTTCCGTGTTTTAGCTAAAGCTCTTCGTATGTCAGGTGGTGATCACCTTCACTCAGGAACA	1	0.2237	0.0354	Chlorophyta;Chlorodendrophyceae;Chlorodendrales;Chlorodendraceae;TetrasLelmis;TetrasLelmis convolutae	1.28974e-109	0.8879
clutches+leaves+water
ID	Rep. Seq	A	B	p.value	Taxonomy	blastn e-value	blastn id%
Seq1231868	CTTTACTGTGTTGAAGGTATTAACCGTTCATCTGCATCTACAGGTGAAGTTAAAGGTTCTTACTTAAACGTAACAGGTGGTACAATGGAAGACATGTACGAACGTGCTGAATACGCAAAAACTTTAGGCTCAATCATTATTATGATCGACCTTGTAATTGGTTACAGTGCTATCCAATCAATGGGTATTTGGAGTCGTAAAAATGACATGATCCTTCACTTACACCGTGCTGGTAACTCAACTTACGCACGTCAAAAAAACCACGGTATTAACTTCCGTGTAATTTGTAAGTGGATGCGTATGGCTGGTGTTGACCACATCCACGCAGGTACT	0.9852	0.3421	0.0032	Stramenopiles;Ochrophyta;Xanthophyceae;Tribonematales;Tribonemataceae;Tribonema;Tribonema affine	7.01055e-172	0.997
rbcL_1375442	CTTTACTGTATGGAAGGTATTAACCGTTCTTCAGCTGCTACAGGTGAAGTTAAGGGTTCATACTTAAACATTACTGCTGGTAACATGGAAGACATGTATGAACGTGCTGAATACGCAAAAACAATCGGTTCTATCATTGTTATGATCGATCTTGTAATTGGTTATACAGCTATCCAATCTATGGGTATTTGGGCTCGTAAAAATGACATGATCCTTCACTTACACCGTGCAGGTAACTCAACTTACGCTCGTCAAAAGAACCATGGTATCAACTTCCGTGTAATTTGTAAGTGGATGCGTATGGCTGGTGTGGATCACATTCACGCGGGTACA	0.9772	0.2632	0.0344	Stramenopiles;Ochrophyta;Xanthophyceae;Tribonematales;Xanthonemataceae;Xanthonema;Xanthonema debile	5.73506e-133	0.9277
leaves+sediments+water
ID	Rep. Seq	A	B	p.value	Taxonomy	blastn e-value	blastn id%
rbcL_2242221	CTTTTCGTAGCAGAAGCAATCTATAAATCACAAGCTGAAACAGGTGAAGTTAAAGGTCACTATTTAAATGCTACAGCTGCAACAAGTGAAGAAATGATGAAACGTGCTGAATGTGCAAAAGAATTAGGTGTACCGATTATTATGCATGACTACTTAACAGGAGGTTTCACTTCGAACACTAGTTTAGCTCATTATTGTCGTGACAATGGTTTACTTTTACACATTCACCGTGCAATGCACGCAGTAATTGACCGTCAAAAAAATCATGGTATTCATTTCCGCGTTTTAGCTAAAGCTTTAAGAATGTCTGGTGGTGACCATTTACATTCTGGTACT	0.9715	0.3889	0.0019	Chlorophyta;Ulvophyceae;Scotinosphaerales;Scotinosphaeraceae;Scotinosphaera;Scotinosphaera lemnae	3.27087e-175	1
rbcL_2297772	CTTTTCGTAGCTGAAGCTTGTTACAAAGCTCAAGCCGAAACTGGTGAAATTAAAGGTCACTACCTTAATACAACAGCTGGAACTTGTGAAGAAATGCTTAAACGTGCTGCTTGTGCGAAAGATTTCGGTGTACCTATTGTAATGCACGACTACTTAACAGGTGGTTTCACTGCAAACACATCTTTAGCTTCTTACTGTCGTGACCATGGTATGCTTTTACACATTCACCGTGCAATGCACGCTGTAATTGACCGTCAAAGAAACCACGGTATTCATTTCCGTGTTTTAGCTAAAGCTTTACGTTTATCTGGGGGTGACCATTTACACTCAGGGACA	0.9508	0.2639	0.0241	Chlorophyta;Chlorophyceae;Sphaeropleales;Dictyococcaceae;Dictyococcus;Dictyococcus varians	1.27162e-119	0.9036
rbcL_2264568	CTTTTCGTAGCTGAAGCTTGTTATAAAGCTCAAGCAGAAACTGGTGAAATTAAAGGGCACTACTTAAACGCAACAGCTGGTACTTGCGAAGAAATGCTTAAACGTGCTGCTTGTGCTAAAGATTTCGGTGTACCTATTGTTATGCATGACTACCTAACTGGTGGTTTCACTGCAAACACTTCTTTATCTCACTACTGTCGTGACAACGGACTTTTATTACACATTCACCGTGCAATGCATGGTGTAATTGACCGTCAAAGAAACCACGGGATTCACTTCCGTGTTTTAGCTAAAGCTTTACGTTTATCTGGGGGTGACCACTTACACTCAGGTACA	1	0.2222	0.0226	Chlorophyta;Chlorophyceae;Sphaeropleales;Dictyococcaceae;Dictyococcus;Dictyococcus varians	1.23614e-139	0.9373
rbcL_2292372	CTTTTCGTAGCTGAAGCTTGTTACAAAGCTCAAGCAGAAACTGGTGAAATTAAAGGGCATTACCTAAATGCTACAGCTGGGACTTGCGAAGAAATGCTTAAACGTGCTGCTTGTGCGAAAGATTTCGGTGTTCCTATTGTTATGCATGACTACCTTACAGGTGGTTTCACTGCAAATACTTCTTTATCTAATTACTGTCGTGATCACGGACTTCTTTTACACATTCACCGTGCAATGCATGGTGTAATTGACCGTCAAAGAAACCACGGGATTCACTTCCGTGTTTTAGCTAAAGCTTTACGTTTATCTGGAGGTGACCACTTACACTCAGGTACT	1	0.2222	0.0175	Chlorophyta;Chlorophyceae;Sphaeropleales;Dictyococcaceae;Dictyococcus;Dictyococcus varians	7.43964e-137	0.9315

## Sheet: 18S all samples
clutches
ID	Rep. Seq	A	B	p.value	Taxonomy	blastn e-value	blastn id%
18S_2491746	GCTCCTACCGATTGGGTGTGCTGGTGAAGTGTCGGGATTGGCTTTAATTGGTGGCAACACCGATTTTAGCTGAGAACGTCATTAAACCCTCCCACCTAGAGGAAGGAGAAGTCGTAACAAGGTTTCC	1	0.5357	0.0001	Viridiplantae;Chlorophyta;core chlorophytes;Chlorophyceae;Chlamydomonadales;unclassified Chlamydomonadales	9.43933e-44	0.9843
18S_325969	GCACCTACCGATTGAATGGTCCGGTGAAGCCTCGGGATTGTGGTGAATTTCCTTTACTGGGAGTTCATTGCGAGAACTTGTCTAAACCTTATCATTTAGAGGAAGGTGAAGTCGTAACAAGGTTTCC	0.9499	0.5357	0.0001	Stramenopiles;Ochrophyta;Bacillariophyta;unclassified Bacillariophyta	1.22738e-44	0.9921
18S_1671166	GCTCCTACCGATTTCGAGTGCTCCGGTGAACCTTTTGGACTGCGCGGTCCTCGTGGCCGTGCGGAAAATCAAGTAAACCATATCACTTAGAGGAAGGAGAAGTCGTAACAAGGTTTCC	1	0.5	0.0001	Alveolata;Ciliophora;Intramacronucleata;Spirotrichea;Stichotrichia;Sporadotrichida;Oxytrichidae;Hemiurosomoida;Hemiurosomoida longa	1.01503e-40	0.9915
Seq1326969	GCACCTACCGATTGAATGATTCGGTGAAAATTCCGGACTGTGGCTCGGACGCCCTCGGGCGACCTTGCTGTAGGAAGTTATTTAAACCTCATCATTTAGAGGAAGGTGAAGTCGTAACAAGGTTTCC	0.8883	0.4643	0.0001	Stramenopiles;Ochrophyta;Synurophyceae;Synurales;Mallomonadaceae;Mallomonas;unclassified Mallomonas;Mallomonas sp.;Mallomonas sp.	1.22738e-44	0.9921
18S_434223	GCTCCTACCGATTGGGTGTGCTGGTGAAGTGTTCGGATTGGTTTCAGTTGATGGCAACATCGGCTGTTGCTGAGAAGATCATTAAACCCTCCCACCTAGAGGAAGGAGAAGTCGTAACAAGGTTTCC	0.8805	0.4643	0.0007	Viridiplantae;Chlorophyta;core chlorophytes;Chlorophyceae;Chlamydomonadales;Chlamydomonadaceae;Chloromonas;Chloromonas subdivisa	1.59595e-45	1
18S_2468471	GCTCCTACCGATTGGGTGTGCTGGTGAAGTGTTCGGATTGGCCCCTATTGGTGGCAACACTGATTGGAGCCGAGAAGATCATTAAACCCTCCCACCTAGAGGAAGGAGAAGTCGTAACAAGGTTTCC	0.8268	0.4643	0.0002	Viridiplantae;Chlorophyta;core chlorophytes;Chlorophyceae;Chlamydomonadales;Chlamydomonadaceae;Chloromonas;Chloromonas oviformis	1.59595e-56	1
18S_2843090	GCTCCTACCGATTGGGTGTGCTGGTGAAGTGTTCGGATTGGCCCCGGGGCGTGGCAACACGCTTCGGAGCCGAAAAGATCATTAAACCCTCCCACCTAGAGGAAGGAGAAGTCGTAACAAGGTTTCC	0.9601	0.3929	0.0001	Viridiplantae;Chlorophyta;core chlorophytes;Chlorophyceae;Chlamydomonadales;Chlamydomonadaceae;Chloromonas;Chloromonas fonticola	3.30205e-40	0.9528
18S_2843489	GCTCCTACCGATTGGGTGTGCTGGTGAAGTGTTCGGATTGGCCCCGGCTGGTGGCAACACTGGCCGGAGCCGAAAAGATCATTAAACCCTCCCACCTAGAGGAAGGAGAAGTCGTAACAAGGTTTCC	0.9799	0.3571	0.0001	Viridiplantae;Chlorophyta;core chlorophytes;Chlorophyceae;Chlamydomonadales;Chlamydomonadaceae;Chlamydomonas;Chlamydomonas acidophila	1.59595e-45	1
18S_277675	GCTTGTAGTAACGAATGGTCTGGTGAACCTTCTGGACTGCGGCAGCAATGCTGCGGAAAAATAAGTAAACCCTACCATTTGGAACAACAAGAAGTCGTAACAAGGTATCT	1	0.3214	0.0003	Alveolata;Ciliophora;Intramacronucleata;Oligohymenophorea;Hymenostomatida;Tetrahymenina;Tetrahymenidae;Tetrahymena;Tetrahymena tropicalis	3.99732e-38	1
18S_2842984	GCTCCTACCGATTGGGTGTGCTGGTGAAATGCTCGGATTGGTTTCAGATGGGGCAACCTAGCTGAGACTGAGAAGTTCATTAAACCCTCCCACCTAGAGGAAGGAGAAGTCGTAACAAGGTTTCC	1	0.3214	0.0002	Viridiplantae;Chlorophyta;core chlorophytes;Chlorophyceae;Chlorosarcinales;Chlorosarcinaceae;Neochlorosarcina;Neochlorosarcina negevensis	9.12984e-44	0.992
18S_2438258	GCACCTACCGATTGAATGGTCCGGTGAAGCCTCGGGATTGTGGTGAGTTCCCTTTATTGGGAGTTCCTCGCGAGAACTTGTCTAAACCTTATCATTTAGAGGAAGGTGAAGTCGTAACAAGGTTTCC	0.9583	0.3214	0.0002	Stramenopiles;Ochrophyta;Bacillariophyta;unclassified Bacillariophyta	1.22738e-44	0.9921
Seq1614787	GCACCTACCGATTGAATGGTCCGGTGAGGCCTCGGGATTGTGACCAGTTCACTTCATTGTGAGCTGGTTGTGAGAACTTGTCCAAACCTTATCATTTAGAGGAAGGTGAAGTCGTAACAAGGTTTCC	0.9297	0.3214	0.0004	Stramenopiles;Ochrophyta;Bacillariophyta;Bacillariophyceae;Bacillariophycidae;Naviculales;Naviculaceae;Navicula;Navicula cryptocephala	1.59595e-45	1
18S_2233730	GCACCTACCGATTGAATGATTCGGTGAAACTTTCAGACCGACATGAAGACACCCTCGGGTGACTTCGTATTGGGAAGTTATTTAAACCTAATCATTTAGAGGAAGGTGAAGTCGTAACAAGGTTTCC	0.9056	0.3214	0.0007	Stramenopiles;Ochrophyta;Chrysophyceae;Chromulinales;Chromulinaceae;Chromulina;Chromulina chionophila	1.22738e-44	0.9921
Seq1627913	GCTCCTACCGATTTCGAGTGGTCCGGTGAACCTTTTGGACTGCGCAGGCCTCGTGCCTGAGCGGAAAATCAAGTAAACCATATCACTTAGAGGAAGGAGAAGTCGTAACAAGGTTTCC	1	0.2857	0.0004	Alveolata;Ciliophora;Intramacronucleata;Spirotrichea;Stichotrichia;unclassified Stichotrichia;Stichotrichia sp.	1.66487e-38	0.9748
Seq55507	GCACCTACCGATTGAATGGTTCGGTGAAATCTTCGGATCAGGAGGCTGGCCTTCTGGGTTAGTTTTTTGAGAAGTTGATTAAACCTCACTATTTAGAGGAAGGTGAAGTCGTAACAAGGTTTCC	1	0.2857	0.0002	Stramenopiles;Pelagophyceae;Pelagomonadales;Pelagomonas;Pelagomonas calceolata	2.20451e-27	0.8583
18S_1508313	GCTGCTACCGATTGAATGGCTTAGTGAGCTTCAGAGACTGGGTGCATTTGGGGGTAAAACCTCGGTGTATCTGGGAACTGAATCAAACTTGATCATTTAGAGGAAGCAAAAGTCGTAACAAGGTTTCC	1	0.25	0.0011	Fungi; Fungal sp	1.98503e-38	0.9664
18S_2233815	GCTCCTACCGATTGGGTGTGCTGGTGAAGTGTTCGGATTGGCTCCGGGTGGTGGCAACACTGTCCGAGGCCGAAAAGAACATTAAACCCTCCCACCTAGAGGAAGGAGAAGTCGTAACAAGGTTTCC	1	0.2143	0.0038	Viridiplantae;Chlorophyta;core chlorophytes;Chlorophyceae;Chlamydomonadales;Chlamydomonadaceae;Oophila sp.	1e-56	1
18S_2468401	GCACCTACCGATTGAATGGTTCGGTGAAACTTTCGGACTGCAAGATGGACGCCTTCGGGCGACCACCATGCGGGAAGTTATTTAAACCTCATCATTTAGAGGAAGGTGAAGTCGTAACAAGGTTTCC	1	0.2143	0.0033	Stramenopiles;Ochrophyta;Chrysophyceae;Hibberdiales;Hibberdiaceae;Hibberdia;Hibberdia magna	1.15512e-36	0.9213
18S_2501171	GCTCCTACCGATTGGGTGTGCTGGTGAAGATTTCGGATTGGCGCCAATGCGGGGAAACTCACGTTGTTGCTGAGAAGAACTTTAAACCCTCCCACCTAGAGGAAGGAGAAGTCGTAACAAGGTTTCC	1	0.2143	0.0004	Viridiplantae;Chlorophyta;core chlorophytes;Chlorophyceae;Chlamydomonadales;Chlorococcaceae;Chlorococcum;unclassified Chlorococcum;Chlorococcum sp.	1.22738e-44	0.9921
18S_2886610	GCTCCTACCGATTGGGTGTGCTGGTGAAGTGTTCGGATTGGCTTCGGCTGGTGGCAACACCGGCCAGAGCCGAAAAGATCATTAAACCCTCCCACCTAGAGGAAGGAGAAGTCGTAACAAGGTTTCC	1	0.2143	0.001	Viridiplantae;Chlorophyta;core chlorophytes;Chlorophyceae;Chlamydomonadales;Chlamydomonadaceae;Chlamydomonas;Chlamydomonas acidophila	5.58293e-42	0.9685
18S_9875	GCACCTACCGATTGAATGGTCCGGTGAAGCCTCGGGATTGTGGCCAGTTCACTTTATTGGGAGTTGGCTGTGAGAACTTGTCTAAACCTTATCATTTAGAGGAAGGTGAAGTCGTAACAAGGTTTCC	0.8546	0.25	0.0064	Stramenopiles;Ochrophyta;Bacillariophyta;Bacillariophyceae;Bacillariophycidae;Naviculales;Naviculaceae;Navicula;Navicula tripunctata	1.59595e-45	1
18S_2656047	GCTAGTACCGATTGAATGGCTTAGTGAGACCTCCGGATTAGCGATTCATTGGTGGCAACACCATAGAACTGCCGAGAAGTTGGTCAAACTTGGTCATTTAGAGGAACTAAAAGTCGTAACAAGGTAACC	0.9285	0.2143	0.0046	Fungi;Fungi incertae sedis;Chytridiomycota;Chytridiomycota incertae sedis;Chytridiomycetes;Rhizophydiales;UebLelmesseromycetaceae;UebLelmesseromyces;UebLelmesseromyces harderi	7.49743e-43	0.969
18S_2468249	GCACCTACCGATTGAATGGTTCGGTGAAAATTTCGGACTGTAGTAGGAATGCCTTCGGGCAATCTTGCCGTGGGAAGTTATTTAAACCTCATCATTTAGAGGAAGGTGAAGTCGTAACAAGGTTTCC	0.9067	0.2143	0.0111	Stramenopiles;Ochrophyta;Chrysophyceae;Hibberdiales;Hibberdiaceae;Hibberdia;Hibberdia magna	1.50199e-37	0.9291
Seq1821054	GCACCTACCGATTGAATGATTCGGTGAAAATTCCGGACCGTGGCTCGGACGCCTTCGGGCGACCTTGCTGTGGAAAGATATTTAAACCTCATCATTTAGAGGAAGGTGAAGTCGTAACAAGGTTTCC	0.893	0.2143	0.0103	Stramenopiles;Ochrophyta;Synurophyceae;Synurales;Mallomonadaceae;Mallomonas;Mallomonas striata	7.25942e-43	0.9764
18S_293094	GCTACTACCGATTGAATGGCTTAGTGAGGCCTTGGGATTGTGGTTGGTTCAGCAATGGACTAGCCATGAGAACTTGTCCAAACTTGGTCATTTAGAGGAAGTAAAAGTCGTAACAAGGTTTCC	1	0.1786	0.0034	Fungi; Fungal sp	1.36155e-33	0.9386
18S_433320	GCACCTACCGATTGAATGGTTCGGTGAAAATTTCGGACTGTGACTGGAACGCCCCCGGGCGATCCTGTCGTGGGAAGTTATTTAAACCTCATCATTTAGAGGAAGGTGAAGTCGTAACAAGGTTTCC	1	0.1786	0.0026	Stramenopiles;Ochrophyta;Chrysophyceae;Hibberdiales;Hibberdiaceae;Hibberdia;Hibberdia magna	2.53948e-39	0.9449
Seq1942843	GCACCTACCGATTGAATGATTCGGTGAAAATCTCGGACTGTGGCTCGGACGCCTTCGGGCGACCTTGCTGTAGGAAGTTATTTAAACCTCATCATTTAGAGGAAGGTGAAGTCGTAACAAGGTTTCT	0.9367	0.1786	0.0089	Stramenopiles;Ochrophyta;Synurophyceae;Synurales;Mallomonadaceae;Mallomonas;Mallomonas akrokomos	4.42588e-45	1
18S_2224485	GCACCTACCGATTGAATGGTTCGGTGAAACTTTCGGACTGCGAGATGAACGCCTTCGGGCGATTATCACGTGGGAAGTTATTTAAACCTCATCATTTAGAGGAAGGTGAAGTCGTAACAAGGTTTCC	1	0.1429	0.0126	Stramenopiles;Ochrophyta;Chrysophyceae;Hibberdiales;Hibberdiaceae;Hibberdia;Hibberdia magna	1.50199e-37	0.9291
18S_282909	GTTGTTTCCGATGATGGTGCAATACAGGTGATCGGACTGATGGATGTTTCATCCGTCTGGAAGTTCACCGATATTATTTCAATAGAGGAAGCAAAAGTCGTAACAAGGTAACT	1	0.1429	0.0145	Euglenozoa;Kinetoplastida;Bodonidae;Neobodo;Neobodo curvifilus	1.9992e-39	1
Seq1585469	GCTCCTACCGATTGGGTGTGCTGGTGAAGTGTTCGGATTGGTTTTAGTTGATGGCGACATCGGCTATTACTGAGAAGATCATTAAACCCTCCCACCTAGAGGAAGGAGAAGTCGTAACAAGGTTTCC	0.8846	0.1429	0.0314	Viridiplantae;Chlorophyta;core chlorophytes;Chlorophyceae;Chlamydomonadales;Tetracystaceae;Tetracystis;Tetracystis vinatzeri	1.59595e-45	1
leaves
ID	Rep. Seq	A	B	p.value	Taxonomy	blastn e-value	blastn id%
18S_2784446	GCTCCTACCGATTGAATGTGCTGGTGAAGATTTCGGATTGGCTGTTTAGTTAGGTTTCCTAGCTTTACAGCTGAGAAGTTATTTAAACCCTCCCATTTAGAGGAAGGAGAAGTCGTAACAAGGTTTCC	0.9313	0.4783	0.0001	Viridiplantae;Chlorophyta;Ulvophyceae;OUU clade;Ulotrichales;Hazeniaceae;Hazenia;Hazenia basiliensis	5.84926e-46	1
18S_2763845	GCACCTACCGATTGAATGGTCCGGTGAAGCCTCGGGATTGTGGCCAGTGCCTTTGCGGGTGTTGGCTGCGAGAACTTGTCTAAACCTTATCATTTAGAGGAAGGTGAAGTCGTAACAAGGTTTCC	0.9264	0.3913	0.0001	Stramenopiles;Ochrophyta;Bacillariophyta;Bacillariophyceae;Bacillariophycidae;Naviculales;Naviculaceae;Mayamaea;Mayamaea atomus var. Atomus	9.12984e-44	0.992
Seq343785	GCTATTACCGATTGAGTGCTAAGGTGAACCTTCTCGATAGAGCAATCTAAAAATTAAGTAAACCTTAGCACTTAGAGGAAATAAAAGTCGTAACAAGGTTTCC	0.7599	0.3043	0.0019	Alveolata;Ciliophora;Intramacronucleata;Oligohymenophorea;Peritrichia;Sessilida;Vorticellidae;Vorticellides;Vorticellides aquadulcis	1.9368e-32	0.9709
Seq763646	GCTATTACCGATTGAGTGTAAAGGTGAACCTTCTCGATAGACGCAAGTTTAGAAATTAAGTAAACCTTTGCACTTAGAGGAAATAAAAGTCGTAACAAGGTTTCC	1	0.2174	0.0011	Alveolata;Ciliophora;Intramacronucleata;Oligohymenophorea;Peritrichia;Sessilida;Vorticellidae;Vorticellides;unclassified Vorticellides;Vorticellides sp.	5.82798e-36	1
18S_447390	GCTCCTACCGATTGGGTGTGCTGGTGAAGCGTTCGGATTGAGAGCGGTCGGGAGTCTCTCCTGCCGCTCCCGAGAAGTTCGTTAAACCCTCCCACCTAGAGGAAGGAGAAGTCGTAACAAGGTTTCC	0.7527	0.2609	0.0045	Viridiplantae;Chlorophyta;core chlorophytes;Chlorophyceae;OCC clade;Chaetophorales;Chaetophoraceae;Draparnaldia;Draparnaldia plumosa	1.59595e-45	1
18S_1633640	GCACCTACCGATTGAATGGTCCGGTGAAACTCTCGGATCGTGGTCGAATGCCTCTTCACGGGGGCGTCGACCGCGAGAAGTTATTTTAACCTTATCATTTAGAGGAAGGTGAAGTCGTAACAAGGTTTCC	0.8701	0.2174	0.0063	Stramenopiles;Bigyra;Opalozoa;Bicosoecida;Bicosoecidae;Bicosoeca;Bicosoeca petiolata	3.16304e-28	0.8462
18S_1802825	GCTACTACCGATTGAATGGCTTAGTGAGGCCTTGGGATTAGCAGCTGGTCTGGCAACAGAGCCAGCTGCCAAGAACTTGGTCAAACTTGGTCATTTAGAGGAAGTAAAAGTCGTAACAAGGTTTCC	1	0.1739	0.0064	Fungi; Fungal sp	8.47681e-32	0.8915
18S_2883264	GCTCCTACCGATTGGGTGTGCTGGTGAAGTGTTCGGATTGGAGTCAGCGGTTGGCAACTTCTGCTGTCACCGAGAAGAACATTAAACCCTCCCACCTAGAGGAAGGAGAAGTCGTAACAAGGTTTCC	0.6273	0.2609	0.0456	Viridiplantae;Chlorophyta;core chlorophytes;Chlorophyceae;Chlamydomonadales;Chlorococcaceae;Neospongiococcum;Neospongiococcum alabamense	9.43933e-44	0.9843
18S_1149688	GCTCCTACCGATTTCGAGTGGTCCGGTGAGCCTTTTGGACCAGGAAGCAATTTCTGTAAATCAAGCAAACCTTATCACTTAGAGGAAGGAGAAGTCGTAACAAGGTTTCC	1	0.1304	0.0376	Alveolata;Ciliophora;Intramacronucleata;Spirotrichea;Hypotrichia;Euplotida;Aspidiscidae;Aspidisca;Aspidisca fusca	1.71119e-27	0.9027
Seq139878	GCTCCTACCGATTGGGTGTGCTGGTGAAGTGTTCGGATTGGCTTAGCTTGGGGCAACCTGGGCTTTGCTGAAAAGTTCATTAAACCCTCCCACCTAGAGGAAGGAGAAGTCGTAACAAGGTTTCC	1	0.1304	0.0375	Viridiplantae;Chlorophyta;core chlorophytes;Chlorophyceae;Chlamydomonadales;Volvocaceae;Lobomonas;Lobomonas rostrata	9.12984e-44	0.992
Seq1927852	GCACCTACCGATTGAACGATTCGGTGAAGATTTTGGACCGTGGCTTTGCTGGTTTATTCTGGCGCTGTCGTGGGAAGCTATCTAAACCTCATCGTTTAGAGGAAGGTGAAGTCGTAACAAGGTTTCC	1	0.1304	0.035	Stramenopiles;Chrysomerophyceae;Chrysomeridales;Chrysomeridaceae;Giraudyopsis;Giraudyopsis stellifera	1.50199e-37	0.9291
18S_54560	GCTCCTACCGATTTCGAGTGGTCCGGTGAACCTTTTGGACAGCGATGAGTCTCGTGCTTGTTGCTGGAAGTCAAGTAAATCTTATCACTTAGAGGAAGGAGAAGTCGTAACAAGGTTTCC	0.6745	0.1739	0.0363	Alveolata;Ciliophora;Intramacronucleata;Spirotrichea;Stichotrichia;Urostylida;Holostichidae;Neourostylopsis;Neourostylopsis flavicana	1.37059e-41	0.9917
sediments
ID	Rep. Seq	A	B	p.value	Taxonomy	blastn e-value	blastn id%
18S_337392	GCTCCTACCGATTGAATGATCCGGTGAAATCTTGGGATTGGGAAGCATACTTGGGGCAACTCAAGCAACTTACTAAGAACTTGCTTAAACCTTATCATTTAGAGGAAGGAGAAGTCGTAACAAGGTTTCC	1	0.3636	0.0001	Amoebozoa;Evosea;Variosea;Ischnamoeba;Ischnamoeba montana	7.85107e-47	1
18S_589348	GCTCCTACCGATGGGACGAAGAGATGAACCTGGCGGACTGAGCCGCAAGGTAAAGGAAACCAGTTAAATCTCTTCGTCTGTAGGAAGGAAAAGTCGTAACAAGGTCTTC	0.9085	0.2727	0.0008	Heterolobosea;Tetramitia;Eutetramitia;Vahlkampfiidae;Naegleria;Naegleria koreanum	1.0839e-37	1
18S_2456935	GCTCCTACCGATTGAATGATCCGGTGAAATGTTCGGATTCTGGGGCATCAACCACTTCGGTGGTCGTTCTGGGAGAAGATCAGTGAACCTTATCATTTAGAGGAAGGAGAAGTCGTAACAAGGTTTCC	1	0.2273	0.0006	Amoebozoa;Evosea;Variosea;Flamellidae;Telaepolella;Telaepolella tubasferens	3.45957e-44	0.9921
18S_2466832	GCTCCTACCGATTGAACGGTCCGGTGAAATCTTCGGATTGCGTAACGGGGGCCGAAAGGTCTCTTTTGCGTGAGAAGTTGAGTAAACCTTATCGTTTAGAGGAAGGAGAAGTCGTAACAAGGTTTCC	1	0.2273	0.0001	Amoebozoa;Evosea;Variosea;Flamellidae;Flamella;Flamella pleistocenica	1.59595e-45	1
18S_2784556	GCTTCTACCGATTGGTCGTCCCGGTGAACAATCGGGAGGGCGCGCACCAGGTCAGCAATGGCCGGCGCGCGTCCGAACTTTTGTAAATTTGGTCGACTAGAGGAAGAAGAAGTCGTAACAAGGTTTCC	1	0.2273	0.001	Rhizaria;Endomyxa;Plasmodiophorida;Plasmodiophoridae;Polymyxa;Polymyxa graminis f. sp. tepida	5.84926e-46	1
Seq1394786	GCTCCTACCGATACCGGGTGATCCGGTGAACCTTTTGGACCGTTTTCGGGAAAATAAGTAAACCTTATCACCTAGAGGAAGGAGAAGTCGTAACAAGGTTTCC	1	0.2273	0.0013	Alveolata;Ciliophora;Intramacronucleata;Litostomatea;Haptoria;Haptorida;Tracheliidae;Trachelius;Trachelius ovum	4.25797e-35	1
Seq1626233	GCACCTACCGATTGAATGATTCGGTGAAAATTTCGGACCGTGGTCGATCGCCCTTGGGTGGTTGACCATGGGAAGTTATTTAAACCTCATCATTTAGAGGAAGGTGAAGTCGTAACAAGGTTTCC	1	0.2273	0.0011	Stramenopiles;Hyphochytriomycetes;Hyphochytriaceae;Hyphochytrium;Hyphochytrium catenoides	2.45622e-39	0.952
Seq1995264	GCTCCTACCGATTGAATGATCCGGTGAACCCCTCGGATTGGTCAGACCAGTTGGCGGGGCAACTCGTCAACTTCTGGCCGAGAAGTTGGGTAAACCTTATCATTTAGAGGAAGGAGAAGTCGTAACAAGGTTTCC	1	0.2273	0.0007	Amoebozoa;Tubulinea;unclassified Tubulinea;unclassified Lobosea;Lobosea sp.	3.30824e-24	0.8309
18S_1370170	GCTACTACCGATTGAATGGATTAGTGAGCTTCAAGGATTGAGTCAATTATGGTTCTCCATGATTGATTTGAGAATTGAATCAAACTTGCTCATTTAGAGGAAGTAAAAGTCGTAACAAGGTCTCC	1	0.1818	0.0044	Fungi;Dikarya;Ascomycota;Pezizomycotina;Sordariomycetes;Sordariomycetidae;Coniochaetales;unclassified Coniochaetales;Coniochaetales sp.	1.18714e-44	1
Seq316582	GCTCCTACCGATTGAATGGTCCGGTGAAATGTTCGGATTCTGGGACATCAACCACGAAAGTGGCCGTTCCGGGAGAAGATCAGTAAACCTTATCATTTAGAGGAAGGAGAAGTCGTAACAAGGTTTCC	1	0.1818	0.0038	Amoebozoa;Evosea;Variosea;Flamellidae;Telaepolella;Telaepolella tubasferens	5.50488e-38	0.9365
18S_146190	GCTCGTACCGACTGAAGAAAACCGTGAGTTAGATGGACTACTCGGTGTAAACTGGGTTGAAATCTACCGAACGGCCAGCTTTGTAGGAACGAGAAGTCGTAACAAGGTCTTC	1	0.1364	0.0226	Heterolobosea;Tetramitia;Eutetramitia;Vahlkampfiidae;Vahlkampfia;Vahlkampfia avara	1.1232e-33	0.9643
18S_1604784	GCTCCTACCGATTGAATGATCCGGTGAAATCTACGGATGGTGGCACATAACCATTGGGAAACTGGTGGTAGTGTCGCCAGAAGTTGCTTAAACCTTATCATTTAGAGGAAGGAGAAGTCGTAACAAGGTTTCC	1	0.1364	0.0221	Amoebozoa;Evosea;Variosea;Fractovitellida;Schizoplasmodium;Schizoplasmodium cavostelioides	2.70591e-35	0.8963
18S_2223932	GCTCCTACCGATTGAGTGTGCTGGTGAAGTGTTCGGACTTGCACAGATTCTGGGCAACCAGAGCCTGAGCGGGGAAGAACATTAAACCCTCCCACTTAGAGGAAGGAGAAGTCGTAACAAGGTTTCC	1	0.1364	0.0234	Viridiplantae;Chlorophyta;core chlorophytes;Chlorophyceae;Chlamydomonadales;Chlamydomonadales incertae sedis;Ettlia;Ettlia minuta	1.59595e-45	1
18S_242313	GCTCCTACCGATTGGGTGTGCTGGTGAAGTGTTCGGATTGGCTGTTGAAGGTGGCAACACCGTCGATTGCCGAGAAGTTCATTAAACCCTCCCACCTAGAGGAAGGAGAAGTCGTAACAAGGTTTCC	1	0.1364	0.0232	Viridiplantae;Chlorophyta;core chlorophytes;Chlorophyceae;Sphaeropleales;Scenedesmaceae;Desmodesmus;Desmodesmus abundans	1.59595e-45	1
18S_2876744	GCACCTACCGATTGAATGATTCGGTGAAAATTTCGGACCGTGATCGAATGCCCTTGGGTGTTTGATTATGGGAAGTTATTTAAACCTCATCATTTAGAGGAAGGTGAAGTCGTAACAAGGTTTCC	1	0.1364	0.0213	Stramenopiles;Hyphochytriomycetes;Rhizidiomycetaceae;Rhizidiomyces;Rhizidiomyces apophysatus	5.39989e-42	0.976
18S_509550	GCATCAATCGATTGGATGATTCGGTGAATGATTCGGATTGATTTGTTGCTAGAAATAGCTTCAAATTGAGAAGTTTTGTAAACCCAATCCTCTGTAGTCTGATCAAGTCGTAACACGGTATCT	1	0.1364	0.0203	Alveolata;Apicomplexa;Conoidasida;Gregarinasina;Neogregarinorida;Syncystidae;Syncystis;Syncystis mirabilis	1.66617e-26	0.8443
18S_656992	GCTCCTACCGATTTCGAGTGATCCGGTGAACCTTTTGGACTGCGTGGGGCTCCGTGCCTCGTGTGGAAAATCAAGTAAACCATATCACTTAGAGGAAGGAGAAGTCGTAACAAGGTTTCC	1	0.1364	0.0227	Alveolata;Ciliophora;Intramacronucleata;Spirotrichea;Stichotrichia;Sporadotrichida;Oxytrichidae;Urosoma;Urosoma salmastra	1.05407e-40	0.9833
Seq1713194	GCACCTACCGATTGAATGATTCGGTGAAAATCTCGGACCGTGGACAGGACGCCTTCTGGCGACTTGACCGTGGGAAGTTATTTAAACCTCATCATTTAGAGGAAGGTGAAGTCGTAACAAGGTTTCC	1	0.1364	0.0237	Stramenopiles;Ochrophyta;Chrysophyceae;unclassified Chrysophyceae;Spumella-like flagellate	9.43933e-44	0.9843
Seq41767	GCTCGTACCGACTGAATAGAGGTATGAATTTGATGGACCAGCGTTGCTCTAAGCAATGCGAGAAAATCAACTGAATTTCTCTATTTGTAGGAACGAGAAGTCGTAACAAGGTCTTC	1	0.1364	0.0227	Heterolobosea;Tetramitia;Eutetramitia;Vahlkampfiidae;Tetramitus;unclassified Tetramitus;Tetramitus sp	5.89068e-39	0.9828
18S_1756643	GCTCCTACCGATTGAGTGATCCGGTGAATAATTCGGACTGCAGCACAATTCAGTTCCTGAATGGTGCAGTGGGAAGTCTAGTGAACCTTATCACTTAGAGGAAGGAGAAGTCGTAACAAGGTTTCC	0.9871	0.1364	0.0336	Alveolata;Dinophyceae;Thoracosphaerales;Thoracosphaeraceae;Scrippsiella;unclassified Scrippsiella;Scrippsiella sp.	6.92702e-39	0.9444
Seq1145014	GCTCCTACCGATTTCGAGTGGTCCGGTGAACCTTTTGGACTGCGCTTGGTCTCGTGCCTGGTGCGGAAAATCAAGTAAACCATATCACTTAGAGGAAGGAGAAGTCGTAACAAGGTTTCC	0.8625	0.1364	0.039	Alveolata;Ciliophora;Intramacronucleata;Spirotrichea;Stichotrichia;Sporadotrichida;Halteriidae;Halteria;Halteria grandinella	8.10641e-40	0.975
water
ID	Rep. Seq	A	B	p.value	Taxonomy	blastn e-value	blastn id%
18S_2915004	GCTCCTACTGATTGAGTGATCCGGTGAATAATTCAGAGCGCACCAGTGTTCAGCTCCTGAATGCTGGAGCATAAAGTTTAGTGAACCTTATCATTTAGAGGAAGGAGAAGTCGTAACAAGGTTTCC	0.9883	0.3636	0.0001	Alveolata;Dinophyceae;Peridiniales;Peridiniaceae;Peridinium;Peridinium gatunense	2.5748e-43	0.9841
Seq1873627	GCTCCTACCGATTGGGTGTGCTGGTGAAATGTTGGGATTGGCGGCAGATGGCGGTTCGCCGCACTCTGCCACCGAGAACTTCATTAAACCCTCCCACCTAGAGGAAGGAGAAGTCGTAACAAGGTTTCC	0.8956	0.3636	0.0005	Viridiplantae;Chlorophyta;core chlorophytes;Trebouxiophyceae;Trebouxiophyceae incertae sedis;Choricystis clade;Choricystis;Choricystis parasitica	2.14323e-46	1
18S_2775505	GCTCCTACTGATTGAGTGATCCGGTGAATAATTCAGAGTGCAGCAACGCTCAGCTCCTGAGCGGTGCAGCATAAAGTTTAGTGAACCTTATCACTTAGAGGAAGGAGAAGTCGTAACAAGGTTTCT	1	0.2727	0.0009	Alveolata;Dinophyceae;Peridiniales;Peridiniaceae;Peridinium;Peridinium willei	2.5748e-43	0.9841
18S_2465078	GCTCCTACCGATTGAATGATCCGGTGAAAATTTTAGATTGTTTAATTGCTAAAAAAATGTAAACCTTATCATTTAGAGGAAGGAGAAGTCGTAACAAGGTTTCT	1	0.2273	0.0017	Alveolata;Ciliophora;Intramacronucleata;Litostomatea;Haptoria;Haptorida;Dileptidae;Dileptus;Dileptus jonesi	8.25502e-18	0.8381
Seq1960506	GCTCCTACTGATTGAGTGTTCCGGTGAATAATTCAGAGTGCAGCAATGCCCAGCTCCTGAGCGCTGCAGCATAAAGTTTAGTGAACCTTATCACTTAGAGGAAGGAGAAGTCGTAACAAGGTTTCT	1	0.2273	0.0012	Alveolata;Dinophyceae;Peridiniales;Peridiniaceae;Peridinium;Peridinium willei	1.52288e-41	0.9683
18S_1387499	GCTCCTACCGATTGGGTGTGCTGGTGAGATGTCGGGATTAGTGGCTGTGGGCGGTTCGCCGCCCTCTGCCGCTGAGAACTTCATCAAACCCTCCCACCTAGAGGAAGGAGAAGTCGTAACAAGGTTCCT	0.8299	0.2273	0.0055	Viridiplantae;Chlorophyta;core chlorophytes;Trebouxiophyceae;Chlorellales;Chlorellaceae;Apatococcus;Apatococcus lobatus	2.14323e-46	1
18S_1105860	GCTCCTACCGATTTAGAGTGTTGTGGTGAACATTCTGGACTGCGAGCAAGCTTGTCTTGTTTGCAGGAAGTTATGCAAACCTTAACACTTAGAGGAAGGAGAAGTCGTAACAAGGTTTCC	1	0.1818	0.0046	Alveolata;Ciliophora;Intramacronucleata;Oligohymenophorea;Peniculida;Frontoniidae;Frontonia;Frontonia shii	1.78216e-42	1
clutches+leaves
ID	Rep. Seq	A	B	p.value	Taxonomy	blastn e-value	blastn id%
18S_2842287	GCACCTACCGATTGAATGGTCCGGTGAAGACTCGGGATTGTGAGTGTTGCCTTCACTGGTGATGTTTGCAAGAACTTGTCTAAACCTTATCATTTAGAGGAAGGTGAAGTCGTAACAAGGTTTCC	1	0.3725	0.0004	Stramenopiles;Ochrophyta;Bacillariophyta;Bacillariophyceae;Bacillariophycidae;Cymbellales;Gomphonemataceae;Gomphonema;unclassified Gomphonema;Gomphonema sp.	1.18714e-44	1
Seq1067630	GCACCTACCGATTGAATGATTCGGTGAAACCTTCGGACCGTGGCAGAGACGCCCTCGGGCGACTCTACCGTGGGAAGTTGTTTAAACCTCATCATTTAGAGGAAGGTGAAGTCGTAACAAGGTTTCC	1	0.3137	0.0007	Stramenopiles;Ochrophyta;Chrysophyceae;unclassified Chrysophyceae;Chrysophyceae sp.	7.25942e-43	0.9764
18S_1282664	GCTCCTACCGATTGAACGTGCTGGTGAAGACATCGGATTGGCTGTTCAGCTAGGTTTCCTAGCTTTACAGCTGAGAAGTTGTTTAAACCCTCCCGTTTAGAGGAAGGAGAAGTCGTAACAAGGTTTCC	0.9743	0.2941	0.0014	Viridiplantae;Chlorophyta;Ulvophyceae;OUU clade;Ulotrichales;Planophilaceae;Planophila;Planophila bipyrenoidosa	5.84926e-46	1
18S_2882268	GCACCTACCGATTGAATGATTCGGTGAAGATTCGGGACCGTGCCAGCACCGTTTACGCGGCACTGGCGTGGGAACTTGTCTGAACCTCATCATTTAGAGGAAGGTGAAGTCGTAACAAGGTTTCT	0.9566	0.2157	0.0245	Stramenopiles;Ochrophyta;PX clade;Xanthophyceae;Tribonematales;Tribonemataceae;Tribonema;Tribonema utriculosum	3.29217e-44	1
Seq1104605	GCACCTACCGATTGAATGATTCGGTGAAGATTCGGGACCGTGCCAGCTCCCTTCACGGGGGGCTGGCGTGGGAACTTGTCTAAACCTCATCATTTAGAGGAAGGTGAAGTCGTAACAAGGTTTCC	1	0.1961	0.0142	Stramenopiles;Ochrophyta;PX clade;Xanthophyceae;Tribonematales;Xanthonemataceae;Xanthonema;Xanthonema debile	1.18714e-44	1
Seq962420	GCTCCTACCGATTGAATGGTCCGGCGAAATCTTCAGATTGCTGGCGAGGCTAACCCCTCGCTGTGAGAAGTTGATTAAACCTTATCATTTAGAGGAAGGAGAAGTCGTAACAAGGTTTCC	1	0.1765	0.0202	Viridiplantae;Chlorophyta;Pyramimonadophyceae;Pyramimonadales;Pyramimonadaceae;Pyramimonas;Pyramimonas disomata	1.99114e-23	0.855
leaves+sediments
ID	Rep. Seq	A	B	p.value	Taxonomy	blastn e-value	blastn id%
18S_1058026	GCTACTACCGATTGAATGGCTTAGTGAGCTCTCTGGACTGTTGCGTGTTAGGGGCAACTTTGACACGCAAACGGGAAGGAGATCAAACTTGATCATTTAGAGGAAGTAAAAGTCGTAACAAGGTTTCC	0.7672	0.3333	0.0445	Rhizaria;Cercozoa;Cercozoa sp.	3.45957e-44	0.9844
leaves+water
ID	Rep. Seq	A	B	p.value	Taxonomy	blastn e-value	blastn id%
18S_1363248	GCTCCTACCGATTTCGAGTGATGAGGTGAACCCTCCGGACTGTGCGCGCAAGCGTTGGGAAGTTGAGTAAACCTTATCACTTAGAGGAAGGAGAAGTCGTAACAAGGTATCT	1	0.1333	0.0428	Alveolata;Ciliophora;Postciliodesmatophora;Heterotrichea;Heterotrichida;Stentoridae;Stentor;Stentor roeselii	5.42867e-39	1
clutches+leaves+water
ID	Rep. Seq	A	B	p.value	Taxonomy	blastn e-value	blastn id%
18S_887966	GCTCCTACCGATTGAACGTGCTGGTGAAGACATCGGATTGGCTGTTTCGCTAGGTTTCCTAGCGTCACAGCTGAGAAGTTGTTTAAACCCTCCCGTTTAGAGGAAGGAGAAGTCGTAACAAGGTTTCC	1	0.2603	0.04	Viridiplantae;Chlorophyta;Ulvophyceae;Ulotrichales;Planophilaceae;Planophila;Planophila laetevirens	5.84926e-46	1

## Sheet: rbcl Lelm1
clutches
ID	Rep. Seq	A	B	p.value	Taxonomy	blastn e-value	blastn id%
rbcL_2225403	TTATTCGTAGCTGAAGCTATTTACAAAGCTCAATCTGAAACTGGTGAAGTTAAAGGTCACTACTTAAACGCTACTGCTGGTACTGCAGAAGAAATGATCAAACGTGCAATTTGTGCTAAAGAATTCGGTGTACCTATTATTATGCATGACTACTTAACAGGTGGTTTCACTGCTAACACTTCATTATCTAACTTCTGTCGTGATAATGGTCTTCTTCTTCACATCCACCGTGCTATGCACGCTGTAATTGACCGTCAACGTAACCACGGTATCCACTTCCGCGTACTTGCTAAAGCATTACGTATGTCTGGTGGTGACCACTTACACTCTGGTACA	1	0.9	0.0001	Chlorophyta;Chlorophyceae;Chlamydomonadales;Chlamydomonadaceae;Chlamydomonas;Chlamydomonas globosa	1.25375e-129	0.9217
rbcL_222895	TTATTCGTAGCTGAAGCTATTTACAAATCACAAGCTGAAACTGGTGAAGTTAAAGGTCACTACTTAAACGCTACTGCAGGTACGTGCGAAGAAATGTTAAAACGTGCTGCTTGTGCTAAAGATTTAGGTATGCCTATTATTATGCACGATTACCTTACTGGTGGTTTCACTGCTAACACTTCATTAGCTCACTACTGTCGTGACAATGGTTTATTATTACACATTCACCGTGCTATGCACGCTGTAATTGACCGTCAACGTAACCACGGTATTCACTTCCGCGTATTAGCTAAAACTTTACGTATGTCAGGTGGCGACCATTTACACTCTGGTACA	1	0.9	0.0001	Chlorophyta;Chlorophyceae;Chlamydomonadales;Chlamydomonadaceae;Chlamydomonas;unclassified Chlamydomonas;Chlamydomonas sp. LCR-Ant35_2	3.34103e-160	0.9732
rbcL_2234996	TTATTCGTTGCTGAAGCTATTTACAAATCACAAGCTGAAACTGGTGAAGTAAAAGGTCACTATTTAAACGCTACAGCTGGTACAGCTGAAGAAATGTTAAAACGTGCAGTATGTGCTAAAGAGTTAGGGGTACCAATTATTATGCATGACTACCTAACAGGTGGTTTCACTGCTAACACTTCATTAGCTATCTACTGTCGTGATCATGGTTTATTATTACACATTCACCGTGCTATGCACGCTGTTATTGACCGTCAACGTAACCACGGTATTCACTTCCGTGTTTTAGCTAAAGCTTTACGTATGTCTGGTGGTGACCATTTACACTCAGGTACT	1	0.9	0.0001	Chlorophyta;Chlorophyceae;Chlamydomonadales;Chlamydomonadaceae;Chlamydomonas;Chlamydomonas gloeophila	7.08019e-172	0.994
rbcL_2235195	CTTTTCTGTGCTGAAGCTATTTATAAAGCTCAAGCTGAAACTGGTGAAGTTAAAGGACATTACTTAAACGCTACTGCTGGTACATCTGAAGAAATGATCAAACGTGCTGTTTGTGCTAAAGAATTCGGGGTTCCAATTATTATGCATGACTATATTACTGGTGGTTTCACTGCTAACACTTCATTATCTAATTACTGTCGTGATCATGGTTTATTATTACATATTCACCGTGCAATGCATGCTGTTATTGACCGTCAAAGAAATCACGGTATTCACTTCCGTGTTTTAGCTAAAGCTCTTCGTTTATCTGGTGGTGACCACTTACACTCTGGTACT	1	0.8	0.0001	Chlorophyta;Chlorophyceae;Chlamydomonadales;Chlamydomonadaceae;Oophila;unclassified Oophila;Oophila sp. CT2013a-150	1.52179e-173	0.997
Seq948147	TTAAACTGTATGGAAGGTATTAACCGTGCTTCAGCTGCAACAGGTGAAGTTAAAGGTTCTTACTTAAACGTTACAGGTGCTACAATGGAAGACGTTTACGAACGTTCTGAGTACGCTAAAGAAGTTGGTTCTGTAATTATCATGATCGATTTAGTAATGGGTTACACAGCAATTCAAAGTATTGCTTTATGGGCTCGTAAAAACGATATGATTTTACATTTACACCGTGCGGGTAACTCAACTTACGCTCGTCAAAAAAACCATGGTATTAACTTCCGTGTAATCTGTAAATGGATGCGTATGTCTGGTGTAGATCATATCCACGCTGGTACA	1	0.8	0.0001	Stramenopiles;Ochrophyta;Bacillariophyta;Bacillariophyceae;Bacillariophycidae;Bacillariales;Bacillariaceae;Nitzschia;Nitzschia palea	1.50682e-173	1
rbcL_2233215	TTATTCGTTGCTGAAGCTACTTACAAAGCACAAGCGGAAACTGGTGAAGTTAAAGGTCACTACTTAAACACAACTGCTGGTACTGCAGAAGAAATGATCAAACGTGCAGTTTGTGCTAAAGAATTAGGTGTACCTATTGTTATGCATGACTATTTAACAGGTGGTTTTACAGCTAACACTTCATTAGCTTTATACTGTCGTGATCATGGTTTATTATTACACATTCACCGTGCTATGCACGCTGTTATTGACCGTCAAAGAAACCACGGTATTCACTTCCGTGTTTTAGCTAAAGCATTACGTATGAGTGGTGGTGACCACCTTCACTCTGGTACT	0.8588	0.8	0.0019	Chlorophyta;Chlorophyceae;Chlamydomonadales;Pleurastraceae;Pleurastrum;unclassified Pleurastrum;Pleurastrum sp. 1 MW-2016	5.71065e-143	0.9433
rbcL_2191653	CTATTCGTTGCTGAAGCTCTTTACAAAGCTCAATCAGAAACTGGTGAAGTTAAAGGTCACTACTTAAACGCTACTGCTGGTACTTCTGAAGAAATGATTAAACGTGCTGTTTGTGCTAAAGAATTAGGTGTACCTATTATTATGCATGACTACTTAACAGGTGGTTTCACTTCTAACACTTCATTAGCTAACTACTGTCGTGACAACGGTCTATTATTACACATTCACCGTGCTATGCACGCTGTAATTGACCGTCAACGTAACCACGGTATCCACTTCCGTGTTCTTGCTAAAGCTCTTCGTTTATCTGGTGGTGACCACCTTCACTCTGGTACT	0.8668	0.7	0.0031	Chlorophyta;Chlorophyta sp. WC6-3	7.18108e-162	0.9762
rbcL_2205248	CTTTTCGTTGCTGAAGCTACTTACAAAGCTCAAGCTGAAACTGGTGAAGTTAAAGGTCACTACTTAAACACAACTGCAGGTACTTCTGAAGAAGTAATCAAACGTGCTGAATGTGCTAAAGATTTAGGCGTGCCTATCGTTATGCACGACTACCTTACAGGTGGTTTCACTACTAACACTTCATTAGCTAACTACTGTCGTGATAATGGTTTATTATTACACATTCACCGTGCTATGCACGCTGTAATTGACCGTCAAAGAAACCACGGGATTCACTTCCGTGTTTTAGCTAAAGCTCTTCGTCTATCTGGTGGTGACCACCTTCACTCTGGTACT	1	0.5	0.0016	Chlorophyta;Chlorophyceae;Chlamydomonadales;Chlamydomonadaceae;Chlamydomonas;Chlamydomonas bilatus	3.4859e-130	0.9196
rbcL_2237294	CTTTTCTGTGCAGAAGCTATTTATAAAGCTCAAGCAGAAACTGGTGAAGTTAAAGGACATTACTTAAATGCTACAGCAGGTACATCTGAAGAAATGATCAAACGTGCAGTTTGTGCTAAAGAGTTTGGTGTTCCAATTATTATGCATGACTATATTACAGGTGGTTTTACTGCTAACACTTCATTAGCTAATTACTGTCGTGATCATGGTTTATTATTACATATTCACCGTGCAATGCATGCTGTTATTGACCGTCAAAGAAATCACGGAATTCACTTCCGTGTTTTAGCTAAAGCTCTTCGTTTATCTGGTGGTGACCACTTACATTCTGGTACT	1	0.5	0.0021	Chlorophyta;Chlorophyceae;Chlamydomonadales;Chlamydomonadaceae;Oophila;unclassified Oophila;Oophila sp. CT2013a-150	1.56547e-153	0.9613
rbcL_2212957	CTTTTCTGTGCTGAAGCGATTTACAAAGCTCAAGCAGAAACAGGTGAAGTTAAAGGGCATTACTTAAACGCAACTGCAGCAACATCTGAAGAGATGATCAAACGTGCGGCTTGTGCTAAAGATTTCGGTGTACCGATCGTTATGCATGACTACTTAACAGGTGGTTTCACAGCTAACACTTCATTAGCTAACTACTGTCGTGACCAAGGTTTATTATTACACATTCACCGTGCTATGCACGCTGTAATTGACCGTCAAAGAAACCATGGTATCCACTTCCGTGTTTTAGCTAAAGCGCTTCGTATGTCAGGTGGTGACCACCTTCACTCGGGTACT	0.9486	0.5	0.006	Chlorophyta;Chlorophyceae;Chlamydomonadales;Chlamydomonadaceae;Chlamydomonas;unclassified Chlamydomonas;Chlamydomonas sp. UWO 241	4.5093e-129	0.9238
rbcL_2209694	TTATTCTGTGCTGAAGCTATCTACAAATCTCAAGCAGAAACTGGTGAAGTTAAAGGTCACTACTTAAACTGTACTGCTGGTACTTCTGAAGAAATGATCAAACGTGCTGTTTGTGCTAAAGAATTCGGTGTACCGATCGTTATGCATGACTACTTAACTGGTGGTTTCACATCTAACACTTCATTAGCGTTATACTGTCGTGACAACGGTTTATTATTACACATCCACCGTGCTATGCACGCTGTTATTGACCGTCAACGTAACCACGGTATCCACTTCCGTGTTTTAGCTAAAGCTTTACGTATGTCTGGTGGTGACCACTTACACTCTGGTACT	0.9062	0.5	0.0184	Chlorophyta;Chlorophyceae;Chlamydomonadales;Tetracystaceae;Tetracystis;Tetracystis vinatzeri	3.4127e-145	0.9464
rbcL_2291664	CTTTTCGTTGCTGAAGCTACTTACAAAGCTCAAGCTGAAACTGGTGAAGTTAAAGGTCACTACTTAAACTGTACAGCAGGTACTTCTGAAGAAATGATCAAACGTGCAGCTTGTGCAAAAGATTTTGGTGTGCCTATCGTAATGCATGACTATTTAACTGGTGGATTCACTTCTAACACTTCATTAGCACTTTATGCCCGTGATAATGGTTTATTACTTCATATTCACCGTGCTATGCACGCTGTTATTGACCGTCAAAGAAATCATGGTATCCATTTCCGTGTATTAGCTAAAGCTCTTCGTCTATCTGGCGGAGACCACCTTCACTCAGGGACA	0.8333	0.5	0.0199	Chlorophyta;Chlorophyceae;Chlamydomonadales;Chlamydomonadaceae;Microglena;Microglena monadina	5.87456e-123	0.9096
rbcL_2232735	CTTTTCGTTGCTGAAGCTATCTACAAAGCTCAATCTGAAACTGGAGAAGTAAAAGGCCACTACCTTAACGCAACTGCAGGTAACTGTGAAGAAATGATGAAACGTGCTGTTTGTGCTAAAGAATTAGGTATGCCTATTATTATGCACGACTACCTTACAGGTGGTTTTACAGCTAACACTTCATTAGCTTCTTACTGTCGTGATAATGGTCTTCTTCTTCACATTCACCGTGCTATGCACGCTGTAATTGACCGTCAACGTAACCACGGTATCCACTTCCGTGTTCTTGCTAAAGCTCTACGTATGTCTGGTGGTGACCACTTACACTCTGGTACT	0.8199	0.5	0.0305	Chlorophyta;Chlorophyceae;Chlamydomonadales;Spondylomoraceae;Pascherina;Pascherina tetras	2.7139e-126	0.9137
rbcL_2343314	TTAAACTGTATGGAAGGTATTAACCGTGCTTCTGCAGCTACAGGTGAAGTTAAAGGTTCATACTTAAACATCACTGCTGGTACTATGGAAGAAGTGTACAAACGTGCTCAATACGCTAAATCAGTAGGTTCTGTAATTGTAATGATCGATTTAGTAATGGGTTATACAGCAATTCAAAGTTCTGCTATCTGGGCTCGTGAAAATGATATGCTTTTACATTTACACCGTGCAGGTAACTCTACATACGCTCGTCAAAAAAATCATGGTATTAACTTCCGTGTTATTTGTAAATGGATGCGTATGTCTGGTGTAGATCATATCCACGCTGGTACA	1	0.4	0.0104	Stramenopiles;Ochrophyta;Bacillariophyta;Bacillariophyceae;Bacillariophycidae;Naviculales;Stauroneidaceae;Stauroneis;Stauroneis cf. gracilis KEL-2015	1.50682e-173	1
rbcL_1749153	CTTTTCGTTGCTGAAGCTATTTACAAATCACAAGCAGAAACTGGTGAAGTTAAAGGTCACTACTTAAACGCTACTGCTGGTAACTGTGACGAAATGATGAAACGTGCACAATGTGCTAAAGACTTAGGTGTACCTATCGTTATGCACGACTACCTTACTGGTGGTTTCACTGCAAACACTACTTTAGCTTGTTACTGCCGTGACAATGGTCTTCTTCTTCACATTCACCGTGCTATGCACGCTGTAATTGACCGTCAACGTAACCACGGTATCCACTTCCGTGTTCTTGCTAAAGCTCTTCGTATGTCAGGTGGTGACCACCTTCACTCTGGTACT	1	0.3	0.0459	Chlorophyta;Chlorophyceae;Chlamydomonadales;Chlamydomonadaceae;Chlamydomonas;Chlamydomonas callosa	1.52179e-173	0.997
rbcL_2192865	CTTTTCGTTGCTGAAGCTATCTACAAAGCTCAATCAGAAACTGGTGAAGTTAAAGGTCACTACTTAAACTGTACAGCTGGTACTTCTGACGAAATGATCAAACGTGCAGTTTGTGCTAAAGAATTAGGTGTACCTATCGTTATGCATGACTACTTAACAGGTGGTTTCACTTCTAACACTTCATTAGCTTTATACTGTCGTGACCACGGTCTTCTTCTACACATTCACCGTGCTATGCACGCTGTAATTGACCGTCAACGTAACCACGGTATCCACTTCCGCGTACTTGCTAAAGCTTTACGTATGTCTGGTGGTGACCACTTACACTCTGGTACA	1	0.3	0.0496	Chlorophyta;Chlorophyceae;Chlamydomonadales;Chlamydomonadaceae;Chlamydomonas;Chlamydomonas reinhardtii	5.83315e-128	0.9164
rbcL_2222950	CTTTTCGTAGCTGAAGCTTGTTACAAAGCTCAAGCTGAAACTGGCGAGGTTAAAGGTCACTACTTAAACGCTACTGCTGGTACTTCTGAAGAAATGATCAAACGTGCAGTTTGTGCTAAAGAATTAGGTGTACCTATTATTATGCACGACTACTTAACAGGTGGTTTCACAGCTAACACTACATTAGCTCACTACTGTCGTGATCACGGTCTTCTTCTTCACATCCACCGTGCTATGCACGCTGTTATTGACCGTCAACGTAACCACGGTATCCACTTCCGTGTTCTAGCTAAAGCTCTACGTATGTCTGGTGGTGACCACTTACACTCAGGTACT	1	0.3	0.0496	Chlorophyta;Chlorophyceae;Chlamydomonadales;Chlamydomonadaceae;Chlamydomonas;unclassified Chlamydomonas;Chlamydomonas sp. CCAP 11/132	3.43693e-140	0.9375
rbcL_2225479	CTTTTCTGTGCTGAAGCTATCTATAAAGCTCAATCAGAAACAGGTGAAATTAAAGGTCACTATTTAAATGCTACTGCAGGTACATGTGAAGAGATGTATAAACGTGCTAATTATGCCGCTCAAATAGGAGTCCCTATTGTGATGCATGATTATTTGACAGGTGGATTTACAGCTAATACTTCATTGGCTATGTTCTGTCGTGATAATGGATTACTATTACATATTCACCGTGCTATGCATGCAGTAATTGATCGTCAAAGAAATCACGGTATCCATTTCCGTGTATTAGCTAAAACTCTTCGTATGTCAGGAGGAGACCACTTACACTCAGGAACT	1	0.3	0.0496	Chlorophyta;Chlorophyceae;Sphaeropleales;Scenedesmaceae;Tetradesmus;Tetradesmus obliquus	6.12929e-93	0.8584
rbcL_2269449	CTTTTCTGTGCTGAAGCTATCTACAAAGCTCAAGCAGAAACTGGAGAAGTAAAAGGCCACTACTTAAACTGTACTGCTGGTACTTCTGAAGAAATGATCAAACGTGCTGTTTGTGCTAAAGAATTCGGTGTACCGATCGTTATGCATGACTACTTAACAGGTGGTTTTACTTCTAACACTTCATTAGCTCTTTACTGTCGTGATAATGGTTTATTATTACACATTCACCGTGCTATGCACGCTGTAATTGACCGTCAAAGAAACCACGGGATTCACTTCCGTGTTTTAGCTAAAGCTCTTCGTATGTCTGGTGGTGACCACTTACACTCTGGTACT	1	0.3	0.0496	Chlorophyta;Chlorophyceae;Chlamydomonadales;Chlamydomonadaceae;Chloromonas;Chloromonas subdivisa	1.6104e-133	0.9256
rbcL_2318706	CTTTTCTGTGCTGAAGCTATTTACAAAGCTCAAGCAGAAACTGGTGAAGTTAAAGGTCACTACTTAAACTGTACTGCTGGTACTTCTGAAGAAATGATCAAACGTGCTGTTTGTGCTAAAGAATTCGGTGTACCGATCGTTATGCATGACTACTTAACTGGTGGTTTTACTTCAAACACTTCATTAGCTCTTTACTGTCGTGATAATGGTCTATTATTACACATTCACCGTGCTATGCACGCTGTAATTGACCGTCAAAGAAACCACGGTATCCACTTCCGTGTTTTAGCTAAAGCTCTTCGTATGTCAGGTGGTGACCACCTTCACTCTGGTACT	1	0.3	0.0496	Chlorophyta;Chlorophyceae;Chlamydomonadales;Chlamydomonadaceae;Chloromonas;Chloromonas subdivisa	1.58777e-143	0.9435
rbcL_2507205	CTTTTCTGTTCTGAAGCTATTTACAAAGCTCAAGCTGAAACTGGTGAAGTTAAAGGTCACTACTTAAATGCTACTGCTGGTACTAGCGAAGAAGTTTTAAAACGTGCTGCTTGTGCTAAAGATTTCGGTGTACCGATCGTTATGCATGACTACTTAACAGGTGGTTTTACTACTAACACTTCATTAGCTAACTACTGTCGTGACAACGGTCTATTATTACACATCCACCGTGCAATGCACGCTGTAATTGACCGTCAAAGAAACCACGGTATCCACTTCCGTGTTTTAGCTAAAGCTCTTCGTTTATCTGGTGGTGACCACCTTCACTCTGGTACT	1	0.3	0.0496	Chlorophyta;Chlorophyceae;Chlamydomonadales;Chlamydomonadaceae;Chloromonas;unclassified Chloromonas;Chloromonas sp. ANT3	7.49246e-132	0.9228
leaves
ID	Rep. Seq	A	B	p.value	Taxonomy	blastn e-value	blastn id%
rbcL_1607703	TTAAACTGTATGGAAGGTATTAACCGTGCTGCTGCAGCAACAGGTGAAGTTAAAGGTTCATACTTAAACATCACTGCTGGTACAATGGACGAAGTTTACGCACGTGCAGAATATGCTAAATCAGTAGGTTCTATTATTGTTATGGTCGATTTAGTTCTAGGTTACACAGCAATCCAAACTGCAGCTATCTGGGCTCGTAACAACGATATGATCTTACACTTACACCGTGCAGGTAACTCAACTTACGCTCGTCAAAAAAACCACGGTATTAACTTCCGTGTTATTTGTAAATGGATGCGTATGTCTGGTGTAGATCACATCCACGCTGGTACA	0.8084	0.75	0.0009	Stramenopiles;Ochrophyta;Bacillariophyta;Bacillariophyceae;Bacillariophycidae;Naviculales;Pinnulariaceae;Pinnularia;Pinnularia rupestris	1.18144e-164	0.9969
rbcL_1622221	GCTTACGTTATGGAAGGTGTAAACCGTTCAGCTGCTGCATCTGGTGAAGTTAAAGGTTCTTACCTTAACGTTACAGCAGGTACAATGGAACAAATGTACGAACGTTCAGAGTTTGCAAAAACTATTGGTTCAGTAATTGTTATGATTGACTTAGTAATTGGTTACACTGCTATTCAATCAATGGCTATCTGGGCTCGTAAAAATGATATGGTACTTCACCTTCACCGTGCAGGTAACTCTACATACGCCCGTCAAAAAAATCACGGTATTAACTTCCGTGTAATTTGTAAATGGATGCGTATGGCTGGTGTAGACCACATTCACGCTGGTACA	0.8068	0.75	0.0008	Stramenopiles;Ochrophyta;Eustigmatophyceae;unclassified Eustigmatophyceae;Eustigmatophyceae sp. Pic 8/18 T-13w	1.52829e-163	0.982
Seq1178346	TTATACTGTATGGAAGGTATTAACCGTGCTTCTGCAGCTACAGGTGAAACAAAAGGTTCTTACTTAAACATCACTGCTGGTACTATGGAAGAAGTGTACGCACGTGCAGAATACGGTAAAGCAGTTGGTTCTGTAATTGTGATGATCGATTTAGTTATGGGTTACACAGCAATTCAATCTGCTGCAATTTGGGCTCGTAACAACGACATGATTTTACACTTACACCGTGCAGGTAACTCTACTTACGCTCGTCAAAAAAATCATGGTATTAACTTCCGTGTAATTTGTAAATGGATGCGTATGGCAGGTGTAGACCATATCCACGCTGGTACA	0.7744	0.75	0.001	Stramenopiles;Ochrophyta;Bacillariophyta;Bacillariophyceae;Bacillariophycidae;Naviculales;Naviculaceae;Eolimna;unclassified Eolimna;Eolimna sp. Styx 1	3.26169e-170	0.994
rbcL_1636820	TTAAACTGTATGGAAGGTATTAACCGTGCTGCTGCAGCAACAGGTGAAGTTAAAGGTTCATACTTAAACGTTACTGCTGGTACAATGGAAGAAATTTACACACGTGCAGAATATGCTAAATCAGTAGGTTCTATAATTATTATGATCGATTTAGTTATGGGTTACACAGCAATCCAATCTATAGCTATCTGGGCTCGTAACAACGATATGATCTTACACTTACACCGTGCAGGGAACTCAACTTACGCTCGTCAAAAGAACCACGGTATTAACTTCCGTGTTATCTGTAAATGGATGCGTATGTGTGGTGTAGATCACATCCACGCTGGTACA	0.7637	0.75	0.0007	Stramenopiles;Ochrophyta;Bacillariophyta;Bacillariophyceae;Bacillariophycidae;Naviculales;Pinnulariaceae;Pinnularia;unclassified Pinnularia;Pinnularia sp. JZ-2014	1.50682e-173	1
Seq1177552	TTAAACTGTATGGAAGGTATTAACCGTGCTGCTTCAGCAACAGGTGAAGTTAAAGGTTCATACTTAAACATCACTGCTGGTACAATGGAAAACGTTTACGAACGTGCAGAATATGCTAAATCAGTAGGTTCTGTAATTGTTATGATCGATTTAGTTATGGGTTATACAGCAATCCAATCTTCAGCGCTTTGGGCTCGTAACAACGATATGCTTTTACATTTACACCGTGCAGGTAACTCAACTTACGCTCGTCAAAAAAATCATGGTATTAACTTCCGTGTTATTTGTAAATGGATGCGTATGTCTGGTGTAGATCACATCCACGCTGGTACA	0.894	0.625	0.0007	Stramenopiles;Ochrophyta;Bacillariophyta;Bacillariophyceae;Bacillariophycidae;Naviculales;Pinnulariaceae;Pinnularia;Pinnularia nodosa	7.01055e-172	0.997
rbcL_171816	CTTTTCTGTGCTGAAGCTATTTATAAAGCTCAATCAGAAACTGGAGAGGTAAAAGGTCATTACTTAAATGCGACTGCAGGTACTTGTGAAGAAATGTATAAACGTGCAATTTATGCTGCACAAATAGGTGTACCTATTATTATGCATGATTATATTACTGGTGGTTTCACAGCTAATACTTCATTAGCTATGTATTGCCGTGATAATGGTTTACTTTTACATATTCACCGTGCTATGCATGCTGTTATTGATCGTCAAAGAAATCATGGTATTCACTTCCGTGTTCTTGCTAAAACTCTTCGTATGTCTGGTGGGGATCACCTTCATTCAGGTACT	1	0.5	0.0046	Chlorophyta;Chlorophyceae;Chlamydomonadales;Chlamydomonadaceae;Chlamydomonas;Chlamydomonas pseudogloeogama	7.81734e-102	0.8694
rbcL_2222301	TTATTTTGTGCAGAAGCTATTTACAAAGCACAAGCAGAAACAGGTGAAGTAAAAGGACATTATTTAAATTCGACTGCAGGGACTTGCGAAAGTATGATGGATCGTGCCCAGTTCGCTAAAGACCTAGGTGTGCCAATCGTTATGCATGATTACCTTACAGGAGGTTTAACGGCAAATACTTCATTAGCCATTTTCTGTCGTAACAATGGTTTATTATTACACATTCACCGTGCAATGCACGCAGTTATTGACCGTCAACGTAATCACGGTATTCACTTCCGTGTTTTAGCGAAAGCTTTACGTTTATCAGGTGGGGACCATTTACATTCTGGAACA	1	0.5	0.0046	Chlorophyta;Ulvophyceae;Ulotrichales;Chlorocystidaceae;Halochlorococcum;unclassified Halochlorococcum;Halochlorococcum sp. NIES-1838	3.61142e-105	0.875
rbcL_2251936	TTATTTGTTGCAGAAGCTATTTACAAATCGCAAGCAGAAACAGGTGAGGTAAAAGGTCACTACTTAAACGCTACCGCTGGTACTTGTGAAGAAATGCTAAAAAGAGCAGAATGTGCTAAAGATCTTGGTGTACCAATTATTATGCATGACTACTTAACTGGTGGTTTTACTGCAAACACTACTTTATCAGATTATTGTCGTGATACAGGTCTACTTCTTCATATTCACCGTGCTATGCATGGTGTAATTGACCGTCAAAGAAACCACGGTATTCACTTCCGAGTATTAGCTAAAGCACTTCGTATGTCAGGAGGTGACCACCTTCACTCAGGAACT	1	0.5	0.0045	Chlorophyta;Chlorophyceae;Sphaeropleales;Scenedesmaceae;Pectinodesmus;Pectinodesmus pectinatus	7.81734e-102	0.8698
rbcL_1367914	TTATACTGTATGGAAGGTATTAACCGTGCTTCTTCAGCTACAGGTGAAGTTAAAGGTTCATACTTAAATATTACTGCAGGTACAATGGAAGAAGTGTACAAACGTGCTGAGTACGCGAAATCTGTTGGTTCAATCATTGTAATGATCGATTTAGTAATGGGTTATACAGCAATTCAAAGTGCTGCTATCTGGTCTCGTGATAATGATATGCTTTTACATTTACACCGTGCAGGTAATTCTACTTACGCTCGTCAAAAAAATCATGGTATTAACTTCCGTGTTATCTGTAAATGGATGCGTATGTCTGGTGTAGATCATATTCACGCTGGTACA	0.6287	0.75	0.0139	Stramenopiles;Ochrophyta;Bacillariophyta;Bacillariophyceae;Bacillariophycidae;Mastogloiales;Achnanthaceae;Planothidium;Planothidium caputium	7.01055e-172	0.997
rbcL_2225528	CTTTTCGTTGCAGAAGCTATTTACAAATCTCAAGCTGAGACAGGTGAGGTTAAGGGTCACTACCTAAACGCGACTGCTGGTACTTGTGAAGAGATGCTAAAACGTGCTGAGTCTGCTAAAGACTTTGGTGTTCCAATCGTTATGCATGACTACCTAACTGGTGGTTTCACTGCAAACACTTCATTGGCACACTACTGCCGTGACAACAGCCTTTTGCTTCACATTCACCGTGCGATGCACGCTGTTATTGACCGTCAGCGTAACCACGGTATGCACTTCCGTGTTCTTGCGAAAGCTCTTCGTTTGTCTGGTGGTGACCACCTTCACTCAGGTACC	0.7178	0.625	0.0067	Chlorophyta;Trebouxiophyceae;Trebouxiophyceae incertae sedis;Elliptochloris clade;Coccomyxa;Coccomyxa simplex	3.27087e-175	1
rbcL_2292134	CTATTCGTTGCTGAAGCTATCTACAAATCACAATCGGAAACAGGTGAAGTAAAAGGTCACTACTTAAACGCTACTGCGGGTAACTGTGACGAAATGTTAAAACGTGCTGCTTGTGCTAAAGACTTAGGTATGCCGATCATTATGCACGACTACCTTACAGGTGGTTTCACTGCTAACACAACATTAGCTTCTTATTGCCGTGACAACGGTCTACTTCTTCACATTCACCGTGCTATGCACGCTGTTATTGACCGTCAACGTAACCACGGTATTCACTTCCGTGTTTTAGCTAAAACACTTCGTCTATCAGGTGGTGACCACCTTCACTCAGGTACT	0.8621	0.5	0.0068	Chlorophyta;Chlorophyceae;Tetrasporales;Tetrasporaceae;Tetraspora;Tetraspora lemmermannii	1.57658e-148	0.955
rbcL_1634922	GCTTACGTAATGGAAGGTGTAAACAGATCTGCAGCAGCTTCTGGTGAAGTTAAAGGTTCTTACCTTAACATTACAGCTGGTACTATGGAACATATGTACGAACGTGCTGAGTTTGCAAAACTTATCGGTTCGGTAATCATCATGATTGACTTAGTAATCGGTTACACAGCTATTCAATCGATGGCTATCTGGTCTCGTAAAAACGACATGATCCTTCACCTTCACCGTGCAGGTAACTCTACTTACGCTCGTCAAAAAAACCACGGTATTAACTTCCGTGTAATTTGTAAATGGATGCGTATGGCTGGGGTTGACCACATCCACGCAGGTACA	0.625	0.625	0.0203	Stramenopiles;Ochrophyta;Eustigmatophyceae;unclassified Eustigmatophyceae;Eustigmatophyceae sp. Pic 8/18 P-13d	1.18144e-164	0.9849
rbcL_833675	GCTTATTGTATGGAAGGTGTAAACAGAGGATCAGCAATTTCTGGTGAAGTTAAAGGTACTTACCTTAACGTAACAGCTGCTACTATGGAACAAATGTACGAACGTTCTGAGTTCGCACGACTTGTTGGTTCTGTGATCGTTATGATCGACTTAGTAATCGGTTATACAGCTATCCAATCTATGGGTGTTTGGGCACGTAAAAATGACATGATCCTTCACCTTCACCGTGCAGGTAACTCTACATATGCCCGTCAAAAAAACCACGGTATTAACTTCCGTGTAATTTGTAAATGGATGCGTATGGCTGGTGTTGACCACATCCACGCTGGTACA	1	0.375	0.0269	Stramenopiles;Ochrophyta;Eustigmatophyceae;unclassified Eustigmatophyceae;Eustigmatophyceae sp. Pic 8/18 T-19w	3.5008e-120	0.9105
Seq954653	CTTTACTGTATGGAAGGTATCAACCGTGCAGCTGCAACAACAGGTGAAATTAAAGGTTCATACTTAAACATTACAGCTGGTACAATGGAAGATATGTACGAACGTGCTGAATACGCTAAAACAATCGGTTCAATCATTGTTATGATCGACCTTGTAATCGGTTACACAGCTATTCAATCAATGGGTATCTGGGCACGTAACAATGACATGATTCTTCACTTACACCGTGCTGGTAACTCAACTTATGCACGTCAAAAGAACCACGGTATCAACTTCCGTGTAATCTGTAAGTGGATGCGTATGGCTGGTGTTGACCACATTCACGCAGGTACT	0.9016	0.375	0.026	Stramenopiles;Ochrophyta;Xanthophyceae;Mischococcales;Ophiocytiaceae;Ophiocytium;Ophiocytium capitatum	7.31454e-142	0.9429
Seq708517	CTTTACTGTATGGAAGGTGTTAACCGTGCTGCAGCTGCTACAGGTGAAGTTAAAGGATCGTACCTTAATACTACAGCTGGAACAATAGAAGAAATGTACGAACGTGCAGACTATGCTAAAAGTATCGGTACAATCATTGTGATGATCGACCTTGTAATTGGTTACACGGCAATTCAATCAATGGGTATCTGGGCTCGTAAAAATGACATGATTCTACATTTACACCGTGCTGGTAACTCAACTTACGCTCGTCAAAAAAATCATGGTATTAACTTCCGTGTAATTTGTAAATGGATGCGTATGGCTGGTGTGGACCATATCCACGCTGGTACT	0.8879	0.375	0.0217	Stramenopiles;Ochrophyta;Xanthophyceae;Mischococcales;Botryochloridaceae;Botryochloris;unclassified Botryochloris;Botryochloris sp. 'Southern Victoria Land'	1.60588e-128	0.9189
sediments
ID	Rep. Seq	A	B	p.value	Taxonomy	blastn e-value	blastn id%
rbcL_2213898	TTATTTGTAGCTGAAGCTTGTTACAAAGCTCAAGCTGAAACTGGTGAAATCAAAGGGCACTACTTAAATGCTACTGCTGGGACATGTGAAGAAATGTTAAAACGCGCTCAATGTGCTAAAGAATTAGGTGTACCTATTATTATGCACGACTATTTAACAGGTGGTTTTACAGCAAACACTTCATTAGCATCTTACTGTCGTGATCACGGTTTATTATTACACATTCACCGTGCTATGCACGCTGTAATTGACCGTCAAAGAAACCACGGGATTCACTTCCGTGTTTTAGCAAAAGCTTTACGTATGTCTGGTGGTGACCACTTACATTCAGGTACT	1	1	0.0001	Chlorophyta;Chlorophyceae;Sphaeropleales;Scenedesmaceae;Coelastrella;unclassified Coelastrella;Coelastrella sp. ACSSI 052	3.27087e-175	1
rbcL_2216931	TTATTCGTAGCTGAAGCTATTTACAAATCTCAAGCTGAAACTGGTGAAATTAAAGGTCACTATTTAAACGCAACAGCAGCTACTGCAGAAGAGATGATGAAACGTGCTGAATGTGCAAAAGATTTAGGTGTACCTATTATCATGCACGATTACTTAACAGGTGGTTTCACATCAAATACAAGTTTAGCTCATTACTGTCGTGATAATGGTCTTCTTTTACACATTCACCGTGCAATGCACGCTGTAATCGATCGTCAAAGAAATCATGGTATCCACTTCCGTGTTTTAGCAAAAGCTCTTCGTTTATCTGGTGGTGATCACTTACACTCAGGTACT	1	1	0.0001	Chlorophyta;Trebouxiophyceae;Chlorellales;Chlorellaceae;Chlorella clade;Chlorella;Chlorella vulgaris	3.34103e-160	0.9732
rbcL_2220875	TTATTCGTTGCTGAAGCTCTTTACAAAGCTCAAGCTGAAACAGGTGAAGTTAAAGGTCACTATTTAAACGCTACTGCAGGTACTTGCGAAGAAATGCTTAAACGTGCTCAGTGCGCTAAAGAGTTCGGTGTACCTATTATCATGCATGACTACTTAACTGGTGGTTTTACTGCAAACACTAGCTTATCTCACTACTGTCGTGATCATGGTCTTTTACTACACATTCACCGTGCAATGCACGCTGTAATTGACCGTCAACGTAACCACGGTATTCACTTCCGTGTTTTAGCTAAAGCACTTCGTATGTCAGGTGGTGATCACTTACACTCAGGTACT	1	1	0.0001	Chlorophyta;Trebouxiophyceae;Chlorellales;Chlorellaceae;Muriella;unclassified Muriella;Muriella sp. BCP-ANP1VF3	3.51065e-125	0.9107
rbcL_2238560	TTATTTGTAGCTGAAGCTATTTACAAAGCACAAGCCGAAACTGGCGAAGTAAAAGGCCATTATTTAAATGTAACAGCAGGTACTGCTGAAGAAATGTTAAAACGTGCACAATGTGCAAAAGAATTAGGGGTACCTATTATTATGCATGACTATTTAACAGGGGGGTTTACTTCTAATACTAGTTTATCTCTGTATTGTCGTGATAACGGTTTATTATTACATATTCACCGTGCAATGCATGCTGTTATTGATCGTCAAAGAAATCATGGGATTCACTTCCGTGTTTTAGCAAAAGCTTTACGTCTATCTGGGGGAGACCACCTTCACTCAGGGACT	1	1	0.0001	Chlorophyta;Chlorophyceae;Chlamydomonadales;Spondylomoraceae;Pyrobotrys;Pyrobotrys squarrosa	1.63335e-123	0.908
rbcL_2203927	TTATTCGTTGCTGAAGCTATTTATAAATCTCAAGCTGAAACTGGTGAAATTAAAGGTCACTATTTAAACGCTACTGCAGCTACTTCAGAAGAAATGTTAAAACGTGCTGAGTGTGCTCGTGATCTTGGTTTACCAATTATCATGCACGATTACTTAACAGGTGGTTTTACAGCAAACACTAGTTTATCTCATTATTGTCGTGATAATGGTCTTTTACTACACATTCACCGTGCTATGCACGCTGTAATCGACCGTCAAAGAAACCACGGTATTCACTTCCGTGTTTTAGCTAAAGCTCTTCGTTTATCTGGTGGTGATCATTTACATTCTGGTACT	0.9793	1	0.0001	Chlorophyta;Trebouxiophyceae;Chlorellales;Chlorellaceae;Chlorella clade;Chlorella;unclassified Chlorella;Chlorella sp. NUA-2014-3	2.69477e-131	0.9224
rbcL_226134	TTATTCGTTGCTGAAGCTATTTATAAAGCACAAGCAGAAACAGGCGAAATCAAAGGTCACTACTTAAACGCAACAGCTGGTACATCTGAAAAAATGATGGAACGTGCTGCTTGTGCGAAAGAGCTTGGTATGCCTATTATTATGCACGATTACTTAACAGGTGGTTTTACTTCAAACACAAGTTTAGCTCATTACTGTCGTGCTAACGGTCTTTTATTACACATTCACCGTGCAATGCACGCTGTAATTGACCGTCAACGTAATCATGGTATTCACTTCCGTGTTTTAGCGAAAACTCTTCGTTTATCAGGTGGTGATCATTTACACTCTGGTACA	0.9778	1	0.0001	Chlorophyta;Trebouxiophyceae;Chlorellales;Chlorellaceae;Chlorella clade;Dictyosphaerium;Dictyosphaerium ehrenbergianum	1.65662e-113	0.8899
rbcL_221453	TTATTCGTTGCTGAAGCTTGCTACAAAGCTCAAGCTGAAACTGGTGAAATTAAAGGTCACTATTTAAACGCTACAGCTGCTACTTGTGAAGAAATGCTGAAACGTGCACAATGTGCTAAAGAGTTTGGTGTACCAATTATCATGCACGATTACTTAACTGGTGGTTTCACTGCAAACACAAGTTTAGCTCATTACTGTCGTGACCATGGTCTTTTATTACACATTCACCGTGCGATGCACGCGGTAATTGACCGTCAAAGAAATCACGGTATTCACTTCCGTGTTTTAGCGAAAGCTCTTCGTATGTCAGGTGGTGATCACTTACACTCTGGTACT	0.9714	1	0.0001	Chlorophyta;Trebouxiophyceae;Chlorellales;Chlorellaceae;Muriella;unclassified Muriella;Muriella sp. BCP-ANP1VF3	7.49246e-132	0.9226
rbcL_2235494	ATTTTTGTAGCTGAAGCTATTTATAAAGCACAAGCCGAAACAGGCGAAGTAAAAGGCCACTATTTAAACGTTACAGCAGGTACTGCTGAAGAAATGTTAAAACGCGCACAATGTGCTAAAGAATTAGGAGTACCTATTGTTATGCATGACTATTTAACAGGAGGTTTTACAGCTAATACTAGCTTAGCTCTGTATTGTCGTGACCACGGGTTATTATTACATATCCATCGTGCAATGCATGCTGTAATTGATCGTCAAAGAAATCATGGTATTCACTTCCGTGTTTTAGCAAAAGCTTTACGTATGTCTGGGGGAGACCATCTTCACTCAGGGACT	0.9682	1	0.0001	Chlorophyta;Chlorophyceae;Chlamydomonadales;Spondylomoraceae;Pyrobotrys;Pyrobotrys squarrosa	3.4859e-130	0.9222
rbcL_2237815	TTATTCGTTGCTGAAGCTATTTATAAAGCTCAAGCAGAAACTGGTGAAATTAAAGGTCACTATTTAAACGCTACTGCAGGTACTTCAGAAGAAATGCTAAAACGTGCTGAGTGTGCTCGTGATCTTGGTATGCCAATTGTCATGCACGATTACCTAACAGGTGGTTTTACAGCAAACACTAGTTTAGCTCATTATTGTCGTGACAATGGTCTTTTACTACACATTCACCGTGCTATGCACGCTGTAATCGATCGTCAAAGAAACCATGGTATGCACTTCCGTGTTTTAGCTAAAGCTCTTCGTTTATCTGGTGGTGATCATTTACATTCTGGTACT	0.9645	1	0.0001	Chlorophyta;Trebouxiophyceae;Chlorellales;Chlorellaceae;Chlorella clade;Chlorella;Chlorella variabilis	7.65318e-117	0.8961
rbcL_2225576	TTATTCGTTGCGGAAGCTATCTATAAATCGCAAGCAGAAACAGGTGAAATCAAAGGTCATTACTTAAACGCGACAGCTGGTACAGCTGAAGAGATGCTTAAACGTGCTGCTTGTGCAAAAGATCTTGGTATGCCTATTGTCATGCACGATTACTTAACAGGTGGTTTTACTGCAAACACAAGTTTATCTCACTACTGTCGTGATAATGGTCTTTTACTACACATTCACCGTGCAATGCACGCTGTAATTGACCGTCAAAAAAACCATGGTATGCACTTCCGTGTTTTAGCTAAAGCTCTTCGTTTATCAGGTGGTGATCATTTACACTCTGGTACA	0.9214	1	0.0001	Chlorophyta;Trebouxiophyceae;Chlorellales;Chlorellaceae;Nannochloris;unclassified Nannochloris;Nannochloris sp. ACSSI 144	3.53558e-120	0.9018
rbcL_2247205	TTATTTGTTGCTGAAGCTATTTATAAAGCACAAGCCGAAACAGGTGAAGTAAAAGGGCACTATTTAAACGTTACAGCAGGTACTGCTGAAGAAATGTTAAAACGTGCACAATGTGCTAAAGAATTAGGGGTACCTATTATTATGCACGACTATTTAACAGGAGGTTTTACAGCTAACACTAGTTTAGCTTATTTCTGCCGTGACAATGGTTTATTATTACACATTCACCGTGCAATGCATGCTGTTATTGACCGTCAAAGAAATCATGGTATTCACTTCCGTGTTTTAGCAAAAGCTTTACGTATGTCTGGGGGAGACCATCTTCACTCAGGTACT	0.893	1	0.0001	Chlorophyta;Chlorophyceae;Chlamydomonadales;Spondylomoraceae;Pyrobotrys;Pyrobotrys squarrosa	7.13046e-167	0.9851
rbcL_2227550	TTATTCGTAGCTGAAGCTATTTATAAATCTCAAGCTGAAACTGGTGAAATTAAAGGTCACTACTTAAACGCAACAGCAGCTACATCTGAAGAGATGATGAAACGTGCTGCGTGTGCTAAAGATCTTGGTGTACCAATTGTCATGCACGATTACTTAACTGGTGGTTTCACAGCAAATACTAGTTTATCTCATTACTGTCGTGATAATGGTCTTTTATTACACATTCACCGTGCGATGCACGCTGTAATTGACCGTCAAAGAAATCACGGTATTCACTTCCGTGTTTTAGCGAAAGCTCTTCGTTTATCTGGTGGTGATCATTTACACTCTGGTACT	0.8864	1	0.0001	Chlorophyta;Trebouxiophyceae;Chlorellales;Chlorellaceae;Nannochloris;unclassified Nannochloris;Nannochloris sp. ACSSI 144	2.60111e-156	0.9673
rbcL_2218956	TTATTCGTAGCTGAAGCTATCTACAAATCTCAAGCAGAAACTGGTGAAATTAAAGGTCACTACTTAAATGCAACAGCTGGTACGTCTGAAGAAATGCTTCGTCGTGCTGCTTGTGCTAAAGATCTTGGTGTACCGATCGTTATGCACGATTACTTAACTGGTGGTTTCACATCAAATACTTCTTTATCTCACTACTGTCGTAACGAAGGTCTTTTACTTCATATTCACCGTGCAATGCACGCTGTAATCGATCGTCAAAAGAACCACGGTATGCACTTCCGTGTTTTAGCGAAAGCTCTTCGTTTATCTGGTGGTGATCACTTACATTCAGGTACT	1	0.875	0.0001	Chlorophyta;Trebouxiophyceae;Chlorellales;Chlorellaceae;Nannochloris;unclassified Nannochloris;Nannochloris sp. ACSSI 144	5.87456e-123	0.9077
rbcL_2234650	TTATTCGTTGCTGAAGCTATTTATAAATCTCAAGCTGAAACTGGTGAAATCAAAGGTCACTATTTAAATGCGACAGCTGGTACTTCTGAAGAAATGTTAAAACGTGCACAGTGCGCTAAAGAAATTGGTGTACCAATTGTTATGCATGACTACTTAACTGGTGGTTTTACTGCAAACACAAGTTTAGCACATTACTGTCGTGATAACGGTTTATTACTTCATATCCACCGTGCGATGCACGCGGTTATTGACCGTCAAAAAAATCATGGTATGCACTTCCGTGTTTTAGCAAAAGCATTACGTTTATCAGGTGGTGATCACTTACATTCTGGTACA	1	0.875	0.0001	Chlorophyta;Trebouxiophyceae;Trebouxiophyceae incertae sedis;Picochlorum;Picochlorum eukaryotum sensu Mainz 1	3.27087e-175	1
rbcL_2218041	TTATTTGTAGCAGAAGCGATTTACAAATCTCAAGCTGAAACAGGTGAAATCAAAGGTCACTACTTAAACGCTACTGCAGCAACATCTGAGGAAATGCTTAAACGTGCTGAGTGTGCTAGAGATTTAGGTGTACCTATTATCATGCACGATTACTTAACTGGTGGTTTCACAGCAAACACAAGCTTATCTCACTACTGTCGTGACAATGGTCTTCTTTTACACATTCACCGTGCAATGCACGCTGTAATTGACCGTCAAAGAAACCACGGTATTCACTTCCGTGTTTTAGCTAAAGCTCTTCGTTTATCTGGTGGTGATCACTTACACTCTGGTACT	0.8396	1	0.0001	Chlorophyta;Trebouxiophyceae;unclassified Trebouxiophyceae;Trebouxiophyceae sp. LU17	7.08019e-172	0.994
rbcL_2190529	TTATTCGTAGCTGAAGCACTTTACAAAGCGCAAGCTGAAACTGGTGAAGTTAAAGGTCACTACTTAAACGCTACAGCTGGTACTTGTGAAGAAATGCTTAAACGTGCTCAGTGTGCAAAAGAATTAGGTGTACCTATTATCATGCACGATTACCTAACAGGTGGTTTCACTGCAAACACTAGTTTAGCTTTATACTGTCGTGACCATGGTCTTTTATTACACATTCACCGTGCAATGCACGCTGTAATTGACCGTCAAAGAAACCACGGTATTCACTTCCGTGTTTTAGCGAAAGCTCTTCGTATGTCAGGTGGTGATCACTTACACTCTGGTACT	0.9551	0.875	0.0001	Chlorophyta;Trebouxiophyceae;Chlorellales;Chlorellaceae;Muriella;unclassified Muriella;Muriella sp. BCP-ANP1VF3	1.52179e-173	0.997
rbcL_2196117	TTATTCGTTGCAGAAGCTATCTATAAATCACAAGCAGAAACAGGTGAAATCAAAGGTCACTACTTAAACGCAACAGCTGGTACATGTGAAGAGATGCTTAAACGTGCTGCTTGTGCAAAAGATCTTGGTATGCCTATTGTCATGCACGATTACTTAACAGGTGGTTTTACAGCAAACACAAGTTTAGCTCATTACTGTCGTGATAATGGTCTTTTACTACACATTCACCGTGCAATGCACGCTGTAATTGACCGTCAAAAAAACCACGGTATGCACTTCCGTGTTTTAGCGAAAGCTCTTCGTCTATCTGGTGGTGATCACTTACACTCTGGTACA	0.7678	1	0.0003	Chlorophyta;Trebouxiophyceae;Chlorellales;Chlorellaceae;Nannochloris;unclassified Nannochloris;Nannochloris sp. ACSSI 144	7.54566e-127	0.9137
rbcL_231838	TTATTTGTCGCTGAAGCAATCTACAAAGCACAAGCTGAAACTGGTGAAGTTAAAGGCCACTATTTAAACACAACTGCAGGTACTGCAGAAGAAATGTTAAAACGTGCACAATGTGCTAAAGAATTTGGTGTACCAATCATCATGCACGACTATTTAACAGGTGGTTTTACAGCTAATACTTCATTAGCTTTATACTGTCGCGACCATGGTTTATTACTGCATATTCACCGTGCTATGCACGCTGTTATTGACCGTCAAAGAAACCATGGTATTCACTTCCGTGTTTTAGCTAAAGCTTTACGTATGTCAGGTGGTGATCATTTACACTCTGGTACT	1	0.75	0.0002	Chlorophyta;Chlorophyceae;Protosiphonales;Protosiphonaceae;Chlorochytrium;Chlorochytrium lemnae	3.4859e-130	0.9196
rbcL_2288454	TTATTTGTAGCTGAAGCTTGTTACAAAGCTCAATCTGAAACTGGTGAAATCAAAGGGCATTACTTAAATGCTACTGCTGGGACATGTGAAGATATGTTAAAACGCGCTCAATGTGCTAAAGAATTAGGTGTACCGATCATTATGCACGACTATTTAACGGGTGGTTTTACAGCAAACACATCATTAGCTTCTTACTGTCGTGATCACGGTTTATTATTACACATTCACCGTGCTATGCACGCTGTAATCGACCGTCAAAGAAACCACGGTATCCACTTCCGTGTTTTAGCAAAAGCTTTACGTATGTCTGGTGGTGACCACTTACACTCAGGTACT	0.972	0.75	0.0002	Chlorophyta;Chlorophyceae;Sphaeropleales;Scenedesmaceae;Coelastrella;unclassified Coelastrella;Coelastrella sp. ACSSI 052	3.36475e-155	0.9643
rbcL_2240205	TTGTTCGTAGCAGAAGCTATCTACAAATCACAAGCTGAAACCGGAGAAATTAAAGGGCATTATTTGAATGCTACTGCTGGTACTTGTGAAGAAATGATGAAAAGAGCAGAATATGCTAAAGAATTGGGTGTGCCAATTATTATGCATGACTATTTGACAGGTGGTTTTACAGCTAACACTAGTTTATCTTATTACTGCCGTGATAATGGTCTTCTTTTACACATTCACCGTGCTATGCACGCAGTTATCGATAGACAGAAAAACCACGGTATTCATTTCCGTGTTTTAGCTAAAGCTTTACGTATGTCTGGTGGAGACCATATTCACTCTGGTACT	0.8814	0.75	0.0002	Streptophyta;Zygnemophyceae;Zygnematophycidae;Zygnematales;Zygnemataceae;Spirogyra;Spirogyra parvula	7.08019e-172	0.994
rbcL_1904766	TTATTTGTAGCAGAAGCGATTTACAAATCTCAAGCTGAAACAGGTGAAATCAAAGGTCACTATTTAAACGCTACTGCAGCTACAGCTGAAGAAATGATGAAACGTGCTGAGTGTGCTAAAGATTTAGGTGTACCTATTATCATGCACGACTACTTAACTGGTGGTTTCACAGCAAACACAAGCTTAGCTCACTACTGTCGTGACAATGGTCTTCTTTTACACATTCACCGTGCAATGCACGCTGTAATTGACCGTCAAAGAAACCACGGTATTCACTTCCGTGTTTTAGCTAAGGCTCTTCGTTTATCTGGTGGTGACCACTTACACTCTGGTACT	1	0.625	0.0006	Chlorophyta;Trebouxiophyceae;Chlorellales;Chlorellaceae;Chlorella clade;Chlorella;unclassified Chlorella;Chlorella sp.	7.13046e-167	0.9851
rbcL_209262	CTTTTCGTGGCTGAAGCTCTTTATAAAGCTCAAGGCGAAACAGGTGAAATTAAAGGCCATTATTTAAATGCTACTGCAGCGACATCTGAAGAAATGCTTAAACGAGCAGCTTGTGCAAAAGATTTAGGTGTACCTATCATTATGCATGACTACTTAACAGGTGGTTTTACTGCAAATACAACTTTAGCTCATTATTGCCGTGATCATGGTCTTTTATTACATATTCACCGAGCTATGCACGCTGTTATTGATCGTCAAAAAAATCATGGGATTCACTTCCGTGTTTTAGCAAAAGCTCTACGTATGTCTGGTGGTGACCATCTTCATTCAGGAACA	1	0.625	0.0007	Chlorophyta;Chlorophyceae;Chlamydomonadales;Palmellopsidaceae;Asterococcus;unclassified Asterococcus (in: Viridiplantae);Asterococcus sp. KLL-G014	2.81162e-101	0.8705
rbcL_2093231	TTATTCGTAGCTGAAGCTATTTACAAAGCTCAAGCTGAAACTGGTGAAGTTAAAGGTCACTACTTAAACGCTACTGCAGGTACTGCAGAAGAAATGTTAAAACGTGCACAATGTGCTAAAGATTTAGGTGTACCTATTATTATGCACGACTATTTAACTGGTGGTTTCACAGCTAACACTTCATTAGCTGCTTACTGTCGTGACCATGGTTTATTATTACACATCCACCGTGCTATGCACGCTGTAATTGACCGTCAAAGAAACCACGGTATCCACTTCCGTGTTCTAGCTAAAGCTCTACGTATGTCTGGTGGTGACCACCTTCACTCAGGTACT	1	0.625	0.0008	Chlorophyta;Chlorophyceae;Chlamydomonadales;Chlamydomonadaceae;Chlamydomonas;Chlamydomonas tetragama	1.56547e-153	0.964
rbcL_212442	TTATTCGTAGCTGAAGCTATTTATAAAGCTCAAGCTGAAACTGGTGAAATTAAAGGTCACTATTTAAATGCTACTGCAGCTACTGCTGAAGAAATGCTAAAACGTGCTGAATGTGCAAAAGACTTAGGCATGCCTATTATTATGCATGACTACTTAACAGGTGGTTTTACAGCAAACACTAGTTTAGCTCACTATTGTCGTGATCATGGTCTTTTATTACACATTCACCGTGCAATGCACGCTGTAATTGACCGTCAAAGAAATCATGGTATTCACTTCCGTGTTTTAGCGAAAGCTCTTCGTTTATCAGGTGGTGACCATTTACACTCTGGTACT	1	0.625	0.0011	Chlorophyta;Trebouxiophyceae;Chlorellales;Chlorellaceae;Chlorella clade;Chlorella;Chlorella variabilis	1.53259e-168	0.9881
rbcL_2287233	TTATTCGTTGCTGAAGCTATTTACAAATCTCAAGCTGAGACAGGTGAAATCAAAGGTCACTACTTAAATGCTACAGCAGGTACTTGTGAAGAAATGTTGAAACGTGCTGAGTGTGCTCGTGATCTTGGTGTACCTATCATCATGCACGATTATTTAACTGGTGGTTTTACAGCAAACACTTCATTAGCTCACTATTGCCGTGACAACGGTTTATTATTACACATTCACCGTGCGATGCATGCTGTAATTGACCGTCAAAAAAATCATGGTATGCACTTCCGTGTATTAGCGAAAGCTCTTCGTTTATCAGGTGGTGACCATTTACATTCTGGTACA	1	0.625	0.0008	Chlorophyta;Trebouxiophyceae;Chlorellales;Chlorellaceae;Chlorella clade;Micractinium;Micractinium pusillum	2.77211e-111	0.8869
rbcL_2301562	TTATTTGTAGCTGAAGCTATTTATAAATCTCAATCTGAAACAGGTGAAATCAAAGGTCACTATTTAAACGCGACTGCAGCAACAGCAGAAGAAATGCTTAAACGTGCTGAGTGTGCAAAAGATTTAGGTGTACCTATTATCATGCACGACTACTTAACTGGTGGTTTCACAGCAAATACTAGTTTAGCTCACTACTGTCGTGATAATGGTCTTCTTCTACACATTCACCGTGCGATGCACGCTGTAATTGACCGTCAAAGAAATCATGGTATTCACTTCCGTGTTTTAGCAAAAGCTCTTCGTTTATCTGGTGGTGACCACTTACACTCTGGTACT	1	0.625	0.0008	Chlorophyta;Chlorophyta sp. CM7-6	1.54347e-163	0.9792
rbcL_2193506	TTATTTGTAGCAGAAGCAATTTATAAATCTCAAGCAGAAACTGGTGAAATTAAAGGACATTACTTAAATGTTACAGCTGGAACTTGTGAAGAAATGCTTAAACGTGCACAAGTAGCTAAAGATTTCGGTGTACCTATTGTTATGCATGATTACTTAACTGGTGGGTTTACTGCAAACACTAGTTTATCTTACTATTGTCGTGACAACGGTTTATTACTTCATATCCATAGAGCTATGCATGCGGTAATTGATCGTCAAAAAAATCATGGGATTCATTTCCGTGTTTTAGCAAAAGCTCTTCGTTTATCAGGTGGTGATCATCTTCATTCTGGTACT	0.9514	0.625	0.0009	Chlorophyta;Trebouxiophyceae;Prasiolales;Koliellaceae;Raphidonema;Raphidonema nivale	1.56547e-153	0.9614
rbcL_2373109	TTATTCGTAGCTGAAGCTCTATACAAAGCACAAGCTGAAACTGGTGAAATTAAAGGTCACTACTTAAACGCTACTGCTGGTACTTGTGAAGAAATGATGAAGCGCGCTCAGTGTGCTAAAGAATTCGGTGTACCGATTATCATGCACGATTACTTAACAGGTGGTTTCACTGCAAACACTTCGTTAGCTAACTACTGTCGTGACCATGGTCTTTTACTACACATTCACCGTGCAATGCACGCTGTAATTGACCGTCAAAAAAACCACGGTATGCACTTCCGTGTTTTAGCTAAAGCTCTTCGTATGTCAGGTGGTGATCACTTACATTCTGGTACT	0.9155	0.625	0.0005	Chlorophyta;Trebouxiophyceae;Chlorellales;Chlorellaceae;Muriella;unclassified Muriella;Muriella sp. BCP-ANP1VF3	1.6104e-133	0.9256
rbcL_2224779	CTTTTCTGTGCTGAAGCAATTTACAAATCTCAAGCTGAAACTGGTGAAGTTAAAGGTCATTACTTAAACTGTACAGCTGGTACATCTGAAGAAATGCTAAAACGTGCACAGTGTGCTAAAGATCTTGGTGTACCTATCGTAATGCATGACTATTTAACAGGTGGTTTCACTTCAAACACTTCATTAGCTTTATACTGTCGTGACCATGGTCTATTATTACACATTCACCGTGCTATGCACGCTGTAATTGACCGTCAAAGAAACCATGGTATTCACTTCCGTGTATTAGCTAAAGCTTTACGTCTTTCTGGTGGTGACCATTTACACTCAGGTACT	0.7516	0.75	0.0021	Chlorophyta;Chlorophyceae;Chlamydomonadales;Chlamydomonadaceae;Chlamydomonas;unclassified Chlamydomonas;Chlamydomonas sp. CCMP681	1.63335e-123	0.9077
rbcL_2249357	TTATTCGTAGCTGAAGCTATTTACAAATCTCAAGCTGAAACTGGTGAAATCAAAGGTCACTATTTAAACGCTACAGCTGCTACAGCTGAAGAGATGATTAAACGTGCAGTTTGTGCTAAAGAACTAGGTGTACCTATTATCATGCACGATTACTTAACTGGTGGTTTCACAGCAAACACTAGTTTATCTCATTACTGTCGTGATAATGGTCTTTTACTTCACATCCACCGTGCGATGCACGCTGTAATTGACCGTCAACGTAACCACGGTATTCACTTCCGTGTTTTAGCTAAAGCTCTTCGTTTATCAGGTGGTGATCACTTACACTCTGGTACA	0.8915	0.625	0.0027	Chlorophyta;Trebouxiophyceae;Chlorellales;Chlorellaceae;Nannochloris;Nannochloris bacillaris	1.53259e-168	0.9881
rbcL_2091633	TTATTTGTAGCTGAAGCTTGTTACAAAGCTCAAGCTGAAACTGGTGAAATCAAAGGACACTATTTAAATGCTACTGCTGGTACATGTGAAGAAATGTTAAAACGCGCTCAATGTGCTAAAGAATTAGGTGTACCTATTGTAATGCATGACTATTTAACAGGTGGTTTTACAGCGAACACTTCATTAGCTGCTTATTGTCGTGATCACGGTTTATTATTACATATTCACCGTGCTATGCACGCTGTAATTGACCGTCAAAGAAACCACGGGATTCACTTCCGTGTTTTAGCAAAAGCTTTACGTATGTCTGGGGGTGACCACTTACACTCAGGTACT	0.8516	0.625	0.0008	Chlorophyta;Chlorophyceae;Sphaeropleales;Scenedesmaceae;Coelastrella;unclassified Coelastrella;Coelastrella sp. ACSSI 052	1.56547e-153	0.9613
rbcL_2235206	TTATTCGTAGCTGAAGCTATTTACAAAGCACAAGCAGAAACAGGTGAAGTTAAAGGTCACTATTTAAATGCTACAGCTGCTACATCTGAAGAAATGTTAAAACGTGCACAATGTGCTAAAGAATTCGGTGTACCGATCATTATGCATGACTATTTAACAGGTGGTTTCACATCTAACACTTCATTATCTTTATACTGTCGTGACCACGGTTTATTATTACACATTCACCGTGCTATGCACGCTGTAATTGACCGTCAAAGAAACCACGGTATTCACTTCCGTGTTTTAGCTAAAGCATTACGTATGTCAGGTGGTGACCACTTACACTCAGGTACT	0.5959	0.875	0.0069	Chlorophyta;Chlorophyceae;Chlamydomonadales;Chlamydomonadaceae;Oophila;unclassified Oophila;Oophila sp. CT2008	1.58777e-143	0.9435
rbcL_2249903	CTTTTCTGTGCTGAAGCTATCTACAAAGCTCAAGCAGAAACAGGCGAAGTTAAAGGTCACTACTTAAACACAACTGCTGGTACTTCTGAAGAAGTTCTTAAACGTGCTGCTTGTGCTAAAGATTTCGGTGTATCTATCGTTATGCATGACTACTTAACAGGTGGTTTTACTACTAACACTTCATTAGCTAACTACTGTCGTGATAATGGTTTATTATTACACATTCACCGTGCTATGCACGCTGTAATTGACCGTCAAAGAAACCACGGTATCCACTTCCGTGTTTTAGCTAAAGCTCTTCGTTTATCTGGTGGTGACCACCTTCACTCTGGTACT	0.6773	0.75	0.0219	Chlorophyta;Chlorophyceae;Chlamydomonadales;Chlamydomonadaceae;Chlamydomonas;unclassified Chlamydomonas;Chlamydomonas sp. UWO 241	9.69211e-131	0.9268
rbcL_179600	TTGTTTGTAGCAGAAGCTATCTACAAATCACAAGCTGAAACCGGAGAAATTAAAGGGCATTATTTAAACGCTACTGCTGGTACTTGTGAAGAAATGATGAAAAGAGCAGAATATGCTAAAGAATTGGGTGTGCCAATTATTATGCATGACTACTTGACAGGTGGCTTTACAGCTAATACTAGTTTAGCTTATTACTGCCGTGACAACGGTCTTCTTTTACACATTCACCGTGCTATGCACGCAGTTATTGATAGACAGAAAAACCATGGTATTCATTTCCGTGTTTTAGCCAAAGCTTTACGTATGTCTGGTGGAGACCATATTCACTCTGGTACT	1	0.5	0.0042	Streptophyta;Zygnemophyceae;Zygnematophycidae;Zygnematales;Zygnemataceae;Spirogyra;Spirogyra semiornata	3.34103e-160	0.9732
rbcL_2212265	TTATTCGTAGCTGAAGCTTGTTACAAAGCTCAAGCGGAAACAGGTGAAATCAAAGGGCATTACTTAAATGCGACTGCAGGTACTTGTGAAGAAATGCTGAAACGTGCACAATGTGCGAAAGAACTAGGTGTACCTATCATTATGCATGACTACCTAACTGGTGGTTTCACTGCAAACACTTCTTTATCAAACTACTGTCGTGACCACGGTTTATTATTACACATTCACCGTGCTATGCACGCTGTAATTGACCGTCAAAGAAACCACGGTATCCACTTCCGTGTATTAGCGAAAGCTTTACGTATGTCAGGTGGTGACCACTTACACAGTGGTACT	1	0.5	0.005	Chlorophyta;Chlorophyceae;Sphaeropleales;Scenedesmaceae;Desmodesmus;Desmodesmus abundans	5.63042e-153	0.9639
rbcL_225475	TTGTTTGTAGCAGAAGCTATATACAAAGCACAAGCAGAAACCGGAGAAATCAAAGGACATTATTTGAATGCTACTGCTGGTACCTGTGAAGAAATGATGAAAAGAGCAGAATATGCTAAAGAACTAGGCGTACCAATTATTATGCATGACTATTTGACAGGTGGGTTTACAGCTAATACTAGCTTAGCTCATTATTGCCGCGATAATGGTCTTCTTCTACATATTCACCGTGCTATGCACGCAGTTATAGATAGACAGAAAAATCACGGTATACACTTTCGCGTATTAGCTAAAGCTTTACGTATGTCTGGTGGAGACCATATTCACTCTGGTACT	1	0.5	0.0044	Streptophyta;Zygnemophyceae;Zygnematophycidae;Zygnematales;Zygnemataceae;Spirogyra;unclassified Spirogyra;Spirogyra sp. JH0728	1.52179e-173	0.997
Seq1876108	CTTTTTGTTGCAGAAGCAATATGTAAATCACAAGCTGAAACAGGTGAAGTTAAAGGTCACTATTTAAATGCTACAGCTGCAACAAGTGAAGAAATGATGAAACGTGCTGAATGTGCAAAAGAATTAGGTGTACCTATTATTATGCATGACTACTTAACAGGAGGTTTCACTTCAAACACAAGTTTAGCTCATTATTGTCGTGACAATGGTTTACTTTTACACATTCACCGTGCAATGCACGCAGTAATTGACCGTCAAAAAAATCACGGTATACATTTCCGCGTTTTAGCTAAAGCACTAAGAATGTCTGGTGGTGACCATTTACATTCTGGTACT	0.7754	0.625	0.0049	Chlorophyta;Ulvophyceae;Scotinosphaerales;Scotinosphaeraceae;Scotinosphaera;unclassified Scotinosphaera;Scotinosphaera sp. CAUP H5308	1.52179e-173	0.997
rbcL_2214550	TTATTCGTAGCCGAAGCTATTTACAAATCTCAAGCTGAAACTGGTGAAATTAAAGGTCACTATTTAAACGCAACAGCAGCTACTTCAGAAGAAATGCTTAAACGTGCTGAATGTGCAAAAGATTTAGGTGTACCTATTATCATGCACGATTACTTAACAGGTGGTTTCACAGCAAATACAAGCTTATCTCATTACTGTCGTGATAATGGTCTTCTTTTACACATTCACCGTGCAATGCACGCTGTAATTGACCGTCAAAGAAATCATGGTATTCACTTCCGTGTTTTAGCAAAAGCTCTTCGTTTATCTGGTGGTGATCACTTACACTCAGGTACT	0.6433	0.75	0.0073	Chlorophyta;Trebouxiophyceae;Chlorellales;Chlorellaceae;Chlorella clade;Chlorella;Chlorella vulgaris	7.18108e-162	0.9762
rbcL_2231728	CTATTCGTAGCTGAAGCATGCTACAAAGCACAAGCTGAAACTGGTGAAATTAAAGGTCACTACCTGAACGCAACTGCTGCTACTTCAGAAGAAATGCTGAAACGTGCAGAATCTGCTCGTGACTTCGGTGTACCGATCATCATGCATGACTACATCACTGGTGGTTTCACTGCTAACACTTCATTAGCTCACTACTGTCGTGACAACGGTCTTCTTCTTCACATTCACCGTGCGATGCACGCGGTTATTGACCGTCAGAAAAACCACGGTATCCACTTCCGTGTTTTAGCTAAAGCATTACGTATGTCAGGTGGTGACCACCTTCACTCAGGTACT	0.7111	0.625	0.0116	Chlorophyta;Trebouxiophyceae;Trebouxiophyceae incertae sedis;Choricystis clade;Choricystis;unclassified Choricystis;Choricystis sp. 2 NK-2018	2.73317e-121	0.9045
rbcL_1698534	TTATTCGTTGCTGAAGCTACTTACAAAGCTCAGTCTGAAACTGGTGAAATTAAAGGTCACTACTTAAACGCTACTGCTGCTACTTGTGAAGAAATGTTAAAACGTGCTCAATGTGCTAAAGAATTAGGTGTACCTATTATTATGCATGACTACTTAACAGGTGGTTTTACAGCAAACACTTCATTATCTTCTTACTGTCGTGATCATGGTTTATTATTACACATTCACCGTGCTATGCACGCTGTAATTGACCGTCAAAGAAACCACGGTATTCACTTCCGTGTATTAGCTAAAGCTCTTCGTCTGTCAGGTGGTGACCACTTACACTCAGGAACT	1	0.375	0.03	Chlorophyta;Chlorophyceae;Sphaeropleales;Scenedesmaceae;Tetradesmus;Tetradesmus dimorphus	3.27087e-175	1
rbcL_2159212	TTATTCGTAGCTGAAGCTATCTACAAATCTCAAGCAGAAACTGGTGAAATCAAAGGTCACTATTTAAATGCTACAGCTGCTACAGCTGAAGAGATGATCAAACGTGCAGTTTGTGCTAAAGAACTTGGTGTACCAATTATCATGCACGATTACTTAACTGGTGGTTTCACAGCAAATACTAGTTTATCTCATTACTGTCGTGATAATGGTCTTTTACTTCACATCCACCGTGCGATGCATGCTGTAATTGACCGTCAACGTAATCACGGTATTCACTTCCGTGTTTTAGCAAAAGCTCTTCGTTTATCAGGTGGTGATCACTTACACTCTGGTACT	1	0.375	0.0279	Chlorophyta;Trebouxiophyceae;Chlorellales;Chlorellaceae;Nannochloris;Nannochloris bacillaris	5.59073e-158	0.9701
rbcL_744371	GCTTATGTAATGGAAGGTGTTAACAGAGCTGCTGCAGCATCAGGTGAAGTAAAAGGTTCATACCTAAACATTACTGCTGGTACAATGGAAAACATGTACGAGCGTGCTGAATTCGCAAAAGTTATTGGTTCAGTAATCATCATGATTGACTTAGTAATTGGTTACTCTGCGATTCAATCAATGGCTATTTGGTCTCGTAAAAACGATATGATCCTTCACTTACACCGTGCAGGTAACTCAACTTACGCTCGTCAAAAGAACCATGGTATTAACTTCCGTGTTATCTGTAAATGGATGCGTATGGCTGGTGTTGACCATATTCACGCTGGTACA	0.72	0.5	0.0356	Stramenopiles;Ochrophyta;Eustigmatophyceae;unclassified Eustigmatophyceae;Eustigmatophyceae sp. Tow 8/18 T-12d	2.64945e-136	0.9337
rbcL_2321254	TTATTCGTAGCAGAAGCAATCTATAAATCTCAAGCTGAAACTGGTGAAATTAAAGGTCACTATTTAAACGCTACTGCAGGTACAAGTGAAGAAATGCTGAAACGTGCTGAATGTGCTAGAGATCTTGGTGTGCCTATTGTTATGCATGACTACCTTACTGGTGGTTTCACTTCAAATACTAGTTTAGCTCACTATTGCCGTGATAACGGTTTATTACTTCATATTCACCGTGCTATGCACGCTGTTATTGATCGTCAAAGAAATCACGGTATTCACTTCCGTGTTCTAGCAAAAGCTCTTCGTTTATCAGGTGGTGACCATTTACACTCTGGTACT	0.8333	0.375	0.0353	Chlorophyta;Trebouxiophyceae;Trebouxiales;Trebouxiaceae;Parietochloris;Parietochloris grandis	3.46133e-135	0.9286
water
ID	Rep. Seq	A	B	p.value	Taxonomy	blastn e-value	blastn id%
rbcL_219771	CTATTTGTTGCAGAAGCTACTTATAAAGCACAAGCAGAAACTGGTGAAATTAAAGGACATTACTTAAACGCTACAGCAGGTAACAGTGAAGAAATGTTAATACGTGCTGAATGTGCTAGAGATTTTGGTGCACCTATTGTAATGCATGACTATCTTACAGGTGGTTTTACAGCAAACACAAGTTTAGCGAGATACTGTCGATACAACGGATTGTTACTACACATTCACCGTGCAATGCACGCTGTTCTTGACCGTCAAAGAAATCACGGTATACACTTCCGAGTTTTAGCTAAAACTCTTCGTATGTCAGGTGGTGACCACTTACATTCAGGTACT	1	0.5	0.0031	Chlorophyta;Trebouxiophyceae;Chlorellales;Chlorellaceae;Chlorella clade;Chlorella;Chlorella vulgaris	1.30812e-99	0.8669
rbcL_2213720	TTATTTGTTGCAGAAGCAATTTATAAGTCTCAAGCAGAAACAGGTGAAATTAAAGGACATTACCTAAACGCAACTGCTGGTACTGTTGAAGGAATGCTAAAACGTGCTGAAACTGCAAGAGATTTTGGTGTGCCAATTGTTATGCATGACTACTTAACTGGTGGTTTTACTGCAAACACAACTTTAGCTCATTACTGTCGTGATCATGGTTTATTACTACACATTCACCGAGCTATGCACGCTGTTATTGACCGTCAACGTAATCACGGTATCCATTTCCGTGTTTTAGCTAAAACTCTTCGTATGTCAGGTGGTGACCACCTTCACTCTGGTACT	1	0.375	0.0265	Chlorophyta;Trebouxiophyceae;Trebouxiales;Trebouxiaceae;Trebouxia;Trebouxia flava	3.27087e-175	1
rbcL_2510229	CTATTTGTTGCAGAAGCTACTTATAAAGCACAAGCAGAAACTGGTGAAATTAAAGGACATTACTTAAACGCTACAGCAGGTAACAGTGAAGAAATGCTAATTCGTGCTGAATGTGCTAGAGATTTTGGTGTACCTATTGTTATGCATGACTATCTTACAGGTGGTTTTACAGCAAACACAAGTTTATCAAAATACTGTCGATACAATGGGTTGTTATTACACATCCACCGTGCAATGCACGCTGTTATCGATCGTCAAAGAAATCATGGTATGCACTTCCGAGTGTTAGCTAAAGCACTTAGAATGTCTGGTGGTGACCACTTACATTCAGGTACT	1	0.375	0.0265	Chlorophyta;Trebouxiophyceae;Trebouxiales;Trebouxiaceae;Myrmecia;unclassified Myrmecia;Myrmecia sp. OB14.461	4.73823e-94	0.8567
clutches+leaves
ID	Rep. Seq	A	B	p.value	Taxonomy	blastn e-value	blastn id%
rbcL_2227807	CTTTTCTGTGCTGAAGCTATTTATAAAGCTCAAGCTGAAACAGGTGAAGTAAAAGGACATTACTTAAATGCGACAGCTGCGACTTCAGAAGAAATGATTAAACGTGCTGTTTGTGCTAAAGAATTCGGTGTACCGATTGTTATGCATGACTACTTAACTGGTGGATTCACAGCTAACACTTCATTATCTAACTACTGTCGTGATCATGGTTTATTATTACACGTTCACCGTGCAATGCATGCTGTTATTGATCGTCAAAGAAACCACGGGATTCACTTCCGTGTTTTAGCTAAAGCTCTTCGTTTATCTGGTGGTGACCACCTTCACTCTGGTACT	0.9686	0.7222	0.0059	Chlorophyta;Chlorophyceae;Chlamydomonadales;Tetracystaceae;Tetracystis;Tetracystis aeria	7.49246e-132	0.9226
rbcL_2206988	CTATTCGTTGCTGAAGCGACTTACAAAGCTCAATCTGAAACTGGTGAAGTTAAAGGTCACTATTTAAACTGTACTGCAGCTACTTCTGAAGAAGTACTAAAACGTGCACAATGTGCTAAAGATTTCGGTGTACCTATCGTTATGCATGACTACTTAACAGGTGGTTTCACTGCTAACACTTCATTAGCTAACTACTGTCGTGATAACGGTTTATTATTACACATTCACCGTGCTATGCACGCTGTAATTGACCGTCAAAGAAACCACGGTATTCACTTCCGTGTTTTAGCTAAAGCTCTTCGTCTATCTGGTGGTGACCACCTTCACTCTGGTACT	0.9771	0.6111	0.0043	Chlorophyta;Chlorophyceae;Chlamydomonadales;Chlamydomonadaceae;Chlamydomonas;Chlamydomonas bilatus	1.59905e-138	0.9371
Seq1237892	CTTTACTGTATTGAAGGTATTAACCGTTCAGCTGCAGCTACAGGTGAAGTTAAAGGTTCTTACTTAAACGTTACAGCTGGTAACATGGAAGACATGTATGAACGTGCTGAATACGCTAAAAACTTAGGTTCAATCATTGTAATGATCGACCTTGTAATTGGTTACACTGCTATCCAATCAATGGGTATTTGGAGTCGTAAAAATGACATGATTCTTCACTTACACCGTGCTGGGAACTCAACTTACGCTCGTCAAAAAAATCACGGTATTAACTTCCGTGTAATTTGTAAATGGATGCGTATGGCTGGTGTTGACCACATCCACGCTGGTACT	0.9398	0.5556	0.0027	Stramenopiles;Ochrophyta;Xanthophyceae;Tribonematales;Tribonemataceae;Tribonema;Tribonema regulare	3.28485e-165	0.985
rbcL_2317142	CTTTTCTGTGCTGAAGCTATTTACAAATCTCAAGCAGAAACAGGTGAAGTAAAAGGACACTACCTTAACGCTACAGCTGGTACTTCTGAAGAAGTTATCAAACGTGCACAATGTGCTAAAGATTTCGGAGTTCCAATTGTGATGCATGACTACTTAACTGGTGGGTTCACTACTAACACTTCATTAGCTAACTTCTGTCGTGACCAAGGTTTATTATTACACATTCACCGTGCGATGCATGCTGTAATTGACCGTCAAAGAAACCACGGTATCCACTTCCGTGTTTTAGCTAAAGCTCTACGTTTATCTGGAGGTGACCACCTTCACTCTGGTACT	1	0.5	0.0166	Chlorophyta;Chlorophyceae;Sphaeropleales;Sphaeropleaceae;Ankyra;Ankyra judayi	7.65318e-117	0.8964
rbcL_2317707	CTTTTCGTAGCTGAAGCTTGTTACAAAGCTCAAGCAGAAACTGGTGAAATTAAAGGGCATTACCTAAACGCAACTGCAGGTACTTGCGAAGAAATGATTAAACGTGCTACATGTGCTAAAGACCTAGGGGTACCGATTGTTATGCATGACTACCTTACTGGTGGTTTCACAGCAAACACTTCATTAGCTCACTACTGTCGTGACAATGGACTTCTTTTACACATTCACCGTGCAATGCATGGTGTAATTGACCGTCAAAGAAACCACGGTATTCACTTCCGTGTTTTAGCTAAAGCTTTACGTATGTCAGGGGGTGACCACTTACATTCAGGTACA	1	0.4444	0.0199	Chlorophyta;Chlorophyceae;Sphaeropleales;Dictyococcaceae;Dictyococcus;unclassified Dictyococcus;Dictyococcus sp. KF 45	1.53259e-168	0.9881
rbcL_2321870	CTTTTCGTAGCTGAAGCTATTTATAAATCTCAAGCTGAAACTGGTGAAGTTAAAGGTCACTATTTAAACTGTACAGCAGGTACTTCAGAAGAAATGATTAAACGTGCTCAAACAGCTAAAGATTTCGGTGTTCCGATTGTAATGCATGACTACCTAACTGGTGGCTTCACTTCTAACACATCATTAGCACTATACTCACGTGACAACGGTTTATTACTTCACATTCACCGTGCAATGCACGCTGTAATTGACCGTCAAAGAAACCACGGTATCCACTTCCGTGTTTTAGCTAAAGCTCTTCGTTTATCAGGTGGTGACCACCTACACTCAGGTACT	1	0.4444	0.0169	Chlorophyta;Chlorophyceae;Chlamydomonadales;Chlamydomonadaceae;Chlamydomonas;Chlamydomonas bilatus	1.66838e-108	0.8817
rbcL_1344649	TTAAACTGTATGGAAGGTATTAACCGTGCTTCAGCTGCTACAGGTGAAGTTAAAGGTTCTTACTTAAACGTTACAGGTGCTACAATGGAAGACGTTTACGAACGTGCTGAGTACGCTAAAGAAGTAGGTTCGGTAATTATCATGATCGATTTAGTAATGGGTTATACAGCAATTCAAAGTATTGCTTTATGGTCTCGTAGTAACGATATGATTTTACATTTACACCGTGCAGGTAACTCAACTTACGCTCGTCAAAAAAATCACGGTATTAATTTCCGTGTAATCTGTAAATGGATGCGTATGTCTGGTGTAGATCATATTCACGCTGGTACA	0.9309	0.4444	0.036	Stramenopiles;Ochrophyta;Bacillariophyta;Bacillariophyceae;Bacillariophycidae;Bacillariales;Bacillariaceae;Nitzschia;Nitzschia cf. pusilla	7.06032e-167	0.988
rbcL_2302706	TTATTCTGTGCTGAAGCTATTTACAAATCACAAGCCGAAACTGGTGAAGTTAAAGGACATTACTTAAACTCAACAGCAGGTACATGTGAAAGCATGATGGACCGTGCACAATTTGCAAAAGATCTTGGTGTACCTATCGTTATGCATGACTATTTAACAGGTGGTTTAACTGCTAACACTTCATTAGCAATTTTCTGTCGTAACAATGGTCTTTTATTACACATTCACCGTGCAATGCACGCGGTAATTGACCGTCAGCGTAATCACGGTATTCACTTCCGTGTTTTAGCTAAAGCTTTACGTTTATCAGGTGGGGATCACTTACACTCAGGAACG	1	0.3889	0.0334	Chlorophyta;Ulvophyceae;Ulotrichales;Helicodictyaceae;Rhexinema;Rhexinema planctonicum	5.87456e-123	0.9096
leaves+water
ID	Rep. Seq	A	B	p.value	Taxonomy	blastn e-value	blastn id%
rbcL_2247102	TTATTCGTAGCAGAAGCTATTTACAAATCTCAAGCTGAAACAGGTGAAATTAAAGGGCACTATTTAAACGCTACTGCTGGACATTGTGATGAAATGATCAAACGTGCACAATTAGCTAAAGATCTTGGTATGCCAATTGTTATGCACGATTATCTTACTGGTGGTTTTACTGCAAACACTACTTTAGCTCATTTCTGTCGTGATAATGGTTTATTACTTCACATTCACCGTGCAATGCACGCTGTAATTGATCGTCAAAGAAACCATGGTATGCACTTCCGTGTTTTAGCAAAAGCTCTTCGTTTATCTGGTGGTGACCACCTTCACTCTGGAACA	0.9603	0.625	0.0008	Chlorophyta;Chlorophyceae;OCC clade;Chaetophorales;Chaetophoraceae;Diplosphaera;unclassified Diplosphaera;Diplosphaera sp. CG27	1.53259e-168	0.9881
rbcL_2227845	TTATTTTGTTCTGAAGCAATTTACAAATCTCAAGCAGAAACAGGTGAAATTAAAGGTCATTACTTAAACTGTACTGCTGGTCATTCAGAAGAAATGCTGAAACGTGCTCAATGTGCAAAAGAATTAGGTGTTCCAATTGTTATGCATGACTACCTAACAGGTGGTTTTACATCAAACACAAGTTTATCACACTACTGTCGTGATAACGGTCTTTTATTACATATTCACCGTGCAATGCATGCTGTAATTGATCGTCAAAGAAACCATGGTATTCATTTCCGTGTTCTTGCAAAAACTCTTCGTATGTCAGGTGGTGATCATCTACATTCAGGAACT	0.8779	0.5	0.0253	Chlorophyta;Chlorophyceae;Chlorosarcinales;Chlorosarcinaceae;Chlorosarcina;Chlorosarcina brevispinosa	7.87284e-97	0.8609
rbcL_2223748	TTATTCGTAGCTGAAGCTATTTACAAATCTCAAGCTGAAACAGGTGAAATTAAAGGACATTATTTAAATGCAACTGCTGGTACTGTTGATGACATGATGAAACGTGCAGAATTTGCAAAAGATCTTGGTATGCCAATTGTTATGCATGATTACTTAACTGGTGGTTTCACTGCAAACACTACTTTATCACATTATTGTCGTGATAATGGGTTATTACTTCATATTCACCGTGCAATGCACGCTGTAATTGATCGTCAAAGAAACCATGGTATGCACTTCCGTGTTCTTGCTAAAGCATTACGCTTATCTGGGGGAGATCATCTTCACTCAGGTACT	1	0.4375	0.0363	Chlorophyta;Trebouxiophyceae;Prasiolales;Prasiolaceae;Stichococcus;Stichococcus bacillaris	5.71065e-143	0.9433
rbcL_2229239	CTATTCGTAGCAGAAGCTATTTACAAATCTCAAGCTGAAACAGGTGAAATTAAAGGTCATTATTTAAATGCTACTGCTGGAACTTGTGAAGACATGATGAAACGTGCACAACTGGCTAAAGATCTTGGTATGCCAATTGTTATGCATGATTATATTACTGGTGGATTTACTGCAAATACAAGTTTAGCACATTTTTGTCGTGATAATGGTTTATTACTTCACATCCACAGAGCTATGCATGCTGTAATTGACCGACAAAGAAACCATGGTATGCACTTCCGTGTTTTAGCAAAAGCTCTTCGTCTATCTGGTGGAGATCACCTTCATTCTGGAACT	1	0.4375	0.0138	Chlorophyta;Chlorophyceae;OCC clade;Chaetophorales;Chaetophoraceae;Diplosphaera;unclassified Diplosphaera;Diplosphaera sp. L619	3.27087e-175	1
rbcL_2235271	CTTTTTGTAGCTGAAGCTATTTACAAATCTCAATCTGAAACTGGTGAAGTAAAAGGTCATTACCTAAATGCTACTGCTGGTACTTGTGAAGAGATGATGAAACGTGCGGCTGTAGCAAAAGATCTTGGTGTACCGATCATTATGCACGATTACCTAACAGGTGGTTTCACAGCAAACACAACATTATCACATTACTGTCGTGATGAAGGACTACTATTACATATTCACCGTGCAATGCATGCGGTTATTGACCGTCAAAGAAATCACGGTATTCACTTCCGTGTACTAGCAAAAGCACTACGTTTATCAGGTGGTGACCATCTACACTCAGGTACT	1	0.375	0.037	Chlorophyta;Trebouxiophyceae;Trebouxiophyceae incertae sedis;Watanabea clade;Chloroidium;Chloroidium viscosum	3.27087e-175	1
sediments+water
ID	Rep. Seq	A	B	p.value	Taxonomy	blastn e-value	blastn id%
rbcL_2235157	TTATTCTGTGCTGAAGCTATCTACAAATCTCAAGCTGAAACTGGTGAAATTAAAGGTCACTACTTAAATGCAACAGCAGCTACATCTGAAGAGATGCTTAAACGTGCTGAGTGTGCTAAAGATCTTGGTGTACCAATTATCATGCACGATTACATCACTGGTGGTTTCACAGCAAATACTAGTTTAGCTCATTACTGTCGTGATAATGGTCTTTTACTACACATTCACCGTGCGATGCACGCTGTAATTGACCGTCAAAGAAACCACGGTATTCACTTCCGTGTTTTAGCGAAAGCTCTTCGTTTATCTGGTGGTGATCATTTACACTCAGGTACT	0.9609	0.9375	0.0001	Chlorophyta;Trebouxiophyceae;Chlorellales;Chlorellaceae;Nannochloris;unclassified Nannochloris;Nannochloris sp. ACSSI 144	1.19318e-164	0.9821
rbcL_2235939	CTATTTGTTGCAGAAGCAATTTACAAATCTCAATCAGAAACAGGTGAAATTAAAGGACATTATTTAAACGCTACTGCAGCAACTTGTGAAGAAATGCTAAAACGTGCTGAATTCGCTAGAAATCTTGGTGTACCTATTGTTATGCACGATTATTTAACTGGTGGTTTTACTGCAAATACTAGTTTAGCACATTACTGTCGTGATAATGGTTTATTACTTCACATTCATAGAGCTATGCATGCTGTAATTGACCGTCAAAAAAATCACGGGATGCATTTCCGTGTTCTAGCAAAAGCTCTTCGTTTATCTGGTGGTGATCATCTTCATTCTGGTACT	0.9398	0.6875	0.0005	Chlorophyta;Chlorophyceae;Sphaeropleales;Radiococcaceae;Neocystis;unclassified Neocystis;Neocystis sp. BCP-NB1VF23	5.91627e-118	0.8988
rbcL_2314868	TTATTTGTTGCTGAAGCTATTTACAAATCTCAAGCTGAAACTGGTGAAATTAAAGGTCACTATTTAAACGCAACGGCAGCTACAGCAGAAGCAATGATGCAACGTGCTGAATGTGCGAAAGATTTAGGTGTACCTATTATTATGCACGATTACTTAACTGGTGGTTTTACAGCAAACACAAGTTTATCTCATTATTGTCGTGATAATGGTCTTCTTTTACACATTCACCGTGCAATGCACGCTGTAATTGACCGTCAAAGAAATCATGGTATTCACTTCCGTGTTTTAGCAAAAGCTCTTCGTTTATCTGGTGGTGATCACTTACATTCTGGTACA	0.8284	0.625	0.0479	Chlorophyta;Trebouxiophyceae;Chlorellales;Chlorellaceae;Chlorella clade;Dictyosphaerium;Dictyosphaerium ehrenbergianum	3.27087e-175	1
rbcL_2265648	TTATTTGTAGCTGAAGCAATTTACAAATCTCAATCTGAAACAGGTGAAATTAAAGGGCATTACTTAAATGCAACTGCTGGACACGTTGACGAAATGATGAAACGTGCAGCATTAGCAAAAGATCTTGGTATGCCAATTGTTATGCATGACTACTTAACTGGTGGTTTCACTGCAAACACTACTTTATCACATTTCTGTCGTGATAACGGTTTATTATTACACATTCACCGTGCAATGCACGCTGTAATTGACCGTCAAAGAAACCATGGTATGCACTTCCGTGTTCTTGCTAAAGCACTTCGTTTATCTGGAGGAGATCATCTTCACTCAGGTACT	1	0.5	0.0033	Chlorophyta;Trebouxiophyceae;Prasiolales;Prasiolaceae;Stichococcus;Stichococcus bacillaris	5.79203e-133	0.9254
rbcL_2252311	TTATTTGTTGCTGAAGCTATTTATAAATCTCAAGCTGAGACTGGTGAAATTAAAGGTCACTATTTAAATGCAACAGCAGCTACAAATGAAGAAGTACTAAAACGTGCAGAATTAGCTAAAGATCTTGGTGTACCAATCATTATGCACGATTACCTTACTGGTGGTTTTACTACAAATACTACTTTAGCGCATTATTGTCGTGATGAGGGTTTATTACTACACATTCACCGTGCAATGCACGCTGTAATTGACCGTCAAAAAAATCATGGTATGCACTTCCGTGTTTTAGCAAAAGCTCTTCGTTTATCTGGGGGTGACCATTTACACTCAGGTACT	0.9412	0.4375	0.0283	Chlorophyta;Trebouxiophyceae;Chlorellales;Chlorellaceae;Auxenochlorella;Auxenochlorella protothecoides	3.27087e-175	1
clutches+leaves+sediments
ID	Rep. Seq	A	B	p.value	Taxonomy	blastn e-value	blastn id%
rbcL_2251027	CTATTCGTTGCTGAAGCTACTTACAAAGCTCAATCTGAAACTGGTGAAGTAAAAGGTCACTACCTTAATGCTACTGCAGGTACTTCAGAAGAAATGTTAAAACGTGCACAATGTGCTAAAGAATTAGGTGTACCTATTATTATGCATGACTACCTAACAGGTGGTTTTACTGCTAATACTTCTTTAGCTTTATACTGTCGTGATCACGGTTTATTATTACACATTCACCGTGCTATGCACGCTGTAATTGACCGTCAAAGAAACCACGGTATCCACTTCCGCGTATTAGCTAAAGCTTTACGTTTATCAGGTGGTGACCATTTACACTCTGGTACT	0.9828	0.6154	0.0397	Chlorophyta;Chlorophyceae;Chlamydomonadales;Chlamydomonadaceae;Chlamydomonas;unclassified Chlamydomonas;Chlamydomonas sp. CCMP681	7.43964e-137	0.9341
clutches+leaves+water
ID	Rep. Seq	A	B	p.value	Taxonomy	blastn e-value	blastn id%
rbcL_1039128	CTTTACTGTATGGAAGGTATTAACCGTGCTGCTGCTGCAACAGGTGAAGTTAAAGGTTCTTACTTAAACGTTACAGCTGGTAACATGGAAGACATGTACGAACGTGCTGAATACGCTAAAACAATTGGTACAATCATTGTTATGATCGACCTTGTAATTGGTTACACAGCGATCCAATCAATGGGTATTTGGGCTCGTAAAAATGACATGATTCTTCACTTACACCGTGCTGGTAACTCAACTTACGCACGTCAAAAAAACCACGGTATTAACTTCCGTGTAATTTGTAAGTGGATGCGTATGGCTGGTGTTGACCACATTCACGCAGGTACT	0.9551	0.8077	0.0226	Stramenopiles;Ochrophyta;Xanthophyceae;Tribonematales;Xanthonemataceae;Xanthonema;Xanthonema debile	7.01055e-172	0.997
leaves+sediments+water
ID	Rep. Seq	A	B	p.value	Taxonomy	blastn e-value	blastn id%
rbcL_2292372	CTTTTCGTAGCTGAAGCTTGTTACAAAGCTCAAGCAGAAACTGGTGAAATTAAAGGGCATTACCTAAATGCTACAGCTGGGACTTGCGAAGAAATGCTTAAACGTGCTGCTTGTGCGAAAGATTTCGGTGTTCCTATTGTTATGCATGACTACCTTACAGGTGGTTTCACTGCAAATACTTCTTTATCTAATTACTGTCGTGATCACGGACTTCTTTTACACATTCACCGTGCAATGCATGGTGTAATTGACCGTCAAAGAAACCACGGGATTCACTTCCGTGTTTTAGCTAAAGCTTTACGTTTATCTGGAGGTGACCACTTACACTCAGGTACT	1	0.4583	0.0318	Chlorophyta;Chlorophyceae;Sphaeropleales;Dictyococcaceae;Dictyococcus;Dictyococcus varians	7.43964e-137	0.9315

## Sheet: rbcL Lelm2
clutches
ID	Rep. Seq	A	B	p.value	Taxonomy	blastn e-value	blastn id%
rbcL_2225403	TTATTCGTAGCTGAAGCTATTTACAAAGCTCAATCTGAAACTGGTGAAGTTAAAGGTCACTACTTAAACGCTACTGCTGGTACTGCAGAAGAAATGATCAAACGTGCAATTTGTGCTAAAGAATTCGGTGTACCTATTATTATGCATGACTACTTAACAGGTGGTTTCACTGCTAACACTTCATTATCTAACTTCTGTCGTGATAATGGTCTTCTTCTTCACATCCACCGTGCTATGCACGCTGTAATTGACCGTCAACGTAACCACGGTATCCACTTCCGCGTACTTGCTAAAGCATTACGTATGTCTGGTGGTGACCACTTACACTCTGGTACA	0.9417	1	0.0001	Chlorophyta;Chlorophyceae;Chlamydomonadales;Chlamydomonadaceae;Chlamydomonas;Chlamydomonas globosa	1.25375e-129	0.9217
rbcL_2234996	TTATTCGTTGCTGAAGCTATTTACAAATCACAAGCTGAAACTGGTGAAGTAAAAGGTCACTATTTAAACGCTACAGCTGGTACAGCTGAAGAAATGTTAAAACGTGCAGTATGTGCTAAAGAGTTAGGGGTACCAATTATTATGCATGACTACCTAACAGGTGGTTTCACTGCTAACACTTCATTAGCTATCTACTGTCGTGATCATGGTTTATTATTACACATTCACCGTGCTATGCACGCTGTTATTGACCGTCAACGTAACCACGGTATTCACTTCCGTGTTTTAGCTAAAGCTTTACGTATGTCTGGTGGTGACCATTTACACTCAGGTACT	0.983	0.9	0.0001	Chlorophyta;Chlorophyceae;Chlamydomonadales;Chlamydomonadaceae;Chlamydomonas;Chlamydomonas gloeophila	7.08019e-172	0.994
rbcL_2249357	TTATTCGTAGCTGAAGCTATTTACAAATCTCAAGCTGAAACTGGTGAAATCAAAGGTCACTATTTAAACGCTACAGCTGCTACAGCTGAAGAGATGATTAAACGTGCAGTTTGTGCTAAAGAACTAGGTGTACCTATTATCATGCACGATTACTTAACTGGTGGTTTCACAGCAAACACTAGTTTATCTCATTACTGTCGTGATAATGGTCTTTTACTTCACATCCACCGTGCGATGCACGCTGTAATTGACCGTCAACGTAACCACGGTATTCACTTCCGTGTTTTAGCTAAAGCTCTTCGTTTATCAGGTGGTGATCACTTACACTCTGGTACA	0.8325	1	0.0038	Chlorophyta;Trebouxiophyceae;Chlorellales;Chlorellaceae;Nannochloris;Nannochloris bacillaris	1.53259e-168	0.9881
rbcL_2231409	CTTTTCTGTTCTGAAGCTATCTACAAATCTCAAGCAGAGACTGGTGAAGTTAAAGGCCACTACCTAAACTGTACAGCTGGTACTTCTGAAGAAGTTTTAAAACGTGCAGCTGCTGCTAAAGATTTCGGTGTTCCAATTGTAATGCATGACTACTTAACTGGTGGTTTCACAACTAACACTTCATTAGCTAACTACTGTCGTGATAACGGTCTATTATTACACATTCACCGTGCTATGCACGCTGTAATTGACCGTCAACGTAACCACGGTATTCACTTCCGTGTTTTAGCTAAAGCTCTACGTATGTCTGGTGGTGACCACTTACACTCTGGTACT	0.9845	0.8	0.0003	Chlorophyta;Chlorophyceae;Chlamydomonadales;Chlamydomonadaceae;Chlamydomonas;unclassified Chlamydomonas;Chlamydomonas sp. AKS-10	1.27162e-119	0.9083
rbcL_2233215	TTATTCGTTGCTGAAGCTACTTACAAAGCACAAGCGGAAACTGGTGAAGTTAAAGGTCACTACTTAAACACAACTGCTGGTACTGCAGAAGAAATGATCAAACGTGCAGTTTGTGCTAAAGAATTAGGTGTACCTATTGTTATGCATGACTATTTAACAGGTGGTTTTACAGCTAACACTTCATTAGCTTTATACTGTCGTGATCATGGTTTATTATTACACATTCACCGTGCTATGCACGCTGTTATTGACCGTCAAAGAAACCACGGTATTCACTTCCGTGTTTTAGCTAAAGCATTACGTATGAGTGGTGGTGACCACCTTCACTCTGGTACT	0.8943	0.6	0.0042	Chlorophyta;Chlorophyceae;Chlamydomonadales;Pleurastraceae;Pleurastrum;unclassified Pleurastrum;Pleurastrum sp. 1 MW-2016	5.71065e-143	0.9433
rbcL_222895	TTATTCGTAGCTGAAGCTATTTACAAATCACAAGCTGAAACTGGTGAAGTTAAAGGTCACTACTTAAACGCTACTGCAGGTACGTGCGAAGAAATGTTAAAACGTGCTGCTTGTGCTAAAGATTTAGGTATGCCTATTATTATGCACGATTACCTTACTGGTGGTTTCACTGCTAACACTTCATTAGCTCACTACTGTCGTGACAATGGTTTATTATTACACATTCACCGTGCTATGCACGCTGTAATTGACCGTCAACGTAACCACGGTATTCACTTCCGCGTATTAGCTAAAACTTTACGTATGTCAGGTGGCGACCATTTACACTCTGGTACA	1	0.5	0.0016	Chlorophyta;Chlorophyceae;Chlamydomonadales;Chlamydomonadaceae;Chlamydomonas;unclassified Chlamydomonas;Chlamydomonas sp. LCR-Ant35_2	3.34103e-160	0.9732
rbcL_2235195	CTTTTCTGTGCTGAAGCTATTTATAAAGCTCAAGCTGAAACTGGTGAAGTTAAAGGACATTACTTAAACGCTACTGCTGGTACATCTGAAGAAATGATCAAACGTGCTGTTTGTGCTAAAGAATTCGGGGTTCCAATTATTATGCATGACTATATTACTGGTGGTTTCACTGCTAACACTTCATTATCTAATTACTGTCGTGATCATGGTTTATTATTACATATTCACCGTGCAATGCATGCTGTTATTGACCGTCAAAGAAATCACGGTATTCACTTCCGTGTTTTAGCTAAAGCTCTTCGTTTATCTGGTGGTGACCACTTACACTCTGGTACT	1	0.5	0.0018	Chlorophyta;Chlorophyceae;Chlamydomonadales;Chlamydomonadaceae;Oophila;unclassified Oophila;Oophila sp. CT2013a-150	1.52179e-173	0.997
Seq948147	TTAAACTGTATGGAAGGTATTAACCGTGCTTCAGCTGCAACAGGTGAAGTTAAAGGTTCTTACTTAAACGTTACAGGTGCTACAATGGAAGACGTTTACGAACGTTCTGAGTACGCTAAAGAAGTTGGTTCTGTAATTATCATGATCGATTTAGTAATGGGTTACACAGCAATTCAAAGTATTGCTTTATGGGCTCGTAAAAACGATATGATTTTACATTTACACCGTGCGGGTAACTCAACTTACGCTCGTCAAAAAAACCATGGTATTAACTTCCGTGTAATCTGTAAATGGATGCGTATGTCTGGTGTAGATCATATCCACGCTGGTACA	1	0.5	0.0023	Stramenopiles;Ochrophyta;Bacillariophyta;Bacillariophyceae;Bacillariophycidae;Bacillariales;Bacillariaceae;Nitzschia;Nitzschia palea	1.50682e-173	1
Seq18561	TTAAACTGTATGGAAGGTATTAACCGTGCATCAGCAGCTACAGGTGAAGTTAAAGGTTCATACTTAAACATCACTGCTGCTACTATGGAAGAAGTGTACAAACGTGCTGAATACGCTAAAACGATTGGTTCTGTAATCGTTATGATCGATTTAGTAATGGGTTATACAGCAATTCAAAGTATTGCTCTTTGGTCTCGTGAAAACGACATGATTTTACACTTACACCGTGCTGGTAACTCTACTTACGCTCGTCAAAAGAATCATGGTATTAACTTCCGTGTTATCTGTAAATGGATGCGTATGTCAGGTGTAGATCATATCCACGCTGGTACA	0.8861	0.5	0.0265	Stramenopiles;Ochrophyta;Bacillariophyta;Bacillariophyceae;Bacillariophycidae;Naviculales;Naviculaceae;Navicula;Navicula cryptocephala	1.50682e-173	1
rbcL_2053101	TTATTCGTAGCTGAAGCTATTTACAAAGCTCAAGCTGAAACTGGTGAAGTTAAAGGTCACTACTTAAATGCTACTGCTGCAACTGCTGAAGAAATGATCAAACGTGCAGTTTGTGCTAAAGAATTAGGTATGCCTATTATTATGCATGACTACTTAACAGGTGGTTTCACTGCTAACACTTCATTAGCTATCTACTGTCGTGATCACGGTTTATTATTACACATTCACCGTGCTATGCACGCTGTAATTGACCGTCAACGTAACCACGGTATCCACTTCCGCGTATTAGCTAAAGCTTTACGTATGTCTGGTGGTGACCACTTACACTCTGGTACT	1	0.4	0.0103	Chlorophyta;Chlorophyceae;Chlamydomonadales;Chlamydomonadaceae;Chlamydomonas;unclassified Chlamydomonas;Chlamydomonas sp. CC-3070	2.65691e-141	0.9403
rbcL_2131274	TTATACGTAATGGAAGGAATCAACAAAGCTTCTGCTAAAACTGGAGCTGTTAAAGGTTCTTACTTAAACGTTACAGCGGCTACAATGGAAGAAATGTACGAAAGAGCTGAATTTGCTAAAGAACTTGGATCAATTATTATTATGATCGATTTAGTAATCGGTTATACAGCTATCCAAAGTATTGCAATCTGGGGACGTAAAAATGACATGATTATTCATTTACACCGTGCGGGTCACTCGACTTACACACGTCAAAAAAATCATGGTATTAACTTCCGTGTAATCTGTAAATGGATGAGAATGTCAGGTGTTGACCATATTCATGCAGGAACA	1	0.3	0.0468	Stramenopiles;Ochrophyta;Chrysophyceae;Chrysosphaerales;Chrysosaccaceae;Chrysosaccus;unclassified Chrysosaccus;Chrysosaccus sp. CCMP368	7.06032e-167	0.988
rbcL_2442087	CTATTCGTAGCTGAAGCTATTTACAAATCACAAGCTGAAACTGGTGAAGTTAAAGGTCACTACTTAAACGCTACTGCTGGTACTGCAGAAGAAATGTTAAAACGTGCACAATGTGCTAAAGACTTAGGTGTACCTATCATTATGCACGACTACTTAACTGGTGGTTTTACAGCTAACACTTCATTAGCTTTATACTGTCGTGACCACGGTTTATTATTACACATTCACCGTGCAATGCACGCTGTAATTGACCGTCAAAGAAACCACGGTATTCACTTCCGTGTTTTAGCTAAAGCATTACGTATGTCAGGTGGTGACCACCTTCACTCAGGTACT	1	0.3	0.049	Chlorophyta;Chlorophyceae;Chlamydomonadales;Haematococcaceae;Gungnir;Gungnir neglectum	2.61958e-151	0.9582	Note that the sequence of this OTU has exactly the same similarity (blastn values) against Protosiphon botryoides (MG778499); therefore herein not identified to a genus level (Fig. S10).
leaves
ID	Rep. Seq	A	B	p.value	Taxonomy	blastn e-value	blastn id%
rbcL_2248098	TTATTCTGTGCTGAAGCTATTTATAAAGCTCAAGCAGAAACTGGTGAAGTTAAAGGACATTACCTAAACTGTACAGCAGGAACTTGTGAAGCAATGATGTTTAGAGCTGAATTTGCTAAAGATCTTGGAGTACCTATTGTTATGCATGATTATTTAACAGGTGGTTTAACTGCTAACACATCTTTATCAAATTACTGTCGTGATTATGGTCTTTTATTACATATTCACCGCGCCATGCATGCAGTACTAGATCGTCAACGTAACCACGGTATTCATTTCCGTGTTCTAGCAAAAGCTTTACGTTTATCAGGTGGAGATCACTTACACTCTGGAACC	0.9638	1	0.0001	Chlorophyta;Ulvophyceae;Ulotrichales;Ulotrichaceae;Gloeotilopsis;Gloeotilopsis planctonica	1.31741e-94	0.8606
rbcL_2291096	TTATTCTGTGCTGAAGCTATTTACAAATCACAAGCCGAAACGGGTGAAGTTAAAGGACATTATTTAAATTCAACTGCTGGTACATGTGAAAGTATGATGGATCGTGCACAATTTGCAAAAGATCTTGGTGTACCTATCGTTATGCATGATTACTTAACGGGTGGTCTAACAGCAAACACTTCATTAGCAATTTTCTGTCGTAATAATGGTCTTTTATTACACATTCACCGTGCTATGCACGCCGTAATTGACCGTCAACGTAATCACGGTATTCACTTCCGTGTTTTAGCTAAAGCTTTACGTTTATCTGGTGGTGATCACTTACACTCAGGAACG	0.8911	0.875	0.0001	Chlorophyta;Ulvophyceae;Ulvales;Monostromataceae;Monostroma;Monostroma grevillei	3.46133e-135	0.9286
rbcL_1367914	TTATACTGTATGGAAGGTATTAACCGTGCTTCTTCAGCTACAGGTGAAGTTAAAGGTTCATACTTAAATATTACTGCAGGTACAATGGAAGAAGTGTACAAACGTGCTGAGTACGCGAAATCTGTTGGTTCAATCATTGTAATGATCGATTTAGTAATGGGTTATACAGCAATTCAAAGTGCTGCTATCTGGTCTCGTGATAATGATATGCTTTTACATTTACACCGTGCAGGTAATTCTACTTACGCTCGTCAAAAAAATCATGGTATTAACTTCCGTGTTATCTGTAAATGGATGCGTATGTCTGGTGTAGATCATATTCACGCTGGTACA	0.7699	1	0.0002	Stramenopiles;Ochrophyta;Bacillariophyta;Bacillariophyceae;Bacillariophycidae;Mastogloiales;Achnanthaceae;Planothidium;Planothidium caputium	7.01055e-172	0.997
rbcL_2190449	TTATTCTGTGCTGAAGCTATTTATAAAGCTCAAGCCGAAACTGGTGAAGTTAAAGGACATTACTTAAACTGTACAGCAGGAACTTGTGAAGCAATGATGTTTAGAGCGGAATTTGCTAAAGATCTTGGAGTACCTATTGTTATGCATGATTATTTAACGGGTGGTTTAACTGCTAACACATCATTATCAAATTACTGTCGTGATTATGGTCTTTTATTACATATTCACCGTGCTATGCACGCTGTAATTGATCGTCAACGTAACCACGGTATTCATTTCCGTGTTCTAGCAAAAGCTTTACGTTTATCAGGTGGAGATCACTTACACTCGGGAACA	1	0.75	0.0001	Chlorophyta;Ulvophyceae;Ulvales;Monostromataceae;Monostroma;Monostroma nitidum	1.30812e-99	0.8657
rbcL_234402	TTATACTGTATGGAAGGTATTAACCGTGCTTCTGCTGCTACAGGTGAAGTTAAAGGTTCATACTTAAACATCACTGCTGGTACAATGGAAGAAGTATACAAACGTGCTGAGTACGCTAAAGCAGTTGGCTCTGTAGTTGTAATGATCGATTTAGTAATGGGTTACACAGCAATTCAAAGTTCTGCTATCTGGGCTCGTGATAACGATATGCTTTTACATTTACACCGTGCGGGTAACTCAACTTACGCTCGTCAAAAAAATCATGGTATTAACTTCCGTGTTATTTGTAAATGGATGCGTATGTCTGGTGTAGATCATATCCATGCTGGTACA	0.8185	0.875	0.0002	Stramenopiles;Ochrophyta;Bacillariophyta;Bacillariophyceae;Bacillariophycidae;Cymbellales;Gomphonemataceae;Gomphonema;Gomphonema productum	1.99101e-157	0.9728
rbcL_2222301	TTATTTTGTGCAGAAGCTATTTACAAAGCACAAGCAGAAACAGGTGAAGTAAAAGGACATTATTTAAATTCGACTGCAGGGACTTGCGAAAGTATGATGGATCGTGCCCAGTTCGCTAAAGACCTAGGTGTGCCAATCGTTATGCATGATTACCTTACAGGAGGTTTAACGGCAAATACTTCATTAGCCATTTTCTGTCGTAACAATGGTTTATTATTACACATTCACCGTGCAATGCACGCAGTTATTGACCGTCAACGTAATCACGGTATTCACTTCCGTGTTTTAGCGAAAGCTTTACGTTTATCAGGTGGGGACCATTTACATTCTGGAACA	1	0.625	0.0004	Chlorophyta;Ulvophyceae;Ulotrichales;Chlorocystidaceae;Halochlorococcum;unclassified Halochlorococcum;Halochlorococcum sp. NIES-1838	3.61142e-105	0.875
rbcL_2184750	CTTTTCGTAGCTGAAGCTTGTTACAAAGCTCAATCAGAAACTGGTGAAATTAAAGGGCATTACTTAAATGCTACAGCTGGTACTTGCGAAGAAATGCTTAAACGTGCTGCTTGTGCAAAAGATTTAGGTGTACCTATTGTTATGCATGATTACATTACAGGTGGTTTCACTGCAAACACTTCTTTATCTAACTACTGTCGTGATCACGGACTTCTTTTACACATTCACCGTGCAATGCATGGTGTAATTGACCGTCAAAAAAATCACGGGATTCACTTCCGTGTTTTAGCGAAAGCTCTACGTTTATCTGGGGGTGACCACTTACACTCAGGTACT	0.8095	0.625	0.003	Chlorophyta;Chlorophyceae;Sphaeropleales;Dictyococcaceae;Dictyococcus;Dictyococcus varians	1.6104e-133	0.9256
Seq1881996	TTAAACTGTATGGAAGGTATTAACCGTGCTGCATCAGCAACAGGTGAAGTTAAAGGTTCATACTTAAACATCACTGCTGGTACAATGGAACAAGTTTACGAACGTGCAGAATATGCTAAATCAGTAGGTTCTATCATCGTTATGATCGACTTAGTTATGGGTTACACAGCAATCCAATCTTCTGCGATTTGGGCTCGTAACAATGACATGCTTTTACATTTACACCGTGCAGGTAACTCAACTTACGCTCGTCAAAAAAATCATGGTATTAACTTCCGTGTTATTTGTAAATGGATGCGTATGTCTGGTGTAGATCATATCCACGCTGGTACA	0.9444	0.5	0.0058	Stramenopiles;Ochrophyta;Bacillariophyta;Bacillariophyceae;Bacillariophycidae;Naviculales;Pinnulariaceae;Pinnularia;unclassified Pinnularia;Pinnularia sp. NE-L04	1.50682e-173	1
Seq1235090	TTATACTGTATGGAAGGTATTAACCGTGCAGCTGCTGCTACAGGTGAAGTTAAAGGTTCATACTTAAACATCACTGCTGGTACAATGGAAGAAGTATACAAACGTGCTGAGTACGCTAAAGCAGTTGGTTCTATCGTTGTAATGATCGATTTAGTTATGGGTTACACAGCAATTCAAAGTTGTGCTCTATGGGCTCGTGATAACGATATGCTTTTACACTTACACCGTGCAGGTAACTCAACTTACGCTCGTCAAAAAAACCATGGTATTAACTTCCGTGTTATTTGTAAATGGATGCGTATGTCTGGTGTAGATCATATCCACGCTGGTACA	0.8839	0.5	0.0119	Stramenopiles;Ochrophyta;Bacillariophyta;Bacillariophyceae;Bacillariophycidae;Cymbellales;Gomphonemataceae;Gomphonema;Gomphonema augur	7.16093e-157	0.97
Seq1848581	TTAAACTGTATGGAAGGTATTAACCGTGCTTCTGCAGCTACAGGTGAAGTTAAAGGTTCATACTTAAACATCACTGCAGGTACAATGGAAGAAGTTTACAAACGTGCTGCATACGCTAAAGCAGTAGGTTCTGTAATCATAATGATCGACTTAGTAATGGGTTACACAGCAATTCAAAGTGCTGCTATCTGGTCTCGTGACAACGATATGCTTTTACACTTACACCGTGCAGGTAACTCTACATACGCTCGTCAAAAAAATCATGGTATTAACTTCCGTGTTATTTGTAAATGGATGCGTATGTCTGGTGTAGATCATATCCACGCTGGTACA	0.7732	0.5	0.0209	Stramenopiles;Ochrophyta;Bacillariophyta;Bacillariophyceae;Bacillariophycidae;Naviculales;Stauroneidaceae;Stauroneis;Stauroneis kriegeri	3.26169e-170	0.997
rbcL_1742971	CTTTTTGTTGCTGAAGCTACTTACAAAGCTCAAGCTGAAACTGGTGAAGTTAAAGGTCACTACCTAAACTGTACTGCAGGTACTTCTGAAGAAATGATCAAACGTGCTACTTGTGCTAAAGATTTTGGTGTACCAATTATTATGCATGACTACTTAACAGGTGGTTTCACTTCTAACACTTCATTAGCACTTTATGCACGTGATAATGGTTTATTACTTCACATTCACCGTGCTATGCACGCCGTTATCGACCGTCAAAGAAACCATGGGATTCACTTCCGTGTATTAGCTAAAGCTCTTCGTCTATCAGGTGGTGACCACCTTCACTCGGGAACA	1	0.375	0.0286	Chlorophyta;Chlorophyceae;Chlamydomonadales;Chlamydomonadaceae;Microglena;Microglena monadina	5.71065e-143	0.9433
rbcL_2040085	TTATACTGTATGGAAGCTATTAACCGTGCATCAGCAGCTACAGGTGAAACTAAAGGTTCATACTTAAACATTACTGCTGGTACAATGGAAGAAGTGTACAAACGTGCTGAGTACGCTAAAGCTGTTGGTTCTGTAATTGTTATGATCGATTTAGTAATGGGTTATACAGCAATTCAAAGTGCAGCTATTTGGTCTCGTGATAATGATATGTTATTACATTTACACCGTGCAGGTAACTCTACATACGCACGTCAAAAAAATCATGGTATTAACTTCCGTGTTATTTGTAAATGGATGCGTATGTCAGGTGTAGATCATATCCACGCTGGTACA	1	0.375	0.0272	Stramenopiles;Ochrophyta;Bacillariophyta;Bacillariophyceae;Bacillariophycidae;Cocconeidales;Achnanthidiaceae;Achnanthidium;unclassified Achnanthidium;Achnanthidium sp.	1.50682e-173	1
rbcL_2229311	CTTTTCGTTACTGAAGCGATTTACAAATCACAAGCAGAAACTGGGGAAATTAAGGGTCACTATTTAAACGCTACTGCAGGTACAAGCGAAGAAATGCTTAAACGTGCTGAGTGTGCTAAAGACTTAGGGGTTCCAATCGTAATGCACGATTATCTTACTGGTGGATTCACAGCTAACACTACTTTATCTCATTACTGTCGTGACTCTGGTTTACTTCTTCACATTCACCGTGCAATGCATGGTGTAATTGACCGTCAAAGAAACCACGGTATTCACTTCCGTGTTTTAGCTAAAGCTTTACGTTTATCAGGTGGTGACCACCTTCACTCTGGTACT	1	0.375	0.0291	Chlorophyta;Chlorophyceae;Sphaeropleales;Schizochlamydaceae;Planktosphaeria;Planktosphaeria gelatinosa	3.61142e-105	0.8827
rbcL_2515851	CTTTACTGTATGGAAGGTGTTAACCGTGCAGCAGCTGCAACTGGTGAAGTTAAAGGTTCTTACCTTAACACAACTGCAGGTACTATGGAAGAAATGTACGTTCGTGCAGAATACGCTAAATCAGTTGGTTCAATCATTGTAATGATCGATCTTGTAATTGGTTACACTGCGATTCAATCAATGGCTATTTGGGCTCGTGCAAATGACATGATTCTACATTTACACCGTGCTGGTAACTCAACATACGCTCGTCAAAAAAATCATGGTATTAACTTCCGTGTAATTTGTAAATGGATGCGTATGGCTGGTGTGGATCACATTCACGCTGGTACT	1	0.375	0.0291	Stramenopiles;Ochrophyta;Xanthophyceae;Mischococcales;Pleurochloridaceae;Pseudopleurochloris;Pseudopleurochloris antarctica	1.59456e-133	0.9279
Seq1177552	TTAAACTGTATGGAAGGTATTAACCGTGCTGCTTCAGCAACAGGTGAAGTTAAAGGTTCATACTTAAACATCACTGCTGGTACAATGGAAAACGTTTACGAACGTGCAGAATATGCTAAATCAGTAGGTTCTGTAATTGTTATGATCGATTTAGTTATGGGTTATACAGCAATCCAATCTTCAGCGCTTTGGGCTCGTAACAACGATATGCTTTTACATTTACACCGTGCAGGTAACTCAACTTACGCTCGTCAAAAAAATCATGGTATTAACTTCCGTGTTATTTGTAAATGGATGCGTATGTCTGGTGTAGATCACATCCACGCTGGTACA	0.9155	0.375	0.017	Stramenopiles;Ochrophyta;Bacillariophyta;Bacillariophyceae;Bacillariophycidae;Naviculales;Pinnulariaceae;Pinnularia;Pinnularia nodosa	7.01055e-172	0.997
rbcL_2256294	CTTTTTGTAGCGGAAGCAATTTACAAATCACAAGCTGAAACAGGTGAAATTAAAGGACATTACTTAAATGTTACTTCTGCAACTTGTGAAGAAATGATCAAAAGAGCTGAATGTGCAAAAGAATTAGGTGTACCTATTGTTATGCATGATTACATCACTGGTGGATTTACTGCAAACACAAGTTTAGCTCACTACTGTCGTGATAATGGTTTATTACTTCATATTCACCGTGCAATGCACGCTGTTATTGACCGTCAAAGAAACCATGGTATTCACTTCCGTGTATTAGCAAAAGCTCTTCGTATGTCAGGTGGTGACCATTTACATTCTGGAACT	0.6835	0.5	0.0447	Chlorophyta;Chlorella-like algae	6.04318e-103	0.8743
rbcL_2154038	CTTTTCTGTGCTGAAGCGATCTACAAAGCTCAAGCAGAAACTGGAGAAGTAAAAGGACATTATTTAAACGTTACAGCAGCTACTTCAGAAGAAATGATCAAACGTGCTGCTTGTGCTAAAGATTTTGGTGTACCGATCGTAATGCATGACTATTTGACTGGTGGTTTTACATCAAACACGTCATTATCAAACTACTGTCGTGACCAAGGTCTTTTATTACACATTCACCGTGCGATGCATGCTGTAATTGACCGTCAAAGAAACCACGGGATCCATTTCCGTGTTTTAGCAAAAGCATTACGTATGTCAGGTGGTGACCATCTTCACTCAGGTACT	0.7895	0.375	0.0431	Chlorophyta;Chlorophyceae;Chlamydomonadales;Chlorococcaceae;Borodinellopsis;Borodinellopsis texensis	1.66838e-108	0.881
sediments
ID	Rep. Seq	A	B	p.value	Taxonomy	blastn e-value	blastn id%
rbcL_2225576	TTATTCGTTGCGGAAGCTATCTATAAATCGCAAGCAGAAACAGGTGAAATCAAAGGTCATTACTTAAACGCGACAGCTGGTACAGCTGAAGAGATGCTTAAACGTGCTGCTTGTGCAAAAGATCTTGGTATGCCTATTGTCATGCACGATTACTTAACAGGTGGTTTTACTGCAAACACAAGTTTATCTCACTACTGTCGTGATAATGGTCTTTTACTACACATTCACCGTGCAATGCACGCTGTAATTGACCGTCAAAAAAACCATGGTATGCACTTCCGTGTTTTAGCTAAAGCTCTTCGTTTATCAGGTGGTGATCATTTACACTCTGGTACA	0.9544	1	0.0001	Chlorophyta;Trebouxiophyceae;Chlorellales;Chlorellaceae;Nannochloris;unclassified Nannochloris;Nannochloris sp. ACSSI 144	3.53558e-120	0.9018
rbcL_2227550	TTATTCGTAGCTGAAGCTATTTATAAATCTCAAGCTGAAACTGGTGAAATTAAAGGTCACTACTTAAACGCAACAGCAGCTACATCTGAAGAGATGATGAAACGTGCTGCGTGTGCTAAAGATCTTGGTGTACCAATTGTCATGCACGATTACTTAACTGGTGGTTTCACAGCAAATACTAGTTTATCTCATTACTGTCGTGATAATGGTCTTTTATTACACATTCACCGTGCGATGCACGCTGTAATTGACCGTCAAAGAAATCACGGTATTCACTTCCGTGTTTTAGCGAAAGCTCTTCGTTTATCTGGTGGTGATCATTTACACTCTGGTACT	0.954	1	0.0001	Chlorophyta;Trebouxiophyceae;Chlorellales;Chlorellaceae;Nannochloris;unclassified Nannochloris;Nannochloris sp. ACSSI 144	2.60111e-156	0.9673
rbcL_2224779	CTTTTCTGTGCTGAAGCAATTTACAAATCTCAAGCTGAAACTGGTGAAGTTAAAGGTCATTACTTAAACTGTACAGCTGGTACATCTGAAGAAATGCTAAAACGTGCACAGTGTGCTAAAGATCTTGGTGTACCTATCGTAATGCATGACTATTTAACAGGTGGTTTCACTTCAAACACTTCATTAGCTTTATACTGTCGTGACCATGGTCTATTATTACACATTCACCGTGCTATGCACGCTGTAATTGACCGTCAAAGAAACCATGGTATTCACTTCCGTGTATTAGCTAAAGCTTTACGTCTTTCTGGTGGTGACCATTTACACTCAGGTACT	0.9302	1	0.0001	Chlorophyta;Chlorophyceae;Chlamydomonadales;Chlamydomonadaceae;Chlamydomonas;unclassified Chlamydomonas;Chlamydomonas sp. CCMP681	1.63335e-123	0.9077
rbcL_2287233	TTATTCGTTGCTGAAGCTATTTACAAATCTCAAGCTGAGACAGGTGAAATCAAAGGTCACTACTTAAATGCTACAGCAGGTACTTGTGAAGAAATGTTGAAACGTGCTGAGTGTGCTCGTGATCTTGGTGTACCTATCATCATGCACGATTATTTAACTGGTGGTTTTACAGCAAACACTTCATTAGCTCACTATTGCCGTGACAACGGTTTATTATTACACATTCACCGTGCGATGCATGCTGTAATTGACCGTCAAAAAAATCATGGTATGCACTTCCGTGTATTAGCGAAAGCTCTTCGTTTATCAGGTGGTGACCATTTACATTCTGGTACA	1	0.875	0.0001	Chlorophyta;Trebouxiophyceae;Chlorellales;Chlorellaceae;Chlorella clade;Micractinium;Micractinium pusillum	2.77211e-111	0.8869
rbcL_2301562	TTATTTGTAGCTGAAGCTATTTATAAATCTCAATCTGAAACAGGTGAAATCAAAGGTCACTATTTAAACGCGACTGCAGCAACAGCAGAAGAAATGCTTAAACGTGCTGAGTGTGCAAAAGATTTAGGTGTACCTATTATCATGCACGACTACTTAACTGGTGGTTTCACAGCAAATACTAGTTTAGCTCACTACTGTCGTGATAATGGTCTTCTTCTACACATTCACCGTGCGATGCACGCTGTAATTGACCGTCAAAGAAATCATGGTATTCACTTCCGTGTTTTAGCAAAAGCTCTTCGTTTATCTGGTGGTGACCACTTACACTCTGGTACT	0.9813	0.875	0.0001	Chlorophyta;Chlorophyta sp. CM7-6	1.54347e-163	0.9792
rbcL_1904766	TTATTTGTAGCAGAAGCGATTTACAAATCTCAAGCTGAAACAGGTGAAATCAAAGGTCACTATTTAAACGCTACTGCAGCTACAGCTGAAGAAATGATGAAACGTGCTGAGTGTGCTAAAGATTTAGGTGTACCTATTATCATGCACGACTACTTAACTGGTGGTTTCACAGCAAACACAAGCTTAGCTCACTACTGTCGTGACAATGGTCTTCTTTTACACATTCACCGTGCAATGCACGCTGTAATTGACCGTCAAAGAAACCACGGTATTCACTTCCGTGTTTTAGCTAAGGCTCTTCGTTTATCTGGTGGTGACCACTTACACTCTGGTACT	1	0.75	0.0001	Chlorophyta;Trebouxiophyceae;Chlorellales;Chlorellaceae;Chlorella clade;Chlorella;unclassified Chlorella;Chlorella sp.	7.13046e-167	0.9851
rbcL_2190529	TTATTCGTAGCTGAAGCACTTTACAAAGCGCAAGCTGAAACTGGTGAAGTTAAAGGTCACTACTTAAACGCTACAGCTGGTACTTGTGAAGAAATGCTTAAACGTGCTCAGTGTGCAAAAGAATTAGGTGTACCTATTATCATGCACGATTACCTAACAGGTGGTTTCACTGCAAACACTAGTTTAGCTTTATACTGTCGTGACCATGGTCTTTTATTACACATTCACCGTGCAATGCACGCTGTAATTGACCGTCAAAGAAACCACGGTATTCACTTCCGTGTTTTAGCGAAAGCTCTTCGTATGTCAGGTGGTGATCACTTACACTCTGGTACT	1	0.75	0.0001	Chlorophyta;Trebouxiophyceae;Chlorellales;Chlorellaceae;Muriella;unclassified Muriella;Muriella sp. BCP-ANP1VF3	1.52179e-173	0.997
rbcL_2196117	TTATTCGTTGCAGAAGCTATCTATAAATCACAAGCAGAAACAGGTGAAATCAAAGGTCACTACTTAAACGCAACAGCTGGTACATGTGAAGAGATGCTTAAACGTGCTGCTTGTGCAAAAGATCTTGGTATGCCTATTGTCATGCACGATTACTTAACAGGTGGTTTTACAGCAAACACAAGTTTAGCTCATTACTGTCGTGATAATGGTCTTTTACTACACATTCACCGTGCAATGCACGCTGTAATTGACCGTCAAAAAAACCACGGTATGCACTTCCGTGTTTTAGCGAAAGCTCTTCGTCTATCTGGTGGTGATCACTTACACTCTGGTACA	1	0.75	0.0001	Chlorophyta;Trebouxiophyceae;Chlorellales;Chlorellaceae;Nannochloris;unclassified Nannochloris;Nannochloris sp. ACSSI 144	7.54566e-127	0.9137
rbcL_2218041	TTATTTGTAGCAGAAGCGATTTACAAATCTCAAGCTGAAACAGGTGAAATCAAAGGTCACTACTTAAACGCTACTGCAGCAACATCTGAGGAAATGCTTAAACGTGCTGAGTGTGCTAGAGATTTAGGTGTACCTATTATCATGCACGATTACTTAACTGGTGGTTTCACAGCAAACACAAGCTTATCTCACTACTGTCGTGACAATGGTCTTCTTTTACACATTCACCGTGCAATGCACGCTGTAATTGACCGTCAAAGAAACCACGGTATTCACTTCCGTGTTTTAGCTAAAGCTCTTCGTTTATCTGGTGGTGATCACTTACACTCTGGTACT	1	0.75	0.0003	Chlorophyta;Trebouxiophyceae;unclassified Trebouxiophyceae;Trebouxiophyceae sp. LU17	7.08019e-172	0.994
rbcL_2249903	CTTTTCTGTGCTGAAGCTATCTACAAAGCTCAAGCAGAAACAGGCGAAGTTAAAGGTCACTACTTAAACACAACTGCTGGTACTTCTGAAGAAGTTCTTAAACGTGCTGCTTGTGCTAAAGATTTCGGTGTATCTATCGTTATGCATGACTACTTAACAGGTGGTTTTACTACTAACACTTCATTAGCTAACTACTGTCGTGATAATGGTTTATTATTACACATTCACCGTGCTATGCACGCTGTAATTGACCGTCAAAGAAACCACGGTATCCACTTCCGTGTTTTAGCTAAAGCTCTTCGTTTATCTGGTGGTGACCACCTTCACTCTGGTACT	1	0.75	0.0001	Chlorophyta;Chlorophyceae;Chlamydomonadales;Chlamydomonadaceae;Chlamydomonas;unclassified Chlamydomonas;Chlamydomonas sp. UWO 241	9.69211e-131	0.9268
rbcL_2237815	TTATTCGTTGCTGAAGCTATTTATAAAGCTCAAGCAGAAACTGGTGAAATTAAAGGTCACTATTTAAACGCTACTGCAGGTACTTCAGAAGAAATGCTAAAACGTGCTGAGTGTGCTCGTGATCTTGGTATGCCAATTGTCATGCACGATTACCTAACAGGTGGTTTTACAGCAAACACTAGTTTAGCTCATTATTGTCGTGACAATGGTCTTTTACTACACATTCACCGTGCTATGCACGCTGTAATCGATCGTCAAAGAAACCATGGTATGCACTTCCGTGTTTTAGCTAAAGCTCTTCGTTTATCTGGTGGTGATCATTTACATTCTGGTACT	0.856	0.875	0.0003	Chlorophyta;Trebouxiophyceae;Chlorellales;Chlorellaceae;Chlorella clade;Chlorella;Chlorella variabilis	7.65318e-117	0.8961
rbcL_2240205	TTGTTCGTAGCAGAAGCTATCTACAAATCACAAGCTGAAACCGGAGAAATTAAAGGGCATTATTTGAATGCTACTGCTGGTACTTGTGAAGAAATGATGAAAAGAGCAGAATATGCTAAAGAATTGGGTGTGCCAATTATTATGCATGACTATTTGACAGGTGGTTTTACAGCTAACACTAGTTTATCTTATTACTGCCGTGATAATGGTCTTCTTTTACACATTCACCGTGCTATGCACGCAGTTATCGATAGACAGAAAAACCACGGTATTCATTTCCGTGTTTTAGCTAAAGCTTTACGTATGTCTGGTGGAGACCATATTCACTCTGGTACT	0.8885	0.75	0.0006	Streptophyta;Zygnemophyceae;Zygnematophycidae;Zygnematales;Zygnemataceae;Spirogyra;Spirogyra parvula	7.08019e-172	0.994
rbcL_2235157	TTATTCTGTGCTGAAGCTATCTACAAATCTCAAGCTGAAACTGGTGAAATTAAAGGTCACTACTTAAATGCAACAGCAGCTACATCTGAAGAGATGCTTAAACGTGCTGAGTGTGCTAAAGATCTTGGTGTACCAATTATCATGCACGATTACATCACTGGTGGTTTCACAGCAAATACTAGTTTAGCTCATTACTGTCGTGATAATGGTCTTTTACTACACATTCACCGTGCGATGCACGCTGTAATTGACCGTCAAAGAAACCACGGTATTCACTTCCGTGTTTTAGCGAAAGCTCTTCGTTTATCTGGTGGTGATCATTTACACTCAGGTACT	0.7395	0.875	0.0026	Chlorophyta;Trebouxiophyceae;Chlorellales;Chlorellaceae;Nannochloris;unclassified Nannochloris;Nannochloris sp. ACSSI 144	1.19318e-164	0.9821
rbcL_212442	TTATTCGTAGCTGAAGCTATTTATAAAGCTCAAGCTGAAACTGGTGAAATTAAAGGTCACTATTTAAATGCTACTGCAGCTACTGCTGAAGAAATGCTAAAACGTGCTGAATGTGCAAAAGACTTAGGCATGCCTATTATTATGCATGACTACTTAACAGGTGGTTTTACAGCAAACACTAGTTTAGCTCACTATTGTCGTGATCATGGTCTTTTATTACACATTCACCGTGCAATGCACGCTGTAATTGACCGTCAAAGAAATCATGGTATTCACTTCCGTGTTTTAGCGAAAGCTCTTCGTTTATCAGGTGGTGACCATTTACACTCTGGTACT	1	0.625	0.0007	Chlorophyta;Trebouxiophyceae;Chlorellales;Chlorellaceae;Chlorella clade;Chlorella;Chlorella variabilis	1.53259e-168	0.9881
rbcL_2235494	ATTTTTGTAGCTGAAGCTATTTATAAAGCACAAGCCGAAACAGGCGAAGTAAAAGGCCACTATTTAAACGTTACAGCAGGTACTGCTGAAGAAATGTTAAAACGCGCACAATGTGCTAAAGAATTAGGAGTACCTATTGTTATGCATGACTATTTAACAGGAGGTTTTACAGCTAATACTAGCTTAGCTCTGTATTGTCGTGACCACGGGTTATTATTACATATCCATCGTGCAATGCATGCTGTAATTGATCGTCAAAGAAATCATGGTATTCACTTCCGTGTTTTAGCAAAAGCTTTACGTATGTCTGGGGGAGACCATCTTCACTCAGGGACT	1	0.625	0.0005	Chlorophyta;Chlorophyceae;Chlamydomonadales;Spondylomoraceae;Pyrobotrys;Pyrobotrys squarrosa	3.4859e-130	0.9222
rbcL_2251193	CTTTTCTGTGCTGAAGCTATCTACAAAGCTCAAGCTGAAACTGGTGAAGTTAAAGGTCACTACTTAAACGCAACTGCAGGTACTGCTGAAGAAATGATCAAACGTGCACAATGTGCTAAAGATTTTGGTGTACCAATCGTTATGCATGACTACTTAACAGGTGGTTTCACTGCTAACACTTCATTAGCTAACTTCTGTCGTGATCACGGTTTATTATTACACATTCACCGTGCAATGCACGCTGTAATTGACCGTCAAAGAAACCACGGGATTCACTTCCGTGTTTTAGCTAAAGCTCTTCGTCTATCTGGTGGTGACCACCTTCACTCTGGTACT	1	0.625	0.0007	Chlorophyta;Chlorophyceae;Chlamydomonadales;Chlamydomonadaceae;Chlamydomonas;Chlamydomonas bilatus	7.33512e-147	0.9494
rbcL_2229231	TTATTCGTAGCTGAAGCTATCTACAAAGCACAATCGGAAACAGGTGAAGTTAAAGGGCACTACTTAAACGCTACTGCTGCTACTGCAGAAGAAATGTTAAAACGTGCACAATGTGCTAAAGAATTTGGTGTACCAATTATTATGCATGACTACTTAACAGGTGGTTTTACGGCTAACACTTCATTAGCTCTATACTGTCGTGACCATGGTTTATTATTACACATTCACCGTGCTATGCACGCTGTAATTGACCGTCAAAGAAACCACGGTATTCACTTCCGTGTTTTAGCTAAAGCTTTACGTATGTCAGGTGGTGACCACTTACACTCTGGTACT	0.9722	0.625	0.0007	Chlorophyta;Chlorophyceae;Protosiphonales;Protosiphonaceae;Chlorochytrium;Chlorochytrium lemnae	3.27087e-175	1
rbcL_2212265	TTATTCGTAGCTGAAGCTTGTTACAAAGCTCAAGCGGAAACAGGTGAAATCAAAGGGCATTACTTAAATGCGACTGCAGGTACTTGTGAAGAAATGCTGAAACGTGCACAATGTGCGAAAGAACTAGGTGTACCTATCATTATGCATGACTACCTAACTGGTGGTTTCACTGCAAACACTTCTTTATCAAACTACTGTCGTGACCACGGTTTATTATTACACATTCACCGTGCTATGCACGCTGTAATTGACCGTCAAAGAAACCACGGTATCCACTTCCGTGTATTAGCGAAAGCTTTACGTATGTCAGGTGGTGACCACTTACACAGTGGTACT	0.9348	0.625	0.0021	Chlorophyta;Chlorophyceae;Sphaeropleales;Scenedesmaceae;Desmodesmus;Desmodesmus abundans	5.63042e-153	0.9639
rbcL_1627881	CTTTTCGTAGCTGAAGCAATTTACAAATCACAAGCTGAAACAGGTGAAATAAAAGGACATTATTTAAATGTTACTTCTGCAACTTGTGAAGAAATGATTAAAAGAGCTGAATGTGCAAAAGATTTAGGTGTACCTATCGTAATGCATGACTATATTACTGGTGGATTTACTGCAAACACAAGTTTAGCTCACTATTGTCGTGATAATGGTTTATTGCTTCATATTCACCGTGCAATGCACGCTGTTATTGACCGTCAAAGAAACCATGGTATTCACTTCCGTGTATTAGCAAAAGCTCTTCGTATGTCTGGTGGTGATCATTTACACTCTGGAACT	1	0.5	0.0048	Chlorophyta;Ulvophyceae;Scotinosphaerales;Scotinosphaeraceae;Scotinosphaera;unclassified Scotinosphaera;Scotinosphaera sp. NIES-154	3.61142e-105	0.8754
rbcL_2232211	CTTTTCGTTGCTGAAGCTATTTATAAAGCACAATCTGAAACAGGTGAAGTTAAAGGTCACTATTTAAACGCTACTGCAGGTAACTGTGACGAAATGATGAAACGTGCTGTTTGTGCTAAAGAGTTAGGTATGCCAATCATCATGCACGACTATTTAACAGGTGGTTTCACAGCTAACACAACATTAGCTGAATATTGCCGTGACCATGGTCTTCTTCTACACATCCACCGTGCTATGCACGCTGTAATTGACCGTCAAAGAAACCACGGTATCCACTTCCGTGTTCTTGCTAAAGCTCTTCGTATGTCAGGTGGTGACCACCTTCACTCTGGTACT	0.7632	0.625	0.0032	Chlorophyta;Chlorophyceae;Chlamydomonadales;Chlamydomonadaceae;Chlamydomonas;unclassified Chlamydomonas;Chlamydomonas sp. SAG 11-45	7.43964e-137	0.9315
rbcL_2282811	CTTTTCGTTTCTGAAGCTATTTATAAAGCACAATCTGAAACGGGTGAAGTTAAAGGTCACTATTTAAACGCTACAGCTGGTAACTGTGAGGAAATGATGAAACGTGCACAATGTGCTAAAGAGTTCGGTGTACCGATCATCATGCACGATTATTTAACGGGTGGTTTCACAGCTAACACATCATTAGCTCAATACTGTCGTGACGAAGGTCTTCTTCTTCACATTCACCGTGCTATGCACGCTGTAATTGACCGTCAAAGAAACCATGGTATTCACTTCCGTGTTCTTGCTAAAGCTCTTCGTATGTCAGGTGGTGACCACCTTCACTCTGGTACT	0.8966	0.5	0.005	Chlorophyta;Chlorophyceae;Chlamydomonadales;Chlamydomonadaceae;Vitreochlamys;Vitreochlamys nekrassovii	1.63335e-123	0.9077
rbcL_2504121	TTATTTGTAGCTGAAGCTATCTACAAAGCTCAAGCAGAAACAGGGGAAATAAAAGGTCACTACTTAAACGTTACTGCGGCAACTTGTGAAGAAATGCTAAAACGTGCAGCTTGTGCTAAAGATTTAGGTATGCCTATTATTATGCATGATTATTTAACTGGTGGTTTTACTGCAAATACTACTTTGTCAAACTATTGTCGCGATAATGGTCTTTTACTTCATATTCACCGAGCTATGCATGCTGTAATTGATAGACAAAAAAATCATGGTATTCATTTCCGTGTTTTAGCAAAAGCTTTACGTTTATCTGGTGGAGATCATTTACATTCAGGAACA	0.8936	0.5	0.0115	Chlorophyta;Trebouxiophyceae;unclassified Trebouxiophyceae;Trebouxiophyceae sp. cort17	2.77211e-111	0.8906
rbcL_2268853	CTTTTCTGTTCTGAAGCTCTTTATAAAGCTCAAGCAGAAACAGGTGAAGTTAAAGGTCACTATTTAAACTGTACTGCTGGTACTTCTGAAGAAATGATCAAACGTGCTGTTTGTGCTAAAGAATTCGGTGTACCGATTGTTATGCATGACTACTTAACAGGTGGTTTTACGTCTAACACTTCTTTAGCTCTTTACTGTCGTGATAACGGTCTATTACTTCATATTCACCGTGCAATGCACGCTGTTATTGACCGTCAAAGAAACCACGGTATCCACTTCCGTGTTTTAGCTAAAGCTCTTCGTATGTCAGGTGGGGACCACCTTCACTCTGGTACT	0.6923	0.625	0.0028	Chlorophyta;Chlorophyceae;Chlamydomonadales;Chlamydomonadaceae;Chloromonas;Chloromonas subdivisa	1.54347e-163	0.9792
rbcL_2234650	TTATTCGTTGCTGAAGCTATTTATAAATCTCAAGCTGAAACTGGTGAAATCAAAGGTCACTATTTAAATGCGACAGCTGGTACTTCTGAAGAAATGTTAAAACGTGCACAGTGCGCTAAAGAAATTGGTGTACCAATTGTTATGCATGACTACTTAACTGGTGGTTTTACTGCAAACACAAGTTTAGCACATTACTGTCGTGATAACGGTTTATTACTTCATATCCACCGTGCGATGCACGCGGTTATTGACCGTCAAAAAAATCATGGTATGCACTTCCGTGTTTTAGCAAAAGCATTACGTTTATCAGGTGGTGATCACTTACATTCTGGTACA	0.76	0.5	0.0116	Chlorophyta;Trebouxiophyceae;Trebouxiophyceae incertae sedis;Picochlorum;Picochlorum eukaryotum sensu Mainz 1	3.27087e-175	1
rbcL_1726588	TTATTTGTAGCAGAAGCTATATATAAATCACAAGCAGAAACAGGAGAAATTAAAGGGCATTATTTAAATGCTACTGCTGGAACTTGCGAAGAAATGCTTAAAAGAGCAGAATATGCTAAAGAATTAGGCGTGCCAATCATTATGCATGATTATTTAACCGCTGGTTTTACAGCAAATACTACATTAGCTCATTACTGCCGTGATAATGGTTTACTTCTACATATTCACCGTGCTATGCACGCAGTTATTGATAGACAAAAAAATCATGGTATTCATTTCCGTGTTTTAGCAAAAGCTTTACGTATGTCTGGTGGAGACCATATTCATTCTGGTACT	1	0.375	0.0281	Streptophyta;Zygnemophyceae;Zygnematophycidae;Zygnematales;Zygnemataceae;Spirogyra;Spirogyra majuscula	1.52179e-173	0.997
rbcL_2191644	CTTTTCGTAGCTGAAGCTATTTACAAATCACAAGCAGAAACTGGTGAAGTTAAAGGTCACTATTTAAACGCAACTGCTGGTAATTGTGAAGAAATGTTAAAACGTGCTCAATGTGCTAAAGAATTAGGTGTACCTATTATTATGCATGACTACTTAACTGGTGGTTTTACTGCTAATACTTCATTAGCTTCTTACTGTCGTGACAATGGTTTACTTCTTCACATCCACCGTGCGATGCACGCTGTTATTGACCGTCAACGTAACCACGGTATTCACTTCCGTGTACTTGCTAAAGCTTTACGTATGTCTGGTGGTGACCACCTTCACTCAGGTACT	1	0.375	0.0268	Chlorophyta;Chlorophyceae;Chlamydomonadales;Volvocaceae;Gonium;Gonium pectorale	3.27087e-175	1
rbcL_2203927	TTATTCGTTGCTGAAGCTATTTATAAATCTCAAGCTGAAACTGGTGAAATTAAAGGTCACTATTTAAACGCTACTGCAGCTACTTCAGAAGAAATGTTAAAACGTGCTGAGTGTGCTCGTGATCTTGGTTTACCAATTATCATGCACGATTACTTAACAGGTGGTTTTACAGCAAACACTAGTTTATCTCATTATTGTCGTGATAATGGTCTTTTACTACACATTCACCGTGCTATGCACGCTGTAATCGACCGTCAAAGAAACCACGGTATTCACTTCCGTGTTTTAGCTAAAGCTCTTCGTTTATCTGGTGGTGATCATTTACATTCTGGTACT	1	0.375	0.0277	Chlorophyta;Trebouxiophyceae;Chlorellales;Chlorellaceae;Chlorella clade;Chlorella;unclassified Chlorella;Chlorella sp. NUA-2014-3	2.69477e-131	0.9224
rbcL_2213898	TTATTTGTAGCTGAAGCTTGTTACAAAGCTCAAGCTGAAACTGGTGAAATCAAAGGGCACTACTTAAATGCTACTGCTGGGACATGTGAAGAAATGTTAAAACGCGCTCAATGTGCTAAAGAATTAGGTGTACCTATTATTATGCACGACTATTTAACAGGTGGTTTTACAGCAAACACTTCATTAGCATCTTACTGTCGTGATCACGGTTTATTATTACACATTCACCGTGCTATGCACGCTGTAATTGACCGTCAAAGAAACCACGGGATTCACTTCCGTGTTTTAGCAAAAGCTTTACGTATGTCTGGTGGTGACCACTTACATTCAGGTACT	1	0.375	0.0269	Chlorophyta;Chlorophyceae;Sphaeropleales;Scenedesmaceae;Coelastrella;unclassified Coelastrella;Coelastrella sp. ACSSI 052	3.27087e-175	1
rbcL_221453	TTATTCGTTGCTGAAGCTTGCTACAAAGCTCAAGCTGAAACTGGTGAAATTAAAGGTCACTATTTAAACGCTACAGCTGCTACTTGTGAAGAAATGCTGAAACGTGCACAATGTGCTAAAGAGTTTGGTGTACCAATTATCATGCACGATTACTTAACTGGTGGTTTCACTGCAAACACAAGTTTAGCTCATTACTGTCGTGACCATGGTCTTTTATTACACATTCACCGTGCGATGCACGCGGTAATTGACCGTCAAAGAAATCACGGTATTCACTTCCGTGTTTTAGCGAAAGCTCTTCGTATGTCAGGTGGTGATCACTTACACTCTGGTACT	1	0.375	0.0268	Chlorophyta;Trebouxiophyceae;Chlorellales;Chlorellaceae;Muriella;unclassified Muriella;Muriella sp. BCP-ANP1VF3	7.49246e-132	0.9226
rbcL_2218956	TTATTCGTAGCTGAAGCTATCTACAAATCTCAAGCAGAAACTGGTGAAATTAAAGGTCACTACTTAAATGCAACAGCTGGTACGTCTGAAGAAATGCTTCGTCGTGCTGCTTGTGCTAAAGATCTTGGTGTACCGATCGTTATGCACGATTACTTAACTGGTGGTTTCACATCAAATACTTCTTTATCTCACTACTGTCGTAACGAAGGTCTTTTACTTCATATTCACCGTGCAATGCACGCTGTAATCGATCGTCAAAAGAACCACGGTATGCACTTCCGTGTTTTAGCGAAAGCTCTTCGTTTATCTGGTGGTGATCACTTACATTCAGGTACT	1	0.375	0.0266	Chlorophyta;Trebouxiophyceae;Chlorellales;Chlorellaceae;Nannochloris;unclassified Nannochloris;Nannochloris sp. ACSSI 144	5.87456e-123	0.9077
rbcL_2274789	TTATTTGTAGCAGAAGCTATTTATAAATCACAAGCAGAAACTGGAGAAATTAAAGGACATTATCTGAATGCTACTGCTGGTACTTGTGAAGAAATGATGAAAAGAGCAGAATATGCTAAAGAATTAGGTGTGCCAATTATTATGCATGACTATCTAACTGGTGGTTTTACAGCTAATACTAGCTTATCTTATTACTGCCGCGACAATGGTCTTCTTTTACATATCCACCGTGCTATGCACGCAGTTATTGACAGACAAAAAAATCATGGTATCCATTTCCGTGTTTTAGCTAAAGCTTTACGTATGTCTGGTGGAGATCACATTCACTCTGGTACT	1	0.375	0.0279	Streptophyta;Zygnemophyceae;Zygnematophycidae;Zygnematales;Zygnemataceae;Spirogyra;Spirogyra varians	1.52179e-173	0.997
rbcL_2401727	TTATTCGTAGCTGAAGCTATTTACAAATCTCAAGCAGAAACTGGTGAAATTAAAGGTCACTATTTAAATGCTACAGCTTCTACAGCTGAAGAAATGATCAAACGTGCAGTTTGTGCTAAAGAACTTGGCGTACCAATTATCATGCACGATTACTTAACTGGTGGTTTCACAGCAAATACTAGTTTAGCTCACTACTGTCGTGATAATGGTCTTTTACTACACATTCACCGTGCGATGCATGCTGTAATTGACCGTCAACGTAACCACGGTATTCACTTCCGTGTTTTAGCAAAAGCTCTTCGTTTATCAGGTGGTGATCACTTACACTCAGGTACT	1	0.375	0.0279	Chlorophyta;Trebouxiophyceae;Chlorellales;Chlorellaceae;Nannochloris;Nannochloris bacillaris	2.63818e-146	0.9493
rbcL_243253	CTTTTCGTAGCTGAAGCTATCTATAAAGCACAATCAGAAACAGGCGAGGTTAAAGGTCACTACTTAAACGCAACAGCAGGTACGTGTGAAGAAATGATCAAACGTGCTGTATGTGCTAAAGAATTAGGTGTACCGATCATCATGCACGACTATTTAACAGGTGGTTTCACAGCTAACACTTCATTATCTGCTTATTGCCGTGACAATGGTCTACTTCTACACATTCACCGTGCGATGCACGCTGTTATTGACCGTCAAAGAAACCACGGTATCCACTTCCGTGTTCTTGCTAAAGCTCTTCGTATGTCAGGTGGTGACCACCTTCACTCTGGTACT	1	0.375	0.0269	Chlorophyta;Chlorophyceae;Chlamydomonadales;Chlamydomonadaceae;Vitreochlamys;Vitreochlamys nekrassovii	1.59905e-138	0.9345
rbcL_2552894	CTATTTGTAGCTGAGGCTATCTATAAAGCTCAAGCAGAAACAGGTGAAATTAAAGGGCATTATTTAAACGCAACAGCTGGAACTGCTGAAGAAGTGCTTAAACGTGCACAATGTGCAAAAGAACTAGGTGTACCTATTATTATGCATGACTACTTAACTGGAGGTTTCACAGTTAACACTAGCCTTGCAAATTACTGTCGTGATCACGGACTTCTTCTACACATTCACCGTGCTATGCACGCTGTTATTGACCGTCAACGTAATCACGGAATCCACTTCCGTGTGCTAGCGAAAGCACTACGTATGTCTGGTGGTGACCACTTACACTCTGGTACT	1	0.375	0.0277	Chlorophyta;Chlorophyceae;OCC clade;Oedogoniales;Oedogoniaceae;Oedogonium;Oedogonium sp. L7	3.27087e-175	1
rbcL_2242221	CTTTTCGTAGCAGAAGCAATCTATAAATCACAAGCTGAAACAGGTGAAGTTAAAGGTCACTATTTAAATGCTACAGCTGCAACAAGTGAAGAAATGATGAAACGTGCTGAATGTGCAAAAGAATTAGGTGTACCGATTATTATGCATGACTACTTAACAGGAGGTTTCACTTCGAACACTAGTTTAGCTCATTATTGTCGTGACAATGGTTTACTTTTACACATTCACCGTGCAATGCACGCAGTAATTGACCGTCAAAAAAATCATGGTATTCATTTCCGCGTTTTAGCTAAAGCTTTAAGAATGTCTGGTGGTGACCATTTACATTCTGGTACT	0.6744	0.5	0.0439	Chlorophyta;Ulvophyceae;Scotinosphaerales;Scotinosphaeraceae;Scotinosphaera;Scotinosphaera lemnae	3.27087e-175	1
water
ID	Rep. Seq	A	B	p.value	Taxonomy	blastn e-value	blastn id%
rbcL_219771	CTATTTGTTGCAGAAGCTACTTATAAAGCACAAGCAGAAACTGGTGAAATTAAAGGACATTACTTAAACGCTACAGCAGGTAACAGTGAAGAAATGTTAATACGTGCTGAATGTGCTAGAGATTTTGGTGCACCTATTGTAATGCATGACTATCTTACAGGTGGTTTTACAGCAAACACAAGTTTAGCGAGATACTGTCGATACAACGGATTGTTACTACACATTCACCGTGCAATGCACGCTGTTCTTGACCGTCAAAGAAATCACGGTATACACTTCCGAGTTTTAGCTAAAACTCTTCGTATGTCAGGTGGTGACCACTTACATTCAGGTACT	1	0.375	0.0286	Chlorophyta;Trebouxiophyceae;Chlorellales;Chlorellaceae;Chlorella clade;Chlorella;Chlorella vulgaris	1.30812e-99	0.8669
clutches+leaves
ID	Rep. Seq	A	B	p.value	Taxonomy	blastn e-value	blastn id%
rbcL_2225772	TTATTCGTTGCAGAAGCTATCTATAAATCACAAGCTGAAACAGGCGAAATCAAAGGTCACTATTTAAACGCAACAGCTGCGACATCTGAAGAGATGCTTAAACGTGCTGCTTGTGCTAAAGATCTTGGTATGCCTATTATCATGCACGATTTCTTAACAGGTGGTTTTACTTCAAACACAAGTTTAGCTCATTACTGTCGTGATAATGGTCTTTTACTACACATTCACCGTGCAATGCACGCTGTAATTGACCGTCAAAGAAACCATGGTATTCACTTCCGTGTTTTAGCAAAAACTCTTCGTTTATCAGGTGGTGATCATTTACACTCTGGTACA	0.937	0.6667	0.01	Chlorophyta;Trebouxiophyceae;Chlorellales;Chlorellaceae;Chlorella clade;Dictyosphaerium;Dictyosphaerium ehrenbergianum	5.87456e-123	0.9075
rbcL_2191653	CTATTCGTTGCTGAAGCTCTTTACAAAGCTCAATCAGAAACTGGTGAAGTTAAAGGTCACTACTTAAACGCTACTGCTGGTACTTCTGAAGAAATGATTAAACGTGCTGTTTGTGCTAAAGAATTAGGTGTACCTATTATTATGCATGACTACTTAACAGGTGGTTTCACTTCTAACACTTCATTAGCTAACTACTGTCGTGACAACGGTCTATTATTACACATTCACCGTGCTATGCACGCTGTAATTGACCGTCAACGTAACCACGGTATCCACTTCCGTGTTCTTGCTAAAGCTCTTCGTTTATCTGGTGGTGACCACCTTCACTCTGGTACT	0.9054	0.6111	0.0293	Chlorophyta;Chlorophyta sp. WC6-3	7.18108e-162	0.9762
leaves+sediments
ID	Rep. Seq	A	B	p.value
rbcL_2207135	CTTTTCGTAACTGAAGCGATTTACAAATCACAAGCGGAAACTGGGGAAATTAAAGGACATTATCTAAATGCAACTGCAGGTACAAGCGAAGAAATGCTTAAACGTGCTGAATGTGCTAAAGATTTAGGGGTTCCTATTGTTATGCACGATTACCTAACAGGTGGATTTACTGCTAACACTACATTATCTCATTACTGTCGTGATTCTGGTTTACTTCTTCACATTCACCGTGCGATGCATGGTGTAATTGACCGTCAAAGAAACCATGGTATTCACTTCCGTGTTTTAGCTAAAGCTCTACGTTTATCTGGTGGTGACCACCTTCACTCTGGGACT	1	0.4375	0.0116	Chlorophyta;Chlorophyceae;Sphaeropleales;Schizochlamydaceae;Planktosphaeria;Planktosphaeria gelatinosa	3.58596e-110	0.8862
leaves+water
ID	Rep. Seq	A	B	p.value	Taxonomy	blastn e-value	blastn id%
rbcL_2233012	TTATTTGTTGCTGAAGCTATCTACAAATCTCAAGCTGAAACGGGTGAAATTAAAGGTCACTATTTAAATGCAACTGCAGCTACAGCTGAAGAAATGCTGAAACGTGCTGAATTCGCAAAAGACTTAGGTGTACCTATTATTATGCACGATTACTTAACTGGTGGGTTTACAGCAAACACAAGTTTATCTCACTACTGTCGTGATAATGGTCTTCTTTTACATATTCACCGCGCGATGCACGCTGTAATTGATCGTCAAAGAAATCATGGTATTCACTTCCGTGTTTTAACGAAAGCTCTTCGTTTATCTGGTGGTGATCACTTACATTCTGGTACT	0.987	0.5625	0.0054	Chlorophyta;Trebouxiophyceae;Chlorellales;Chlorellaceae;Chlorella clade;Chlorella;unclassified Chlorella;Chlorella sp. K10	3.27087e-175	1
rbcL_234361	TTAAACTGTATGGAAGGTATTAACCGTGCTTCATCATCAACAGGTGAAGTTAAAGGTTCATATTTAAACATCACTGCTGGTACAATGGAAGCCGTTTACGAACGTGCAGAATATGCTAAATCAGTAGGTTCTATCATTGTGATGATCGATTTAGTTATGGGTTACACAGCAATCCAATCTTCTGCTATTTGGGCTCGTAACAATGATATGATCTTACATTTACACCGTGCAGGTAACTCAACTTACGCTCGTCAAAAAAATCATGGTATTAACTTCCGTGTTATTTGTAAATGGATGCGTATGTCTGGTGTAGATCACATCCACGCTGGTACA	1	0.5	0.0067	Stramenopiles;Ochrophyta;Bacillariophyta;Bacillariophyceae;Bacillariophycidae;Naviculales;Pinnulariaceae;Pinnularia;Pinnularia cf. marchica	1.50682e-173	1
rbcL_2223748	TTATTCGTAGCTGAAGCTATTTACAAATCTCAAGCTGAAACAGGTGAAATTAAAGGACATTATTTAAATGCAACTGCTGGTACTGTTGATGACATGATGAAACGTGCAGAATTTGCAAAAGATCTTGGTATGCCAATTGTTATGCATGATTACTTAACTGGTGGTTTCACTGCAAACACTACTTTATCACATTATTGTCGTGATAATGGGTTATTACTTCATATTCACCGTGCAATGCACGCTGTAATTGATCGTCAAAGAAACCATGGTATGCACTTCCGTGTTCTTGCTAAAGCATTACGCTTATCTGGGGGAGATCATCTTCACTCAGGTACT	1	0.375	0.0386	Chlorophyta;Trebouxiophyceae;Prasiolales;Prasiolaceae;Stichococcus;Stichococcus bacillaris	5.71065e-143	0.9433
sediments+water
ID	Rep. Seq	A	B	p.value	Taxonomy	blastn e-value	blastn id%
rbcL_226134	TTATTCGTTGCTGAAGCTATTTATAAAGCACAAGCAGAAACAGGCGAAATCAAAGGTCACTACTTAAACGCAACAGCTGGTACATCTGAAAAAATGATGGAACGTGCTGCTTGTGCGAAAGAGCTTGGTATGCCTATTATTATGCACGATTACTTAACAGGTGGTTTTACTTCAAACACAAGTTTAGCTCATTACTGTCGTGCTAACGGTCTTTTATTACACATTCACCGTGCAATGCACGCTGTAATTGACCGTCAACGTAATCATGGTATTCACTTCCGTGTTTTAGCGAAAACTCTTCGTTTATCAGGTGGTGATCATTTACACTCTGGTACA	0.8545	0.5625	0.0181	Chlorophyta;Trebouxiophyceae;Chlorellales;Chlorellaceae;Chlorella clade;Dictyosphaerium;Dictyosphaerium ehrenbergianum	1.65662e-113	0.8899
rbcL_2251790	TTATTCGTTGCTGAAGCTATTTATAAAGCTCAATCAGAAACTGGTGAGATTAAAGGTCACTATTTAAATGCAACAGCAGCTACTTCTGAAGAAATGCTGAAACGTGCAGAATGTGCAAAAGATCTTGGTATGCCAATTATCATGCACGATTATATCACTGGTGGTTTCACTGCAAACACAAGTTTAGCTCACTACTGTCGTGATAATGGTCTTTTACTTCATATTCACCGTGCAATGCACGCTGTTATTGACCGTCAAAGAAACCATGGTATTCACTTCCGTGTTTTAGCGAAAGCTCTTCGTTTATCTGGTGGTGATCATTTACATTCTGGAACT	1	0.375	0.0279	Chlorophyta;Trebouxiophyceae;Chlorellales;Chlorellaceae;Chlorella clade;Chlorella;unclassified Chlorella;Chlorella sp. LU8	1.63335e-123	0.908
clutches+leaves+sediments
ID	Rep. Seq	A	B	p.value	Taxonomy	blastn e-value	blastn id%
rbcL_2251027	CTATTCGTTGCTGAAGCTACTTACAAAGCTCAATCTGAAACTGGTGAAGTAAAAGGTCACTACCTTAATGCTACTGCAGGTACTTCAGAAGAAATGTTAAAACGTGCACAATGTGCTAAAGAATTAGGTGTACCTATTATTATGCATGACTACCTAACAGGTGGTTTTACTGCTAATACTTCTTTAGCTTTATACTGTCGTGATCACGGTTTATTATTACACATTCACCGTGCTATGCACGCTGTAATTGACCGTCAAAGAAACCACGGTATCCACTTCCGCGTATTAGCTAAAGCTTTACGTTTATCAGGTGGTGACCATTTACACTCTGGTACT	1	0.5385	0.0384	Chlorophyta;Chlorophyceae;Chlamydomonadales;Chlamydomonadaceae;Chlamydomonas;unclassified Chlamydomonas;Chlamydomonas sp. CCMP681	7.43964e-137	0.9341
clutches+leaves+water
ID	Rep. Seq	A	B	p.value	Taxonomy	blastn e-value	blastn id%
rbcL_2227872	TTATTCGTTGCTGAAGCTAGTTACAAAGCGCAAGCTGAAACTGGTGAAATCAAAGGTCACTATTTAAACGCAACTGCAGCTACATCTGAAGAGATGATCAAACGTGCTGCTTGTGCTCGTGATCTTGGTGTACCTATTGTTATGCACGATTACATCACTGGTGGTTTTACTGCAAATACAAGTTTAGCTCATTTCTGTCGTGATAACGGTCTTTTATTACACATTCACCGTGCAATGCACGCTGTTATTGACCGTCAAAAAAACCACGGTATGCACTTCCGTGTTTTAGCAAAAGCTCTTCGTTTATCAGGTGGTGATCACTTACACTCTGGTACT	0.9379	0.8077	0.0367	Chlorophyta;Trebouxiophyceae;Chlorellales;Chlorellaceae;Nannochloris;unclassified Nannochloris;Nannochloris sp. ACSSI 144	5.91627e-118	0.8985

## Sheet: rbcL Dahlum
clutches
ID	Rep. Seq	A	B	p.value	Taxonomy	blastn e-value	blastn id%
rbcL_780323	TTAAACTGTATGGAAGGTATTAATCGTGCTTCTGCTGCAACAGGTGAAGTTAAAGGTTCTTACTTAAACATTACAGCAGCAACTATGGAAGATGTATACGAACGTGCTGAGTATGCTAAAGAAGTAGGTTCTGTAATCGTTATGATCGATTTAGTTATGGGTTATACTGCTATCCAATCTATTGCTCTTTGGGCTCGTAAAAACGATATGCTTTTACATTTACACCGTGCTGGTAACTCTACTTACGCGCGTCAAAAAAATCATGGTATTAACTTCCGTGTAATTTGTAAATGGATGCGTATGTCTGGCGTAGATCATATCCACGCTGGTACA	1	0.75	0.0002	Stramenopiles;Ochrophyta;Bacillariophyta;Bacillariophyceae;Bacillariophycidae;Bacillariales;Bacillariaceae;Nitzschia;unclassified Nitzschia;Nitzschia sp. (in: Bacillariophyta)	1.55007e-153	0.964
rbcL_2235195	CTTTTCTGTGCTGAAGCTATTTATAAAGCTCAAGCTGAAACTGGTGAAGTTAAAGGACATTACTTAAACGCTACTGCTGGTACATCTGAAGAAATGATCAAACGTGCTGTTTGTGCTAAAGAATTCGGGGTTCCAATTATTATGCATGACTATATTACTGGTGGTTTCACTGCTAACACTTCATTATCTAATTACTGTCGTGATCATGGTTTATTATTACATATTCACCGTGCAATGCATGCTGTTATTGACCGTCAAAGAAATCACGGTATTCACTTCCGTGTTTTAGCTAAAGCTCTTCGTTTATCTGGTGGTGACCACTTACACTCTGGTACT	1	0.625	0.0019	Chlorophyta;Chlorophyceae;Chlamydomonadales;Chlamydomonadaceae;Oophila;unclassified Oophila;Oophila sp. CT2013a-150	1.52179e-173	0.997
Seq948147	TTAAACTGTATGGAAGGTATTAACCGTGCTTCAGCTGCAACAGGTGAAGTTAAAGGTTCTTACTTAAACGTTACAGGTGCTACAATGGAAGACGTTTACGAACGTTCTGAGTACGCTAAAGAAGTTGGTTCTGTAATTATCATGATCGATTTAGTAATGGGTTACACAGCAATTCAAAGTATTGCTTTATGGGCTCGTAAAAACGATATGATTTTACATTTACACCGTGCGGGTAACTCAACTTACGCTCGTCAAAAAAACCATGGTATTAACTTCCGTGTAATCTGTAAATGGATGCGTATGTCTGGTGTAGATCATATCCACGCTGGTACA	0.7542	0.75	0.0013	Stramenopiles;Ochrophyta;Bacillariophyta;Bacillariophyceae;Bacillariophycidae;Bacillariales;Bacillariaceae;Nitzschia;Nitzschia palea	1.50682e-173	1
Seq18561	TTAAACTGTATGGAAGGTATTAACCGTGCATCAGCAGCTACAGGTGAAGTTAAAGGTTCATACTTAAACATCACTGCTGCTACTATGGAAGAAGTGTACAAACGTGCTGAATACGCTAAAACGATTGGTTCTGTAATCGTTATGATCGATTTAGTAATGGGTTATACAGCAATTCAAAGTATTGCTCTTTGGTCTCGTGAAAACGACATGATTTTACACTTACACCGTGCTGGTAACTCTACTTACGCTCGTCAAAAGAATCATGGTATTAACTTCCGTGTTATCTGTAAATGGATGCGTATGTCAGGTGTAGATCATATCCACGCTGGTACA	0.7586	0.5	0.0223	Stramenopiles;Ochrophyta;Bacillariophyta;Bacillariophyceae;Bacillariophycidae;Naviculales;Naviculaceae;Navicula;Navicula cryptocephala	1.50682e-173	1
rbcL_2318706	CTTTTCTGTGCTGAAGCTATTTACAAAGCTCAAGCAGAAACTGGTGAAGTTAAAGGTCACTACTTAAACTGTACTGCTGGTACTTCTGAAGAAATGATCAAACGTGCTGTTTGTGCTAAAGAATTCGGTGTACCGATCGTTATGCATGACTACTTAACTGGTGGTTTTACTTCAAACACTTCATTAGCTCTTTACTGTCGTGATAATGGTCTATTATTACACATTCACCGTGCTATGCACGCTGTAATTGACCGTCAAAGAAACCACGGTATCCACTTCCGTGTTTTAGCTAAAGCTCTTCGTATGTCAGGTGGTGACCACCTTCACTCTGGTACT	1	0.375	0.0452	Chlorophyta;Chlorophyceae;Chlamydomonadales;Chlamydomonadaceae;Chloromonas;Chloromonas subdivisa	1.58777e-143	0.9435
rbcL_2195247	CTTTTCTGTGCTGAAGCCATTTACAAAGCTCAAGCAGAGACTGGTGAGGTTAAAGGACACTACCTTAACTGTACTGCTGGTACTTCTGAAGAAGTAATCAAACGTGCAGCTGCTGCTAAAGATTTCGCGGTACCGATCGTTATGCATGACTACCTAACAGGTGGTTTCACAACTAACACTTCATTAGCTAACTACTGTCGTGACAACGGTCTATTATTACACATTCACCGTGCTATGCACGCTGTAATCGACCGTCAACGTAACCATGGTATTCACTTCCGTGTTTTAGCTAAAGCTCTTCGTATGTCTGGTGGTGACCACCTTCACTCTGGTACT	0.9434	0.375	0.0452	Chlorophyta;Chlorophyta sp. WC6-3	4.60603e-114	0.8963
leaves
ID	Rep. Seq	A	B	p.value	Taxonomy	blastn e-value	blastn id%
rbcL_1367914	TTATACTGTATGGAAGGTATTAACCGTGCTTCTTCAGCTACAGGTGAAGTTAAAGGTTCATACTTAAATATTACTGCAGGTACAATGGAAGAAGTGTACAAACGTGCTGAGTACGCGAAATCTGTTGGTTCAATCATTGTAATGATCGATTTAGTAATGGGTTATACAGCAATTCAAAGTGCTGCTATCTGGTCTCGTGATAATGATATGCTTTTACATTTACACCGTGCAGGTAATTCTACTTACGCTCGTCAAAAAAATCATGGTATTAACTTCCGTGTTATCTGTAAATGGATGCGTATGTCTGGTGTAGATCATATTCACGCTGGTACA	0.8969	0.875	0.0001	Stramenopiles;Ochrophyta;Bacillariophyta;Bacillariophyceae;Bacillariophycidae;Mastogloiales;Achnanthaceae;Planothidium;Planothidium caputium	7.01055e-172	0.997
Seq946722	TTAAACTGTATGGAAGGTATTAACCGTGCATCTGCAGCTACAGGTGAAGTAAAAGGTTCGTACTTAAACGTTACAGCTGCTACTATGGAAGAAATCTACAAACGTTGTGAGTATGCTAAAGAAGTAGGTTCTGTAATTGTGATGATCGATTTAGTAATGGGTTACACAGCCATTCAAAGTACTGCTATTTGGGCTCGTGAAAACGATATGCTTTTACATTTACACCGTGCAGGTAACTCTACATACGCGCGTCAAAAAAATCATGGAATTAACTTCCGTGTTATTTGTAAATGGATGCGTATGTCAGGTGTAGATCACATTCACGCTGGGACA	0.8462	0.875	0.0001	Stramenopiles;Ochrophyta;Bacillariophyta;Bacillariophyceae;Bacillariophycidae;Bacillariales;Bacillariaceae;Nitzschia;Nitzschia amphibia	1.50682e-173	1
rbcL_2049196	CTTTTCGTAGCTGAAGCTTGTTACAAAGCTCAAGCAGAAACTGGTGAAATTAAAGGGCACTACCTTAATACAACGGCTGGAACTTGTGAAGAAATGCTTAAACGTGCTGCTTGTGCTAAAGATTTCGGTGTACCAATTGTTATGCATGACTATTTAACAGGTGGTTTCACTGCAAATACATCTTTATCTAATTACTGTCGTGACCATGGTCTTCTTTTACACATTCACCGTGCAATGCACGCTGTAATTGACCGTCAAAGAAACCACGGTATTCACTTCCGTGTTTTAGCAAAAGCTTTACGTCTATCTGGGGGTGACCACTTACACTCAGGTACA	0.9052	0.75	0.0006	Chlorophyta;Chlorophyceae;Sphaeropleales;Dictyococcaceae;Dictyococcus;Dictyococcus varians	5.7512e-138	0.9343
rbcL_1632990	CTTTACTGTGTTGAAGGTATTAACCGTTCAGCTGCATCTACAGGTGAAGTTAAAGGTTCTTACTTAAACGTTACAGCTGGTACAATGGAAGAAATGTATGAACGTGCTGAATACGCAAAAAACTTAGGTTCAATCATTGTTATGATCGACCTTGTAATTGGTTACACTGCTATCCAATCAATGGGTATTTGGAGTCGTAAAAATGACATGATTCTTCACTTACACCGTGCTGGTAACTCAACTTATGCCCGTCAAAAAAATCACGGTATTAACTTCCGTGTAATTTGTAAGTGGATGCGTATGGCTGGTGTGGACCACATTCACGCAGGTACT	0.75	0.875	0.0175	Stramenopiles;Ochrophyta;Xanthophyceae;Tribonematales;Tribonemataceae;Tribonema;Tribonema utriculosum	1.51752e-168	0.991
rbcL_2190449	TTATTCTGTGCTGAAGCTATTTATAAAGCTCAAGCCGAAACTGGTGAAGTTAAAGGACATTACTTAAACTGTACAGCAGGAACTTGTGAAGCAATGATGTTTAGAGCGGAATTTGCTAAAGATCTTGGAGTACCTATTGTTATGCATGATTATTTAACGGGTGGTTTAACTGCTAACACATCATTATCAAATTACTGTCGTGATTATGGTCTTTTATTACATATTCACCGTGCTATGCACGCTGTAATTGATCGTCAACGTAACCACGGTATTCATTTCCGTGTTCTAGCAAAAGCTTTACGTTTATCAGGTGGAGATCACTTACACTCGGGAACA	1	0.625	0.0014	Chlorophyta;Ulvophyceae;Ulvales;Monostromataceae;Monostroma;Monostroma nitidum	1.30812e-99	0.8657
rbcL_2040085	TTATACTGTATGGAAGCTATTAACCGTGCATCAGCAGCTACAGGTGAAACTAAAGGTTCATACTTAAACATTACTGCTGGTACAATGGAAGAAGTGTACAAACGTGCTGAGTACGCTAAAGCTGTTGGTTCTGTAATTGTTATGATCGATTTAGTAATGGGTTATACAGCAATTCAAAGTGCAGCTATTTGGTCTCGTGATAATGATATGTTATTACATTTACACCGTGCAGGTAACTCTACATACGCACGTCAAAAAAATCATGGTATTAACTTCCGTGTTATTTGTAAATGGATGCGTATGTCAGGTGTAGATCATATCCACGCTGGTACA	0.7688	0.75	0.0036	Stramenopiles;Ochrophyta;Bacillariophyta;Bacillariophyceae;Bacillariophycidae;Cocconeidales;Achnanthidiaceae;Achnanthidium;unclassified Achnanthidium;Achnanthidium sp.	1.50682e-173	1
Seq1202084	TTAAACTGTATGGAAGGTATTAACCGTGCTGCTTCAGCTACAGGTGAAGTAAAAGGTTCTTACTTAAACATTACTGCAGCTACAATGGAAGAAGTGTACAAACGTGCTGAGTACGCTAAAGCAGTTGGTTCTGTAATCGTAATGATCGATTTAGTTATGGGTTACACAGCAATTCAAAGTTCAGCTATCTGGGCTCGTGAAAACGACATGATTTTACACTTACACCGTGCAGGTAACTCAACTTACGCTCGTCAAAAAAACCATGGTATTAACTTCCGTGTTATTTGTAAATGGATGCGTATGTCTGGTGTAGATCATATCCACGCTGGTACA	0.7667	0.75	0.002	Stramenopiles;Ochrophyta;Bacillariophyta;Bacillariophyceae;Bacillariophycidae;Cymbellales;Gomphonemataceae;Gomphonema;Gomphonema acuminatum	1.50682e-173	1
rbcL_2280955	CTTTTCTGTGCTGAAGCGATTTACAAAGCTCAAGCAGAAACAGGTGAAGTAAAAGGTCATTATTTAAACGTAACAGCAGCAACATCAGAAGAAATGATCAAACGTGCTGCATGTGCAAAAGATTTTGGAGTTCCTATCGTAATGCATGACTACCTAACAGGTGGTTTTACATCGAACACTTCATTATCAAACTACTGTCGTGACCAAGGTTTATTATTACACATTCACCGTGCAATGCACGCGGTAATTGACCGTCAAAGAAACCACGGGATCCATTTCCGTGTTTTAGCAAAAGCACTTCGTATGTCAGGGGGTGACCATCTTCACTCAGGGACA	0.883	0.625	0.0032	Chlorophyta;Chlorophyceae;Chlamydomonadales;Chlamydomonadaceae;Chlamydomonas;unclassified Chlamydomonas;Chlamydomonas sp. UWO 241	7.76223e-107	0.8879
rbcL_2138233	CTTTACTGTATGGAAGGTATTAACCGTTCTTCAGCTGCTACAGGTGAAGTTAAAGGTTCTTACTTAAACATTACAGCTGCTACAATGGAATTAATGTATGAACGTGCTGAATACGCAAAAACAATTGGTTCTATCATTGTTATGATTGACCTTGTAATTGGTTATACAGCTATCCAATCTATGGGTATTTGGGCGCGTAACAACGACATGATCCTTCACTTACACCGTGCAGGTAACTCAACTTACGCTCGTCAAAAAAACCATGGTATCAACTTCCGTGTAATTTGTAAATGGATGCGTATGGCTGGTGTGGATCACATTCACGCTGGTACT	0.6977	0.75	0.0056	Stramenopiles;Ochrophyta;Xanthophyceae;Mischococcales;Centritractaceae;Bumilleriopsis;unclassified Bumilleriopsis;Bumilleriopsis sp. SAG 33.93	3.45162e-130	0.9219
rbcL_223130	CTTTTCGTAGCTGAAGCTATTTATAAAGCTCAATCAGAAACAGGTGAAGTAAAAGGTCACTATTTAAATGCAACAGCTGGTAATTCAGAAGAAATGATTAAACGTGCTGTTTGTGCAAAAGAATTAGGTGTACCTATTATTATGCATGACTATATTACAGGTGGTTTCACAGCAAACACATCATTATCTCACTATTGTCGTGATAATGGATTATTACTTCACATTCACCGTGCAATGCATGCTGTTATTGATCGTCAAAGAAACCATGGTATTCACTTCCGTGTTTTAGCTAAAGCTCTTCGTATGTCAGGTGGTGACCACCTTCACTCAGGAACA	0.8205	0.625	0.0048	Chlorophyta;Chlorophyceae;Chlamydomonadales;Chlamydomonadaceae;Rhysamphichloris;Rhysamphichloris similis	2.7139e-126	0.9134
rbcL_2274789	TTATTTGTAGCAGAAGCTATTTATAAATCACAAGCAGAAACTGGAGAAATTAAAGGACATTATCTGAATGCTACTGCTGGTACTTGTGAAGAAATGATGAAAAGAGCAGAATATGCTAAAGAATTAGGTGTGCCAATTATTATGCATGACTATCTAACTGGTGGTTTTACAGCTAATACTAGCTTATCTTATTACTGCCGCGACAATGGTCTTCTTTTACATATCCACCGTGCTATGCACGCAGTTATTGACAGACAAAAAAATCATGGTATCCATTTCCGTGTTTTAGCTAAAGCTTTACGTATGTCTGGTGGAGATCACATTCACTCTGGTACT	0.6806	0.75	0.0187	Streptophyta;Zygnemophyceae;Zygnematophycidae;Zygnematales;Zygnemataceae;Spirogyra;Spirogyra varians	1.52179e-173	0.997
rbcL_1712063	CTTTTCGTTGCTGAAGCTATCTACAAAGCTCAATCTGAAACAGGTGAGGTTAAAGGTCACTACTTAAACGCTACAGCTGGTACTTGTGAAGAAATGATCAAACGTGCTGTATGTGCTAAAGAATTCGGTGTACCTATTATTATGCATGACTACCTTACTGGTGGTTTCACAGCTAACACTTCGTTAGCTGCTTATTGCCGTGATGAAGGTCTTCTTCTACACATTCACCGTGCTATGCACGCTGTAATTGACCGTCAACGTAACCACGGTATCCACTTCCGTGTTCTTGCTAAAGCTCTTCGTATGTCAGGTGGTGACCACCTTCACTCTGGTACT	1	0.5	0.0082	Chlorophyta;Chlorophyceae;Chlamydomonadales;Volvocaceae;Lobomonas;Lobomonas francei	7.13046e-167	0.9851
rbcL_2317707	CTTTTCGTAGCTGAAGCTTGTTACAAAGCTCAAGCAGAAACTGGTGAAATTAAAGGGCATTACCTAAACGCAACTGCAGGTACTTGCGAAGAAATGATTAAACGTGCTACATGTGCTAAAGACCTAGGGGTACCGATTGTTATGCATGACTACCTTACTGGTGGTTTCACAGCAAACACTTCATTAGCTCACTACTGTCGTGACAATGGACTTCTTTTACACATTCACCGTGCAATGCATGGTGTAATTGACCGTCAAAGAAACCACGGTATTCACTTCCGTGTTTTAGCTAAAGCTTTACGTATGTCAGGGGGTGACCACTTACATTCAGGTACA	1	0.5	0.0079	Chlorophyta;Chlorophyceae;Sphaeropleales;Dictyococcaceae;Dictyococcus;unclassified Dictyococcus;Dictyococcus sp. KF 45	1.53259e-168	0.9881
rbcL_2519346	CTTTACTGTATGGAAGGAATTAACCGAGCTGTTGCTGCAACAGGAGAAGTTAAAGGATCATACTTAAATTGTACTGCAGGTACAATGGAAGAAATGTATGAACGTGCTGAGTATGCAAAATCAATTGGTACAATTATTGTTATGATTGATTTAGTTATTGGTTATTCAGCAATTCAATCAATGGCTATTTGGGCACGTAAAGCTGATATGATTTTACATTTACATCGTGCTGGTAACTCAACATATGCACGTCAAAAAAATCATGGTATTAATTTCCGTGTAATTTGTAAATGGATGCGTATGGCTGGAGTAGATCATATTCATGCTGGAACT	1	0.5	0.007	Stramenopiles;Ochrophyta;Phaeothamniophyceae;Phaeothamniales;Phaeothamniaceae;Tetrasporopsis;Tetrasporopsis fuscescens	1.57216e-143	0.9459
Seq719725	CTTTACTGTATGGAAGGTATTAACCGTTCTGCTGCTGCTACGGGTGAAGTTAAAGGTTCATACTTAAACATTACAGCAGGTAACATGGAAGACATGTACGAACGTGCTGAATACGCAAAAACAATTGGTTCAATCATTGTTATGATCGACCTTGTAATTGGTTACACTGCTATCCAATCAATGGGTATTTGGGCTCGTAAAAACGACATGATTCTTCACTTACACCGTGCAGGTAACTCAACTTATGCACGTCAAAAAAACCACGGTATTAACTTCCGTGTAATTTGTAAGTGGATGCGTATGGCTGGTGTTGACCACATTCACGCAGGTACT	1	0.5	0.0073	Stramenopiles;Ochrophyta;Xanthophyceae;Mischococcales;Centritractaceae;Bumilleriopsis;unclassified Bumilleriopsis;Bumilleriopsis sp. SAG 33.93	1.53914e-158	0.973
rbcL_2518869	CTTTATTGTATGGAAGGTATTAACCGTTCTTCTGCTGCTACAGGTGAAGTTAAAGGTTCTTACTTAAACATTACAGCTGCTACAATGGAAGGAATGTATGAACGTGCTGAATACGCAAAAACAATTGGTTCTATCATCGTTATGATCGACCTTGTAATTGGTTATACAGCTATTCAATCAATGGGTATTTGGGCGCGTAACAACGACATGATTCTTCATTTACACCGTGCAGGTAACTCAACTTACGCTCGTCAAAAAAACCATGGTATCAACTTCCGTGTAATTTGTAAGTGGATGCGTATGGCTGGTGTGGATCACATTCACGCTGGTACT	0.7941	0.625	0.0025	Stramenopiles;Ochrophyta;Xanthophyceae;Mischococcales;Centritractaceae;Bumilleriopsis;unclassified Bumilleriopsis;Bumilleriopsis sp. SAG 33.93	3.45162e-130	0.9219
Seq1237892	CTTTACTGTATTGAAGGTATTAACCGTTCAGCTGCAGCTACAGGTGAAGTTAAAGGTTCTTACTTAAACGTTACAGCTGGTAACATGGAAGACATGTATGAACGTGCTGAATACGCTAAAAACTTAGGTTCAATCATTGTAATGATCGACCTTGTAATTGGTTACACTGCTATCCAATCAATGGGTATTTGGAGTCGTAAAAATGACATGATTCTTCACTTACACCGTGCTGGGAACTCAACTTACGCTCGTCAAAAAAATCACGGTATTAACTTCCGTGTAATTTGTAAATGGATGCGTATGGCTGGTGTTGACCACATCCACGCTGGTACT	0.7925	0.625	0.004	Stramenopiles;Ochrophyta;Xanthophyceae;Tribonematales;Tribonemataceae;Tribonema;Tribonema regulare	3.28485e-165	0.985
rbcL_1039128	CTTTACTGTATGGAAGGTATTAACCGTGCTGCTGCTGCAACAGGTGAAGTTAAAGGTTCTTACTTAAACGTTACAGCTGGTAACATGGAAGACATGTACGAACGTGCTGAATACGCTAAAACAATTGGTACAATCATTGTTATGATCGACCTTGTAATTGGTTACACAGCGATCCAATCAATGGGTATTTGGGCTCGTAAAAATGACATGATTCTTCACTTACACCGTGCTGGTAACTCAACTTACGCACGTCAAAAAAACCACGGTATTAACTTCCGTGTAATTTGTAAGTGGATGCGTATGGCTGGTGTTGACCACATTCACGCAGGTACT	0.6434	0.75	0.0109	Stramenopiles;Ochrophyta;Xanthophyceae;Tribonematales;Xanthonemataceae;Xanthonema;Xanthonema debile	7.01055e-172	0.997
rbcL_2109313	TTATTCGTTGCTGAAGCTATTTACAAATCACAATCTGAAACTGGTGAAGTTAAAGGCCACTATTTAAATACTACTGCAGGTACTTCAGAAGAAATGTTAAAACGTGCACAATGTGCTAAAGAATTAGGTGTACCTATTGTTATGCATGACTATTTAACAGGTGGTTTTACAGCGAACACATCTTTAGCTTTATACTGTCGTGACAATGGTTTATTATTACACATTCACCGTGCGATGCACGCTGTAATTGACCGTCAAAGAAACCACGGTATTCACTTCCGTGTTTTAGCTAAAGCTTTACGTATGTCTGGTGGTGACCACTTACACTCAGGTACA	0.7692	0.625	0.0064	Chlorophyta;Chlorophyceae;Chlamydomonadales;Chlorococcaceae;Chlorococcum;Chlorococcum diplobionticum	7.3872e-142	0.9506
rbcL_2874313	CTTTATTGTATGGAAGGAATTAATCGAGCTGTTGCTGCAACAGGTGAAGTTAAAGGATCATACTTAAATTGTACTGCAGGGACAATGGAAGAAATGTATGAACGTGCTGAGTATGCAAAATCAATTGGTTCAATTATTATTATGATTGACTTAGTAATTGGTTATACAGCAATTCAATCAATGGCTATCTGGTCACGCAAAGCCGATATGATTTTACATTTACATCGTGCTGGTAACTCAACTTATGCACGTCAAAAAAATCATGGTATTAACTTCCGTGTAATTTGTAAATGGATGCGTATGTGTGGAGTAGATCATATTCATGCTGGTACT	0.7333	0.625	0.0106	Stramenopiles;Ochrophyta;Phaeothamniophyceae;Phaeothamniales;Phaeothamniaceae;Tetrasporopsis;Tetrasporopsis fuscescens	3.40312e-140	0.9399
rbcL_2222301	TTATTTTGTGCAGAAGCTATTTACAAAGCACAAGCAGAAACAGGTGAAGTAAAAGGACATTATTTAAATTCGACTGCAGGGACTTGCGAAAGTATGATGGATCGTGCCCAGTTCGCTAAAGACCTAGGTGTGCCAATCGTTATGCATGATTACCTTACAGGAGGTTTAACGGCAAATACTTCATTAGCCATTTTCTGTCGTAACAATGGTTTATTATTACACATTCACCGTGCAATGCACGCAGTTATTGACCGTCAACGTAATCACGGTATTCACTTCCGTGTTTTAGCGAAAGCTTTACGTTTATCAGGTGGGGACCATTTACATTCTGGAACA	0.8	0.5	0.0217	Chlorophyta;Ulvophyceae;Ulotrichales;Chlorocystidaceae;Halochlorococcum;unclassified Halochlorococcum;Halochlorococcum sp. NIES-1838	3.61142e-105	0.875
rbcL_2096957	CTTTTCGTAACTGAAGCGATTTACAAATCACAAGCGGAAACTGGTGAAATTAAAGGTCACTACTTAAACGCTACTGCAGGTACAAGCGAAGAAATGCTTAAACGTGCTGAATGTGCTAAAGACCTAGGGGTTCCAATCGTAATGCACGATTACCTTACAGGTGGATTCACAGCTAACACTACTTTATCTCATTACTGTCGTGACGCTGGTTTACTTCTTCACATTCACCGTGCAATGCATGGTGTAATTGACCGTCAAAGAAACCACGGTATTCACTTCCGTGTTTTAGCTAAAGCTTTACGTTTATCAGGTGGTGACCACCTTCACTCAGGTACT	1	0.375	0.0491	Chlorophyta;Chlorophyceae;Chlamydomonadales;Dunaliellaceae;Dunaliella;unclassified Dunaliella;Dunaliella sp. SPMO 112-3	3.58596e-110	0.885
rbcL_2248098	TTATTCTGTGCTGAAGCTATTTATAAAGCTCAAGCAGAAACTGGTGAAGTTAAAGGACATTACCTAAACTGTACAGCAGGAACTTGTGAAGCAATGATGTTTAGAGCTGAATTTGCTAAAGATCTTGGAGTACCTATTGTTATGCATGATTATTTAACAGGTGGTTTAACTGCTAACACATCTTTATCAAATTACTGTCGTGATTATGGTCTTTTATTACATATTCACCGCGCCATGCATGCAGTACTAGATCGTCAACGTAACCACGGTATTCATTTCCGTGTTCTAGCAAAAGCTTTACGTTTATCAGGTGGAGATCACTTACACTCTGGAACC	1	0.375	0.0437	Chlorophyta;Ulvophyceae;Ulotrichales;Ulotrichaceae;Gloeotilopsis;Gloeotilopsis planctonica	1.31741e-94	0.8606
rbcL_2256294	CTTTTTGTAGCGGAAGCAATTTACAAATCACAAGCTGAAACAGGTGAAATTAAAGGACATTACTTAAATGTTACTTCTGCAACTTGTGAAGAAATGATCAAAAGAGCTGAATGTGCAAAAGAATTAGGTGTACCTATTGTTATGCATGATTACATCACTGGTGGATTTACTGCAAACACAAGTTTAGCTCACTACTGTCGTGATAATGGTTTATTACTTCATATTCACCGTGCAATGCACGCTGTTATTGACCGTCAAAGAAACCATGGTATTCACTTCCGTGTATTAGCAAAAGCTCTTCGTATGTCAGGTGGTGACCATTTACATTCTGGAACT	1	0.375	0.0425	Chlorophyta;Chlorella-like algae	6.04318e-103	0.8743
rbcL_229118	TTATTCGTAGCAGAGGCTTGTTACAAAGCTCAAGCAGAAACTGGCGAAATTAAAGGGCATTATTTAAATGCAACGGCAGGTACTTGTGAAGAAATGCTAAAACGTGCTCAATGTGCTAAAGAACTTGGGGTGCCGATCATTATGCATGATTATTTAACAGGAGGTTTCACAGCAAACACTTCTTTAGCGGCTTACTGTCGTGATGAAGGTTTATTATTACATATTCACCGTGCAATGCATGCTGTAATTGATCGTCAAAGAAATCATGGTATTCACTTCCGTGTTTTAGCTAAAGCTCTTCGTTTATCAGGTGGAGATCATCTTCATTCAGGTACT	1	0.375	0.0459	Chlorophyta;Chlorophyceae;Sphaeropleales;Scenedesmaceae;Desmodesmus;Desmodesmus intermedius	2.7918e-106	0.878
rbcL_84555	TTATACTGTATGGAAGGTATTAACCGTGCTTCTTCAGCTACAGGTGAAGTTAAAGGTTCATATTTAAACATTACTGCAGGTACAATGGAAGAAGTATACAAACGTGCTGAGTATGCTAAAGCTGTTGGTTCAATCGTTGTGATGATCGATTTAGTAATGGGTTACACAGCAATTCAAAGTGCTGCTATCTGGTCACGTGAGAATGATATGATTTTACATTTACACCGTGCAGGTAACTCTACTTACGCTCGTCAAAAAAATCATGGTATTAACTTCCGTGTTATTTGTAAATGGATGCGTATGTCTGGTGTAGATCATATCCATGCTGGTACA	1	0.375	0.0459	Stramenopiles;Ochrophyta;Bacillariophyta;Bacillariophyceae;Bacillariophycidae;Mastogloiales;Achnanthaceae;Planothidium;Planothidium lanceolatum	1.50682e-173	1
Seq662559	TTAAACTGTATGGAAGGTATTAACCGTGCTGCTGCAGCAACAGGTGAAGTTAAAGGTTCATACTTAAACATCACTGCTGGTACTATGGAAGAAGTTTACGCACGTGCAGAATATGCTAAAGCAGTAGGTTCTGTTATTGTTATGATCGATTTAGTTATGGGTTACACAGCAATCCAAACTGCAGCTATCTGGGCTCGTAACAACGATATGATCTTACACTTACACCGTGCAGGTAACTCAACTTACGCTCGTCAAAAAAATCACGGTATTAACTTCCGTGTTATCTGCAAATGGATGCGTATGTCTGGTGTAGACCACATCCACGCTGGGACA	1	0.375	0.0432	Stramenopiles;Ochrophyta;Bacillariophyta;Bacillariophyceae;Bacillariophycidae;Naviculales;Pinnulariaceae;Pinnularia;Pinnularia neomajor	1.50682e-173	1
sediments
ID	Rep. Seq	A	B	p.value	Taxonomy	blastn e-value	blastn id%
rbcL_2196117	TTATTCGTTGCAGAAGCTATCTATAAATCACAAGCAGAAACAGGTGAAATCAAAGGTCACTACTTAAACGCAACAGCTGGTACATGTGAAGAGATGCTTAAACGTGCTGCTTGTGCAAAAGATCTTGGTATGCCTATTGTCATGCACGATTACTTAACAGGTGGTTTTACAGCAAACACAAGTTTAGCTCATTACTGTCGTGATAATGGTCTTTTACTACACATTCACCGTGCAATGCACGCTGTAATTGACCGTCAAAAAAACCACGGTATGCACTTCCGTGTTTTAGCGAAAGCTCTTCGTCTATCTGGTGGTGATCACTTACACTCTGGTACA	1	0.875	0.0001	Chlorophyta;Trebouxiophyceae;Chlorellales;Chlorellaceae;Nannochloris;unclassified Nannochloris;Nannochloris sp. ACSSI 144	7.54566e-127	0.9137
rbcL_2225576	TTATTCGTTGCGGAAGCTATCTATAAATCGCAAGCAGAAACAGGTGAAATCAAAGGTCATTACTTAAACGCGACAGCTGGTACAGCTGAAGAGATGCTTAAACGTGCTGCTTGTGCAAAAGATCTTGGTATGCCTATTGTCATGCACGATTACTTAACAGGTGGTTTTACTGCAAACACAAGTTTATCTCACTACTGTCGTGATAATGGTCTTTTACTACACATTCACCGTGCAATGCACGCTGTAATTGACCGTCAAAAAAACCATGGTATGCACTTCCGTGTTTTAGCTAAAGCTCTTCGTTTATCAGGTGGTGATCATTTACACTCTGGTACA	0.851	1	0.0001	Chlorophyta;Trebouxiophyceae;Chlorellales;Chlorellaceae;Nannochloris;unclassified Nannochloris;Nannochloris sp. ACSSI 144	3.53558e-120	0.9018
rbcL_2227550	TTATTCGTAGCTGAAGCTATTTATAAATCTCAAGCTGAAACTGGTGAAATTAAAGGTCACTACTTAAACGCAACAGCAGCTACATCTGAAGAGATGATGAAACGTGCTGCGTGTGCTAAAGATCTTGGTGTACCAATTGTCATGCACGATTACTTAACTGGTGGTTTCACAGCAAATACTAGTTTATCTCATTACTGTCGTGATAATGGTCTTTTATTACACATTCACCGTGCGATGCACGCTGTAATTGACCGTCAAAGAAATCACGGTATTCACTTCCGTGTTTTAGCGAAAGCTCTTCGTTTATCTGGTGGTGATCATTTACACTCTGGTACT	1	0.625	0.0017	Chlorophyta;Trebouxiophyceae;Chlorellales;Chlorellaceae;Nannochloris;unclassified Nannochloris;Nannochloris sp. ACSSI 144	2.60111e-156	0.9673
rbcL_2252726	CTTTTCGTTGCTGAAGCTCTTTACAAATCACAATCTGAAACTGGTGAAGTAAAAGGTCACTATTTAAACGCTACTGCTGGTACTGCAGAAGAAATGTTAAAACGTGCTCAATGTGCTAAAGAATTAGGTGTACCTATTGTTATGCATGACTACTTAACTGGTGGTTTTACAGCTAATACTTCTTTAGCTTTATACTGTCGTGATCATGGTTTATTATTACACATTCACCGTGCTATGCACGCTGTAATTGACCGTCAAAGAAACCATGGTATTCACTTCCGTGTATTAGCTAAAGCTTTACGTTTATCTGGTGGTGACCATTTACACTCAGGTACT	0.9589	0.625	0.0009	Chlorophyta;Chlorophyceae;Chlamydomonadales;Chlamydomonadaceae;Chlamydomonas;unclassified Chlamydomonas;Chlamydomonas sp. CCMP681	3.31748e-165	0.9821
rbcL_2224779	CTTTTCTGTGCTGAAGCAATTTACAAATCTCAAGCTGAAACTGGTGAAGTTAAAGGTCATTACTTAAACTGTACAGCTGGTACATCTGAAGAAATGCTAAAACGTGCACAGTGTGCTAAAGATCTTGGTGTACCTATCGTAATGCATGACTATTTAACAGGTGGTTTCACTTCAAACACTTCATTAGCTTTATACTGTCGTGACCATGGTCTATTATTACACATTCACCGTGCTATGCACGCTGTAATTGACCGTCAAAGAAACCATGGTATTCACTTCCGTGTATTAGCTAAAGCTTTACGTCTTTCTGGTGGTGACCATTTACACTCAGGTACT	1	0.5	0.0081	Chlorophyta;Chlorophyceae;Chlamydomonadales;Chlamydomonadaceae;Chlamydomonas;unclassified Chlamydomonas;Chlamydomonas sp. CCMP681	1.63335e-123	0.9077
rbcL_2252763	TTATTCGTAGCAGAAGCTATCTACAAAGCACAAGCAGAAACAGGTGAAGTTAAAGGTCACTACTTAAACGCTACAGCTGCTACAGCTGAAGAAGTTTTAAAACGTGCACAATGTGCTAAAGAATTTGGTGTACCAATTGTAATGCATGACTATTTAACAGGTGGTTTTACAGTTAACACTTCATTAGCGTTATACTGTCGTGACCACGGTTTATTATTACACATTCACCGTGCTATGCACGCTGTAATTGACCGTCAAAGAAACCACGGTATTCACTTCCGTGTTTTAGCTAAAGCATTACGTTTATCAGGTGGTGACCACTTACACTCTGGTACT	1	0.5	0.0092	Chlorophyta;Chlorophyceae;Protosiphonales;Protosiphonaceae;Chlorochytrium;Chlorochytrium lemnae	7.3872e-142	0.9405
rbcL_796586	CTTTACTGTATGGAAGGTGTTAACCGTGCTGCTGCGTCAACTGGTGAAGTAAAAGGTTCTTACTTAAACGCGACTGCAGCAACAATGGAAGAAATGTACGAACGTGCTGAATACGCAAAACAAATTGGTTCAATCATTGTGATGATCGATTTAGTTATTGGTTACACAGCTATTCAATCAATGGCAATTTGGGCTCGTAAAGCAGACATGATCTTACATTTACATCGTGCTGGTAACTCTACGTATGCGCGTCAAAAAAATCACGGTATCAACTTCCGTGTAATTTGTAAATGGATGCGTATGGCAGGTGTTGACCATATCCACGCAGGTACT	0.9167	0.5	0.0155	Stramenopiles;Ochrophyta;Xanthophyceae;Tribonematales;Heteropediaceae;Heterococcus;Heterococcus mainxii	3.26169e-170	0.994
rbcL_2229244	CTTTTCTGTACTGAAGCTATTTACAAATCTCAAGCTGAAACTGGAGAAGTTAAAGGCCACTACCTAAACTGTACTGCTGGTACTTCAGAAGAAGTAATCAAACGTGCTGCTGCTGCTAAAGATTTCGGTGTACCGATCGTTATGCATGACTACTTAACTGGTGGTTTTACAACTAACACTTCATTAGCTAACTACTGTCGTGACAACGGTCTTTTATTACACATTCACCGTGCAATGCACGCTGTAATTGACCGTCAACGTAACCACGGTATTCACTTCCGTGTTTTAGCTAAAGCTCTTCGTATGTCTGGTGGTGACCACCTTCACTCTGGTACT	0.8636	0.5	0.0206	Chlorophyta;Chlorophyceae;Chlamydomonadales;Chlamydomonadaceae;Chlamydomonas;Chlamydomonas parkeae	5.87456e-123	0.9141
rbcL_2290050	TTATTTGTAGCTGAAGCTATTTACAAATCACAAGCTGAAACAGGTGAAGTTAAAGGACATTACTTAAACGCTACTGCAGGTACTTGCGAAGAAATGTTAAAACGTGCGGCTTGTGCTAAAGATTTAGGTATGCCGATCATTATGCACGATTACCTTACTGGTGGTTTCACTGCTAACACTTCATTAGCTCACTACTGTCGTGATAATGGTTTATTATTACACATTCACCGTGCTATGCACGCTGTTATTGACCGTCAACGTAACCACGGTATTCACTTCCGCGTATTAGCTAAAACTTTACGTATGTCAGGTGGCGACCACTTACACTCTGGTACA	0.8158	0.5	0.0231	Chlorophyta;Chlorophyceae;Chlamydomonadales;Chlamydomonadaceae;Chlamydomonas;unclassified Chlamydomonas;Chlamydomonas sp. LCR-Ant35_2	7.23207e-157	0.9673
rbcL_207037	ATGTTCGTTGCTGAAGCTATTTACAAAGCACAAGCTGAAACTGGTGAAGTTAAAGGTCACTACTTAAATGCTACTGCAGCTACTTGCGAAGAAATGCTTCGTCGTGCTGAATGTGCTAAAGATCTAGGTATGCCGATCATTATGCACGATTACCTAACAGGTGGTTTCACTGCTAACACTTCATTAGCTCTTTACTGTCGTAACGAAGGTCTTCTTCTACACATTCACCGTGCTATGCACGCTGTAATTGACCGTCAAAGAAACCACGGTATTCACTTCCGTGTTTTAGCTAAAGCTCTACGTTTATCTGGTGGTGACCATTTACACTCTGGTACT	1	0.375	0.0455	Chlorophyta;Chlorophyceae;Chlamydomonadales;Chlamydomonadaceae;Chlamydomonas;Chlamydomonas perpusilla var. perpusilla	1.27162e-119	0.9039
rbcL_2190529	TTATTCGTAGCTGAAGCACTTTACAAAGCGCAAGCTGAAACTGGTGAAGTTAAAGGTCACTACTTAAACGCTACAGCTGGTACTTGTGAAGAAATGCTTAAACGTGCTCAGTGTGCAAAAGAATTAGGTGTACCTATTATCATGCACGATTACCTAACAGGTGGTTTCACTGCAAACACTAGTTTAGCTTTATACTGTCGTGACCATGGTCTTTTATTACACATTCACCGTGCAATGCACGCTGTAATTGACCGTCAAAGAAACCACGGTATTCACTTCCGTGTTTTAGCGAAAGCTCTTCGTATGTCAGGTGGTGATCACTTACACTCTGGTACT	1	0.375	0.0437	Chlorophyta;Trebouxiophyceae;Chlorellales;Chlorellaceae;Muriella;unclassified Muriella;Muriella sp. BCP-ANP1VF3	1.52179e-173	0.997
rbcL_351762	TTATTTGTAGCTGAAGCTATTTACAAATCACAAGCTGAAACTGATGAGGTAAAAGGACACTATTTAAACGCTACAGCTGGTACAGCTGAAGAAATGTTAAAACGTGCACAATGTGCTAAAGAATTAGGTGTACCTATTATTATGCATGACTACTTAACAGGTGGTTTTACTGCTAATACTACATTAGCTTTATACTGTCGTGATCATGGTTTATTATTACACATTCACCGTGCTATGCACGCTGTAATTGACCGTCAAAGAAACCACGGTATTCACTTCCGTGTTTTAGCTAAAGCATTACGTATGTCTGGTGGTGACCACCTTCACTCTGGTACT	0.9333	0.375	0.0452	Chlorophyta;Chlorophyceae;Chlamydomonadales;Chlamydomonadaceae;Oophila;unclassified Oophila;Oophila sp. CT2008	1.56547e-153	0.9613
rbcL_2207958	CTATTCGTTGCTGAAGCTACTTTTAAAGCTCAAGCAGAAACTGGTGAAGTAAAAGGTCATTACCTTAACGTAACTGCTGCTACTTGTGAAGAAATGATCAAACGTGCTGAATATGCTGCAGACTTAGGTGTACCTATCATTATGCATGACTACATCACTGGTGGTTTCACTGCAAACACAAGTTTAGCTCACTACTGTCGTGATAACGGTCTATTACTGCACATCCACAGAGCGATGCACGCGGTTATCGATAGACAAAGAAACCACGGTATCCATTTCCGTGTACTTGCTAAAGCTCTTCGTTTATCCGGTGGTGACCATCTTCACTCTGGTACT	0.88	0.375	0.0451	Chlorophyta;Chlorophyceae;Chlamydomonadales;Chlamydomonadaceae;Chlainomonas;Chlainomonas rubra	2.83158e-96	0.8659
water
ID	Rep. Seq	A	B	p.value	Taxonomy	blastn e-value	blastn id%
rbcL_2242135	TTATTCGTAGCTGAGGCTTGTTACAAAGCTCAATCGGAAACTGGTGAAATCAAAGGGCACTACTTAAATGCTACAGCAGGTACTTGTGAAGAAATGATGAAACGTGCTCAATGTGCTAAAGAATTAGGTGTTCCTATTGTTATGCACGACTACTTAACAGGAGGTTTCACAGCAAACACTACTTTAGCTACTTACTGTCGTGACCACGGTTTATTATTACACATTCACCGTGCTATGCACGCTGTAATTGACCGTCAAAGAAACCATGGTATTCACTTCCGTGTTTTAGCAAAAACTCTACGTATGTCAGGGGGTGACCACTTACACTCTGGTACT	1	1	0.0001	Chlorophyta;Chlorophyceae;Sphaeropleales;Scenedesmaceae;Desmodesmus;Desmodesmus serratus	3.31748e-165	0.9821
rbcL_2234292	CTTTTTGTTACTGAAGCAATCTACAAAGCACAAGCTGAAACAGGTGAAATTAAAGGACATTATCTAAACGTAACTGCTGCGACAAATGAAGAAATGCTAAAACGTGCTGAATGTGCTAAAGATCTTGGGGTACCAATTGTTATGCATGATTACCTAACAGGTGGTTTCACTTCTAACACAACTTTATCGCACTACTGTCGTGACTCTGGTTTATTACTTCATATTCACCGCGCAATGCACGGTGTTATTGACCGTCAAAGAAACCATGGGATTCACTTCCGTGTTTTAGCTAAAGCTTTACGTCTATCTGGTGGGGATCACCTTCACTCAGGTACG	0.8944	1	0.0001	Chlorophyta;Chlorophyceae;Sphaeropleales;Bracteacoccaceae;Bracteacoccus;Bracteacoccus glacialis	2.83158e-96	0.8632
rbcL_2253898	TTATTCAGTGCTGAAGCAATCTACAAAGCACAAGCTGAAACTGGTGAAATTAAAGGTCACTATTTAAACGCAACTGCTGGAACTTCAGAAGAAATGCTAAGACGTGCTCAGTTTGCAAAAGAACTGGGTGTACCTATTGTTATGCATGACTACATCACTGGTGGTTTCACTGCAAATACTAGTTTAGCTTACTACTGTCGTGACAATGGTCTTTTACTTCATATTCACCGTGCGATGCACGCTGTAATTGACCGTCAAAGAAATCATGGTATTCACTTCCGTGTTTTAGCTAAAATCCTTCGTTTATCTGGTGGTGATCACTTACACTCAGGTACT	0.8927	1	0.0001	Chlorophyta;Trebouxiophyceae;Chlorellales;Chlorellaceae;Chlorella clade;Meyerella;Meyerella planktonica	3.46133e-135	0.9286
rbcL_2229041	TTATTCGTTGCTGAAGCAATCTACAAAGCACAAGCAGAAACTGGTGAAATTAAAGGTCACTACTTAAACGCTACTGCAGGGCACTCTGATGAAATGATCAAACGTGCAGTATGTGCAAAAGAATTAGGTGTACCTATTGTTATGCATGACTACTTAACTGGTGGTTTCACAGCTAACACTACATTAGCTATGTACTGTCGTGACCATGGTCTTTTATTACACATTCACCGTGCTATGCACGCGGTAATTGACCGTCAAAGAAACCACGGAATCCACTTCCGTGTATTAGCGAAAGCTTTACGTATGTCAGGTGGTGACCACTTACACTCTGGTACA	0.8812	1	0.0001	Chlorophyta;Chlorophyceae;Chlamydomonadales;Volvocaceae;Hamakko;Hamakko caudatus	7.54566e-127	0.9139
Seq1236437	TCTTATGTAATGGAAGGTGTTAACAGAGCTGCAGCTGCAGCTGGTGAAGTTAAAGGTTCTTACCTTAACGTTACTGCTGGTACAATGGAAGATATGTACGAACGTGCAGAATTCGCTAAAGTAATCGGTTCAGTTATCATAATGATTGACTTAGTAATCGGTTATACTGCAATTCAATCAATGGCTGTTTGGTCTCGTAAAAATGATATGATCCTTCACTTACACCGTGCAGGTAACTCAGCTTACGCTCGCCAAAAGAACCATGGTATTAACTTCCGTGTAATCTGTAAATGGATGCGTATGGCAGGTGTTGACCATATCCACGCCGGAACA	0.98	0.875	0.0001	Stramenopiles;Ochrophyta;Eustigmatophyceae;unclassified Eustigmatophyceae;Eustigmatophyceae sp. BogD 9/21 T-2d	1.24142e-129	0.9217
rbcL_2340191	GCTTACGTTATGGAAGGCGTGAACAGATCAGCAGCAGCTTCAGGTGAAGTAAAAGGTTCTTACCTTAACGTTACAGCTGGTACTATGGAAGATATGTATGAACGTGCTGAGTTTGCAAAACTTATCGGTTCTGTTATTGTCATGATCGACTTAGTAATCGGTTATACAGCTATCCAATCAATGGCTCTATGGTCGCGTAAAAACGATATGATCCTTCACCTTCACCGTGCAGGTAACTCAACATATGCTCGTCAAAAAAATCACGGTATTAACTTCCGTGTAATTTGTAAATGGATGCGTATGGCTGGTGTTGACCACATTCACGCAGGTACT	0.9403	0.875	0.0001	Stramenopiles;Ochrophyta;Eustigmatophyceae;unclassified Eustigmatophyceae;Eustigmatophyceae sp. Tow 8/18 T-4w	5.53574e-158	0.9729
rbcL_2233012	TTATTTGTTGCTGAAGCTATCTACAAATCTCAAGCTGAAACGGGTGAAATTAAAGGTCACTATTTAAATGCAACTGCAGCTACAGCTGAAGAAATGCTGAAACGTGCTGAATTCGCAAAAGACTTAGGTGTACCTATTATTATGCACGATTACTTAACTGGTGGGTTTACAGCAAACACAAGTTTATCTCACTACTGTCGTGATAATGGTCTTCTTTTACATATTCACCGCGCGATGCACGCTGTAATTGATCGTCAAAGAAATCATGGTATTCACTTCCGTGTTTTAACGAAAGCTCTTCGTTTATCTGGTGGTGATCACTTACATTCTGGTACT	0.8178	1	0.0001	Chlorophyta;Trebouxiophyceae;Chlorellales;Chlorellaceae;Chlorella clade;Chlorella;unclassified Chlorella;Chlorella sp. K10	3.27087e-175	1
rbcL_2223748	TTATTCGTAGCTGAAGCTATTTACAAATCTCAAGCTGAAACAGGTGAAATTAAAGGACATTATTTAAATGCAACTGCTGGTACTGTTGATGACATGATGAAACGTGCAGAATTTGCAAAAGATCTTGGTATGCCAATTGTTATGCATGATTACTTAACTGGTGGTTTCACTGCAAACACTACTTTATCACATTATTGTCGTGATAATGGGTTATTACTTCATATTCACCGTGCAATGCACGCTGTAATTGATCGTCAAAGAAACCATGGTATGCACTTCCGTGTTCTTGCTAAAGCATTACGCTTATCTGGGGGAGATCATCTTCACTCAGGTACT	0.9207	0.875	0.0002	Chlorophyta;Trebouxiophyceae;Prasiolales;Prasiolaceae;Stichococcus;Stichococcus bacillaris	5.71065e-143	0.9433
rbcL_2229239	CTATTCGTAGCAGAAGCTATTTACAAATCTCAAGCTGAAACAGGTGAAATTAAAGGTCATTATTTAAATGCTACTGCTGGAACTTGTGAAGACATGATGAAACGTGCACAACTGGCTAAAGATCTTGGTATGCCAATTGTTATGCATGATTATATTACTGGTGGATTTACTGCAAATACAAGTTTAGCACATTTTTGTCGTGATAATGGTTTATTACTTCACATCCACAGAGCTATGCATGCTGTAATTGACCGACAAAGAAACCATGGTATGCACTTCCGTGTTTTAGCAAAAGCTCTTCGTCTATCTGGTGGAGATCACCTTCATTCTGGAACT	0.8937	0.875	0.0003	Chlorophyta;Chlorophyceae;OCC clade;Chaetophorales;Chaetophoraceae;Diplosphaera;unclassified Diplosphaera;Diplosphaera sp. L619	3.27087e-175	1
rbcL_2252663	CTATTTGTAGCTGAAGCTTTGTACAAAGCTCAGTCTGAGACAGGTGAGATCAAAGGTCACTACCTTAACGCGACTGCAGGCGATTGTGAAGGGATGCTACGTCGTGCAGAGTGTGCCCGAGATCTGGGTGTGCCTATCATTATGCACGATTACTTAACTGGTGGGTTTACTGCCAACACTACTCTTGCTGAATACTGCCGCAACAGTGGCCTCCTTCTTCACATTCACCGTGCGATGCATGCTGTGATTGACCGCCAAAGAAACCACGGCATCCACTTCCGTGTGCTTGCGAAGGCTCTCCGACTTTCAGGAGGTGACCACCTTCATTCTGGCACA	0.8682	0.875	0.0002	Chlorophyta;Trebouxiophyceae;Trebouxiales;Trebouxiaceae;Dictyochloropsis;Dictyochloropsis splendida	1.99661e-162	1
rbcL_2249677	CTTTTCGTTGCAGAAGCTTGTTATAAAGCCCAAGCAGAAACAGGAGAAATTAAAGGTCACTATTTAAACGCTACAGCAGGCACATGTGAGAACATGCTTCGTCGTGCCGAAACAGCTAAAAACTTCGGTGTACCTATTATTATGCATGACTATTTGACAGGTGGATTTACAGCTAATACAACATTGGCACATTACTGTCGTGATAACAGTTTGCTACTACACATTCACCGTGCGATGCATGCTGTAATTGACCGTCAAAGAATCCATGGTATTCACTTCCGTGTTTTGGCAAAAACACTTCGTATGTCTGGTGGTGATCACTTACACTCAGGAACT	0.8671	0.875	0.0001	Chlorophyta;Trebouxiophyceae;Trebouxiales;Trebouxiaceae;Symbiochloris;Symbiochloris symbiontica	3.38864e-150	0.9554
rbcL_2234879	CTTTTTGTAGCCGAAGCGACATATAAAGCTCAGGCGGAGACCGGTGAAATCAAAGGTCACTACCTAAATGCGACGGCTGGAAATTGTGAAGAGATGTTAAAGCGTGCCGAGTGTGCAAAAAATTTCGGTGTGCCAATCGTTATGCATGACTACCTGACGGGTGGTTTTACGGCCAACACTAGTTTGGCTCACTATTGTCGTGACAACGGTCTTCTTCTTCACATTCACCGCGCGATGCATGCGGTTATCGACCGTCAAAAAAATCACGGTATGCACTTCCGCGTATTAGCGAAAGCGCTTCGTATGTCAGGTGGTGATCACCTTCACTCTGGAACG	0.8606	0.875	0.0002	Chlorophyta;Trebouxiophyceae;Trebouxiophyceae incertae sedis;Elliptochloris clade;Elliptochloris;Elliptochloris marina	3.46133e-135	0.9286
rbcL_2035416	TCTTACGTTATGGAAGGTGTAAACCGTTCAGCTGCTGCATCTGGTGAAGTTAAAGGTTCTTACCTTAACATTACAGCTGGTACAATGGAAGACATGTATGAGCGTGCAGAATTCGCAAAAACTATTGGTTCAGTAATCGTAATGATTGACTTAGTAATTGGTTACACTGCTATTCAATCAATGGGTATCTGGGCTCGTAAAAATGACATGGTACTTCACCTTCACCGTGCAGGTAACTCTACATACGCCCGTCAAAAAAACCACGGTATTAACTTCCGTGTAATTTGTAAATGGATGCGTATGGCTGGCGTAGACCACATTCACGCAGGTACA	1	0.75	0.0002	Stramenopiles;Ochrophyta;Eustigmatophyceae;unclassified Eustigmatophyceae;Eustigmatophyceae sp. Mary 8/18 T-4w	1.53914e-158	0.973
rbcL_2056806	TTATTCACTGCTGAAGCAATTTATAAAGCTCAAGCTGAAACTGGTGAAATTAAAGGACATTACTTAAATGCTACAGCTGGAACATGTGAAGAAATGTTAAAACGTGCAGTATGTGCTAAAGAATTAGGTGTACCTATTGTTATGCATGATTACTTAACTGGTGGATTCACTGCTAACACTTCTTTAGCTATTTACTGTCGTGATAATGGTTTATTATTACACATTCACCGTGCTATGCACGCTGTAATTGACCGTCAAAGAAACCATGGTATTCACTTCCGTGTATTAGCTAAAGCTTTACGTATGTCTGGTGGAGATCACTTACACAGTGGTACT	1	0.75	0.0001	Chlorophyta;Chlorophyceae;Sphaeropleales;Neochloridaceae;Neochloris;Neochloris aquatica	1.62183e-128	0.9235
rbcL_2298598	CTTTTCGTAGCAGAAGCAATTTATAAATCTCAAGCTGAAACTGGAGAAATTAAAGGGCATTATTTAAATGCTACTGCAGGAACTTGTGAAGAAATGCTTAAACGTGCACAAGTAGCTAAAGAATTAGGTGTACCTATTGTTATGCATGATTACTTAACTGGTGGTTTTACTGCAAATACTAGTTTATCTCATTATTGTCGTGATAATGGTTTATTACTTCATATTCACCGAGCTATGCATGCTGTAATTGATCGTCAAAAAAATCATGGAATGCACTTCCGTGTTTTAGCAAAAGCTCTTCGTTTATCAGGTGGTGATCACCTTCACTCAGGTACT	1	0.75	0.0003	Chlorophyta;Trebouxiophyceae;Prasiolales;Prasiolaceae;Stichococcus;unclassified Stichococcus;Stichococcus sp. Heim	7.49246e-132	0.9251
rbcL_2226342	CTTTTCGTTGCGGAAGCTATTTACAAATCTCAAGCAGAAACTGGAGAAATTAAAGGTCACTACCTAAACGCAACAGCAGGTACATGCGAAGAAATGCTTCTTCGTGCAGAAAATGCTAAAAACTTCGGTGTACCTATCATTATGCATGACTACTTAACTGGTGGTTTTACAGCTAACACATCATTGTCACATTACTGTCGAAATAACGGTCTACTTTTGCACATTCACCGTGCAATGCATGCTGTAATTGACCGTCAACGAATTCACGGTATCCACTTCCGTGTATTGGCAAAAACTCTTCGTATGTCTGGTGGTGACCACCTTCACTCAGGAACT	0.9886	0.75	0.0003	Chlorophyta;Trebouxiophyceae;Trebouxiales;Trebouxiaceae;Symbiochloris;Symbiochloris symbiontica	1.65662e-113	0.8899
rbcL_2237636	GCATTCGTTGCGGAAGCAATTTATAAATCTCAAGCAGAAACAGGTGAGATTAAAGGACATTATCTAAACGCTACTGCTGGTACTGTTGAAGAAATGTTAAAACGTGCTGAATGTGCAAGAGACTTCGGTATGCCTATTGTTATGCATGACTACTTAACTGGTGGTTTTACTGCAAATACAACTTTAGCACATTACTGTCGTGATAATGGTTTATTACTACACATTCACCGAGCAATGCACGCAGTTATTGACCGTCAACGTAACCACGGTATTCACTTCCGTGTATTAGCTAAAACTCTTCGTATGTCAGGTGGTGACCACCTTCACTCTGGTACT	0.9792	0.75	0.0003	Chlorophyta;Trebouxiophyceae;Trebouxiales;Trebouxiaceae;Trebouxia;Trebouxia crenulata	3.27087e-175	1
rbcL_2064763	TTATTCGTTGCTGAAGCAATCTACAAAGCTCAAGCTGAAACTGGTGAAATTAAAGGTCACTACTTAAACGCAACAGCTGGTACTTGCGAAGAAATGTTAAAACGCGCTCAATGTGCTAAAGAATTAGGAGTGCCGATTGTTATGCATGACTACTTAACAGGTGGATTTACAGCTAACACATCATTAGCAGTATACTGTCGTGACCACGGTTTATTATTACACATTCACCGTGCTATGCACGCTGTAATTGACCGTCAAAGAAACCATGGTATTCACTTCCGTGTATTAGCTAAAGCTTTACGTATGTCTGGAGGTGACCACTTACACTCTGGTACT	0.9706	0.75	0.0004	Chlorophyta;Chlorophyceae;Sphaeropleales;Scenedesmaceae;Tetradesmus;Tetradesmus adustus	3.46133e-135	0.9286
rbcL_219771	CTATTTGTTGCAGAAGCTACTTATAAAGCACAAGCAGAAACTGGTGAAATTAAAGGACATTACTTAAACGCTACAGCAGGTAACAGTGAAGAAATGTTAATACGTGCTGAATGTGCTAGAGATTTTGGTGCACCTATTGTAATGCATGACTATCTTACAGGTGGTTTTACAGCAAACACAAGTTTAGCGAGATACTGTCGATACAACGGATTGTTACTACACATTCACCGTGCAATGCACGCTGTTCTTGACCGTCAAAGAAATCACGGTATACACTTCCGAGTTTTAGCTAAAACTCTTCGTATGTCAGGTGGTGACCACTTACATTCAGGTACT	0.954	0.75	0.0004	Chlorophyta;Trebouxiophyceae;Chlorellales;Chlorellaceae;Chlorella clade;Chlorella;Chlorella vulgaris	1.30812e-99	0.8669
rbcL_2249532	CTATTTGTTGCTGAAGCTACTTATAAAGCACAAGCAGAAACTGGTGAAATTAAAGGACATTACTTAAACGCTACAGCAGGTAACAGTGAAGAAATGTTAATCCGTGCTGAATGTGCTAGAGATTTTGGTGTACCTATTGTTATGCATGACTATCTTACAGGTGGTTTTACAGCAAACACAAGTTTAGCAAAATATTGTCGATACAACGGTCTGTTACTACACATTCACCGTGCAATGCACGCTGTTATCGATCGTCAAAGAAATCATGGTATGCACTTCCGAGTGCTAGCTAAAGCACTTCGTATGTCTGGTGGTGACCACTTACATTCAGGTACT	0.9416	0.75	0.0005	Chlorophyta;Trebouxiophyceae;Trebouxiales;Trebouxiaceae;Myrmecia;unclassified Myrmecia;Myrmecia sp. OB14.461	2.20448e-92	0.8537
rbcL_2297251	CTTTTTGTAGCTGAAGCTATTTACAAATCTCAATCTGAAACTGGTGAAGTAAAAGGCCATTACCTGAATGCTACCGCTGGTACTTGTGAAGAGATGATGAAACGTGCGGCTGTTGCAAAAGATCTTGGTGTACCGATCATTATGCACGATTACCTAACAGGTGGTTTCACTGCAAACACATCATTATCAAATTACTGTCGTGATGAAGGACTACTTCTACATATTCACCGTGCAATGCATGCGGTTATTGACCGTCAAAGAAACCACGGTATTCACTTCCGTGTATTAGCAAAAGCATTACGTTTATCAGGTGGTGACCACCTACACTCAGGTACT	0.9375	0.75	0.0006	Chlorophyta;Trebouxiophyceae;Trebouxiophyceae incertae sedis;Watanabea clade;Chloroidium;Chloroidium saccharophilum	3.27087e-175	1
rbcL_2191891	TTATTTGTTGCTGAAGCTATTTACAAATCACAATCAGAAACTGGTGAAGTTAAAGGCCATTATTTGAACGTAACAGCAGGTACAGCAGAAGAAATGTTAAAACGTGCACAATGTGCAAAAGAATTAGGTGTACCAATTGTAATGCATGACTATTTAACAGGTGGTTTTACAGCGAACACATCATTATCGCTATACTGTCGTGACAATGGATTATTATTACACATTCACCGTGCAATGCACGCAGTAATTGACCGTCAAAGAAATCACGGGATTCACTTCCGTGTATTAGCAAAAGCTTTACGTCTATCAGGGGGGGATCACCTTCATTCAGGAACA	0.7898	0.875	0.0002	Chlorophyta;Chlorophyceae;Chlamydomonadales;Chlamydomonadaceae;Oophila;unclassified Oophila;Oophila sp. CT2008	5.95827e-113	0.8916
rbcL_2238151	CTTTTCGTAGCAGAAGCTATCTACAAGTCACAGGCTGAGACTGGTGAAATTAAGGGGCACTACCTAAACGCAACAGCTGGTACTTGTGAAGAAATGATGAAGCGTGCTGAATGTGCAGCAGGCTTAGGTGTTCCTATCGTTATGCATGACTACCTGACAGGTGGTTTCACTGCAAACACAACATTAGCACACTACTGTCGTGACAACGGTCTTCTGCTCCACATTCACCGTGCAATGCATGCAGTTATTGACCGTCAAAGAAACCACGGTATGCACTTCCGTGTTTTAGCTAAAGCTCTTCGTATGTCGGGAGGTGACCACCTTCACTCAGGCACA	0.9188	0.75	0.0012	Chlorophyta;Trebouxiophyceae;Trebouxiophyceae incertae sedis;Elliptochloris clade;Coccomyxa;unclassified Coccomyxa;Coccomyxa sp. 090	2.77211e-111	0.8869
rbcL_2252212	GCTTTTGTTGCAGAAGCTATCTACAAATCTCAAGCTGAAACAGGTGAGATTAAAGGTCACTACCTAAACGCAACAGCTGGTACATGCGAAGAGATGTTGAAACGTGCTGAATGTGCAAGAGATTTCGGTGTTCCAATTGTTATGCATGACTATCTAACAGGTGGTTTCACTGCAAACACAACGCTGTCGCACTACTGTCGTGACAACGGCCTTCTGCTTCACATTCACCGTGCAATGCACGCAGTTATTGACCGTCAAAGAAACCACGGTATGCACTTCCGTGTACTAGCAAAAGCTCTTCGTATGTCTGGTGGTGACCACCTTCACTCAGGAACA	0.872	0.75	0.0006	Chlorophyta;Trebouxiophyceae;Trebouxiophyceae incertae sedis;Elliptochloris clade;Coccomyxa;unclassified Coccomyxa;Coccomyxa sp. 090	3.27087e-175	1
rbcL_2249903	CTTTTCTGTGCTGAAGCTATCTACAAAGCTCAAGCAGAAACAGGCGAAGTTAAAGGTCACTACTTAAACACAACTGCTGGTACTTCTGAAGAAGTTCTTAAACGTGCTGCTTGTGCTAAAGATTTCGGTGTATCTATCGTTATGCATGACTACTTAACAGGTGGTTTTACTACTAACACTTCATTAGCTAACTACTGTCGTGATAATGGTTTATTATTACACATTCACCGTGCTATGCACGCTGTAATTGACCGTCAAAGAAACCACGGTATCCACTTCCGTGTTTTAGCTAAAGCTCTTCGTTTATCTGGTGGTGACCACCTTCACTCTGGTACT	0.8621	0.75	0.0019	Chlorophyta;Chlorophyceae;Chlamydomonadales;Chlamydomonadaceae;Chlamydomonas;unclassified Chlamydomonas;Chlamydomonas sp. UWO 241	9.69211e-131	0.9268
rbcL_2213720	TTATTTGTTGCAGAAGCAATTTATAAGTCTCAAGCAGAAACAGGTGAAATTAAAGGACATTACCTAAACGCAACTGCTGGTACTGTTGAAGGAATGCTAAAACGTGCTGAAACTGCAAGAGATTTTGGTGTGCCAATTGTTATGCATGACTACTTAACTGGTGGTTTTACTGCAAACACAACTTTAGCTCATTACTGTCGTGATCATGGTTTATTACTACACATTCACCGAGCTATGCACGCTGTTATTGACCGTCAACGTAATCACGGTATCCATTTCCGTGTTTTAGCTAAAACTCTTCGTATGTCAGGTGGTGACCACCTTCACTCTGGTACT	1	0.625	0.001	Chlorophyta;Trebouxiophyceae;Trebouxiales;Trebouxiaceae;Trebouxia;Trebouxia flava	3.27087e-175	1
rbcL_2504391	CTATTCGTTGCAGAAGCGATCTACAAATCACAAGCGGAAACTGGTGAAATTAAAGGGCACTACTTAAACGCTACAGCAGGTACTTGCGAAGAAATGTTAAAACGTGCACAATGTGCTAAAGATATCGGTGTACCGATCATTATGCATGACTACTTAACAGGTGGTTTCACAGCTAACACTTCATTATCTCACTTCTGTCGTGATAATGGTTTATTATTACATATCCACCGTGCGATGCACGCTGTAATCGACCGTCAACGTAATCACGGTATTCACTTCCGTGTTTTAGCAAAAGCTTTACGTATGTCTGGTGGTGACCACTTACACTCAGGTACA	1	0.625	0.0011	Chlorophyta;Chlorophyceae;Sphaeropleales;Selenastraceae;Ankistrodesmus;Ankistrodesmus stipitatus	3.27087e-175	1
rbcL_293910	TCTTACGTTATGGAAGGTGTTAACAGATCTGCTGCAGCTGCTGGTGAAGTTAAAGGTTCTTACCTTAACATTACTGCTGGTACAATGGAAGACATGTACGAACGTGCAGAATTCGCTAAAGTAATTGGTTCTGTAATCGTGATGATTGACTTAGTAATCGGTTACACTGCAATTCAAACAATGGCTGTTTGGGCGCGTAAAAATGATATGATCCTTCACTTACACCGTGCAGGTAACTCAACTTATGCTCGTCAAAAGAATCATGGTATTAACTTCCGTGTAATCTGTAAATGGATGCGTATGGCTGGTGTAGACCACATCCACGCTGGTACA	1	0.625	0.001	Stramenopiles;Ochrophyta;Eustigmatophyceae;unclassified Eustigmatophyceae;Eustigmatophyceae sp. WTwin 8/18 T-6d	1.58332e-138	0.9394
rbcL_2242221	CTTTTCGTAGCAGAAGCAATCTATAAATCACAAGCTGAAACAGGTGAAGTTAAAGGTCACTATTTAAATGCTACAGCTGCAACAAGTGAAGAAATGATGAAACGTGCTGAATGTGCAAAAGAATTAGGTGTACCGATTATTATGCATGACTACTTAACAGGAGGTTTCACTTCGAACACTAGTTTAGCTCATTATTGTCGTGACAATGGTTTACTTTTACACATTCACCGTGCAATGCACGCAGTAATTGACCGTCAAAAAAATCATGGTATTCATTTCCGCGTTTTAGCTAAAGCTTTAAGAATGTCTGGTGGTGACCATTTACATTCTGGTACT	0.6967	0.875	0.0023	Chlorophyta;Ulvophyceae;Scotinosphaerales;Scotinosphaeraceae;Scotinosphaera;Scotinosphaera lemnae	3.27087e-175	1
rbcL_2190408	TTATTTGTTGCTGAAGCTTGTTACAAAGCTCAATCAGAAACAGGTGAAATTAAAGGACATTACTTAAATGCTACTGCTGGTACTTGTGAAGAAATGTTAAAACGTGCTCAATGTGCAAAAGAATTAGGTGTACCTATTATTATGCATGACTACTTAACAGGTGGTTTTACTGCAAACACTTCATTAGCTTCTTACTGTCGTGACCACGGTTTATTATTACACATTCACCGTGCAATGCACGCGGTAATTGACCGTCAAAGAAATCACGGTATTCACTTCCGTGTTTTAGCAAAAACTTTACGTATGTCTGGTGGTGACCACTTACACTCTGGTACT	0.9392	0.625	0.0024	Chlorophyta;Chlorophyceae;Sphaeropleales;Scenedesmaceae;Scenedesmus;unclassified Scenedesmus;Scenedesmus sp. SM8-2	7.3872e-142	0.9405
rbcL_2179261	CTATTCGTTGCTGAAGCTATCTACAAAGCACAAGCTGAAACTGGTGAAATTAAAGGGCACTACTTAAACGCAACTGCTGGTACTTGCGAAGAAATGTTAAAACGTGCTCAATGTGCTAAAGAAATTGGTGTACCAATTATTATGCACGATTACTTGACAGGTGGTTTCACAGCTAACACTTCTTTATCTCACTTCTGTCGTGACAACGGTTTATTATTACACATTCACCGTGCTATGCACGCTGTAATTGACCGTCAACGTAACCACGGTATTCACTTCCGTGTTTTAGCGAAAGCTTTACGTATGTCAGGTGGTGACCACTTACACTCAGGTACT	0.939	0.625	0.0007	Chlorophyta;Chlorophyceae;Chlorophyceae sp. LU15	3.27087e-175	1
rbcL_2126727	TTATTCGTAGCAGAAGCTATTTACAAATCTCAAGCTGAAACAGGCGAAATTAAAGGTCATTATTTAAATGCTACTGCTGGAAATTGTGACGAAATGATGAGACGTGCACAGCTGGCTAAAGATCTTGGTATGCCAATTGTTATGCATGATTATCTTACTGGTGGATTTACTGCAAACACAACTTTATCACATTTTTGTCGTAATAATGGTTTATTACTTCACATCCACAGAGCGATGCATGCTGTAATTGACCGACAAAGAAACCATGGTATGCACTTCCGTGTTTTAGCAAAAGCTCTTCGTTTATCTGGTGGAGATCACCTTCACTCTGGAACT	0.9242	0.625	0.0019	Chlorophyta;Chlorophyceae;OCC clade;Chaetophorales;Chaetophoraceae;Diplosphaera;unclassified Diplosphaera;Diplosphaera sp. CG470	5.55132e-163	0.9791
rbcL_1632931	GCTTACGTAATGGAAGGTGTAAACAGATCTGCAGCAGCTAGTGGTGAAGTTAAAGGTTCTTACCTTAACGTTACTGCTGGTACTATGGAAGATATGTACGAACGTGCGGAATTTGCAAAACTTATTGGTTCTGTAATTGTGATGATCGACTTAGTAATTGGTTACACAGCTATCCAATCAATGGCTCTTTGGGCACGTAAAAACGACATGATCCTTCACCTTCACCGTGCAGGTAACTCTACATACGCCCGTCAAAAGAACCACGGTATTAACTTCCGTGTAATTTGTAAATGGATGCGTATGGCTGGTGTTGACCATATCCATGCAGGTACA	0.9062	0.625	0.0007	Stramenopiles;Ochrophyta;Eustigmatophyceae;unclassified Eustigmatophyceae;Eustigmatophyceae sp. Pic 8/18 T-15d	7.26297e-147	0.952
rbcL_1634922	GCTTACGTAATGGAAGGTGTAAACAGATCTGCAGCAGCTTCTGGTGAAGTTAAAGGTTCTTACCTTAACATTACAGCTGGTACTATGGAACATATGTACGAACGTGCTGAGTTTGCAAAACTTATCGGTTCGGTAATCATCATGATTGACTTAGTAATCGGTTACACAGCTATTCAATCGATGGCTATCTGGTCTCGTAAAAACGACATGATCCTTCACCTTCACCGTGCAGGTAACTCTACTTACGCTCGTCAAAAAAACCACGGTATTAACTTCCGTGTAATTTGTAAATGGATGCGTATGGCTGGGGTTGACCACATCCACGCAGGTACA	0.9032	0.625	0.0016	Stramenopiles;Ochrophyta;Eustigmatophyceae;unclassified Eustigmatophyceae;Eustigmatophyceae sp. Pic 8/18 P-13d	1.18144e-164	0.9849
rbcL_219845	TTATTCGTTGCTGAAGCTATCTACAAAGCACAATCTGAAACTGGCGAGGTAAAAGGTCACTATTTAAACGCTACTGCTGCTACTGCAGAAGAAATGTTAAAACGTGCTCAGTGTGCTAAAGAATTCGGTGTACCGATCATTATGCATGACTATTTAACAGGTGGTTTTACTGCTAACACTTCATTATCTTTATACTGTCGTGACCACGGTTTATTATTACACATTCACCGTGCTATGCACGCTGTAATTGACCGTCAAAGAAACCACGGTATTCACTTCCGTGTTTTAGCTAAAGCTTTACGTTTATCTGGTGGTGACCACTTACACTCAGGTACT	0.8919	0.625	0.0032	Chlorophyta;Chlorophyceae;Protosiphonales;Protosiphonaceae;Protosiphon;Protosiphon botryoides	3.27087e-175	1
rbcL_2211790	CTTTTTGTTGCAGAAGCTATTTATAAATCTCAAGCAGAAACAGGAGAAATTAAAGGTCATTACCTAAACGCTACAGCGGGCACATGTGAACTAATGCTTCGCCGTGCAGAAACAGCTAAAAACTTTGGTGTGCCTATTATTATGCATGATTATTTGACAGGTGGTTTTACGGCTAACACATCATTGGCACATTACTGTCGTGATAATGGTTTGCTGTTACACATTCACCGTGCAATGCATGCGGTAATTGACCGTCAACGTATTCATGGTATTCACTTCCGTGTTTTAGCAAAAACACTTCGTATGTCTGGTGGTGACCACCTACACTCAGGAACT	0.8723	0.625	0.0042	Chlorophyta;Trebouxiophyceae;Trebouxiales;Trebouxiaceae;Symbiochloris;Symbiochloris symbiontica	1.63335e-123	0.9077
rbcL_2235878	GCTTTTGTAGCAGAAGCGATTTACAAATCTCAAGCTGAAACAGGTGAGATTAAAGGTCACTACCTGAACGCAACAGCTGGAAACTGTGACGATATGATGAAGCGTGCAGAATGTGCAAGAGACTTTGGTGTACCAATTGTTATGCACGACTACCTAACAGGTGGTTTCACTGCAAACACAACTCTATCACACTTCTGCCGTGATAACGGTCTTCTGCTTCACATTCACCGTGCAATGCACGCAGTTATTGACCGTCAAAGAAACCACGGTATGCACTTCCGTGTACTAGCAAAAGCTCTTCGTCTGTCTGGTGGTGACCACCTTCACTCAGGAACA	0.8716	0.625	0.0203	Chlorophyta;Trebouxiophyceae;Trebouxiophyceae incertae sedis;Elliptochloris clade;Coccomyxa;unclassified Coccomyxa;Coccomyxa sp. cort06	1.52179e-173	0.997
Seq1348916	TCTTATGTAATGGAAGGTGTTAACAGAGCTGCTGCTGCTGCTGGTGAAGTTAAAGGTTCTTACCTTAACATTACTGCTGGTACAATGGAAGACATGTACGAACGTGCAGAATTTGCTAAAGTAATTGGATCTGTTATCGTGATGATCGACTTAGTAATCGGTTACACTGCTATCCAATCAATGGCTATCTGGGCTCGTAAAAATGACATGATCCTTCACTTACACCGTGCAGGTAACTCAGCTTACGCTCGTCAAAAGAACCATGGTATTAACTTCCGTGTAATCTGTAAATGGATGCGTATGGCAGGTGTTGACCATATCCACGCAGGTACT	0.8333	0.625	0.0045	Stramenopiles;Ochrophyta;Eustigmatophyceae;unclassified Eustigmatophyceae;Eustigmatophyceae sp. BogD 9/21 T-2d	9.52913e-136	0.9335
rbcL_210472	TGTTTTGTTGCAGAAGCTACTTATAAAGCACAAGCAGAAACAGGGGAAATTAAAGGACACTATTTAAACTGTACAGCAGGTAACAGCGAAGAAATGTTAGTACGTGCTGAATGTGCTAGAGATTTTGGTGTACCTATTGTAATGCATGACTATCTTACAGGTGGTTTTACAGCAAACACAAGTTTAGCAAAATACTGCCGATACAACGGGCTATTGTTACACATTCACCGTGCAATGCACGCTGTTATCGATCGTCAAAGAAATCACGGTATTCACTTCCGAGTGTTAGCTAAAACTCTTCGTATGTCAGGTGGTGACCACTTACATTCAGGTACT	1	0.5	0.0082	Chlorophyta;Trebouxiophyceae;Chlorellales;Chlorellaceae;Chlorella clade;Chlorella;Chlorella vulgaris	1.69216e-98	0.8675
rbcL_2126871	CTTTTCGTTTCTGAAGCAATCTACAAAGCTCAAGCTGAAACGGGAGAAATTAAAGGGCATTATCTAAACGTAACTGCTGCTACTTCTGAAGAAATGCTTAAACGTGCTGCATGTGCAAAAGATATGGGTGTACCAATCATTATGCATGATTACATCACTGGTGGTTTCACTGCCAATACTTCTTTAGCGCACTACTGTCGTGATAATGGTCTTTTACTTCATATTCACCGTGCAATGCATGCTGTAATTGATCGTCAAAGAAACCATGGTATTCACTTCCGTGTTTTAGCGAAAGCTTTACGTCTTTCTGGTGGAGATCATTTACATTCAGGAACA	0.8	0.625	0.0037	Chlorophyta;Chlorophyceae;Protosiphonales;Protosiphonaceae;Chlorochytrium;Chlorochytrium lemnae	1.69216e-98	0.8685
rbcL_2251790	TTATTCGTTGCTGAAGCTATTTATAAAGCTCAATCAGAAACTGGTGAGATTAAAGGTCACTATTTAAATGCAACAGCAGCTACTTCTGAAGAAATGCTGAAACGTGCAGAATGTGCAAAAGATCTTGGTATGCCAATTATCATGCACGATTATATCACTGGTGGTTTCACTGCAAACACAAGTTTAGCTCACTACTGTCGTGATAATGGTCTTTTACTTCATATTCACCGTGCAATGCACGCTGTTATTGACCGTCAAAGAAACCATGGTATTCACTTCCGTGTTTTAGCGAAAGCTCTTCGTTTATCTGGTGGTGATCATTTACATTCTGGAACT	1	0.5	0.0082	Chlorophyta;Trebouxiophyceae;Chlorellales;Chlorellaceae;Chlorella clade;Chlorella;unclassified Chlorella;Chlorella sp. LU8	1.63335e-123	0.908
rbcL_2255783	CTTTTTGTAGCTGAAGCTATTTACAAATCTCAATCTGAAACTGGTGAGGTAAAAGGGCATTACCTAAATGCTACTGCTGGTACTTGCGAAGAGATGATGAAACGTGCAGCTGTAGCAAAAGATCTTGGTGTACCGATTATTATGCACGATTATCTAACAGGTGGTTTCACTGCAAACACAACATTAGCACATTATTGTCGTGATGAAGGGCTACTTTTACATATTCACCGTGCAATGCACGCGGTTATTGACCGTCAAAGAAACCACGGTATTCACTTCCGTGTATTAGCAAAAGCACTACGTTTATCAGGTGGTGACCATCTACACTCAGGTACT	1	0.5	0.0082	Chlorophyta;Trebouxiophyceae;Trebouxiophyceae incertae sedis;Elliptochloris clade;Coccomyxa;unclassified Coccomyxa;Coccomyxa sp. DN1	3.27087e-175	1
rbcL_2265072	CTTTTTGTTGCAGAGGCTACCTTTAAAGCTCAAGCTGAAACTGGCGAAATTAAAGGACATTACCTTAATGCTACCGCTGGAACTTCTGAAGAGATGATTAAAAGAGCTGTGTTTGCAAGAGAGCTTGGTGCACCTATTGTAATGCACGATTACCTTACTGGTGGTTTTACTGCAAACACAAGCCTTTCACACTACTGCCGTGATAATGGTCTCCTACTTCACATTCACCGTGCTATGCACGCTGTGATCGACCGTCAGCGAAACCATGGTATTCACTTCCGAGTTTTGGCTAAGGCACTTCGTCTATCCGGTGGTGACCACATTCACTCTGGTACA	1	0.5	0.0082	Streptophyta;Klebsormidiophyceae;Klebsormidiales;Klebsormidiaceae;Interfilum;unclassified Interfilum;Interfilum sp. UTEX 177	3.27087e-175	1
rbcL_2362002	GCTTATGTAATGGAAGGTGTAAACAGATCAGCAGCAGCATCTGGTGAAGTAAAAGGTTCTTATCTTAACGTTACAGCTGGTACTATGGAAGACATGTACGAACGTGCTGAATTTGCTAAATTAATCGGTTCTGTTATTATCATGATCGACTTAGTAATTGGATACACTGCAATCCAATCTATGGCACTTTGGTCTCGTAAAAACGACATGATCCTTCACCTTCACCGTGCAGGTAACTCTACTTACGCCCGTCAAAAAAATCACGGTATTAACTTCCGTGTAATTTGTAAATGGATGCGTATGGCTGGTGTTGACCACATTCACGCTGGTACA	1	0.5	0.0069	Stramenopiles;Ochrophyta;Eustigmatophyceae;unclassified Eustigmatophyceae;Eustigmatophyceae sp. NDem 9/21 P-10w	1.23267e-134	0.9307
rbcL_247381	TTATTTGTTGCTGAAGCATGTTACAAAGCTCAAGCTGAAACTGGTGAAATTAAAGGTCACTACTTAAATGCTACTGCAGCTACTTGTGAAGAAATGTTAAAACGTGCTCAGTGTGCTAAAGAATTAGGTGTGCCTATTGTAATGCATGACTATTTAACAGGTGGTTTTACTGCAAACACTTCTTTATCTATTTACTGTCGTGACCACGGTTTATTATTACACATTCACCGTGCTATGCACGCTGTAATTGACCGTCAAAGAAACCACGGTATCCACTTCCGTGTTTTAGCAAAAGCTTTACGTTTATCTGGTGGTGACCACTTACACTCAGGAACT	1	0.5	0.009	Chlorophyta;Chlorophyceae;Sphaeropleales;Scenedesmaceae;Acutodesmus;Acutodesmus raciborskii	7.43964e-137	0.9315
rbcL_2801934	GCTTACGTTATGGAAGGTGTTAACAGATCTGCTGCTGCATCTGGTGAAGTTAAAGGTTCTTACCTTAACATTACTGCTGCTACAATGGAAGACATGTACGAACGTGCAGAATTCGCTAAAGTAATCGGTTCTGTAATCGTGATGATTGACTTAGTAATTGGTTACACTGCGATTCAAACAATGGCTATTTGGGCGCGTAAAAATGATATGATCCTTCACTTACACCGTGCAGGTAACTCTACATACGCTCGTCAAAAGAACCATGGTATTAACTTCCGTGTAATCTGTAAATGGATGCGTATGGCTGGTGTTGACCATATTCACGCTGGTACA	1	0.5	0.0082	Stramenopiles;Ochrophyta;Eustigmatophyceae;unclassified Eustigmatophyceae;Eustigmatophyceae sp. Tow 8/18 T-6d	3.40312e-140	0.9424
Seq205198	GCTTATGTAATGGAAGGTGTAAACAGAGCTGCTGCTGCATCAGGTGAAGTAAAAGGTTCATACCTTAACATTACTGCTGGTACAATGGAACATATGTACGAACGTGCAGAGTTTGCAAAAGTTATCGGTTCAGTAATCGTAATGATTGACTTAGTAATTGGTTACACTGCTATTCAATCAATGGCTATTTGGGCTCGTAAAAATGATATGATCCTTCACTTACACCGTGCAGGTAACTCAACGTATGCTCGTCAAAAGAATCATGGTATTAACTTCCGTGTAATCTGTAAATGGATGCGTATGTCAGGTGTTGACCATATTCACGCCGGTACT	1	0.5	0.0082	Stramenopiles;Ochrophyta;Eustigmatophyceae;unclassified Eustigmatophyceae;Eustigmatophyceae sp. Tow 8/18 T-6d	2.70628e-121	0.9133
Seq208800	GCTTACGTTATGGAAGGTGTTAACAGATCAGCAGCAGCTTCAGGTGAAGTAAAAGGTTCTTACCTTAACGTTACAGCTGGTACTATGGAAGATATGTACGAACGTGCTGAGTTTGCAAAACTTATCGGTTCTGTTATTGTAATGATCGACTTAGTAATCGGTTATACAGCTATTCAATCAATGGCTTTATGGTCGCGTAAAAACGACATGATCCTTCACCTTCACCGTGCAGGTAACTCTACTTATGCCCGTCAAAAAAATCACGGTATTAACTTCCGTGTAATTTGTAAATGGATGCGTATGGCGGGTGTTGACCACATTCACGCAGGTACT	1	0.5	0.0082	Stramenopiles;Ochrophyta;Eustigmatophyceae;unclassified Eustigmatophyceae;Eustigmatophyceae sp. Itas 9/21 S-8w	5.53574e-158	0.9729
rbcL_2245825	CTTTTTGTGGCGGAAGCAACATACAAAGCACAGGCAGAGACTGGTGAAATCAAAGGTCATTATCTGAATGCAACGGCTGGAAACTGTGAAGAGATGCTGAAGCGTGCTGAGTGTGCAAAACATTTAGGTGTGCCGATCGTCATGCATGACTACCTGACTGGGGGATTCACGGCGAACACAAGCTTAGCTCACTACTGTCGTGACAACGGGCTTCTTCTTCACATTCACCGTGCGATGCATGCGGTTATCGACCGTCAACGAAATCATGGTATGCACTTCCGTGTTTTAGCGAAAGCACTTCGTCTGTCGGGTGGTGATCATCTTCACTCTGGGACG	0.9819	0.5	0.0082	Chlorophyta;Trebouxiophyceae;Trebouxiophyceae incertae sedis;Elliptochloris clade;Elliptochloris;Elliptochloris perforata	1.54347e-163	0.9792
rbcL_2518979	GCTTACGTTATGGAAGGTGTAAACCGTTCAGCTGCTGCATCTGGTGAAGTTAAAGGTTCTTACCTTAACATTACAGCTGGTACAATGGAAGATATGTACGAGCGTGCAGAATTTGCAAAAACTATTGGTTCAGTAATCGTAATGATTGACTTAGTAATTGGTTACACTGCTATTCAATCAATGGGTATCTGGGCTCGTAAAAATGACATGGTCCTTCACCTTCACCGTGCAGGTAACTCTACATATGCCCGTCAAAAAAACCACGGTATTAACTTCCGTGTAATTTGTAAGTGGATGCGTATGGCTGGTGTGGACCACATCCACGCAGGTACA	0.9524	0.5	0.0065	Stramenopiles;Ochrophyta;Eustigmatophyceae;unclassified Eustigmatophyceae;Eustigmatophyceae sp. Mary 8/18 T-4w	1.17311e-169	0.994
rbcL_1623968	TTATTCGTTGCTGAAGCAATCTACAAAGCTCAAGCTGAAACTGGTGAAATTAAAGGTCACTACTTAAACGCTACAGCAGGAACTTGCGAAGAAATGTTAAAACGTGCTCAATGTGCTAAAGAATTAGGAGTGCCTATTGTTATGCATGACTATTTAACAGGTGGATTTACAGCTAACACTTCATTAGCTGTATACTGTCGTGACCACGGTTTATTATTACACATTCACCGTGCTATGCACGCTGTAATTGACCGTCAAAGAAACCATGGTATTCACTTCCGTGTTTTAGCTAAAGCTTTACGTATGTCTGGAGGGGATCGCCTTCACTCAGGTACT	0.9189	0.5	0.0145	Chlorophyta;Chlorophyceae;Sphaeropleales;Neochloridaceae;Botryosphaerella;Botryosphaerella sudetica	5.79203e-133	0.9655
rbcL_1705388	TTATTCGTTTCTGAAGCTATCTACAAATCTCAATCAGAAACTGGTGAAGTTAAAGGTCACTACTTAAACTGTACTGCAGGTACTTCTGAAGAAATGTTAAAACGTGCAGAATGTGCTAAAGATTTAGGTGTACCTATTATTATGCACGACTACCTTACAGGTGGTTTCACATCTAACACTTCTTTAGCTAGATTCTGTCGTGATGAAGGTTTATTATTACACATTCACCGTGCTATGCACGCTGTAATTGACCGTCAACGTAACCACGGGATCCACTTCCGCGTATTAGCTAAAGCTTTACGTATGTCAGGTGGTGACCACTTACACTCTGGTACA	0.7097	0.625	0.0134	Chlorophyta;Chlorophyceae;Chlorosarcinales;Chlorosarcinaceae;Neochlorosarcina;Neochlorosarcina sempervirens	7.18108e-162	0.9762
rbcL_2198816	TTATTCGTTGCTGAAGCGATTTACAAATCACAATCAGAAACAGGTGAAGTTAAAGGTCACTATTTAAACGCTACAGCAGGTACTGCTGAAGAAATGTTAAAACGTGCACAATGTGCTAAAGAATTAGGTGTACCGATCATTATGCATGACTACTTAACAGGTGGTTTCACAGCTAACACATCATTAGCTCAATACTGTCGTGATCACGGTTTATTATTACACATTCACCGTGCTATGCACGCTGTAATTGACCGTCAACGTAACCATGGTATCCACTTCCGTGTATTAGCGAAAGCTTTACGTATGTCTGGTGGTGACCACTTACACTCAGGTACT	0.8846	0.5	0.0203	Chlorophyta;Chlorophyceae;Chlamydomonadales;Volvocaceae;Hamakko;Hamakko caudatus	5.6704e-148	0.9522
Seq1236704	TCTTATGTAATGGAAGGTGTAAACAGAGCTGCAGCAGCTTCTGGTGAAGTTAAAGGTTCTTATCTTAACATTACTGCTGGTACAATGGAAGATATGTACGAACGTGCAGAATTCGCTAAAGTAATCGGATCTGTTATCGTAATGATCGACTTAGTAATTGGTTACACTGCGATCCAATCTATGGCTATTTGGGCGCGTAAAAATGACCTTATCCTTCATTTACACCGTGCAGGTAACTCAGCTTATGCTCGTCAAAAGAACCACGGTATTAACTTCCGTGTAATCTGTAAATGGATGCGTATGGCTGGTGTTGACCACATCCACGCTGGTACA	0.7059	0.625	0.0166	Stramenopiles;Ochrophyta;Eustigmatophyceae;unclassified Eustigmatophyceae;Eustigmatophyceae sp. BogD 9/21 T-2d	1.22398e-139	0.9398
rbcL_1694519	TTATTTGTAGCAGAAGCTCTTTTTAAAGCTCAAGCAGAAACTGGTGAGGTAAAAGGACATTACCTAAATGCAACTGCGGGTACTTGCGAAGATATGATGCGTCGTGCTGATGTAGCGAAACACTTAGGTGTACCGATTATTATGCATGACTACTTAACTGGTGGATTTACTGCAAACACTACATTAGCGCATTACTGTCGTAACGAAGGATTACTTCTACACATTCACCGTGCGATGCATGCTGTAATTGACCGTCAAAGAAACCATGGTATGCACTTCCGTGTATTAGCAAAAGCACTTCGTTTATCAGGTGGTGACCATTTACACTCTGGTACT	0.8649	0.5	0.0204	Chlorophyta;Trebouxiophyceae;Trebouxiophyceae incertae sedis;Watanabea clade;Chloroidium;Chloroidium laureanum	3.27087e-175	1
rbcL_1607927	CTTTTTGTTGCAGAAGCACTTTATAAATCTCAAGCAGAAACAGGTGAAGTAAAAGGTCACTACTTAAACGCAACTGCTGGAACTTGTGAAGAAATGCTTAAACGTGCTCAATGTGCTAAAGAATTGGGTGTTCCAATTGTTATGCATGACTATCTGACAGGTGGTTTTACGGCTAATACAACTTTAGCACATTACTGTCGTGATAATGGTTTATTACTTCACATTCACAGAGCAATGCATGCTGTTATCGATCGTCAAAGAAATCATGGTATGCACTTCCGTGTTTTAGCTAAAGCTCTTCGTATGTCAGGTGGTGATCATTTACATTCGGGTACT	1	0.375	0.0472	Chlorophyta;Chlorophyceae;OCC clade;Chaetophorales;Chaetophoraceae;Coccobotrys;Coccobotrys verrucariae	7.08019e-172	0.994
rbcL_1735670	TTATTCACTGCTGAAGCAATTTATAAAGCTCAAGCTGAAACTGGTGAAATTAAAGGACATTACTTAAATGCTACTGCAGGAACATGTGAAGAAATGTTAAAACGTGCTTTATGTGCCAAAGAATTAGGTGTACCTATTGTTATGCATGATTACCTAACTGGTGGGTTTACTGCTAACACTTCTTTAGCTATTTATTGTCGTGATCATGGTTTATTACTACACATTCACCGTGCTATGCACGCTGTTATTGACCGTCAAAGAAACCATGGTATTCACTTCCGTGTATTAGCAAAAGCTTTACGTATGTCTGGTGGAGATCACTTACACAGTGGTACT	1	0.375	0.0455	Chlorophyta;Chlorophyceae;Sphaeropleales;Neochloridaceae;Neochloris;Neochloris aquatica	7.59923e-122	0.9113
rbcL_1788297	CTATTCGTAGCTGAAGCTATCTACAAAGCGCAAGCTGAAACTGGTGAAATTAAAGGTCACTACTTAAACGCTACTGCAGGTACTTGCGAAGAAATGTTAAAACGTGCTCAATGTGCTAAAGACATCGGTGTACCGATCATTATGCATGACTACTTAACTGGTGGTTTCACGGCTAACACTTCTTTATCTCACTTCTGTCGTGATAACGGTTTATTATTACACATTCACCGTGCTATGCACGCTGTAATCGACCGTCAACGTAATCACGGTATTCACTTCCGTGTTTTAGCAAAAGCTTTACGTATGTCAGGTGGTGACCATTTACACTCTGGTACA	1	0.375	0.0463	Chlorophyta;Chlorophyceae;Sphaeropleales;Selenastraceae;Ourococcus;Ourococcus multisporus	4.38348e-149	0.9551
rbcL_2011722	CTTTTTGTTGCTGAAGCTATTTACAAAGCACAAGGAGAAACTGGAGAAATTAAAGGTCATTATTTAAATGCTACTGCAGCAACATCTGAAGAAATGCTAAAACGCGCAGCTTGTGCAAAAGATTTAGGTGTACCTATCATTATGCACGATTATTTAACAGGTGGTTTTACTGCAAATACAAGTTTAGCTCATTATTGTCGTGATAACGGTCTTTTATTACATATTCACCGAGCTATGCATGCTGTTATTGATCGTCAAAAAAATCATGGAATTCACTTCCGTGTTTTAGCAAAAGCTCTACGTATGTCTGGTGGTGACCATCTTCATTCTGGAACA	1	0.375	0.0459	Streptophyta;Zygnemophyceae;Zygnematophycidae;Zygnematales;Zygnemataceae;Mougeotia;unclassified Mougeotia;Mougeotia sp. M2055	6.04318e-103	0.8739
rbcL_2035881	GCTTATGTAATGGAAGGTGTAAACAGATCAGCAGCAGCATCTGGTGAGGTAAAAGGTTCTTACCTTAACGTTACAGCTGGTACTATGGAAGATATGTACGAACGTTCTGAGTTCGCAAAAACTATAGGTTCTGTGATTGTTATGATCGACTTAGTAATCGGTTATACAGCAATTCAATCGATGGCGCTTTGGGCACGTAAGAACGATATGATCCTTCACCTTCACCGTGCAGGTAACTCTACATACGCTCGTCAAAAAAATCATGGTATTAACTTCCGTGTAATTTGTAAATGGATGCGTATGGCTGGTGTTGACCACATCCACGCTGGTACA	1	0.375	0.0417	Stramenopiles;Ochrophyta;Eustigmatophyceae;unclassified Eustigmatophyceae;Eustigmatophyceae sp. Itas 9/21 S-8w	4.43347e-134	0.9305
rbcL_2075181	CTATTCGTAGCAGAAGCTATTTACAAATCTCAAGCTGAAACAGGCGAAATTAAAGGTCATTATTTAAACGCTACTGCTGGAAATTGTGAGGAAATGCTAAAACGTGCACAGTTGGCTAAAGATCTTGGTATGCCAATTGTTATGCATGATTATATTACTGGTGGATTTACTGCAAACACAAGTTTAGCATATTTTTGTCGTGATAATGGTTTATTACTTCACATTCACAGAGCAATGCATGCTGTAATTGACCGACAAAGAAACCATGGTATGCATTTCCGTGTTTTAGCAAAAGCTCTTCGTCTATCTGGTGGAGATCACCTTCATTCTGGAACT	1	0.375	0.0472	Chlorophyta;Chlorophyceae;OCC clade;Chaetophorales;Chaetophoraceae;Diplosphaera;unclassified Diplosphaera;Diplosphaera sp. L624	1.52179e-173	0.997
rbcL_226794	GCATTCGTTGCAGAAGCAACTTACAAATCTCAAGCAGAAACAGGTGAAATTAAAGGACATTATCTAAACGCTACTGCTGGTACTGTTGAAGAAATGTTAAAACGTGCTGAATGTGCAAGAGATTTTGGTGCACCTATTGTTATGCATGACTACTTAACTGGTGGTTTTACTGCAAATACAACTTTAGCACACTACTGTCGTGATAATGGTTTATTACTACATATTCACCGAGCTATGCACGCTGTTATTGACCGTCAACGTAATCACGGTATTCATTTCCGTGTATTAGCTAAAACTCTTCGTATGTCAGGTGGTGACCATCTTCACTCTGGTACT	1	0.375	0.0467	Chlorophyta;Trebouxiophyceae;Trebouxiales;Trebouxiaceae;Trebouxia;Trebouxia simplex	1.52179e-173	0.997
rbcL_2289041	GCTTTTGTTGCAGAAGCTATCTACAAATCTCAAGCTGAAACAGGTGAGATCAAAGGTCACTACTTAAACGCAACAGCTGGTACATGCGAAGAGATGTTGAAACGTGCAGAATGTGCGAGAGACTTCGGTGTGCCAATTGTTATGCATGACTATCTAACAGGTGGTTTCACTGCAAACACAACACTGTCTCACTTCTGTCGTGACAACGGTCTGCTACTTCACATTCACCGTGCAATGCACGCAGTTATTGACCGTCAAAGAAACCACGGTATGCACTTCCGTGTACTAGCAAAAGCTCTTCGTATGTCTGGTGGTGACCACCTTCACTCAGGAACA	1	0.375	0.0472	Chlorophyta;Trebouxiophyceae;Trebouxiophyceae incertae sedis;Elliptochloris clade;Coccomyxa;unclassified Coccomyxa;Coccomyxa sp. Dymytrova s.n. (AV12)	3.27087e-175	1
rbcL_2510229	CTATTTGTTGCAGAAGCTACTTATAAAGCACAAGCAGAAACTGGTGAAATTAAAGGACATTACTTAAACGCTACAGCAGGTAACAGTGAAGAAATGCTAATTCGTGCTGAATGTGCTAGAGATTTTGGTGTACCTATTGTTATGCATGACTATCTTACAGGTGGTTTTACAGCAAACACAAGTTTATCAAAATACTGTCGATACAATGGGTTGTTATTACACATCCACCGTGCAATGCACGCTGTTATCGATCGTCAAAGAAATCATGGTATGCACTTCCGAGTGTTAGCTAAAGCACTTAGAATGTCTGGTGGTGACCACTTACATTCAGGTACT	1	0.375	0.047	Chlorophyta;Trebouxiophyceae;Trebouxiales;Trebouxiaceae;Myrmecia;unclassified Myrmecia;Myrmecia sp. OB14.461	4.73823e-94	0.8567
rbcL_2805094	GCTTACGTTATGGAAGGTGTAAATAGATCAGCAGCAGCATCTGGTGAAGTTAAAGGTTCTTACCTTAACGTTACAGCTGGTACTATGGAAGACATGTACGAACGTGCTGAGTTTGCAAAACTTATCGGTTCTGTAATCGTAATGATTGACTTAGTAATTGGATACACTGCAATCCAATCTATGGCGATTTGGGCTCGTAAAAATGATATGATCCTTCACCTTCACCGTGCAGGTAACTCTACTTACGCCCGCCAAAAAAACCACGGTATTAACTTCCGTGTAATCTGTAAATGGATGCGTATGGCTGGTGTTGACCACATCCACGCTGGTACA	1	0.375	0.0459	Stramenopiles;Ochrophyta;Eustigmatophyceae;unclassified Eustigmatophyceae;Eustigmatophyceae sp. Chic 10/23 P-6w	5.69463e-138	0.9367
rbcL_806548	CTTTACTGTATGGAAGGTATTAACCGTGCATCTGCAGCTACAGGTGAAGTTAAAGGTTCATACTTAAATATTACAGCAGCTACAATGGAACAAATGTACGAACGTGCTGAATACGCTAAAACAATTGGTTCAATCATTGTTATGATTGACCTTGTTATTGGTTACACAGCAATCCAATCAATGGGAATCTGGTGTCGTAATAACGACATGATTCTTCACTTACACCGTGCAGGTAACTCAACTTACGCGCGTCAAAAAAATCACGGCATCAACTTCCGTGTAATTTGTAAGTGGATGCGTATGGCTGGTGTTGACCACATTCACGCAGGTACT	1	0.375	0.0459	Stramenopiles;Ochrophyta;Xanthophyceae;Mischococcales;Centritractaceae;Bumilleriopsis;unclassified Bumilleriopsis;Bumilleriopsis sp. SAG 33.93	1.59456e-133	0.9279
clutches+leaves
ID		A	B	p.value	Taxonomy	blastn e-value	blastn id%
Seq1876113	TTATTCTGTGCTGAAGCAATATACAAAGCTCAATCAGAAACTGGTGAAGTTAAAGGACATTATTTAAACTGTACAGCAGGAACTTGTGAAGCAATGATGTTTAGAGCAGAATTTGCTAAAGATCTTGGAGTACCTATTGTTATGCATGATTATCTAACAGGTGGTTTAACTGCTAACACATCATTATCAAATTACTGTCGTGATTATGGTCTTTTATTACACATTCACCGTGCTATGCACGCCGTAATTGACCGCCAACGTAACCACACTTCCGTGTTTTAGCTAAAGCGCTACGTTTATCAGGTGGAGATCATTTACACTCTGATACA	0.9246	0.9375	0.0001	Chlorophyta;Ulvophyceae;Ulvales;Monostromataceae;Monostroma;Monostroma nitidum	1.00922e-85	0.848
rbcL_29399	TTAAACTGTATGGAAGGTATTAACCGTGCTTCAGCTGCTACAGGTGAAGTTAAAGGTTCTTACTTAAACATTACAGGTGCTACAATGGAAGACGTTTACGAACGTGCTGAGTACGCTAAAGAAGTAGGTTCTGTAATTGTTATGATCGATTTAGTAATGGGTTATACAGCAATTCAAAGTATTGCTTTATGGGCTCGTAAAAATGATATGCTTTTACATTTACACCGTGCTGGTAACTCAACTTACGCTCGTCAAAAAAACCACGGTATTAACTTCCGTGTAATCTGTAAATGGATGCGTATGTCTGGTGTAGATCATATCCACGCAGGTACA	0.9821	0.75	0.0003	Stramenopiles;Ochrophyta;Bacillariophyta;Bacillariophyceae;Bacillariophycidae;Bacillariales;Bacillariaceae;Nitzschia;Nitzschia paleacea	7.06032e-167	0.988
rbcL_2246851	CTTTTTTGTGCTGAAGCTATTTATAAAGCTCAATCTGAAACAGGTGAAGTTAAAGGGCATTATTTAAATGTAACAGCCGGAACATGTGAAGAAATGTATAAACGTGCAAATTATGCAGCTCAGATAGGTGTTCCTATTATCATGCACGATTATATAACTGGTGGTTTCACTGCAAATACTTCGTTAGCGATGTACTGCCGTGATAATGGTTTATTATTACATATTCACCGTGCTATGCATGCTGTTATTGATCGTCAAAGAAATCATGGTATTCACTTCCGTGTTCTTGCTAAAACTCTTCGTATGTCTGGGGGTGATCATTTACATTCAGGAACT	1	0.6875	0.0013	Chlorophyta;Chlorophyceae;Chlamydomonadales;Phacotaceae;Dysmorphococcus;Dysmorphococcus globosus	2.85168e-91	0.858
Seq717918	TTAAACTGTATGGAAGGTATTAACCGTGCTTCTGCTGCTACAGGTGAAGTTAAAGGTTCATACTTAAACATCACTGCTGCTACAATGGAAGAAGTATACAAACGTGCTGAGTATGCTAAAGCAGTTGGTTCTGTAATTGTTATGATTGACTTAGTAATGGGTTACACAGCAATTCAAAGTTCTGCTATTTGGGCTCGTGAAAACGATATGCTTTTACACTTACACCGTGCAGGTAACTCAACTTACGCTCGTCAAAAAAATCATGGTATTAACTTCCGTGTTATTTGTAAATGGATGCGTATGTCTGGTGTAGACCATATTCATGCTGGTACA	1	0.625	0.0014	Stramenopiles;Ochrophyta;Bacillariophyta;Bacillariophyceae;Bacillariophycidae;Cymbellales;Gomphonemataceae;Gomphonema;Gomphonema saprophilum	1.50682e-173	1
rbcL_2226480	ATTTTCGTAGCTGAAGCTATTTACAAATCTCAAGCAGAAACAGGTGAAGTTAAAGGGCACTATTTAAACGTTACTGCAGGAACATCTGAAGAAATGTTAAAACGTGCTGAAGTAGCTAAAGATTTAGGTGTACCTATCATTATGCATGACTACTTAACAGGTGGGTTAACAGCTAATACTTCATTAGCTCACTACTGTCGTGACAATGGTTTACTTTTACACATTCACAGAGCTATGCACGCGGTAATTGACCGTCAAAGAAACCACGGTATTCACTTCCGTGTTTTAGCTAAAGCTCTTCGTATGTCTGGTGGTGACCATCTTCACTCTGGTACT	0.9443	0.625	0.0261	Chlorophyta;Chlorophyceae;Chlamydomonadales;Chlamydomonadaceae;Chloromonas;Chloromonas pseudoplatyrhyncha	1.54347e-163	0.9792
rbcL_2290392	TTATTCGTAGCTGAAGCTATTTACAAATCACAAGCAGAAACTGGCGAAGTAAAAGGCCATTATTTAAATGTTACTGCAGGTACTGCAGAAGAAATGTTAAAACGTGCACAAAATGCTAAAGATTTCGGTATGCCTATTATTATGCATGACTACTTAACAGGTGGTTTTACTGCTAACACATCTTTATCTTTATACAGTCGTGATCACGGTTTATTATTACACATTCACCGTGCTATGCACGCTGTAATTGACCGTCAAAGAAACCACGGTATTCACTTCCGTGTTTTAGCTAAAGCTCTACGTTTATCTGGTGGTGACCACTTACACTCAGGTACT	1	0.5	0.0097	Chlorophyta;Chlorophyceae;Sphaeropleales;Schizochlamydaceae;Planktosphaeria;Planktosphaeria maxima	2.69477e-131	0.9224
Seq515673	TTATACTGTATGGAAGGTATTAACCGTGCTGCTGCTGCTACAGGTGAAGTTAAAGGTTCATACTTAAACATCACTGCTGGTACAATGGAAGAAGTATACAAACGTGCTGAGTATGCTAAAGCAGTTGGTTCTATTGTTGTTATGATCGATTTAGTAATGGGTTACACAGCAATTCAAAGTTCTGCTATCTGGGCTCGTGATAACGATATGCTTTTACACTTACACCGTGCAGGTAACTCAACTTACGCTCGTCAAAAAAATCATGGTATTAACTTCCGTGTTATTTGTAAATGGATGCGTATGTCTGGTGTAGACCATATCCACGCTGGTACA	1	0.5	0.0095	Stramenopiles;Ochrophyta;Bacillariophyta;Bacillariophyceae;Bacillariophycidae;Cymbellales;Gomphonemataceae;Gomphonema;Gomphonema cf. parvulum	1.94919e-172	1
Seq1861476	TTATACTGTATGGAAGGTATTAACCGTGCATCAGCAGCTACAGGTGAAGTTAAAGGTTCATACTTAAACATTACAGCAGCTACAATGGAAGAAGTGTACAAACGTGCTGAGTATGCTAAAGCTGTTGGTTCTGTAATTGTTATGATCGATTTAGTAATGGGTTACACAGCAATTCAAAGTATTGCTTTATGGGCTCGTGACAATGATATGGTTTTACACTTACACCGTGCTGGTAACTCTACTTACGCTCGTCAAAAAAATCATGGTATTAACTTCCGTGTAATCTGTAAATGGATGCGTATGTCTGGTGTAGATCACATCCACGCTGGTACA	0.8839	0.5625	0.0172	Stramenopiles;Ochrophyta;Bacillariophyta;Bacillariophyceae;Bacillariophycidae;Naviculales;Naviculaceae;Navicula;Navicula radiosa	1.50682e-173	1
rbcL_1636546	TTATATTGTATGGAAGGTATTAACCGTGCTTCAGCAGCTACAGGTGAAGTTAAAGGTTCATACTTAAACATCACTGCAGGTACGATGGAAGAAGTTTACAAACGTGCTAACTATGCGAAAGCTGTTGGTTCTATCGTTGTTATGATCGACTTAGTAATGGGTTACACAGCAATTCAAAGTGCTGCAATCTGGTCTCGTGAAAATGATATGCTTTTACATTTACACCGTGCAGGTAACTCTACATATGCTCGTCAAAAGAACCACGGTATTAACTTCCGTGTAATCTGTAAATGGATGCGTATGGCTGGTGTTGATCATATCCACGCTGGTACT	0.8395	0.5625	0.0219	Stramenopiles;Ochrophyta;Bacillariophyta;Bacillariophyceae;Bacillariophycidae;Naviculales;Stauroneidaceae;Craticula;Craticula buderi	1.50682e-173	1
rbcL_2225479	CTTTTCTGTGCTGAAGCTATCTATAAAGCTCAATCAGAAACAGGTGAAATTAAAGGTCACTATTTAAATGCTACTGCAGGTACATGTGAAGAGATGTATAAACGTGCTAATTATGCCGCTCAAATAGGAGTCCCTATTGTGATGCATGATTATTTGACAGGTGGATTTACAGCTAATACTTCATTGGCTATGTTCTGTCGTGATAATGGATTACTATTACATATTCACCGTGCTATGCATGCAGTAATTGATCGTCAAAGAAATCACGGTATCCATTTCCGTGTATTAGCTAAAACTCTTCGTATGTCAGGAGGAGACCACTTACACTCAGGAACT	0.9318	0.5	0.0277	Chlorophyta;Chlorophyceae;Sphaeropleales;Scenedesmaceae;Tetradesmus;Tetradesmus obliquus	6.12929e-93	0.8584
clutches+water
ID	Rep. Seq	A	B	p.value	Taxonomy	blastn e-value	blastn id%
rbcL_2225923	CTTTTCTGTGCTGAAGCTATTTACAAAGCTCAAGCAGAAACTGGTGAAGTTAAAGGTCACTACTTAAACGCAACAGCTGGTACTTCTGAAGAAGTTATCAAACGTGCTGCTTGTGCTAAAGATTTCGGTGTACCAATCATCATGCATGACTACCTAACAGGTGGTTTTACTACTAACACTTCATTAGCTAACTACTGTCGTGATAATGGTCTATTATTACACATTCACCGTGCTATGCACGCTGTAATTGACCGTCAAAGAAACCACGGTATTCACTTCCGTGTTTTAGCTAAAGCTCTTCGTTTATCTGGTGGTGACCACCTTCACTCTGGTACT	1	0.4375	0.0288	Chlorophyta;Chlorophyta sp. WC6-3	2.08318e-132	0.9299
leaves+sediments
ID	Rep. Seq	A	B	p.value	Taxonomy	blastn e-value	blastn id%
rbcL_2195423	CTTTTCGTATCTGAAGCTATTTACAAATCTCAAGCAGAAACAGGCGAAGTAAAAGGTCACTACTTAAACGCTACTGCTGGTACTTGTGAAGAAATGATGAAACGTGCTCAGTGTGCTAAAGATTTAGGTATGCCTATTATTATGCATGACTACTTAACAGGTGGTTTCACTGCTAACACTTCATTAGCTATTTACTGTCGTGATAACGGCCTTCTTCTTCACATTCACCGTGCTATGCACGCTGTTATTGACCGTCAACGTAACCACGGTATCCACTTCCGTGTTCTTGCTAAAGCTCTTCGTATGTCTGGTGGTGACCACCTTCACTCTGGTACT	0.9635	0.5	0.0354	Chlorophyta;Chlorophyceae;Chlamydomonadales;Chlamydomonadaceae;Chlamydomonas;Chlamydomonas globosa	1.57658e-148	0.9524
leaves+water
ID	Rep. Seq	A	B	p.value	Taxonomy	blastn e-value	blastn id%
Seq954653	CTTTACTGTATGGAAGGTATCAACCGTGCAGCTGCAACAACAGGTGAAATTAAAGGTTCATACTTAAACATTACAGCTGGTACAATGGAAGATATGTACGAACGTGCTGAATACGCTAAAACAATCGGTTCAATCATTGTTATGATCGACCTTGTAATCGGTTACACAGCTATTCAATCAATGGGTATCTGGGCACGTAACAATGACATGATTCTTCACTTACACCGTGCTGGTAACTCAACTTATGCACGTCAAAAGAACCACGGTATCAACTTCCGTGTAATCTGTAAGTGGATGCGTATGGCTGGTGTTGACCACATTCACGCAGGTACT	0.9516	0.9375	0.0002	Stramenopiles;Ochrophyta;Xanthophyceae;Mischococcales;Ophiocytiaceae;Ophiocytium;Ophiocytium capitatum	7.31454e-142	0.9429
rbcL_2206940	CTATTCGTCGCTGAAGCTATCTACAAATCACAAGCAGAAACTGGAGAAATTAAAGGGCATTATTTAAATGCAACTGCAGGTACTTGTGAAGAAATGTTAAAACGTGCTCAATGTGCAAAAGATTTAGGGATGCCTATCGTTATGCATGACTACCTAACAGGTGGTTTCACTGCTAACACTACATTATCAAACTACTGTCGTGATGCTGGTTTATTACTTCACATTCACCGTGCAATGCATGGTGTTATTGACCGTCAAAGAAATCACGGAATCCACTTCCGTGTTCTTGCTAAAGCTCTTCGTATGTCTGGTGGTGACCACCTTCACTCTGGTACT	0.958	0.875	0.0001	Chlorophyta;Chlorophyceae;Sphaeropleales;Schizochlamydaceae;Planktosphaeria;Planktosphaeria gelatinosa	1.28065e-114	0.8925
rbcL_1622221	GCTTACGTTATGGAAGGTGTAAACCGTTCAGCTGCTGCATCTGGTGAAGTTAAAGGTTCTTACCTTAACGTTACAGCAGGTACAATGGAACAAATGTACGAACGTTCAGAGTTTGCAAAAACTATTGGTTCAGTAATTGTTATGATTGACTTAGTAATTGGTTACACTGCTATTCAATCAATGGCTATCTGGGCTCGTAAAAATGATATGGTACTTCACCTTCACCGTGCAGGTAACTCTACATACGCCCGTCAAAAAAATCACGGTATTAACTTCCGTGTAATTTGTAAATGGATGCGTATGGCTGGTGTAGACCACATTCACGCTGGTACA	1	0.8125	0.0002	Stramenopiles;Ochrophyta;Eustigmatophyceae;unclassified Eustigmatophyceae;Eustigmatophyceae sp. Pic 8/18 T-13w	1.52829e-163	0.982
rbcL_2254251	TTATTCGTAGCTGAAGCAATTTACAAATCACAAGCAGAGACTGGCGAAGTAAAAGGCCATTACTTAAATGCTACTGCAGGTACTGCAGAAGAAATGTTAAAACGTGCACAATGTGCTAAAGATTTTGGTATGCCTATTATTATGCATGACTACTTAACAGGTGGTTTTACTGCAAACACATCATTATCTTTATACTGTCGTGATCATGGTTTATTACTACACATTCACCGTGCTATGCACGCTGTAATTGACCGTCAAAGAAATCACGGTATTCACTTCCGTGTTTTAGCTAAGGCTCTACGTTTATCTGGTGGTGACCACTTACACTCAGGTACT	0.8453	0.9375	0.0005	Chlorophyta;Chlorophyceae;Sphaeropleales;Schizochlamydaceae;Planktosphaeria;Planktosphaeria maxima	5.79203e-133	0.9254
rbcL_806082	CTTTACTGTATGGAAGGGATTAACCGTTCTTCAGCTGCTACAGGTGAAGTTAAAGGTTCATACTTAAACGTTACGGCTGCTACAATGGAAGGTATGTACGAACGTGCTGAATATGCAAAAACAATCGGTTCTATCATCGTTATGATTGACCTTGTAATTGGTTATACAGCTATTCAATCTATGGGTATTTGGGCTCGTAACAACGACATGATCCTTCACTTACACCGTGCAGGTAACTCAACTTACGCGCGTCAAAAAAACCACGGTATCAACTTCCGTGTAATTTGTAAATGGATGCGTATGGCTGGTGTGGATCACATTCATGCTGGTACT	0.8975	0.875	0.0011	Stramenopiles;Ochrophyta;Xanthophyceae;Mischococcales;Centritractaceae;Bumilleriopsis;unclassified Bumilleriopsis;Bumilleriopsis sp. SAG 33.93	3.45162e-130	0.9219
Seq1231868	CTTTACTGTGTTGAAGGTATTAACCGTTCATCTGCATCTACAGGTGAAGTTAAAGGTTCTTACTTAAACGTAACAGGTGGTACAATGGAAGACATGTACGAACGTGCTGAATACGCAAAAACTTTAGGCTCAATCATTATTATGATCGACCTTGTAATTGGTTACAGTGCTATCCAATCAATGGGTATTTGGAGTCGTAAAAATGACATGATCCTTCACTTACACCGTGCTGGTAACTCAACTTACGCACGTCAAAAAAACCACGGTATTAACTTCCGTGTAATTTGTAAGTGGATGCGTATGGCTGGTGTTGACCACATCCACGCAGGTACT	0.9292	0.75	0.0003	Stramenopiles;Ochrophyta;Xanthophyceae;Tribonematales;Tribonemataceae;Tribonema;Tribonema affine	7.01055e-172	0.997
rbcL_2235073	TTATTCGTTGCTGAAGCTATTTACAAATCTCAAGCTGAAACTGGTGAAATTAAAGGTCACTATTTAAACGCAACAGCTGCAACTGCAGAAGAAATGCTAAAACGTGCTGAGTTTGCAAAAGAACTTGGTATGCCTATTATTATGCATGACTACTTAACTGGTGGTTTCACTGCAAATACTAGTTTAGCTCATTACTGTCGTGACAATGGTCTTTTACTACACATTCACCGTGCGATGCACGCTGTAATTGATCGTCAAAGAAATCACGGTATTCACTTCCGTGTTTTAGCTAAAGCTCTTCGTTTATCTGGTGGTGATCACTTACACTCAGGTACT	1	0.6875	0.0007	Chlorophyta;Trebouxiophyceae;Chlorellales;Chlorellaceae;Chlorella clade;Meyerella;Meyerella planktonica	1.53259e-168	0.9881
rbcL_2209929	TTATTTTGTGCTGAGGCAATTTATAAATCTCAGTCGGAAACAGGCGAAGTTAAGGGTCATTATTTAAATGCTACCGCTGGTACCTGTGAGGAGATGTTCAAGCGAGCAATATATGCTGCACAGATCGGAGTTCCAATCGTAATGCATGATTACCTGACTGGTGGTTTTACTGCAAATACTTCTTTATCTATGTTTTGTCGTGATAATGGATTACTTTTACATATTCATAGAGCGATGCATGCGGTTATTGATCGTCAGCGTAATCATGGTATTCATTTCCGTGTTTTAGCTAAGACTCTAAGAATGTCTGGTGGAGATCATCTTCATTCAGGAACA	0.9592	0.6875	0.0025	Chlorophyta;Chlorodendrophyceae;Chlorodendrales;Chlorodendraceae;TetrasLelmis;TetrasLelmis subcordiformis	1.35522e-74	0.8281
rbcL_2084561	CTTTTCGTAGCTGAAGCTTGTTACAAAGCTCAAGCTGAAACTGGTGAAATTAAAGGTCACTACTTAAATACAACAGCCGGAACTTGTGAAGAAATGCTTAAACGTGCAGCTTGTGCGAAAGATTTCGGTGTTCCTATTGTAATGCACGACTACTTAACTGGTGGTTTCACTGCAAACACATCTTTAGCTTCTTACTGTCGCGACCATGGTATGCTTTTACACATTCACCGTGCGATGCACGCTGTAATTGACCGTCAAAGAAACCACGGTATTCACTTCCGTGTTTTAGCTAAAGCTTTACGTCTATCTGGGGGTGACCATTTACACTCAGGGACA	0.912	0.6875	0.0031	Chlorophyta;Chlorophyceae;Sphaeropleales;Scenedesmaceae;Scenedesmus;Scenedesmus bijugus	1.65662e-113	0.8902
rbcL_224608	TTATTTGTAGCAGAAGCTATTTATAAAGCACAAGCAGAAACTGGAGAAATTAAAGGACATTATTTGAATGCTACTGCTGGTACTTCTGAAGAAATGATTAAAAGAGCAGAATACGCTAAAGAATTAGGTGTACCAATTATTATGCATGACTATTTAACAGGTGGTTTTACAGCTAATACAAGCTTATCTCATTATTGCCGTGACAATGGTCTTCTTTTACATATTCACCGTGCTATGCACGCAGTTATTGATAGACAGAAAAATCATGGTATCCATTTCCGTGTTTTAGCTAAAGCTTTACGCTTATCTGGTGGAGACCATATTCACTCTGGTACT	1	0.625	0.0035	Streptophyta;Zygnemophyceae;Zygnematophycidae;Zygnematales;Zygnemataceae;Spirogyra;unclassified Spirogyra;Spirogyra sp. TT-2019	3.27087e-175	1
rbcL_1501920	CTATTTGTGGCTGAGGCTATATATAAAGCTCAAGCAGAAACAGGTGAAATTAAAGGGCATTATTTAAATGCAACAGCTGGAACTTGTGAGGAAATGATTAAACGTGCAGTATGTGCAAAAGAATTAGGTGTACCTATTATTATGCACGACTACTTAACTGGAGGTTTCACTGCTAACACTAGCCTTTCAAATTACTGTCGTGACCACGGACTTCTTCTACACATTCACCGTGCTATGCACGCAGTTATTGACCGTCAGCGAAATCACGGAATCCACTTCCGCGTGCTAGCAAAAGCACTACGTATGTCTGGTGGTGACCACTTACACTCAGGTACT	1	0.5625	0.0049	Chlorophyta;Chlorophyceae;OCC clade;Oedogoniales;Oedogoniaceae;Oedogonium;Oedogonium cardiacum	7.23207e-157	0.9673
rbcL_2297772	CTTTTCGTAGCTGAAGCTTGTTACAAAGCTCAAGCCGAAACTGGTGAAATTAAAGGTCACTACCTTAATACAACAGCTGGAACTTGTGAAGAAATGCTTAAACGTGCTGCTTGTGCGAAAGATTTCGGTGTACCTATTGTAATGCACGACTACTTAACAGGTGGTTTCACTGCAAACACATCTTTAGCTTCTTACTGTCGTGACCATGGTATGCTTTTACACATTCACCGTGCAATGCACGCTGTAATTGACCGTCAAAGAAACCACGGTATTCATTTCCGTGTTTTAGCTAAAGCTTTACGTTTATCTGGGGGTGACCATTTACACTCAGGGACA	0.8723	0.625	0.0134	Chlorophyta;Chlorophyceae;Sphaeropleales;Dictyococcaceae;Dictyococcus;Dictyococcus varians	1.27162e-119	0.9036
rbcL_2229311	CTTTTCGTTACTGAAGCGATTTACAAATCACAAGCAGAAACTGGGGAAATTAAGGGTCACTATTTAAACGCTACTGCAGGTACAAGCGAAGAAATGCTTAAACGTGCTGAGTGTGCTAAAGACTTAGGGGTTCCAATCGTAATGCACGATTATCTTACTGGTGGATTCACAGCTAACACTACTTTATCTCATTACTGTCGTGACTCTGGTTTACTTCTTCACATTCACCGTGCAATGCATGGTGTAATTGACCGTCAAAGAAACCACGGTATTCACTTCCGTGTTTTAGCTAAAGCTTTACGTTTATCAGGTGGTGACCACCTTCACTCTGGTACT	0.8586	0.625	0.0252	Chlorophyta;Chlorophyceae;Sphaeropleales;Schizochlamydaceae;Planktosphaeria;Planktosphaeria gelatinosa	3.61142e-105	0.8827
rbcL_1507122	CTTTTTGTTGCTGAAGCTTGTTATAAAGCTCAAGCAGAAACTGGGGAAATCAAAGGTCATTACTTAAACACAACAGCTGGAACTTGTGAAGAAATGATTAAACGTGCAGCTTGTGCTAAAGATTTCGGTGTACCGATTATTATGCATGACTATTTAACAGGTGGTTTCACTGCAAACACTTCTTTATCTTCTTACTGTCGTGATAATGGTCTTCTTTTACACATTCACCGTGCAATGCATGCTGTAATTGACCGTCAAAGAAACCACGGTATTCACTTCCGTGTTTTAGCAAAAGCTCTACGTTTATCTGGGGGTGACCATTTACACTCAGGTACA	0.9315	0.5625	0.0183	Chlorophyta;Chlorophyceae;Sphaeropleales;Dictyococcaceae;Dictyococcus;Dictyococcus varians	5.83315e-128	0.9164
rbcL_846174	CTTTATTGTATGGAAGGTATTAACCGTGCTGTTGCAGCAACTGGTGAAGTTAAAGGTTCATACTTAAATATTACTGCTGGTACTATGGAAGAAATGTACACACGTGCTGAATATGCTAAATCAATAGGTTCAATCATTGTTATGATCGATCTTGTAATTGGCTATACAGCTATTCAAAGTATGGCTATATGGGCACGCGCTAATGATATGATTTTACATTTACATCGTGCTGGTAATTCTACATATGCTCGCCAAAAAAACCATGGTATTAACTTCCGTGTAATTTGCAAATGGATGCGAATGGCTGGTGTGGATCATATTCATGCGGGTACT	1	0.5	0.0111	Stramenopiles;Ochrophyta;Phaeothamniophyceae;Pleurochloridellales;Pleurochloridellaceae;Pleurochloridella;Pleurochloridella botrydiopsis	1.28612e-104	0.8765
sediments+water
ID	Rep. Seq	A	B	p.value	Taxonomy	blastn e-value	blastn id%
rbcL_2252311	TTATTTGTTGCTGAAGCTATTTATAAATCTCAAGCTGAGACTGGTGAAATTAAAGGTCACTATTTAAATGCAACAGCAGCTACAAATGAAGAAGTACTAAAACGTGCAGAATTAGCTAAAGATCTTGGTGTACCAATCATTATGCACGATTACCTTACTGGTGGTTTTACTACAAATACTACTTTAGCGCATTATTGTCGTGATGAGGGTTTATTACTACACATTCACCGTGCAATGCACGCTGTAATTGACCGTCAAAAAAATCATGGTATGCACTTCCGTGTTTTAGCAAAAGCTCTTCGTTTATCTGGGGGTGACCATTTACACTCAGGTACT	1	0.4375	0.0275	Chlorophyta;Trebouxiophyceae;Chlorellales;Chlorellaceae;Auxenochlorella;Auxenochlorella protothecoides	3.27087e-175	1
clutches+leaves+water
ID	Rep. Seq	A	B	p.value	Taxonomy	blastn e-value	blastn id%
Seq1237091	CTTTACTGTATGGAAGGCATTAACCGTTCTGCTGCCGCTACGGGTGAAGTTAAAGGTTCATACTTAAACATTACGGCAGGTACTATGGAAGACATGTACGAACGTGCTGAATATGCAAAAACAATCGGTTCAATCATTGTTATGATCGACCTTGTAATTGGTTACACTGCTATCCAATCAATGGGTATTTGGGCTCGTAAAAATGACATGATTCTTCACTTACACCGTGCAGGTAATTCAACTTATGCACGTCAAAAAAACCATGGTATTAACTTCCGTGTAATTTGTAAGTGGATGCGTATGGCTGGTGTTGACCACATTCACGCAGGTACT	1	0.75	0.0019	Stramenopiles;Ochrophyta;Xanthophyceae;Mischococcales;Centritractaceae;Bumilleriopsis;unclassified Bumilleriopsis;Bumilleriopsis sp. SAG 33.93	3.37913e-145	0.9489
rbcL_1375442	CTTTACTGTATGGAAGGTATTAACCGTTCTTCAGCTGCTACAGGTGAAGTTAAGGGTTCATACTTAAACATTACTGCTGGTAACATGGAAGACATGTATGAACGTGCTGAATACGCAAAAACAATCGGTTCTATCATTGTTATGATCGATCTTGTAATTGGTTATACAGCTATCCAATCTATGGGTATTTGGGCTCGTAAAAATGACATGATCCTTCACTTACACCGTGCAGGTAACTCAACTTACGCTCGTCAAAAGAACCATGGTATCAACTTCCGTGTAATTTGTAAGTGGATGCGTATGGCTGGTGTGGATCACATTCACGCGGGTACA	1	0.5833	0.0262	Stramenopiles;Ochrophyta;Xanthophyceae;Tribonematales;Xanthonemataceae;Xanthonema;Xanthonema debile	5.73506e-133	0.9277
rbcL_223524	CTTTTCGTAGCTGAAGCTTGTTATAAAGCTCAAGCAGAAACTGGTGAAATTAAAGGACATTACTTAAATGTTACAGCAGGAACTTGTGAAGAAATGATCAAACGTGCTGCTTGTGCTAAAGATTTAGGTGTACCTATTGTTATGCATGACTACCTAACAGGTGGTTTCACAGCAAACACGTCTCTATCTTCATACTGTCGTGATAATGGTTTACTTTTACACATTCACCGTGCAATGCACGCTGTAATTGACCGTCAAAGAAATCACGGAATCCACTTCCGTGTTCTAGCTAAAGCATTACGTCTATCTGGGGGTGATCACTTACACTCAGGTACT	1	0.5833	0.026	Chlorophyta;Chlorophyceae;Sphaeropleales;Dictyococcaceae;Dictyococcus;Dictyococcus varians	1.65662e-113	0.8902
leaves+sediments+water
ID	Rep. Seq	A	B	p.value	Taxonomy	blastn e-value	blastn id%
rbcL_2268853	CTTTTCTGTTCTGAAGCTCTTTATAAAGCTCAAGCAGAAACAGGTGAAGTTAAAGGTCACTATTTAAACTGTACTGCTGGTACTTCTGAAGAAATGATCAAACGTGCTGTTTGTGCTAAAGAATTCGGTGTACCGATTGTTATGCATGACTACTTAACAGGTGGTTTTACGTCTAACACTTCTTTAGCTCTTTACTGTCGTGATAACGGTCTATTACTTCATATTCACCGTGCAATGCACGCTGTTATTGACCGTCAAAGAAACCACGGTATCCACTTCCGTGTTTTAGCTAAAGCTCTTCGTATGTCAGGTGGGGACCACCTTCACTCTGGTACT	0.9601	0.8333	0.0056	Chlorophyta;Chlorophyceae;Chlamydomonadales;Chlamydomonadaceae;Chloromonas;Chloromonas subdivisa	1.54347e-163	0.9792
rbcL_2251027	CTATTCGTTGCTGAAGCTACTTACAAAGCTCAATCTGAAACTGGTGAAGTAAAAGGTCACTACCTTAATGCTACTGCAGGTACTTCAGAAGAAATGTTAAAACGTGCACAATGTGCTAAAGAATTAGGTGTACCTATTATTATGCATGACTACCTAACAGGTGGTTTTACTGCTAATACTTCTTTAGCTTTATACTGTCGTGATCACGGTTTATTATTACACATTCACCGTGCTATGCACGCTGTAATTGACCGTCAAAGAAACCACGGTATCCACTTCCGCGTATTAGCTAAAGCTTTACGTTTATCAGGTGGTGACCATTTACACTCTGGTACT	0.9264	0.75	0.0311	Chlorophyta;Chlorophyceae;Chlamydomonadales;Chlamydomonadaceae;Chlamydomonas;unclassified Chlamydomonas;Chlamydomonas sp. CCMP681	7.43964e-137	0.9341
rbcL_2264568	CTTTTCGTAGCTGAAGCTTGTTATAAAGCTCAAGCAGAAACTGGTGAAATTAAAGGGCACTACTTAAACGCAACAGCTGGTACTTGCGAAGAAATGCTTAAACGTGCTGCTTGTGCTAAAGATTTCGGTGTACCTATTGTTATGCATGACTACCTAACTGGTGGTTTCACTGCAAACACTTCTTTATCTCACTACTGTCGTGACAACGGACTTTTATTACACATTCACCGTGCAATGCATGGTGTAATTGACCGTCAAAGAAACCACGGGATTCACTTCCGTGTTTTAGCTAAAGCTTTACGTTTATCTGGGGGTGACCACTTACACTCAGGTACA	1	0.6667	0.0068	Chlorophyta;Chlorophyceae;Sphaeropleales;Dictyococcaceae;Dictyococcus;Dictyococcus varians	1.23614e-139	0.9373
rbcL_2191870	CTTTTCGTAGCTGAAGCTTGTTACAAAGCTCAAGCAGAAACTGGTGAAATTAAAGGGCACTACTTAAATGCAACAGCTGGTACTTGTGAAGAAATGCTTAAACGTGCTGCTTGTGCTAAAGACTTTGGTGTACCTATTATTATGCATGACTACCTAACTGGTGGTTTTACTGCAAACACTTCTTTATCTAACTATTGTCGTGACCACGGACTTTTATTACACATTCACCGTGCAATGCATGGTGTAATTGACCGTCAAAGAAACCACGGGATTCACTTCCGTGTTCTAGCTAAAGCTTTACGTTTATCTGGGGGTGACCACTTACACTCAGGTACA	1	0.625	0.0148	Chlorophyta;Chlorophyceae;Sphaeropleales;Dictyococcaceae;Dictyococcus;Dictyococcus varians	2.7139e-126	0.9134
rbcL_2206988	CTATTCGTTGCTGAAGCGACTTACAAAGCTCAATCTGAAACTGGTGAAGTTAAAGGTCACTATTTAAACTGTACTGCAGCTACTTCTGAAGAAGTACTAAAACGTGCACAATGTGCTAAAGATTTCGGTGTACCTATCGTTATGCATGACTACTTAACAGGTGGTTTCACTGCTAACACTTCATTAGCTAACTACTGTCGTGATAACGGTTTATTATTACACATTCACCGTGCTATGCACGCTGTAATTGACCGTCAAAGAAACCACGGTATTCACTTCCGTGTTTTAGCTAAAGCTCTTCGTCTATCTGGTGGTGACCACCTTCACTCTGGTACT	1	0.5417	0.0326	Chlorophyta;Chlorophyceae;Chlamydomonadales;Chlamydomonadaceae;Chlamydomonas;Chlamydomonas bilatus	1.59905e-138	0.9371

## Sheet: 18S Lelm1
clutches
ID	Rep. Seq	A	B	p.value	Taxonomy	blastn e-value	blastn id%
18S_1671166	GCTCCTACCGATTTCGAGTGCTCCGGTGAACCTTTTGGACTGCGCGGTCCTCGTGGCCGTGCGGAAAATCAAGTAAACCATATCACTTAGAGGAAGGAGAAGTCGTAACAAGGTTTCC	1	0.6	0.001	Alveolata;Ciliophora;Intramacronucleata;Spirotrichea;Stichotrichia;Sporadotrichida;Oxytrichidae;Hemiurosomoida;Hemiurosomoida longa	1.01503e-40	0.9915
18S_325969	GCACCTACCGATTGAATGGTCCGGTGAAGCCTCGGGATTGTGGTGAATTTCCTTTACTGGGAGTTCATTGCGAGAACTTGTCTAAACCTTATCATTTAGAGGAAGGTGAAGTCGTAACAAGGTTTCC	0.9597	0.6	0.0021	Stramenopiles;Ochrophyta;Bacillariophyta;unclassified Bacillariophyta	1.22738e-44	0.9921
18S_2491746	GCTCCTACCGATTGGGTGTGCTGGTGAAGTGTCGGGATTGGCTTTAATTGGTGGCAACACCGATTTTAGCTGAGAACGTCATTAAACCCTCCCACCTAGAGGAAGGAGAAGTCGTAACAAGGTTTCC	1	0.5	0.0056	Viridiplantae;Chlorophyta;core chlorophytes;Chlorophyceae;Chlamydomonadales;unclassified Chlamydomonadales	9.43933e-44	0.9843
18S_2842984	GCTCCTACCGATTGGGTGTGCTGGTGAAATGCTCGGATTGGTTTCAGATGGGGCAACCTAGCTGAGACTGAGAAGTTCATTAAACCCTCCCACCTAGAGGAAGGAGAAGTCGTAACAAGGTTTCC	1	0.5	0.0055	Viridiplantae;Chlorophyta;core chlorophytes;Chlorophyceae;Chlorosarcinales;Chlorosarcinaceae;Neochlorosarcina;Neochlorosarcina negevensis	9.12984e-44	0.992
Seq1627913	GCTCCTACCGATTTCGAGTGGTCCGGTGAACCTTTTGGACTGCGCAGGCCTCGTGCCTGAGCGGAAAATCAAGTAAACCATATCACTTAGAGGAAGGAGAAGTCGTAACAAGGTTTCC	1	0.5	0.0041	Alveolata;Ciliophora;Intramacronucleata;Spirotrichea;Stichotrichia;unclassified Stichotrichia;Stichotrichia sp.	1.66487e-38	0.9748
18S_2501171	GCTCCTACCGATTGGGTGTGCTGGTGAAGATTTCGGATTGGCGCCAATGCGGGGAAACTCACGTTGTTGCTGAGAAGAACTTTAAACCCTCCCACCTAGAGGAAGGAGAAGTCGTAACAAGGTTTCC	1	0.3	0.0473	Viridiplantae;Chlorophyta;core chlorophytes;Chlorophyceae;Chlamydomonadales;Chlorococcaceae;Chlorococcum;unclassified Chlorococcum	1.22738e-44	0.9921
leaves
ID	Rep. Seq	A	B	p.value	Taxonomy	blastn e-value	blastn id%
18S_2784446	GCTCCTACCGATTGAATGTGCTGGTGAAGATTTCGGATTGGCTGTTTAGTTAGGTTTCCTAGCTTTACAGCTGAGAAGTTATTTAAACCCTCCCATTTAGAGGAAGGAGAAGTCGTAACAAGGTTTCC	0.9091	0.8571	0.0003	Viridiplantae;Chlorophyta;Ulvophyceae;OUU clade;Ulotrichales;Hazeniaceae;Hazenia;Hazenia basiliensis;P.basiliense 5.8S and 18S rRNA genes	5.84926e-46	1
sediments
ID	Rep. Seq	A	B	p.value	Taxonomy	blastn e-value	blastn id%
18S_2223932	GCTCCTACCGATTGAGTGTGCTGGTGAAGTGTTCGGACTTGCACAGATTCTGGGCAACCAGAGCCTGAGCGGGGAAGAACATTAAACCCTCCCACTTAGAGGAAGGAGAAGTCGTAACAAGGTTTCC	1	0.375	0.0235	Viridiplantae;Chlorophyta;core chlorophytes;Chlorophyceae;Chlamydomonadales;Chlamydomonadales incertae sedis;Ettlia;Ettlia minuta;Chlorococcopsis minuta 18S ribosomal RNA gene	1.59595e-45	1
water
ID	Rep. Seq	A	B	p.value	Taxonomy	blastn e-value	blastn id%
Seq1873627	GCTCCTACCGATTGGGTGTGCTGGTGAAATGTTGGGATTGGCGGCAGATGGCGGTTCGCCGCACTCTGCCACCGAGAACTTCATTAAACCCTCCCACCTAGAGGAAGGAGAAGTCGTAACAAGGTTTCC	0.9739	0.4286	0.0134	Viridiplantae;Chlorophyta;core chlorophytes;Trebouxiophyceae;Trebouxiophyceae incertae sedis;Choricystis clade;Choricystis;Choricystis parasitica;Choricystis minor 18S rRNA gene	2.14323e-46	1
clutches+leaves
ID	Rep. Seq	A	B	p.value	Taxonomy	blastn e-value	blastn id%
Seq1067630	GCACCTACCGATTGAATGATTCGGTGAAACCTTCGGACCGTGGCAGAGACGCCCTCGGGCGACTCTACCGTGGGAAGTTGTTTAAACCTCATCATTTAGAGGAAGGTGAAGTCGTAACAAGGTTTCC	1	0.5882	0.004	Stramenopiles;Ochrophyta;Chrysophyceae;unclassified Chrysophyceae;Chrysophyceae sp. CCMP2296;Chrysophyceae sp. CCMP2296 18S ribosomal RNA gene, partial sequence	7.25942e-43	0.9764
clutches+leaves+water
ID	Rep. Seq	A	B	p.value	Taxonomy	blastn e-value	blastn id%
18S_887966	GCTCCTACCGATTGAACGTGCTGGTGAAGACATCGGATTGGCTGTTTCGCTAGGTTTCCTAGCGTCACAGCTGAGAAGTTGTTTAAACCCTCCCGTTTAGAGGAAGGAGAAGTCGTAACAAGGTTTCC	1	0.7083	0.0045	Viridiplantae;Chlorophyta;Ulvophyceae;OUU clade;Ulotrichales;Planophilaceae;Planophila;Planophila laetevirens;Planophila sp. SAG 32.98 18S ribosomal RNA gene, partial sequence	5.84926e-46	1

## Sheet: 18S Lelm2
clutches
ID	Rep. Seq	A	B	p.value	Taxonomy	blastn e-value	blastn id%
18S_2491746	GCTCCTACCGATTGGGTGTGCTGGTGAAGTGTCGGGATTGGCTTTAATTGGTGGCAACACCGATTTTAGCTGAGAACGTCATTAAACCCTCCCACCTAGAGGAAGGAGAAGTCGTAACAAGGTTTCC	1	1	0.0001	Viridiplantae;Chlorophyta;core chlorophytes;Chlorophyceae;Chlamydomonadales;unclassified Chlamydomonadales	9.43933e-44	0.9843
Seq55507	GCACCTACCGATTGAATGGTTCGGTGAAATCTTCGGATCAGGAGGCTGGCCTTCTGGGTTAGTTTTTTGAGAAGTTGATTAAACCTCACTATTTAGAGGAAGGTGAAGTCGTAACAAGGTTTCC	1	0.7	0.0004	Stramenopiles;Pelagophyceae;Pelagomonadales;Pelagomonas;Pelagomonas calceolata	2.20451e-27	0.8583
18S_2468471	GCTCCTACCGATTGGGTGTGCTGGTGAAGTGTTCGGATTGGCCCCTATTGGTGGCAACACTGATTGGAGCCGAGAAGATCATTAAACCCTCCCACCTAGAGGAAGGAGAAGTCGTAACAAGGTTTCC	1	0.6	0.001	Viridiplantae;Chlorophyta;core chlorophytes;Chlorophyceae;Chlamydomonadales;Chlamydomonadaceae;Chloromonas;Chloromonas oviformis	1.59595e-56	1
18S_1508313	GCTGCTACCGATTGAATGGCTTAGTGAGCTTCAGAGACTGGGTGCATTTGGGGGTAAAACCTCGGTGTATCTGGGAACTGAATCAAACTTGATCATTTAGAGGAAGCAAAAGTCGTAACAAGGTTTCC	1	0.5	0.0047	Fungi;fungal sp.;Fungal sp.	1.98503e-38	0.9664
18S_1671166	GCTCCTACCGATTTCGAGTGCTCCGGTGAACCTTTTGGACTGCGCGGTCCTCGTGGCCGTGCGGAAAATCAAGTAAACCATATCACTTAGAGGAAGGAGAAGTCGTAACAAGGTTTCC	1	0.5	0.0044	Alveolata;Ciliophora;Intramacronucleata;Spirotrichea;Stichotrichia;Sporadotrichida;Oxytrichidae;Hemiurosomoida;Hemiurosomoida longa	1.01503e-40	0.9915
18S_2843090	GCTCCTACCGATTGGGTGTGCTGGTGAAGTGTTCGGATTGGCCCCGGGGCGTGGCAACACGCTTCGGAGCCGAAAAGATCATTAAACCCTCCCACCTAGAGGAAGGAGAAGTCGTAACAAGGTTTCC	1	0.5	0.0029	Viridiplantae;Chlorophyta;core chlorophytes;Chlorophyceae;Chlamydomonadales;Chlamydomonadaceae;Chloromonas;Chloromonas fonticola	3.30205e-40	0.9528
18S_2843489	GCTCCTACCGATTGGGTGTGCTGGTGAAGTGTTCGGATTGGCCCCGGCTGGTGGCAACACTGGCCGGAGCCGAAAAGATCATTAAACCCTCCCACCTAGAGGAAGGAGAAGTCGTAACAAGGTTTCC	1	0.5	0.0048	Viridiplantae;Chlorophyta;core chlorophytes;Chlorophyceae;Chlamydomonadales;Chlamydomonadaceae;Chlamydomonas;Chlamydomonas acidophila	1.59595e-45	1
18S_325969	GCACCTACCGATTGAATGGTCCGGTGAAGCCTCGGGATTGTGGTGAATTTCCTTTACTGGGAGTTCATTGCGAGAACTTGTCTAAACCTTATCATTTAGAGGAAGGTGAAGTCGTAACAAGGTTTCC	1	0.5	0.0041	Stramenopiles;Ochrophyta;Bacillariophyta;unclassified Bacillariophyta	1.22738e-44	0.9921
18S_2233730	GCACCTACCGATTGAATGATTCGGTGAAACTTTCAGACCGACATGAAGACACCCTCGGGTGACTTCGTATTGGGAAGTTATTTAAACCTAATCATTTAGAGGAAGGTGAAGTCGTAACAAGGTTTCC	0.9512	0.5	0.0098	Stramenopiles;Ochrophyta;Chrysophyceae;Chromulinales;Chromulinaceae;Chromulina;Chromulina chionophila	1.22738e-44	0.9921
Seq1614787	GCACCTACCGATTGAATGGTCCGGTGAGGCCTCGGGATTGTGACCAGTTCACTTCATTGTGAGCTGGTTGTGAGAACTTGTCCAAACCTTATCATTTAGAGGAAGGTGAAGTCGTAACAAGGTTTCC	0.9156	0.5	0.016	Stramenopiles;Ochrophyta;Bacillariophyta;Bacillariophyceae;Bacillariophycidae;Naviculales;Naviculaceae;Navicula;Navicula cryptocephala	1.59595e-45	1
18S_434223	GCTCCTACCGATTGGGTGTGCTGGTGAAGTGTTCGGATTGGTTTCAGTTGATGGCAACATCGGCTGTTGCTGAGAAGATCATTAAACCCTCCCACCTAGAGGAAGGAGAAGTCGTAACAAGGTTTCC	0.8425	0.5	0.0209	Viridiplantae;Chlorophyta;core chlorophytes;Chlorophyceae;Chlamydomonadales;Chlamydomonadaceae;Chloromonas;Chloromonas subdivisa	1.59595e-45	1
Seq1326969	GCACCTACCGATTGAATGATTCGGTGAAAATTCCGGACTGTGGCTCGGACGCCCTCGGGCGACCTTGCTGTAGGAAGTTATTTAAACCTCATCATTTAGAGGAAGGTGAAGTCGTAACAAGGTTTCC	0.8168	0.5	0.0159	Stramenopiles;Ochrophyta;Synurophyceae;Synurales;Mallomonadaceae;Mallomonas;unclassified Mallomonas;Mallomonas sp	1.22738e-44	0.9921
18S_2842984	GCTCCTACCGATTGGGTGTGCTGGTGAAATGCTCGGATTGGTTTCAGATGGGGCAACCTAGCTGAGACTGAGAAGTTCATTAAACCCTCCCACCTAGAGGAAGGAGAAGTCGTAACAAGGTTTCC	1	0.4	0.0102	Viridiplantae;Chlorophyta;core chlorophytes;Chlorophyceae;Chlorosarcinales;Chlorosarcinaceae;Neochlorosarcina;Neochlorosarcina negevensis	9.12984e-44	0.992
Seq1942843	GCACCTACCGATTGAATGATTCGGTGAAAATCTCGGACTGTGGCTCGGACGCCTTCGGGCGACCTTGCTGTAGGAAGTTATTTAAACCTCATCATTTAGAGGAAGGTGAAGTCGTAACAAGGTTTCT	0.9038	0.4	0.0304	Stramenopiles;Ochrophyta;Synurophyceae;Synurales;Mallomonadaceae;Mallomonas;Mallomonas akrokomos	4.42588e-45	1
18S_2468296	GCTCCTACCGATTGGGTGTGCTGGTGAAGTGTTCGGACTGGCTTCAGTGGTGGGCAACCTCTGCTGTTGCTGGGAAGAACATTAAACCCTCCCACCTAGAGGAAGGAGAAGTCGTAACAAGGTTTCC	1	0.3	0.0474	Viridiplantae;Chlorophyta;core chlorophytes;Chlorophyceae;Chlamydomonadales;Tetracystaceae;Tetracystis;unclassified Tetracystis;Tetracystis sp.	5.58293e-42	0.9685
18S_2501171	GCTCCTACCGATTGGGTGTGCTGGTGAAGATTTCGGATTGGCGCCAATGCGGGGAAACTCACGTTGTTGCTGAGAAGAACTTTAAACCCTCCCACCTAGAGGAAGGAGAAGTCGTAACAAGGTTTCC	1	0.3	0.0478	Viridiplantae;Chlorophyta;core chlorophytes;Chlorophyceae;Chlamydomonadales;Chlorococcaceae;Chlorococcum;unclassified Chlorococcum;Chlorococcum sp.	1.22738e-44	0.9921
18S_277675	GCTTGTAGTAACGAATGGTCTGGTGAACCTTCTGGACTGCGGCAGCAATGCTGCGGAAAAATAAGTAAACCCTACCATTTGGAACAACAAGAAGTCGTAACAAGGTATCT	1	0.3	0.0493	Alveolata;Ciliophora;Intramacronucleata;Oligohymenophorea;Hymenostomatida;Tetrahymenina;Tetrahymenidae;Tetrahymena;Tetrahymena tropicalis	3.99732e-38	1
Seq1627913	GCTCCTACCGATTTCGAGTGGTCCGGTGAACCTTTTGGACTGCGCAGGCCTCGTGCCTGAGCGGAAAATCAAGTAAACCATATCACTTAGAGGAAGGAGAAGTCGTAACAAGGTTTCC	1	0.3	0.0455	Alveolata;Ciliophora;Intramacronucleata;Spirotrichea;Stichotrichia;unclassified Stichotrichia;Stichotrichia sp.	1.66487e-38	0.9748
leaves
ID	Rep. Seq	A	B	p.value	Taxonomy	blastn e-value	blastn id%
18S_1282664	GCTCCTACCGATTGAACGTGCTGGTGAAGACATCGGATTGGCTGTTCAGCTAGGTTTCCTAGCTTTACAGCTGAGAAGTTGTTTAAACCCTCCCGTTTAGAGGAAGGAGAAGTCGTAACAAGGTTTCC	1	0.875	0.0001	Viridiplantae;Chlorophyta;Ulvophyceae;OUU clade;Ulotrichales;Planophilaceae;Planophila;Planophila bipyrenoidosa;Planophila bipyrenoidosa strain ULVO-1 small subunit ribosomal RNA gene, partial sequence; internal transcribed spacer 1, 5.8S ribosomal RNA gene, and internal transcribed spacer 2, complete sequence; and large subunit ribosomal RNA gene, partial sequence	5.84926e-46	1
18S_2763845	GCACCTACCGATTGAATGGTCCGGTGAAGCCTCGGGATTGTGGCCAGTGCCTTTGCGGGTGTTGGCTGCGAGAACTTGTCTAAACCTTATCATTTAGAGGAAGGTGAAGTCGTAACAAGGTTTCC	1	0.75	0.0002	Stramenopiles;Ochrophyta;Bacillariophyta;Bacillariophyceae;Bacillariophycidae;Naviculales;Naviculaceae;Mayamaea;Mayamaea atomus var. atomus;Mayamaea atomus var. atomus 18S rRNA gene, strain AT-115Gel07	9.12984e-44	0.992
18S_2842287	GCACCTACCGATTGAATGGTCCGGTGAAGACTCGGGATTGTGAGTGTTGCCTTCACTGGTGATGTTTGCAAGAACTTGTCTAAACCTTATCATTTAGAGGAAGGTGAAGTCGTAACAAGGTTTCC	0.8539	0.625	0.0031	Stramenopiles;Ochrophyta;Bacillariophyta;Bacillariophyceae;Bacillariophycidae;Cymbellales;Gomphonemataceae;Gomphonema;unclassified Gomphonema;Gomphonema sp. 12;Gomphonema sp. 12 18S ribosomal RNA gene, partial sequence	1.18714e-44	1
18S_2784446	GCTCCTACCGATTGAATGTGCTGGTGAAGATTTCGGATTGGCTGTTTAGTTAGGTTTCCTAGCTTTACAGCTGAGAAGTTATTTAAACCCTCCCATTTAGAGGAAGGAGAAGTCGTAACAAGGTTTCC	1	0.5	0.0041	Viridiplantae;Chlorophyta;Ulvophyceae;OUU clade;Ulotrichales;Hazeniaceae;Hazenia;Hazenia basiliensis;P.basiliense 5.8S and 18S rRNA genes	5.84926e-46	1
Seq343785	GCTATTACCGATTGAGTGCTAAGGTGAACCTTCTCGATAGAGCAATCTAAAAATTAAGTAAACCTTAGCACTTAGAGGAAATAAAAGTCGTAACAAGGTTTCC	1	0.5	0.0041	Alveolata;Ciliophora;Intramacronucleata;Oligohymenophorea;Peritrichia;Sessilida;Vorticellidae;Vorticellides;Vorticellides aquadulcis	1.9368e-32	0.9709
Seq763646	GCTATTACCGATTGAGTGTAAAGGTGAACCTTCTCGATAGACGCAAGTTTAGAAATTAAGTAAACCTTTGCACTTAGAGGAAATAAAAGTCGTAACAAGGTTTCC	1	0.5	0.0052	Alveolata;Ciliophora;Intramacronucleata;Oligohymenophorea;Peritrichia;Sessilida;Vorticellidae;Vorticellides;unclassified Vorticellides;Vorticellides sp. 2 MD-2012	5.82798e-36	1
Seq1168362	GCACCTACCGATTGAATGATGAGGTGAAAATCTCGGACAGAGATTCGGACGCCCTCGGGTGACTTGATTTTTGGAAGTTATTTAAACCTTTTCATTTAGAGGAAGGTGAAGTCGTAACAAGGTTTCC	0.8289	0.5	0.0264	Stramenopiles;Ochrophyta;Synurophyceae;Synurales;Mallomonadaceae;Mallomonas;Mallomonas rasilis;Mallomonas rasilis 18S small subunit nuclear ribosomal RNA gene	2.38996e-31	0.874
18S_54560	GCTCCTACCGATTTCGAGTGGTCCGGTGAACCTTTTGGACAGCGATGAGTCTCGTGCTTGTTGCTGGAAGTCAAGTAAATCTTATCACTTAGAGGAAGGAGAAGTCGTAACAAGGTTTCC	1	0.375	0.029	Alveolata;Ciliophora;Intramacronucleata;Spirotrichea;Stichotrichia;Urostylida;Holostichidae;Neourostylopsis;Neourostylopsis flavicana	1.37059e-41	0.9917
Seq1067630	GCACCTACCGATTGAATGATTCGGTGAAACCTTCGGACCGTGGCAGAGACGCCCTCGGGCGACTCTACCGTGGGAAGTTGTTTAAACCTCATCATTTAGAGGAAGGTGAAGTCGTAACAAGGTTTCC	1	0.375	0.0252	Stramenopiles;Ochrophyta;Chrysophyceae;unclassified Chrysophyceae;Chrysophyceae sp. CCMP2296;Chrysophyceae sp. CCMP2296 18S ribosomal RNA gene, partial sequence	7.25942e-43	0.9764
18S_2636038	GCACCTACCGATTGAATGGTCCGGTGAAGCCTCGGGATTGTGGCCGGTGCCTTTACTGGTGCCGGTTGCGAGAACTTGTCTAAACCTTATCATTTAGAGGAAGGTGAAGTCGTAACAAGGTTTCC	0.9155	0.375	0.0347	Stramenopiles;Ochrophyta;Bacillariophyta;Bacillariophyceae;Bacillariophycidae;Naviculales;Stauroneidaceae;Stauroneis;Stauroneis kriegeri;Stauroneis kriegeri 18S rRNA gene, strain AT-101.02	1.18714e-44	1
sediments
ID	Rep. Seq	A	B	p.value	Taxonomy	blastn e-value	blastn id%
18S_2456935	GCTCCTACCGATTGAATGATCCGGTGAAATGTTCGGATTCTGGGGCATCAACCACTTCGGTGGTCGTTCTGGGAGAAGATCAGTGAACCTTATCATTTAGAGGAAGGAGAAGTCGTAACAAGGTTTCC	1	0.625	0.0007	Amoebozoa;Evosea;Variosea;Flamellidae;Telaepolella;Telaepolella tubasferens	3.45957e-44	0.9921
18S_2466832	GCTCCTACCGATTGAACGGTCCGGTGAAATCTTCGGATTGCGTAACGGGGGCCGAAAGGTCTCTTTTGCGTGAGAAGTTGAGTAAACCTTATCGTTTAGAGGAAGGAGAAGTCGTAACAAGGTTTCC	1	0.5	0.0038	Amoebozoa;Evosea;Variosea;Flamellidae;Flamella;Flamella pleistocenica	1.59595e-45	1
18S_146190	GCTCGTACCGACTGAAGAAAACCGTGAGTTAGATGGACTACTCGGTGTAAACTGGGTTGAAATCTACCGAACGGCCAGCTTTGTAGGAACGAGAAGTCGTAACAAGGTCTTC	1	0.375	0.0289	Heterolobosea;Tetramitia;Eutetramitia;Vahlkampfiidae;Vahlkampfia;Vahlkampfia avara	1.1232e-33	0.9643
18S_1604784	GCTCCTACCGATTGAATGATCCGGTGAAATCTACGGATGGTGGCACATAACCATTGGGAAACTGGTGGTAGTGTCGCCAGAAGTTGCTTAAACCTTATCATTTAGAGGAAGGAGAAGTCGTAACAAGGTTTCC	1	0.375	0.0268	Amoebozoa;Evosea;Variosea;Fractovitellida;Schizoplasmodium;Schizoplasmodium cavostelioides	2.70591e-35	0.8963
18S_337392	GCTCCTACCGATTGAATGATCCGGTGAAATCTTGGGATTGGGAAGCATACTTGGGGCAACTCAAGCAACTTACTAAGAACTTGCTTAAACCTTATCATTTAGAGGAAGGAGAAGTCGTAACAAGGTTTCC	1	0.375	0.0249	Amoebozoa;Evosea;Variosea;Ischnamoeba;Ischnamoeba montana	7.85107e-47	1
18S_656992	GCTCCTACCGATTTCGAGTGATCCGGTGAACCTTTTGGACTGCGTGGGGCTCCGTGCCTCGTGTGGAAAATCAAGTAAACCATATCACTTAGAGGAAGGAGAAGTCGTAACAAGGTTTCC	1	0.375	0.0274	Alveolata;Ciliophora;Intramacronucleata;Spirotrichea;Stichotrichia;Sporadotrichida;Oxytrichidae;Urosoma;Urosoma salmastra	1.05407e-40	0.9833
Seq1394786	GCTCCTACCGATACCGGGTGATCCGGTGAACCTTTTGGACCGTTTTCGGGAAAATAAGTAAACCTTATCACCTAGAGGAAGGAGAAGTCGTAACAAGGTTTCC	1	0.375	0.0272	Alveolata;Ciliophora;Intramacronucleata;Litostomatea;Haptoria;Haptorida;Tracheliidae;Trachelius;Trachelius ovum	4.25797e-35	1
Seq1626233	GCACCTACCGATTGAATGATTCGGTGAAAATTTCGGACCGTGGTCGATCGCCCTTGGGTGGTTGACCATGGGAAGTTATTTAAACCTCATCATTTAGAGGAAGGTGAAGTCGTAACAAGGTTTCC	1	0.375	0.0259	Stramenopiles;Hyphochytriomycetes;Hyphochytriaceae;Hyphochytrium;Hyphochytrium catenoides;H.catenoides gene for 18S ribosomal RNA	2.45622e-39	0.952
Seq41767	GCTCGTACCGACTGAATAGAGGTATGAATTTGATGGACCAGCGTTGCTCTAAGCAATGCGAGAAAATCAACTGAATTTCTCTATTTGTAGGAACGAGAAGTCGTAACAAGGTCTTC	1	0.375	0.0274	Heterolobosea;Tetramitia;Eutetramitia;Vahlkampfiidae;Tetramitus;unclassified Tetramitus;Tetramitus sp. COHH 11	5.89068e-39	0.9828
18S_1756643	GCTCCTACCGATTGAGTGATCCGGTGAATAATTCGGACTGCAGCACAATTCAGTTCCTGAATGGTGCAGTGGGAAGTCTAGTGAACCTTATCACTTAGAGGAAGGAGAAGTCGTAACAAGGTTTCC	0.9853	0.375	0.0419	Alveolata;Dinophyceae;Thoracosphaerales;Thoracosphaeraceae;Scrippsiella;unclassified Scrippsiella;Scrippsiella sp.;Scrippsiella sp.	6.92702e-39	0.9444
water
ID	Rep. Seq	A	B	p.value	Taxonomy	blastn e-value	blastn id%
Seq1873627	GCTCCTACCGATTGGGTGTGCTGGTGAAATGTTGGGATTGGCGGCAGATGGCGGTTCGCCGCACTCTGCCACCGAGAACTTCATTAAACCCTCCCACCTAGAGGAAGGAGAAGTCGTAACAAGGTTTCC	0.8686	0.7143	0.0017	Viridiplantae;Chlorophyta;core chlorophytes;Trebouxiophyceae;Trebouxiophyceae incertae sedis;Choricystis clade;Choricystis;Choricystis parasitica;Choricystis minor 18S rRNA gene	2.14323e-46	1
18S_575318	GCTCCTACCGATTGAGTGATCCGGTGAATTATTCGGACCGAGGTATAGGTGGTCTCACCTGTGCCATGGGAAGTCTTGTGAACCTTATCACTTAGAGGAAGGAGAAGTCGTAACAAGGTTTCC	1	0.2857	0.0406	Alveolata;Colpodellida;Colpodellaceae;Colpodella;Colpodella pontica	3.66301e-29	0.8862
Seq1680484	GCTCCTACCGATTGGGTGTGCTGGTGAAATGTTCGGATTGGCGGCAGGAGGCGGTTCGCCGCACTCTGCCACCGAGAAGTTCATTAAACCCTCCCACCTAGAGGAAGGAGAAGTCGTAACAAGGTTTCC	1	0.2857	0.0399	Viridiplantae;Chlorophyta;core chlorophytes;Trebouxiophyceae;Trebouxiophyceae incertae sedis;Choricystis clade;Choricystis;unclassified Choricystis;Choricystis sp. SAG 251-2;Nannochloris sp. 18S rRNA gene	2.14323e-46	1

## Sheet: 18S Dahlum
clutches
ID	Rep. Seq	A	B	p.value	Taxonomy	blastn e-value	blastn id%
18S_2438258	GCACCTACCGATTGAATGGTCCGGTGAAGCCTCGGGATTGTGGTGAGTTCCCTTTATTGGGAGTTCCTCGCGAGAACTTGTCTAAACCTTATCATTTAGAGGAAGGTGAAGTCGTAACAAGGTTTCC	0.9778	1	0.0001	Stramenopiles;Ochrophyta;Bacillariophyta;unclassified Bacillariophyta	1.22738e-44	0.9921
18S_9875	GCACCTACCGATTGAATGGTCCGGTGAAGCCTCGGGATTGTGGCCAGTTCACTTTATTGGGAGTTGGCTGTGAGAACTTGTCTAAACCTTATCATTTAGAGGAAGGTGAAGTCGTAACAAGGTTTCC	0.8791	0.875	0.0002	Stramenopiles;Ochrophyta;Bacillariophyta;Bacillariophyceae;Bacillariophycidae;Naviculales;Naviculaceae;Navicula;Navicula tripunctata	1.59595e-45	1
18S_2468401	GCACCTACCGATTGAATGGTTCGGTGAAACTTTCGGACTGCAAGATGGACGCCTTCGGGCGACCACCATGCGGGAAGTTATTTAAACCTCATCATTTAGAGGAAGGTGAAGTCGTAACAAGGTTTCC	1	0.75	0.0004	Stramenopiles;Ochrophyta;Chrysophyceae;Hibberdiales;Hibberdiaceae;Hibberdia;Hibberdia magna	1.15512e-36	0.9213
Seq1326969	GCACCTACCGATTGAATGATTCGGTGAAAATTCCGGACTGTGGCTCGGACGCCCTCGGGCGACCTTGCTGTAGGAAGTTATTTAAACCTCATCATTTAGAGGAAGGTGAAGTCGTAACAAGGTTTCC	1	0.75	0.0004	Stramenopiles;Ochrophyta;Synurophyceae;Synurales;Mallomonadaceae;Mallomonas;unclassified Mallomonas;Mallomonas sp	1.22738e-44	0.9921
18S_2468249	GCACCTACCGATTGAATGGTTCGGTGAAAATTTCGGACTGTAGTAGGAATGCCTTCGGGCAATCTTGCCGTGGGAAGTTATTTAAACCTCATCATTTAGAGGAAGGTGAAGTCGTAACAAGGTTTCC	0.9221	0.75	0.0009	Stramenopiles;Ochrophyta;Chrysophyceae;Hibberdiales;Hibberdiaceae;Hibberdia;Hibberdia magna	1.50199e-37	0.9291
Seq1821054	GCACCTACCGATTGAATGATTCGGTGAAAATTCCGGACCGTGGCTCGGACGCCTTCGGGCGACCTTGCTGTGGAAAGATATTTAAACCTCATCATTTAGAGGAAGGTGAAGTCGTAACAAGGTTTCC	0.9115	0.75	0.0012	Stramenopiles;Ochrophyta;Synurophyceae;Synurales;Mallomonadaceae;Mallomonas;Mallomonas striata	7.25942e-43	0.9764
18S_277675	GCTTGTAGTAACGAATGGTCTGGTGAACCTTCTGGACTGCGGCAGCAATGCTGCGGAAAAATAAGTAAACCCTACCATTTGGAACAACAAGAAGTCGTAACAAGGTATCT	1	0.625	0.0024	Alveolata;Ciliophora;Intramacronucleata;Oligohymenophorea;Hymenostomatida;Tetrahymenina;Tetrahymenidae;Tetrahymena;Tetrahymena tropicalis	3.99732e-38	1
18S_2224485	GCACCTACCGATTGAATGGTTCGGTGAAACTTTCGGACTGCGAGATGAACGCCTTCGGGCGATTATCACGTGGGAAGTTATTTAAACCTCATCATTTAGAGGAAGGTGAAGTCGTAACAAGGTTTCC	1	0.5	0.0079	Stramenopiles;Ochrophyta;Chrysophyceae;Hibberdiales;Hibberdiaceae;Hibberdia;Hibberdia magna	1.50199e-37	0.9291
18S_2656047	GCTAGTACCGATTGAATGGCTTAGTGAGACCTCCGGATTAGCGATTCATTGGTGGCAACACCATAGAACTGCCGAGAAGTTGGTCAAACTTGGTCATTTAGAGGAACTAAAAGTCGTAACAAGGTAACC	0.9062	0.5	0.0131	Fungi;Fungi incertae sedis;Chytridiomycota;Chytridiomycota incertae sedis;Chytridiomycetes	7.49743e-43	0.969
18S_434223	GCTCCTACCGATTGGGTGTGCTGGTGAAGTGTTCGGATTGGTTTCAGTTGATGGCAACATCGGCTGTTGCTGAGAAGATCATTAAACCCTCCCACCTAGAGGAAGGAGAAGTCGTAACAAGGTTTCC	0.7143	0.625	0.0289	Viridiplantae;Chlorophyta;core chlorophytes;Chlorophyceae;Chlamydomonadales;Chlamydomonadaceae;Chloromonas;Chloromonas subdivisa	1.59595e-45	1
Seq962420	GCTCCTACCGATTGAATGGTCCGGCGAAATCTTCAGATTGCTGGCGAGGCTAACCCCTCGCTGTGAGAAGTTGATTAAACCTTATCATTTAGAGGAAGGAGAAGTCGTAACAAGGTTTCC	0.6944	0.625	0.0101	Viridiplantae;Chlorophyta;Pyramimonadophyceae;Pyramimonadales;Pyramimonadaceae;Pyramimonas;Pyramimonas disomata	1.99114e-23	0.855
18S_2843489	GCTCCTACCGATTGGGTGTGCTGGTGAAGTGTTCGGATTGGCCCCGGCTGGTGGCAACACTGGCCGGAGCCGAAAAGATCATTAAACCCTCCCACCTAGAGGAAGGAGAAGTCGTAACAAGGTTTCC	0.8507	0.5	0.0138	Viridiplantae;Chlorophyta;core chlorophytes;Chlorophyceae;Chlamydomonadales;Chlamydomonadaceae;Chlamydomonas;Chlamydomonas acidophila	1.59595e-45	1
18S_325969	GCACCTACCGATTGAATGGTCCGGTGAAGCCTCGGGATTGTGGTGAATTTCCTTTACTGGGAGTTCATTGCGAGAACTTGTCTAAACCTTATCATTTAGAGGAAGGTGAAGTCGTAACAAGGTTTCC	0.8293	0.5	0.0197	Stramenopiles;Ochrophyta;Bacillariophyta;unclassified Bacillariophyta	1.22738e-44	0.9921
18S_1617437	GCTCCTACCGATTTCGAGTGATCCGGTGAACCTTCTGGACTGAGCACGCTTGCGTGCGCGGGAAGTTAAGTAAACCTTATCACTTAGAGGAAGGAGAAGTCGTAACAAGGTTTCC	1	0.375	0.0427	Alveolata;Ciliophora;Intramacronucleata;Oligohymenophorea;Scuticociliatia;Philasterida;Parauronematidae;Glauconema;Glauconema trihymene	1.60157e-38	0.9826
18S_1671166	GCTCCTACCGATTTCGAGTGCTCCGGTGAACCTTTTGGACTGCGCGGTCCTCGTGGCCGTGCGGAAAATCAAGTAAACCATATCACTTAGAGGAAGGAGAAGTCGTAACAAGGTTTCC	1	0.375	0.0424	Alveolata;Ciliophora;Intramacronucleata;Spirotrichea;Stichotrichia;Sporadotrichida;Oxytrichidae;Hemiurosomoida;Hemiurosomoida longa	1.01503e-40	0.9915
18S_205693	GCACCTACCGATTGAATGGTCCGGTGAAGCCTCGGGATTGTGACTTGTCTCCTTTACTGGGGGCTTGTTACAAGAACTTGTCTAAACCTTATCATTTAGAGGAAGGTGAAGTCGTAACAAGGTTTCC	1	0.375	0.0462	Stramenopiles;Ochrophyta;Bacillariophyta;Fragilariophyceae;Fragilariophycidae;Licmophorales;Ulnariaceae;Ulnaria;Ulnaria acus	1.59595e-45	1
18S_2233815	GCTCCTACCGATTGGGTGTGCTGGTGAAGTGTTCGGATTGGCTCCGGGTGGTGGCAACACTGTCCGAGGCCGAAAAGAACATTAAACCCTCCCACCTAGAGGAAGGAGAAGTCGTAACAAGGTTTCC	1	0.375	0.0436	Viridiplantae;Chlorophyta;core chlorophytes;Chlorophyceae;Chlamydomonadales;Chlamydomonadaceae;Oophila sp.	1e-56	1
18S_2451121	GCACCTACCGATTGAATGATTCGGTGAAAATTTCGGACTATGATCGTGATGCCTTCGGGCGACACAGTCGCGGGAAGTTATTTAAACCTCATCATTTAGAGGAAGGTGAAGTCGTAACAAGGTTTCC	1	0.375	0.0425	Stramenopiles;Ochrophyta;Chrysophyceae;Chromulinales;Phaeoplacaceae;Phaeoplaca;Phaeoplaca thallosa	4.29362e-41	0.9685
18S_282909	GTTGTTTCCGATGATGGTGCAATACAGGTGATCGGACTGATGGATGTTTCATCCGTCTGGAAGTTCACCGATATTATTTCAATAGAGGAAGCAAAAGTCGTAACAAGGTAACT	1	0.375	0.0424	Euglenozoa;Kinetoplastida;Bodonidae;Neobodo;Neobodo curvifilus	1.9992e-39	1
18S_433320	GCACCTACCGATTGAATGGTTCGGTGAAAATTTCGGACTGTGACTGGAACGCCCCCGGGCGATCCTGTCGTGGGAAGTTATTTAAACCTCATCATTTAGAGGAAGGTGAAGTCGTAACAAGGTTTCC	1	0.375	0.049	Stramenopiles;Ochrophyta;Chrysophyceae;Hibberdiales;Hibberdiaceae;Hibberdia;Hibberdia magna	2.53948e-39	0.9449
Seq1151500	GCACCTACCGATTGAATGATTCGGTGAAAATTCTGGACCGTGGCTCGGACGCCTTCGGGCGACCTTGCTGTGGGAAGTCATTTAAACCTCATCATTTAGAGGAAGGTGAAGTCGTAACAAGGTTTCC	1	0.375	0.049	Stramenopiles;Ochrophyta;Synurophyceae;Synurales;Mallomonadaceae;Synura;Synura mammillosa	1.59595e-45	1
Seq1614787	GCACCTACCGATTGAATGGTCCGGTGAGGCCTCGGGATTGTGACCAGTTCACTTCATTGTGAGCTGGTTGTGAGAACTTGTCCAAACCTTATCATTTAGAGGAAGGTGAAGTCGTAACAAGGTTTCC	1	0.375	0.0475	Stramenopiles;Ochrophyta;Bacillariophyta;Bacillariophyceae;Bacillariophycidae;Naviculales;Naviculaceae;Navicula;Navicula cryptocephala	1.59595e-45	1
Seq62672	GCACCTACCGATTGAATGATTCGGTGAAACTTTCGGACTGTGGCTCGGACAACTCGTGTGGCCTTGCTGTAGGAAGTTATTTAAACCTCATCATTTAGAGGAAGGTGAAGTCGTAACAAGGTTTCC	1	0.375	0.0439	Stramenopiles;Ochrophyta;Synurophyceae;Synurales;Mallomonadaceae;Mallomonas;Mallomonas annulata	4.35333e-45	1
Seq808608	GTTGTTTCCGATGATGGTGCAATACAGGTGATCGGACAGACGGACCTCTGGTCTGTTTGAAAGTTCACCGATATTTCTTCAATAGAGGAAGTAAAAGTCGTAACAAGGTAGCT	1	0.375	0.047	Euglenozoa;Kinetoplastida;Bodonidae;Neobodo;Neobodo designis	1.18244e-37	0.9823
18S_24448	GCACCTACCGATTGAATGATTCGGTGAAAATCTCGGACTGTGGCTCGAACGCCTTCGGGCGGTCCTGCCGTAGAAAGTTATTTAAACCTCATCATTTAGAGGAAGGTGAAGTCGTAACAAGGTTTCC	0.8571	0.375	0.0444	Stramenopiles;Ochrophyta;Synurophyceae;Synurales;Mallomonadaceae;Mallomonas;Mallomonas striata	4.29362e-41	0.9606
leaves
ID	Rep. Seq	A	B	p.value	Taxonomy	blastn e-value	blastn id%
18S_1149688	GCTCCTACCGATTTCGAGTGGTCCGGTGAGCCTTTTGGACCAGGAAGCAATTTCTGTAAATCAAGCAAACCTTATCACTTAGAGGAAGGAGAAGTCGTAACAAGGTTTCC	1	0.375	0.0452	Alveolata;Ciliophora;Intramacronucleata;Spirotrichea;Hypotrichia;Euplotida;Aspidiscidae;Aspidisca;Aspidisca fusca	1.71119e-27	0.9027
18S_1633640	GCACCTACCGATTGAATGGTCCGGTGAAACTCTCGGATCGTGGTCGAATGCCTCTTCACGGGGGCGTCGACCGCGAGAAGTTATTTTAACCTTATCATTTAGAGGAAGGTGAAGTCGTAACAAGGTTTCC	1	0.375	0.0483	Stramenopiles;Bigyra;Opalozoa;Bicosoecida;Bicosoecidae;Bicosoeca;Bicosoeca petiolata;Bicosoeca petiolata strain ATCC 50639 18S ribosomal RNA gene, partial sequence	3.16304e-28	0.8462
Seq1104605	GCACCTACCGATTGAATGATTCGGTGAAGATTCGGGACCGTGCCAGCTCCCTTCACGGGGGGCTGGCGTGGGAACTTGTCTAAACCTCATCATTTAGAGGAAGGTGAAGTCGTAACAAGGTTTCC	1	0.375	0.0483	Stramenopiles;Ochrophyta;PX clade;Xanthophyceae;Tribonematales;Xanthonemataceae;Xanthonema;Xanthonema debile;Heterothrix debilis nuclear 18S ribosomal RNA gene	1.18714e-44	1
sediments
ID	Rep. Seq	A	B	p.value	Taxonomy	blastn e-value	blastn id%
18S_337392	GCTCCTACCGATTGAATGATCCGGTGAAATCTTGGGATTGGGAAGCATACTTGGGGCAACTCAAGCAACTTACTAAGAACTTGCTTAAACCTTATCATTTAGAGGAAGGAGAAGTCGTAACAAGGTTTCC	1	0.6667	0.0006	Amoebozoa;Evosea;Variosea;Ischnamoeba;Ischnamoeba montana	7.85107e-47	1
18S_589348	GCTCCTACCGATGGGACGAAGAGATGAACCTGGCGGACTGAGCCGCAAGGTAAAGGAAACCAGTTAAATCTCTTCGTCTGTAGGAAGGAAAAGTCGTAACAAGGTCTTC	1	0.6667	0.0005	Heterolobosea;Tetramitia;Eutetramitia;Vahlkampfiidae;Naegleria;Naegleria koreanum	1.0839e-37	1
18S_509550	GCATCAATCGATTGGATGATTCGGTGAATGATTCGGATTGATTTGTTGCTAGAAATAGCTTCAAATTGAGAAGTTTTGTAAACCCAATCCTCTGTAGTCTGATCAAGTCGTAACACGGTATCT	1	0.5	0.005	Alveolata;Apicomplexa;Conoidasida;Gregarinasina;Neogregarinorida;Syncystidae;Syncystis;Syncystis mirabilis	1.66617e-26	0.8443
Seq1995264	GCTCCTACCGATTGAATGATCCGGTGAACCCCTCGGATTGGTCAGACCAGTTGGCGGGGCAACTCGTCAACTTCTGGCCGAGAAGTTGGGTAAACCTTATCATTTAGAGGAAGGAGAAGTCGTAACAAGGTTTCC	1	0.5	0.005	Amoebozoa;Tubulinea;unclassified Tubulinea;unclassified Lobosea;Lobosea sp. Mb_5C	3.30824e-24	0.8309
18S_2784556	GCTTCTACCGATTGGTCGTCCCGGTGAACAATCGGGAGGGCGCGCACCAGGTCAGCAATGGCCGGCGCGCGTCCGAACTTTTGTAAATTTGGTCGACTAGAGGAAGAAGAAGTCGTAACAAGGTTTCC	1	0.3333	0.0329	Rhizaria;Endomyxa;Plasmodiophorida;Plasmodiophoridae;Polymyxa;Polymyxa graminis f. sp. tepida	5.84926e-46	1
Seq316582	GCTCCTACCGATTGAATGGTCCGGTGAAATGTTCGGATTCTGGGACATCAACCACGAAAGTGGCCGTTCCGGGAGAAGATCAGTAAACCTTATCATTTAGAGGAAGGAGAAGTCGTAACAAGGTTTCC	1	0.3333	0.0337	Amoebozoa;Evosea;Variosea;Flamellidae;Telaepolella;Telaepolella tubasferens	5.50488e-38	0.9365
water
ID	Rep. Seq	A	B	p.value	Taxonomy	blastn e-value	blastn id%
18S_2915004	GCTCCTACTGATTGAGTGATCCGGTGAATAATTCAGAGCGCACCAGTGTTCAGCTCCTGAATGCTGGAGCATAAAGTTTAGTGAACCTTATCATTTAGAGGAAGGAGAAGTCGTAACAAGGTTTCC	0.9852	1	0.0001	Alveolata;Dinophyceae;Peridiniales;Peridiniaceae;Peridinium;Peridinium gatunense;Peridinium gatunense strain PGDA 1 small subunit ribosomal RNA gene, partial sequence	2.5748e-43	0.9841
18S_2775505	GCTCCTACTGATTGAGTGATCCGGTGAATAATTCAGAGTGCAGCAACGCTCAGCTCCTGAGCGGTGCAGCATAAAGTTTAGTGAACCTTATCACTTAGAGGAAGGAGAAGTCGTAACAAGGTTTCT	1	0.75	0.0004	Alveolata;Dinophyceae;Peridiniales;Peridiniaceae;Peridinium;Peridinium willei;Peridinium willei strain NIES 304 small subunit ribosomal RNA gene, complete sequence	2.5748e-43	0.9841
18S_2465078	GCTCCTACCGATTGAATGATCCGGTGAAAATTTTAGATTGTTTAATTGCTAAAAAAATGTAAACCTTATCATTTAGAGGAAGGAGAAGTCGTAACAAGGTTTCT	1	0.625	0.001	Alveolata;Ciliophora;Intramacronucleata;Litostomatea;Haptoria;Haptorida;Dileptidae;Dileptus;Dileptus jonesi	8.25502e-18	0.8381
Seq1960506	GCTCCTACTGATTGAGTGTTCCGGTGAATAATTCAGAGTGCAGCAATGCCCAGCTCCTGAGCGCTGCAGCATAAAGTTTAGTGAACCTTATCACTTAGAGGAAGGAGAAGTCGTAACAAGGTTTCT	1	0.625	0.0032	Alveolata;Dinophyceae;Peridiniales;Peridiniaceae;Peridinium;Peridinium willei;Peridinium willei strain NIES 304 small subunit ribosomal RNA gene, complete sequence	1.52288e-41	0.9683
18S_1105860	GCTCCTACCGATTTAGAGTGTTGTGGTGAACATTCTGGACTGCGAGCAAGCTTGTCTTGTTTGCAGGAAGTTATGCAAACCTTAACACTTAGAGGAAGGAGAAGTCGTAACAAGGTTTCC	1	0.5	0.0077	Alveolata;Ciliophora;Intramacronucleata;Oligohymenophorea;Peniculida;Frontoniidae;Frontonia;Frontonia shii	1.78216e-42	1
clutches+leaves
ID	Rep. Seq	A	B	p.value	Taxonomy	blastn e-value	blastn id%
18S_447390	GCTCCTACCGATTGGGTGTGCTGGTGAAGCGTTCGGATTGAGAGCGGTCGGGAGTCTCTCCTGCCGCTCCCGAGAAGTTCGTTAAACCCTCCCACCTAGAGGAAGGAGAAGTCGTAACAAGGTTTCC	1	0.4375	0.0356	Viridiplantae;Chlorophyta;core chlorophytes;Chlorophyceae;OCC clade;Chaetophorales;Chaetophoraceae;Draparnaldia;Draparnaldia plumosa;Draparnaldia plumosa partial 18S rRNA gene, culture collection CCAP:418/1A	1.59595e-45	1
