# Supplementary material for: Diversity and substrate-specificity of green algae and other micro-eukaryotes colonizing amphibian clutches in Germany, revealed by DNA metabarcoding
Source: Naturwissenschaften. 2021 Jun 28;108(4):29. doi: 10.1007/s00114-021-01734-0 (PMC8238718; doi:10.1007/s00114-021-01734-0)
Supplement: Supplementary file 5 — Supplementary file5 (XLSX 692 KB) [file 114_2021_1734_MOESM5_ESM.xlsx]

## Sheet: Legend
Online Resource 5. Final, filtered OTUs tables used for the analyses of rbcL and 18S data. Metadata about the sample is at the bottom of the each OTU table.
Diversity and substrate-specificity of green algae and other micro-eukaryotes colonizing amphibian clutches in Germany, revealed by DNA metabarcoding
Sten Anslan#, Maria Sachs, Lois Rancilhac, Henner Brinkmann, Jörn Petersen, Sven Künzel, Anja Schwarz, Hartmut Arndt, Ryan Kerney, Miguel Vences
#Corresponding author: s.anslan@tu-braunschweig.de; Zoological Institute, Technische Universität Braunschweig, Braunschweig, Germany
Journal: The Science of Nature

## Sheet: all samples (rbcL)
Representative sequence	Domain	Phylum	Class	Order	Family	Genus	Species	Acc no.	e value	id percentage	reads in clutches	reads in leaves	reads in water	reads in sediments	OTU	OC3_1c	OC3_2c	OC3_1d	OC3_2d	OC3_1e	OC3_2e	OC3_1f	OC3_2f	OC1_1c	OC1_2c	OC1_1d	OC1_2d	OC1_1e	OC1_2e	OC1_1f	OC1_2f	OC1_1g	OC1_2g	OC2_1c	OC2_2c	OC2_1d	OC2_2d	OC2_1e	OC2_2e	OC2_1f	OC2_2f	OC2_1g	OC2_2g	OB3a	OB3b	OB3c	OB3d	OB3e	OB3f
TTATTCGTAGCTGAAGCAATCTACAAGTCACAAGCTGAAACTGGTGAGATTAAAGGTCACTACTTAAACGTTACATCAGGAACGTCTGAAGAAATGATCAAACGTGCAGACTGTGCTCGTGACTTAGGTGTACCGATTGTTATGCATGACTACTTAACAGGTGGTTTTACTTCAAACACATCATTATCAAACTACTGTCGTGATAACGGTCTTTTACTACACATTCACCGTGCTATGCACGCGGTTATTGACCGTCAACGTAACCACGGTATTCACTTCCGTGTTTTAGCAAAAGCTCTTCGTATGTCAGGTGGTGACCACCTTCACTCAGGTACT	Viridiplantae	Chlorophyta	Trebouxiophyceae	Trebouxiophyceae_incertae_sedis	Coccomyxaceae	Choricystis	Choricystis_sp.	AY543056	3.34103e-160	0.9732	6483	3642	8140	5043	rbcL_2235114	0	0	0	0	0	0	0	0	0	0	300	0	465	0	0	0	135	0	196	241	760	170	1464	1046	194	305	921	286	0	0	0	0	0	0
CTTTTCTGTGCTGAAGCTATTTATAAAGCTCAAGCTGAAACTGGTGAAGTTAAAGGACATTACTTAAACGCTACTGCTGGTACATCTGAAGAAATGATCAAACGTGCTGTTTGTGCTAAAGAATTCGGGGTTCCAATTATTATGCATGACTATATTACTGGTGGTTTCACTGCTAACACTTCATTATCTAATTACTGTCGTGATCATGGTTTATTATTACATATTCACCGTGCAATGCATGCTGTTATTGACCGTCAAAGAAATCACGGTATTCACTTCCGTGTTTTAGCTAAAGCTCTTCGTTTATCTGGTGGTGACCACTTACACTCTGGTACT	Viridiplantae	Chlorophyta	Chlorophyceae	Chlamydomonadales	Chlorococcaceae	Oophila	Oophila_sp.	KJ635651	1.52179e-173	0.997	5474	0	0	0	rbcL_2235195	431	962	0	0	0	63	94	305	0	0	441	435	132	200	163	378	85	996	0	109	0	0	0	0	82	102	223	273	0	0	0	0	0	0
TTATTCGTAGCTGAAGCTATTTACAAAGCTCAATCTGAAACTGGTGAAGTTAAAGGTCACTACTTAAACGCTACTGCTGGTACTGCAGAAGAAATGATCAAACGTGCAATTTGTGCTAAAGAATTCGGTGTACCTATTATTATGCATGACTACTTAACAGGTGGTTTCACTGCTAACACTTCATTATCTAACTTCTGTCGTGATAATGGTCTTCTTCTTCACATCCACCGTGCTATGCACGCTGTAATTGACCGTCAACGTAACCACGGTATCCACTTCCGCGTACTTGCTAAAGCATTACGTATGTCTGGTGGTGACCACTTACACTCTGGTACA	Viridiplantae	Chlorophyta	Chlorophyceae	Chlamydomonadales	Chlamydomonas	Chlamydomonas	Chlamydomonas_globosa	AB511848	1.25375e-129	0.9217	5410	0	0	139	rbcL_2225403	0	0	0	0	0	0	0	0	101	0	158	356	43	365	192	336	106	945	51	240	307	314	35	218	177	495	388	583	0	0	0	0	0	0
TTATTCGTAGCTGAAGCTATTTACAAATCACAAGCTGAAACTGGTGAAGTTAAAGGTCACTACTTAAACGCTACTGCAGGTACGTGCGAAGAAATGTTAAAACGTGCTGCTTGTGCTAAAGATTTAGGTATGCCTATTATTATGCACGATTACCTTACTGGTGGTTTCACTGCTAACACTTCATTAGCTCACTACTGTCGTGACAATGGTTTATTATTACACATTCACCGTGCTATGCACGCTGTAATTGACCGTCAACGTAACCACGGTATTCACTTCCGCGTATTAGCTAAAACTTTACGTATGTCAGGTGGCGACCATTTACACTCTGGTACA	Viridiplantae	Chlorophyta	Chlorophyceae	Chlamydomonadales	Chlamydomonas	Chlamydomonas	Chlamydomonas_sp.	KM052783	3.34103e-160	0.9732	2482	0	0	0	rbcL_222895	0	0	0	0	0	0	0	0	106	0	280	339	47	249	292	55	114	248	0	33	0	0	0	27	549	0	41	102	0	0	0	0	0	0
TTATTCGTTGCTGAAGCTATTTACAAATCACAAGCTGAAACTGGTGAAGTAAAAGGTCACTATTTAAACGCTACAGCTGGTACAGCTGAAGAAATGTTAAAACGTGCAGTATGTGCTAAAGAGTTAGGGGTACCAATTATTATGCATGACTACCTAACAGGTGGTTTCACTGCTAACACTTCATTAGCTATCTACTGTCGTGATCATGGTTTATTATTACACATTCACCGTGCTATGCACGCTGTTATTGACCGTCAACGTAACCACGGTATTCACTTCCGTGTTTTAGCTAAAGCTTTACGTATGTCTGGTGGTGACCATTTACACTCAGGTACT	Viridiplantae	Chlorophyta	Chlorophyceae	Chlamydomonadales	Chlamydomonas	Chlamydomonas	Chlamydomonas_gloeophila	KJ635656	7.08019e-172	0.994	1842	0	0	10	rbcL_2234996	0	0	0	0	20	0	0	0	22	0	106	521	52	18	55	130	76	118	15	30	12	11	0	63	32	52	47	462	0	0	0	0	0	0
TTATTCTGTGCTGAAGCAATTTATAAAGCTCAATCAGAAACTGGTGAAGTTAAAGGACATTACTTAAACTGTACAGCAGGAACTTGTGAAGCAATGATGTTTAGAGCTGAATTTGCTAAAGATCTTGGAGTACCTATTGTTATGCATGATTATCTAACAGGTGGTTTAACTGCTAACACATCATTATCAAATTACTGTCGTGATTATGGTCTTTTATTACACATTCACCGTGCGATGCACGCCGTAATTGATCGTCAACGTAACCACGGTATTCACTTCCGTGTTTTAGCTAAAGCGCTACGTCTATCAGGTGGAGATCACTTACACTCTGGTACA	Viridiplantae	Chlorophyta	Ulvophyceae	Ulotrichales	Ulotrichaceae	Gloeotilopsis	Gloeotilopsis_planctonica	AF499681	2.83158e-96	0.8601	1165	909	150	282	rbcL_2231886	789	110	15	0	0	0	0	115	24	0	36	0	0	23	0	0	0	0	0	0	0	17	0	0	0	20	16	0	0	29	47	199	46	26
CTATTCGTTGCTGAAGCTCTTTACAAAGCTCAATCAGAAACTGGTGAAGTTAAAGGTCACTACTTAAACGCTACTGCTGGTACTTCTGAAGAAATGATTAAACGTGCTGTTTGTGCTAAAGAATTAGGTGTACCTATTATTATGCATGACTACTTAACAGGTGGTTTCACTTCTAACACTTCATTAGCTAACTACTGTCGTGACAACGGTCTATTATTACACATTCACCGTGCTATGCACGCTGTAATTGACCGTCAACGTAACCACGGTATCCACTTCCGTGTTCTTGCTAAAGCTCTTCGTTTATCTGGTGGTGACCACCTTCACTCTGGTACT	Viridiplantae	Chlorophyta	unclassified_Chlorophyta	unclassified_Chlorophyta	unclassified_Chlorophyta	unclassified_Chlorophyta	unclassified_Chlorophyta	MF278343	7.18108e-162	0.9762	1005	186	17	29	rbcL_2191653	26	0	13	0	10	0	0	0	165	0	72	221	67	42	8	19	0	0	0	9	73	12	0	170	20	67	11	0	0	0	13	18	0	0
TTAAACTGTATGGAAGGTATTAACCGTGCTTCAGCTGCAACAGGTGAAGTTAAAGGTTCTTACTTAAACGTTACAGGTGCTACAATGGAAGACGTTTACGAACGTTCTGAGTACGCTAAAGAAGTTGGTTCTGTAATTATCATGATCGATTTAGTAATGGGTTACACAGCAATTCAAAGTATTGCTTTATGGGCTCGTAAAAACGATATGATTTTACATTTACACCGTGCGGGTAACTCAACTTACGCTCGTCAAAAAAACCATGGTATTAACTTCCGTGTAATCTGTAAATGGATGCGTATGTCTGGTGTAGATCATATCCACGCTGGTACA	Stramenopiles	Diatoms	Diatoms	Diatoms	Nitzschia_palea	Nitzschia	Nitzschia_palea	KJ542490	1.50682e-173	1	925	19	10	0	Seq948147	12	0	18	0	12	8	33	6	46	0	11	0	61	64	33	45	36	19	0	0	0	0	0	14	310	105	30	62	10	0	0	9	0	0
TTATTCGTTGCTGAAGCTAGTTACAAAGCGCAAGCTGAAACTGGTGAAATCAAAGGTCACTATTTAAACGCAACTGCAGCTACATCTGAAGAGATGATCAAACGTGCTGCTTGTGCTCGTGATCTTGGTGTACCTATTGTTATGCACGATTACATCACTGGTGGTTTTACTGCAAATACAAGTTTAGCTCATTTCTGTCGTGATAACGGTCTTTTATTACACATTCACCGTGCAATGCACGCTGTTATTGACCGTCAAAAAAACCACGGTATGCACTTCCGTGTTTTAGCAAAAGCTCTTCGTTTATCAGGTGGTGATCACTTACACTCTGGTACT	Viridiplantae	Chlorophyta	Trebouxiophyceae	Chlorellales	Chlorellaceae	Nannochloris	Nannochloris_sp.	MK257138	5.91627e-118	0.8985	839	465	202	110	rbcL_2227872	0	0	0	0	0	0	0	0	11	0	41	17	61	0	0	0	0	0	23	21	87	22	315	154	14	12	35	26	0	0	0	0	0	0
TTATTCGTAGCTGAAGCTATTTACAAATCTCAAGCTGAAACTGGTGAAATCAAAGGTCACTATTTAAACGCTACAGCTGCTACAGCTGAAGAGATGATTAAACGTGCAGTTTGTGCTAAAGAACTAGGTGTACCTATTATCATGCACGATTACTTAACTGGTGGTTTCACAGCAAACACTAGTTTATCTCATTACTGTCGTGATAATGGTCTTTTACTTCACATCCACCGTGCGATGCACGCTGTAATTGACCGTCAACGTAACCACGGTATTCACTTCCGTGTTTTAGCTAAAGCTCTTCGTTTATCAGGTGGTGATCACTTACACTCTGGTACA	Viridiplantae	Chlorophyta	Trebouxiophyceae	Chlorellales	Chlorellaceae	Nannochloris	Nannochloris_bacillaris	AB383150	1.53259e-168	0.9881	759	60	35	72	rbcL_2249357	0	0	0	0	0	0	0	0	0	0	7	0	0	0	0	0	0	0	16	11	36	8	351	214	11	6	70	29	0	0	0	0	0	0
ATTTTCGTAGCTGAAGCTATTTACAAATCTCAAGCAGAAACAGGTGAAGTTAAAGGGCACTATTTAAACGTTACTGCAGGAACATCTGAAGAAATGTTAAAACGTGCTGAAGTAGCTAAAGATTTAGGTGTACCTATCATTATGCATGACTACTTAACAGGTGGGTTAACAGCTAATACTTCATTAGCTCACTACTGTCGTGACAATGGTTTACTTTTACACATTCACAGAGCTATGCACGCGGTAATTGACCGTCAAAGAAACCACGGTATTCACTTCCGTGTTTTAGCTAAAGCTCTTCGTATGTCTGGTGGTGACCATCTTCACTCTGGTACT	Viridiplantae	Chlorophyta	Chlorophyceae	Chlamydomonadales	Chlamydomonadaceae	Chloromonas	Chloromonas_pseudoplatyrhyncha	LC012752	1.54347e-163	0.9792	577	67	38	0	rbcL_2226480	343	0	168	0	30	0	33	3	0	0	0	0	0	0	0	0	0	0	0	0	0	0	0	0	0	0	0	0	31	0	4	11	5	0
TTAAACTGTATGGAAGGTATTAACCGTGCTTCAGCTGCTACAGGTGAAGTTAAAGGTTCTTACTTAAACATTACAGGTGCTACAATGGAAGACGTTTACGAACGTGCTGAGTACGCTAAAGAAGTAGGTTCTGTAATTGTTATGATCGATTTAGTAATGGGTTATACAGCAATTCAAAGTATTGCTTTATGGGCTCGTAAAAATGATATGCTTTTACATTTACACCGTGCTGGTAACTCAACTTACGCTCGTCAAAAAAACCACGGTATTAACTTCCGTGTAATCTGTAAATGGATGCGTATGTCTGGTGTAGATCATATCCACGCAGGTACA	Stramenopiles	Diatoms	Diatoms	Diatoms	Nitzschia	Nitzschia	Nitzschia_paleacea	KX889092	7.06032e-167	0.988	559	99	12	0	rbcL_29399	108	0	71	0	98	32	205	45	0	0	0	0	0	0	0	0	0	0	0	0	0	0	0	0	0	0	0	0	16	13	0	26	4	0
CTTTTCTGTGCTGAAGCTATTTACAAAGCTCAAGCAGAAACTGGTGAAGTTAAAGGTCACTACTTAAACGCAACAGCTGGTACTTCTGAAGAAGTTATCAAACGTGCTGCTTGTGCTAAAGATTTCGGTGTACCAATCATCATGCATGACTACCTAACAGGTGGTTTTACTACTAACACTTCATTAGCTAACTACTGTCGTGATAATGGTCTATTATTACACATTCACCGTGCTATGCACGCTGTAATTGACCGTCAAAGAAACCACGGTATTCACTTCCGTGTTTTAGCTAAAGCTCTTCGTTTATCTGGTGGTGACCACCTTCACTCTGGTACT	Viridiplantae	Chlorophyta	Chlorophyceae	Chlamydomonadales	Chlamydomonas	Chlamydomonas	Chlamydomonas_sp.	MH590838	6e-130	0.9137	530	17	47	36	rbcL_2225923	152	31	24	0	29	0	0	0	15	0	105	76	70	0	0	0	0	0	0	0	0	0	0	28	0	0	0	0	0	0	0	0	0	0
CTTTTCTGTGCTGAAGCTATTTATAAAGCTCAAGCTGAAACAGGTGAAGTAAAAGGACATTACTTAAATGCGACAGCTGCGACTTCAGAAGAAATGATTAAACGTGCTGTTTGTGCTAAAGAATTCGGTGTACCGATTGTTATGCATGACTACTTAACTGGTGGATTCACAGCTAACACTTCATTATCTAACTACTGTCGTGATCATGGTTTATTATTACACGTTCACCGTGCAATGCATGCTGTTATTGATCGTCAAAGAAACCACGGGATTCACTTCCGTGTTTTAGCTAAAGCTCTTCGTTTATCTGGTGGTGACCACCTTCACTCTGGTACT	Viridiplantae	Chlorophyta	Chlorophyceae	Chlamydomonadales	Tetracystaceae	Tetracystis	Tetracystis_aeria	EF113476	7.49246e-132	0.9226	471	91	47	49	rbcL_2227807	6	0	0	0	0	0	0	0	218	0	95	14	10	115	5	0	0	0	0	0	0	0	0	8	0	0	0	0	0	0	7	9	0	0
TTATTCGTTGCTGAAGCTACTTACAAAGCACAAGCGGAAACTGGTGAAGTTAAAGGTCACTACTTAAACACAACTGCTGGTACTGCAGAAGAAATGATCAAACGTGCAGTTTGTGCTAAAGAATTAGGTGTACCTATTGTTATGCATGACTATTTAACAGGTGGTTTTACAGCTAACACTTCATTAGCTTTATACTGTCGTGATCATGGTTTATTATTACACATTCACCGTGCTATGCACGCTGTTATTGACCGTCAAAGAAACCACGGTATTCACTTCCGTGTTTTAGCTAAAGCATTACGTATGAGTGGTGGTGACCACCTTCACTCTGGTACT	Viridiplantae	Chlorophyta	Chlorophyceae	Chlamydomonadales	Pleurastraceae	Pleurastrum	Pleurastrum_sp.	LT594544	5.71065e-143	0.9433	411	51	3	11	rbcL_2233215	14	0	12	0	0	0	4	3	143	0	28	89	21	10	0	5	3	5	0	3	24	11	0	27	5	4	0	0	0	3	0	7	0	0
CTTTACTGTATGGAAGGTATTAACCGTGCTGCTGCTGCAACAGGTGAAGTTAAAGGTTCTTACTTAAACGTTACAGCTGGTAACATGGAAGACATGTACGAACGTGCTGAATACGCTAAAACAATTGGTACAATCATTGTTATGATCGACCTTGTAATTGGTTACACAGCGATCCAATCAATGGGTATTTGGGCTCGTAAAAATGACATGATTCTTCACTTACACCGTGCTGGTAACTCAACTTACGCACGTCAAAAAAACCACGGTATTAACTTCCGTGTAATTTGTAAGTGGATGCGTATGGCTGGTGTTGACCACATTCACGCAGGTACT	Stramenopiles	Ochrophyta	Xanthophyceae	Tribonematales	Xanthonemataceae	Xanthonema	Xanthonema_debile	EF455975	7.01055e-172	0.997	376	394	144	131	rbcL_1039128	35	0	0	0	0	0	0	0	30	6	15	0	169	82	14	0	6	0	0	0	0	0	19	0	0	0	0	0	20	6	15	31	7	0
TTATTCGTAGCTGAAGCTATTTATAAAGCTCAAGCTGAAACAGGCGAAATTAAAGGTCACTATTTAAACGCTACTGCAGCAACTGCTGAAGAAATGCTTAAACGTGCTGAGTGTGCAAAAGACTTAGGTATGCCTATTATTATGCACGATTACTTAACTGGTGGTTTCACAGCAAACACTAGTTTAGCTCATTACTGTCGTGATAATGGTCTTCTTTTACACATTCACCGTGCAATGCACGCTGTAATTGACCGTCAAAGAAATCATGGTATTCACTTCCGTGTTTTAGCTAAAGCTCTTCGTTTATCTGGTGGTGATCACTTACATTCTGGTACT	Viridiplantae	Chlorophyta	Trebouxiophyceae	Chlorellales	Chlorellaceae	Micractinium	Micractinium_pusillum	MK842151	7.33512e-147	0.9494	376	5	7	0	rbcL_2234277	0	0	0	0	0	0	0	0	0	0	3	0	0	0	0	0	0	0	0	0	361	0	0	3	0	0	9	0	0	0	0	0	0	0
CTTTTCGTAGCTGAAGCGATTTTCAAATCACAAGCAGAAACTGGGGAAATTAAAGGGCACTACCTAAACGTAACTGCTGGTACTTCTGAAGAAATGATGCGCCGTGCTGAATTCGCTAAAGACCTAGGTGTACCTATTGTTATGCATGACTACCTAACTGGTGGTTTCACATCAAATACTAGCTTAGCTATCTACTGTCGTAACAACGGTCTTCTTCTTCACATTCACCGTGCTATGCACGCTGTAATTGACCGTCAACGTAACCACGGTATTCACTTCCGTGTATTAACAAAAGCACTTCGTATGTCTGGTGGTGACCACCTTCACTCAGGTACT	Viridiplantae	Chlorophyta	Chlorophyceae	Chlamydomonadales	Chlamydomonas	Chlamydomonas	Chlamydomonas_reinhardtii	MK482402	7.81734e-102	0.869	342	247	613	479	rbcL_2227863	0	0	0	0	0	0	0	0	77	0	46	0	97	29	9	0	10	0	0	31	12	0	31	0	0	0	0	0	0	0	0	0	0	0
CTTTTCTGTTCTGAAGCTATCTACAAATCTCAAGCAGAGACTGGTGAAGTTAAAGGCCACTACCTAAACTGTACAGCTGGTACTTCTGAAGAAGTTTTAAAACGTGCAGCTGCTGCTAAAGATTTCGGTGTTCCAATTGTAATGCATGACTACTTAACTGGTGGTTTCACAACTAACACTTCATTAGCTAACTACTGTCGTGATAACGGTCTATTATTACACATTCACCGTGCTATGCACGCTGTAATTGACCGTCAACGTAACCACGGTATTCACTTCCGTGTTTTAGCTAAAGCTCTACGTATGTCTGGTGGTGACCACTTACACTCTGGTACT	Viridiplantae	Chlorophyta	Chlorophyceae	Chlamydomonadales	Chlamydomonas	Chlamydomonas	Chlamydomonas_sp.	KF975597	1.27162e-119	0.9083	324	4	0	0	rbcL_2231409	0	0	0	0	0	0	0	0	4	0	0	3	0	0	0	0	0	0	3	4	63	4	0	222	3	11	7	0	0	0	0	0	0	0
TTATTCGTAGCAGAAGCATGTTACAAAGCTCAAGCGGAAACTGGTGAGGTTAAAGGCCACTACTTAAACGCTACTGCTGGTACAGCTGAAGAAATGTTAAAAAGAGCTCAGTGTGCTAAAGAGTTAGGTGTACCTATCATTATGCATGACTATCTAACTGGTGGTTTTACTGCTAACACTTCATTAGCTTTATACTGTCGTGACCATGGTTTATTATTACACATTCACCGTGCTATGCACGCTGTTATTGACCGTCAAAGAAACCACGGTATTCACTTCCGTGTTTTAGCTAAAGCATTACGTATGTCTGGTGGTGACCACCTTCACTCTGGTACT	Viridiplantae	Chlorophyta	Chlorophyceae	Chlamydomonadales	Chlorococcaceae	Chlorococcum	Chlorococcum_oleofaciens	MG460306	7.28341e-152	0.9583	323	52	34	26	rbcL_2236329	0	0	0	0	0	0	0	0	157	0	34	66	11	44	0	0	0	0	0	11	0	0	0	0	0	0	0	0	0	0	0	0	0	0
CTTTTCTGTGCTGAAGCGATTTACAAAGCTCAAGCAGAAACAGGTGAAGTTAAAGGGCATTACTTAAACGCAACTGCAGCAACATCTGAAGAGATGATCAAACGTGCGGCTTGTGCTAAAGATTTCGGTGTACCGATCGTTATGCATGACTACTTAACAGGTGGTTTCACAGCTAACACTTCATTAGCTAACTACTGTCGTGACCAAGGTTTATTATTACACATTCACCGTGCTATGCACGCTGTAATTGACCGTCAAAGAAACCATGGTATCCACTTCCGTGTTTTAGCTAAAGCGCTTCGTATGTCAGGTGGTGACCACCTTCACTCGGGTACT	Viridiplantae	Chlorophyta	Chlorophyceae	Chlamydomonadales	Chlamydomonas	Chlamydomonas	Chlamydomonas_sp.	KP981642	4.5093e-129	0.9238	319	33	0	3	rbcL_2212957	21	0	21	0	5	0	0	0	37	0	75	106	7	29	0	0	0	0	0	0	5	6	4	0	3	0	0	0	0	3	0	4	0	0
TTATTCGTTGCAGAAGCTATCTATAAATCACAAGCTGAAACAGGCGAAATCAAAGGTCACTATTTAAACGCAACAGCTGCGACATCTGAAGAGATGCTTAAACGTGCTGCTTGTGCTAAAGATCTTGGTATGCCTATTATCATGCACGATTTCTTAACAGGTGGTTTTACTTCAAACACAAGTTTAGCTCATTACTGTCGTGATAATGGTCTTTTACTACACATTCACCGTGCAATGCACGCTGTAATTGACCGTCAAAGAAACCATGGTATTCACTTCCGTGTTTTAGCAAAAACTCTTCGTTTATCAGGTGGTGATCATTTACACTCTGGTACA	Viridiplantae	Chlorophyta	Trebouxiophyceae	Chlorellales	Chlorellaceae	Dictyosphaerium	Dictyosphaerium_ehrenbergianum	KM514898	5.87456e-123	0.9075	311	183	19	184	rbcL_2225772	0	0	0	0	0	0	0	0	8	0	24	4	8	0	0	4	0	0	13	10	19	0	150	39	6	0	20	6	0	0	0	0	0	0
CTATTCGTTGCTGAAGCTACTTACAAAGCTCAATCTGAAACTGGTGAAGTAAAAGGTCACTACCTTAATGCTACTGCAGGTACTTCAGAAGAAATGTTAAAACGTGCACAATGTGCTAAAGAATTAGGTGTACCTATTATTATGCATGACTACCTAACAGGTGGTTTTACTGCTAATACTTCTTTAGCTTTATACTGTCGTGATCACGGTTTATTATTACACATTCACCGTGCTATGCACGCTGTAATTGACCGTCAAAGAAACCACGGTATCCACTTCCGCGTATTAGCTAAAGCTTTACGTTTATCAGGTGGTGACCATTTACACTCTGGTACT	Viridiplantae	Chlorophyta	Chlorophyceae	Chlamydomonadales	Chlamydomonas	Chlamydomonas	Chlamydomonas_sp.	EU421062	7.43964e-137	0.9341	268	98	51	174	rbcL_2251027	3	0	9	0	0	0	0	0	38	7	108	12	0	11	4	0	0	0	0	7	6	4	0	53	6	0	0	0	0	5	3	14	3	7
CTTTTTTGTGCTGAAGCTATTTATAAAGCTCAATCTGAAACAGGTGAAGTTAAAGGGCATTATTTAAATGTAACAGCCGGAACATGTGAAGAAATGTATAAACGTGCAAATTATGCAGCTCAGATAGGTGTTCCTATTATCATGCACGATTATATAACTGGTGGTTTCACTGCAAATACTTCGTTAGCGATGTACTGCCGTGATAATGGTTTATTATTACATATTCACCGTGCTATGCATGCTGTTATTGATCGTCAAAGAAATCATGGTATTCACTTCCGTGTTCTTGCTAAAACTCTTCGTATGTCTGGGGGTGATCATTTACATTCAGGAACT	Viridiplantae	Chlorophyta	Chlorophyceae	Chlamydomonadales	Phacotaceae	Dysmorphococcus	Dysmorphococcus_globosus	AJ001885	2.85168e-91	0.858	219	110	0	7	rbcL_2246851	123	6	57	0	9	0	12	0	4	0	0	0	0	0	0	0	0	0	0	0	0	0	0	0	0	0	0	8	3	6	9	10	0	4
TTATTCTGTGCTGAAGCAATATACAAAGCTCAATCAGAAACTGGTGAAGTTAAAGGACATTATTTAAACTGTACAGCAGGAACTTGTGAAGCAATGATGTTTAGAGCAGAATTTGCTAAAGATCTTGGAGTACCTATTGTTATGCATGATTATCTAACAGGTGGTTTAACTGCTAACACATCATTATCAAATTACTGTCGTGATTATGGTCTTTTATTACACATTCACCGTGCTATGCACGCCGTAATTGACCGCCAACGTAACCACACTTCCGTGTTTTAGCTAAAGCGCTACGTTTATCAGGTGGAGATCATTTACACTCTGATACA	Viridiplantae	Chlorophyta	Ulvophyceae	Ulvales	Monostromataceae	Monostroma	Monostroma_nitidum	AF387110	1.00922e-85	0.848	201	183	48	18	Seq1876113	110	7	7	3	5	4	5	31	6	0	4	6	0	3	3	0	0	0	3	4	0	0	0	0	0	0	0	0	0	3	30	10	3	25
TTAAACTGTATGGAAGGTATTAACCGTGCATCAGCAGCTACAGGTGAAGTTAAAGGTTCATACTTAAACATCACTGCTGCTACTATGGAAGAAGTGTACAAACGTGCTGAATACGCTAAAACGATTGGTTCTGTAATCGTTATGATCGATTTAGTAATGGGTTATACAGCAATTCAAAGTATTGCTCTTTGGTCTCGTGAAAACGACATGATTTTACACTTACACCGTGCTGGTAACTCTACTTACGCTCGTCAAAAGAATCATGGTATTAACTTCCGTGTTATCTGTAAATGGATGCGTATGTCAGGTGTAGATCATATCCACGCTGGTACA	Stramenopiles	Diatoms	Diatoms	Diatoms	Diatoms	Navicula	Navicula_cryptocephala	KM084944	1.50682e-173	1	200	25	0	0	Seq18561	5	0	4	0	4	0	9	0	0	0	0	0	3	0	0	0	0	0	0	0	13	0	0	122	31	6	3	0	3	0	0	0	0	0
TTATTCTGTGCTGAAGCTATCTACAAATCTCAAGCAGAAACTGGTGAAGTTAAAGGTCACTACTTAAACTGTACTGCTGGTACTTCTGAAGAAATGATCAAACGTGCTGTTTGTGCTAAAGAATTCGGTGTACCGATCGTTATGCATGACTACTTAACTGGTGGTTTCACATCTAACACTTCATTAGCGTTATACTGTCGTGACAACGGTTTATTATTACACATCCACCGTGCTATGCACGCTGTTATTGACCGTCAACGTAACCACGGTATCCACTTCCGTGTTTTAGCTAAAGCTTTACGTATGTCTGGTGGTGACCACTTACACTCTGGTACT	Viridiplantae	Chlorophyta	Chlorophyceae	Chlamydomonadales	Tetracystaceae	Tetracystis	Tetracystis_vinatzeri	MK257149	3.4127e-145	0.9464	145	9	0	6	rbcL_2209694	0	0	0	0	0	0	0	0	31	0	22	85	3	4	0	0	0	0	0	0	0	0	0	0	0	0	0	0	0	0	0	0	0	0
CTATTCGTTGCTGAAGCGACTTACAAAGCTCAATCTGAAACTGGTGAAGTTAAAGGTCACTATTTAAACTGTACTGCAGCTACTTCTGAAGAAGTACTAAAACGTGCACAATGTGCTAAAGATTTCGGTGTACCTATCGTTATGCATGACTACTTAACAGGTGGTTTCACTGCTAACACTTCATTAGCTAACTACTGTCGTGATAACGGTTTATTATTACACATTCACCGTGCTATGCACGCTGTAATTGACCGTCAAAGAAACCACGGTATTCACTTCCGTGTTTTAGCTAAAGCTCTTCGTCTATCTGGTGGTGACCACCTTCACTCTGGTACT	Viridiplantae	Chlorophyta	Chlorophyceae	Chlamydomonadales	Chlamydomonas	Chlamydomonas	Chlamydomonas_bilatus	AF517082	1.59905e-138	0.9371	131	58	34	43	rbcL_2206988	0	0	0	0	0	0	0	0	9	9	23	70	10	7	0	0	3	0	0	0	0	0	0	0	0	0	0	0	12	8	0	5	0	10
CTTTTCTGTGCTGAAGCTATTTACAAATCTCAAGCAGAAACAGGTGAAGTAAAAGGACACTACCTTAACGCTACAGCTGGTACTTCTGAAGAAGTTATCAAACGTGCACAATGTGCTAAAGATTTCGGAGTTCCAATTGTGATGCATGACTACTTAACTGGTGGGTTCACTACTAACACTTCATTAGCTAACTTCTGTCGTGACCAAGGTTTATTATTACACATTCACCGTGCGATGCATGCTGTAATTGACCGTCAAAGAAACCACGGTATCCACTTCCGTGTTTTAGCTAAAGCTCTACGTTTATCTGGAGGTGACCACCTTCACTCTGGTACT	Viridiplantae	Chlorophyta	Chlorophyceae	Sphaeropleales	Sphaeropleaceae	Ankyra	Ankyra_judayi	EF113407	7.65318e-117	0.8964	131	16	0	0	rbcL_2317142	0	0	3	0	0	0	0	0	16	6	21	73	0	12	0	0	0	0	0	0	0	0	0	0	0	0	0	0	0	0	0	0	0	0
TTAAACTGTATGGAAGGTATTAACCGTGCTTCTGCAGCTACAGGTGAAGTTAAAGGTTCATACTTAAACATCACTGCTGGTACTATGGAAGAAGTGTACAAACGTGCTCAATACGCTAAATCAGTAGGTTCTGTAATTGTAATGATCGATTTAGTAATGGGTTATACAGCAATTCAAAGTTCTGCTATCTGGGCTCGTGAAAATGATATGCTTTTACATTTACACCGTGCAGGTAACTCTACATACGCTCGTCAAAAAAATCATGGTATTAACTTCCGTGTTATTTGTAAATGGATGCGTATGTCTGGTGTAGATCATATCCACGCTGGTACA	Stramenopiles	Diatoms	Diatoms	Diatoms	Diatoms	Stauroneis	Stauroneis_cf._gracilis	KM999087	1.50682e-173	1	130	18	17	0	rbcL_2343314	0	0	0	0	0	0	0	0	57	0	5	0	47	3	0	0	0	0	0	0	0	0	0	0	15	0	0	3	0	0	0	0	7	0
CTTTACTGTGTTGAAGGTATTAACCGTTCAGCTGCATCTACAGGTGAAGTTAAAGGTTCTTACTTAAACGTTACAGCTGGTACAATGGAAGAAATGTATGAACGTGCTGAATACGCAAAAAACTTAGGTTCAATCATTGTTATGATCGACCTTGTAATTGGTTACACTGCTATCCAATCAATGGGTATTTGGAGTCGTAAAAATGACATGATTCTTCACTTACACCGTGCTGGTAACTCAACTTATGCCCGTCAAAAAAATCACGGTATTAACTTCCGTGTAATTTGTAAGTGGATGCGTATGGCTGGTGTGGACCACATTCACGCAGGTACT	Stramenopiles	Ochrophyta	Xanthophyceae	Tribonematales	Tribonemataceae	Tribonema	Tribonema_utriculosum	AY682438	1.51752e-168	0.991	128	210	114	46	rbcL_1632990	14	0	6	0	0	0	3	0	17	0	9	0	45	24	10	0	0	0	0	0	0	0	0	0	0	0	0	0	7	4	36	75	4	5
CTTTTCTGTGCTGAAGCTATCTACAAAGCTCAAGCAGAAACTGGTGAAGTTAAAGGTCACTACCTAAACTGTACTGCTGGTACTTCAGAAGAAGTAATCAAACGTGCAGCAGCTGCTAAAGATTTCGCAGTACCTATCGTTATGCATGACTACTTAACAGGTGGTTTCACAACTAACACTTCATTAGCTAACTACTGTCGTGACAACGGTCTATTATTACACATTCACCGTGCAATGCACGCTGTAATTGACCGTCAACGTAACCACGGTATCCACTTCCGTGTTTTAGCTAAAGCTCTTCGTATGTCTGGTGGTGACCACCTTCACTCTGGTACT	Viridiplantae	Chlorophyta	Chlorophyceae	Chlamydomonadales	Chlamydomonas	Chlamydomonas	Chlamydomonas_sp.	KP981642	9.76092e-126	0.9177	128	11	0	16	rbcL_2224636	0	0	3	0	0	0	0	0	14	0	26	65	6	0	0	0	0	0	3	6	0	0	0	5	0	0	0	0	0	0	0	0	0	0
TTATACTGTATGGAAGGTATTAACCGTGCAGCTGCTGCTACAGGTGAAGTTAAAGGTTCATACTTAAACATCACTGCTGGTACAATGGAAGAAGTATACAAACGTGCTGAGTACGCTAAAGCAGTTGGTTCTATCGTTGTAATGATCGATTTAGTTATGGGTTACACAGCAATTCAAAGTTGTGCTCTATGGGCTCGTGATAACGATATGCTTTTACACTTACACCGTGCAGGTAACTCAACTTACGCTCGTCAAAAAAACCATGGTATTAACTTCCGTGTTATTTGTAAATGGATGCGTATGTCTGGTGTAGATCATATCCACGCTGGTACA	Stramenopiles	Diatoms	Diatoms	Diatoms	Diatoms	Gomphonema	Gomphonema_augur	LR742537	7.16093e-157	0.97	126	195	24	28	Seq1235090	10	0	0	0	0	0	0	0	22	0	12	0	48	28	0	3	0	0	0	0	0	0	3	0	0	0	0	0	0	0	8	24	0	0
TTAAACTGTATGGAAGGTATTAACCGTGCTGCTGCAGCAACAGGTGAAGTTAAAGGTTCGTACTTAAATATCACTGCTGGTACAATGGAAGAAGTTTACGCACGTGCAGAATATGCTAAATCAGTAGGTTCTATCATTGTTATGATCGATTTAGTTATGGGTTACACAGCAATCCAAAGTGCAGCTATCTGGGCTCGTAGCAACGATATGCTTTTACACTTACACCGCGCAGGTAACTCAACTTACGCTCGTCAAAAGAACCACGGTATTAACTTCCGTGTTATCTGTAAATGGATGCGTATGTCTGGTGTAGATCACATCCATGCTGGTACA	Stramenopiles	Diatoms	Diatoms	Diatoms	Diatoms	Pinnularia	Pinnularia_sp.	MH707957	1.53914e-158	0.973	123	9	0	0	Seq123387	0	0	0	0	0	0	0	0	32	0	0	0	75	13	3	0	0	0	0	0	0	0	0	0	0	0	0	0	0	0	0	0	0	0
TTAAACTGTATGGAAGGTATTAACCGTGCTTCTGCTGCTACAGGTGAAGTTAAAGGTTCATACTTAAACATCACTGCTGCTACAATGGAAGAAGTATACAAACGTGCTGAGTATGCTAAAGCAGTTGGTTCTGTAATTGTTATGATTGACTTAGTAATGGGTTACACAGCAATTCAAAGTTCTGCTATTTGGGCTCGTGAAAACGATATGCTTTTACACTTACACCGTGCAGGTAACTCAACTTACGCTCGTCAAAAAAATCATGGTATTAACTTCCGTGTTATTTGTAAATGGATGCGTATGTCTGGTGTAGACCATATTCATGCTGGTACA	Stramenopiles	Diatoms	Diatoms	Diatoms	Diatoms	Gomphonema	Gomphonema_saprophilum	KY661578	1.50682e-173	1	112	121	0	0	Seq717918	33	0	31	0	0	0	48	0	0	0	0	0	0	0	0	0	0	0	0	0	0	0	0	0	0	0	0	0	18	11	6	36	4	0
CTTTACTGTGTGGAAGGTATTAACCGTTCTGCTGCATCTACAGGTGAAGTTAAAGGTTCGTACTTAAACGTTACAGCAGGTACAATGGAAGACATGTATGAACGTGCTGAATACGCAAAAACTTTAGGTTCAATCATTGTTATGATCGACCTTGTAATTGGTTACACTGCTATCCAATCAATGGGTATTTGGAGTCGTAAAAATGACATGATTCTTCACTTACACCGTGCTGGTAACTCAACTTATGCACGTCAAAAAAATCACGGTATTAACTTCCGTGTAATTTGTAAGTGGATGCGTATGGCTGGTGTGGATCACATTCACGCTGGTACT	Stramenopiles	Ochrophyta	Xanthophyceae	Tribonematales	Tribonemataceae	Tribonema	Tribonema_regulare	AY682409	7.16093e-157	0.97	95	52	43	0	Seq515270	0	0	0	0	0	0	0	0	3	0	10	0	34	25	23	0	0	0	0	0	0	0	0	0	0	0	0	0	0	0	0	0	0	0
TTATACTGTATGGAAGGTATTAACCGTGCTGCTGCTGCTACAGGTGAAGTTAAAGGTTCATACTTAAACATCACTGCTGGTACAATGGAAGAAGTATACAAACGTGCTGAGTATGCTAAAGCAGTTGGTTCTATTGTTGTTATGATCGATTTAGTAATGGGTTACACAGCAATTCAAAGTTCTGCTATCTGGGCTCGTGATAACGATATGCTTTTACACTTACACCGTGCAGGTAACTCAACTTACGCTCGTCAAAAAAATCATGGTATTAACTTCCGTGTTATTTGTAAATGGATGCGTATGTCTGGTGTAGACCATATCCACGCTGGTACA	Stramenopiles	Diatoms	Diatoms	Diatoms	Diatoms	Gomphonema	Gomphonema_cf._parvulum	AM710462	1.94919e-172	1	89	125	17	0	Seq515673	20	0	24	0	0	0	8	0	18	0	5	0	14	0	0	0	0	0	0	0	0	0	0	0	0	0	0	0	0	0	8	16	0	7
CTTTTCTGTGCTGAAGCTATCTATAAAGCTCAATCAGAAACAGGTGAAATTAAAGGTCACTATTTAAATGCTACTGCAGGTACATGTGAAGAGATGTATAAACGTGCTAATTATGCCGCTCAAATAGGAGTCCCTATTGTGATGCATGATTATTTGACAGGTGGATTTACAGCTAATACTTCATTGGCTATGTTCTGTCGTGATAATGGATTACTATTACATATTCACCGTGCTATGCATGCAGTAATTGATCGTCAAAGAAATCACGGTATCCATTTCCGTGTATTAGCTAAAACTCTTCGTATGTCAGGAGGAGACCACTTACACTCAGGAACT	Viridiplantae	Chlorophyta	Chlorophyceae	Sphaeropleales	Scenedesmaceae	Tetradesmus	Tetradesmus_obliquus	GU192437	6.12929e-93	0.8584	82	60	9	0	rbcL_2225479	32	0	10	0	0	0	21	0	9	0	3	4	0	0	0	0	0	0	0	3	0	0	0	0	0	0	0	0	0	0	8	6	0	10
CTTTACTGTGTTGAAGGTATTAACCGTTCATCTGCATCTACAGGTGAAGTTAAAGGTTCTTACTTAAACGTAACAGGTGGTACAATGGAAGACATGTACGAACGTGCTGAATACGCAAAAACTTTAGGCTCAATCATTATTATGATCGACCTTGTAATTGGTTACAGTGCTATCCAATCAATGGGTATTTGGAGTCGTAAAAATGACATGATCCTTCACTTACACCGTGCTGGTAACTCAACTTACGCACGTCAAAAAAACCACGGTATTAACTTCCGTGTAATTTGTAAGTGGATGCGTATGGCTGGTGTTGACCACATCCACGCAGGTACT	Stramenopiles	Ochrophyta	Xanthophyceae	Tribonematales	Tribonemataceae	Tribonema	Tribonema_affine	AY682457	7.01055e-172	0.997	76	123	79	4	Seq1231868	4	0	0	0	0	0	0	0	30	0	14	0	17	7	4	0	0	0	0	0	0	0	0	0	0	0	0	0	0	4	13	16	9	5
TTATTCGTTGCAGAAGCATGTTACAAAGCTCAAGCAGAAACTGGTGAGGTTAAAGGGCATTATTTAAATGCTACAGCTGGGACTGCTGAAGAAATGTTAAAAAGAGCTCAATGTGCTAAAGAGCTTGGGGTACCAATTATTATGCATGACTATTTAACTGGTGGTTTTACAGCTAACACTTCATTAGCTTTATACTGTCGTGACCATGGTTTATTATTACACATTCACCGTGCTATGCACGCTGTTATTGACCGTCAAAGAAACCACGGTATTCACTTCCGTGTTTTAGCTAAAGCATTACGTATGTCTGGTGGTGACCACCTTCACTCTGGTACT	Viridiplantae	Chlorophyta	Chlorophyceae	Chlamydomonadales	Chlorococcaceae	Chlorococcum	Chlorococcum_oleofaciens	LC066364	3.27087e-175	1	75	47	23	15	rbcL_2232034	0	0	0	0	0	0	0	0	35	0	12	4	0	13	0	3	0	5	0	0	0	3	0	0	0	0	0	0	0	0	0	0	0	0
CTTTTCGTTGCTGAAGCTACTTACAAAGCTCAAGCTGAAACTGGTGAAGTTAAAGGTCACTACTTAAACTGTACAGCAGGTACTTCTGAAGAAATGATCAAACGTGCAGCTTGTGCAAAAGATTTTGGTGTGCCTATCGTAATGCATGACTATTTAACTGGTGGATTCACTTCTAACACTTCATTAGCACTTTATGCCCGTGATAATGGTTTATTACTTCATATTCACCGTGCTATGCACGCTGTTATTGACCGTCAAAGAAATCATGGTATCCATTTCCGTGTATTAGCTAAAGCTCTTCGTCTATCTGGCGGAGACCACCTTCACTCAGGGACA	Viridiplantae	Chlorophyta	Chlorophyceae	Chlamydomonadales	Chlamydomonadaceae	Microglena	Microglena_monadina	KT624766	5.87456e-123	0.9096	75	15	0	6	rbcL_2291664	0	0	0	0	0	0	0	0	22	0	12	30	3	8	0	0	0	0	0	0	0	0	0	0	0	0	0	0	0	0	3	0	0	0
CTTTTCGTTGCTGAAGCTATCTACAAAGCTCAATCTGAAACTGGAGAAGTAAAAGGCCACTACCTTAACGCAACTGCAGGTAACTGTGAAGAAATGATGAAACGTGCTGTTTGTGCTAAAGAATTAGGTATGCCTATTATTATGCACGACTACCTTACAGGTGGTTTTACAGCTAACACTTCATTAGCTTCTTACTGTCGTGATAATGGTCTTCTTCTTCACATTCACCGTGCTATGCACGCTGTAATTGACCGTCAACGTAACCACGGTATCCACTTCCGTGTTCTTGCTAAAGCTCTACGTATGTCTGGTGGTGACCACTTACACTCTGGTACT	Viridiplantae	Chlorophyta	Chlorophyceae	Chlamydomonadales	Spondylomoraceae	Pascherina	Pascherina_tetras	AB542929	2.7139e-126	0.9137	74	24	0	12	rbcL_2232735	0	0	0	0	0	0	0	0	18	6	42	3	0	5	0	0	0	0	0	0	0	0	0	0	0	0	0	0	0	0	0	0	0	0
TTATACTGTATGGAAGGTATTAACCGTGCTTCTGCTGCTACAGGTGAAGTTAAAGGTTCATACTTAAACATCACTGCTGGTACAATGGAAGAAGTATACAAACGTGCTGAGTACGCTAAAGCAGTTGGCTCTGTAGTTGTAATGATCGATTTAGTAATGGGTTACACAGCAATTCAAAGTTCTGCTATCTGGGCTCGTGATAACGATATGCTTTTACATTTACACCGTGCGGGTAACTCAACTTACGCTCGTCAAAAAAATCATGGTATTAACTTCCGTGTTATTTGTAAATGGATGCGTATGTCTGGTGTAGATCATATCCATGCTGGTACA	Stramenopiles	Diatoms	Diatoms	Diatoms	Diatoms	Gomphonema	Gomphonema_productum	AM710460	1.99101e-157	0.9728	74	176	26	0	rbcL_234402	5	0	7	0	0	0	0	0	34	0	0	0	11	10	0	0	0	0	0	0	3	0	4	0	0	0	0	0	0	0	4	23	0	0
CTTTACTGTCTTGAAGGTATTCAACGTTCATCTGCAGCTACAGGTGAAGTTAAAGGTTCTTACTTAAACGTAACAGCTGGTACAATGGAAGAAATGTACGAACGTGCTGAATACGCAAAAACTATCGGTTCAATCATTGTTATGATCGACCTTGTAATTGGTTATACTGCAATCCAATCAATGGGTATTTGGGCACGTAAGAATGATATGATTCTTCACTTACACCGTGCTGGTAACTCAACTTATGCACGTCAAAAGAACCACGGTATTAACTTCCGTGTAATTTGTAAGTGGATGCGTATGGCTGGTGTTGACCACATTCACGCTGGTACT	Stramenopiles	Ochrophyta	Xanthophyceae	Tribonematales	Tribonemataceae	Tribonema	Tribonema_regulare	AY682458	1.50682e-173	1	71	25	23	23	Seq1853952	0	0	0	0	0	0	0	0	39	0	6	0	19	7	0	0	0	0	0	0	0	0	0	0	0	0	0	0	0	0	7	0	0	0
TTATTTGTTGCTGAAGCTATCTACAAATCTCAAGCTGAAACGGGTGAAATTAAAGGTCACTATTTAAATGCAACTGCAGCTACAGCTGAAGAAATGCTGAAACGTGCTGAATTCGCAAAAGACTTAGGTGTACCTATTATTATGCACGATTACTTAACTGGTGGGTTTACAGCAAACACAAGTTTATCTCACTACTGTCGTGATAATGGTCTTCTTTTACATATTCACCGCGCGATGCACGCTGTAATTGATCGTCAAAGAAATCATGGTATTCACTTCCGTGTTTTAACGAAAGCTCTTCGTTTATCTGGTGGTGATCACTTACATTCTGGTACT	Viridiplantae	Chlorophyta	Trebouxiophyceae	Chlorellales	Chlorellaceae	Chlorella	Chlorella_sp.	AB713415	3.27087e-175	1	71	209	472	4	rbcL_2233012	0	0	71	0	0	0	0	0	0	0	0	0	0	0	0	0	0	0	0	0	0	0	0	0	0	0	0	0	0	0	0	4	0	0
CTTTTCTGTGCTGAAGCTATTTACAAAGCTCAAGCAGAAACTGGTGAAGTTAAAGGTCACTACTTAAACTGTACTGCTGGTACTTCTGAAGAAATGATCAAACGTGCTGTTTGTGCTAAAGAATTCGGTGTACCGATCGTTATGCATGACTACTTAACTGGTGGTTTTACTTCAAACACTTCATTAGCTCTTTACTGTCGTGATAATGGTCTATTATTACACATTCACCGTGCTATGCACGCTGTAATTGACCGTCAAAGAAACCACGGTATCCACTTCCGTGTTTTAGCTAAAGCTCTTCGTATGTCAGGTGGTGACCACCTTCACTCTGGTACT	Viridiplantae	Chlorophyta	Chlorophyceae	Chlamydomonadales	Chlamydomonadaceae	Chloromonas	Chloromonas_subdivisa	AF517080	1.58777e-143	0.9435	64	6	0	8	rbcL_2318706	23	0	9	0	6	0	0	0	3	0	18	5	0	0	0	0	0	0	0	0	0	0	0	0	0	0	0	0	0	0	0	0	0	0
CTTTTCTGTGCTGAAGCCATTTACAAAGCTCAAGCAGAGACTGGTGAGGTTAAAGGACACTACCTTAACTGTACTGCTGGTACTTCTGAAGAAGTAATCAAACGTGCAGCTGCTGCTAAAGATTTCGCGGTACCGATCGTTATGCATGACTACCTAACAGGTGGTTTCACAACTAACACTTCATTAGCTAACTACTGTCGTGACAACGGTCTATTATTACACATTCACCGTGCTATGCACGCTGTAATCGACCGTCAACGTAACCATGGTATTCACTTCCGTGTTTTAGCTAAAGCTCTTCGTATGTCTGGTGGTGACCACCTTCACTCTGGTACT	Viridiplantae	Chlorophyta	unclassified_Chlorophyta	unclassified_Chlorophyta	unclassified_Chlorophyta	unclassified_Chlorophyta	unclassified_Chlorophyta	MF278343	4.60603e-114	0.8963	63	3	0	0	rbcL_2195247	36	0	7	0	7	0	0	0	0	0	8	5	0	0	0	0	0	0	0	0	0	0	0	0	0	0	0	0	0	3	0	0	0	0
TGTTTCGTTTCAGAAGCAATCTACAAATCTCAAGCAGAAACAGGTGAAATTAAAGGTCACTACTTAAACGTTACTGCTGGAACTTGTGAAGAAATGCTAAAACGTGCAGAAGTTGCTGCTGGTTTTGGTGTTCCAATTGTTATGCACGATTACTTAACAGGTGGTTTCACTGCAAACACTTCTCTTTCAATCTACTGTCGTAACAACGGTCTTCTTCTTCATATTCACCGTGCAATGCACGCTGTTATTGACCGTCAAAGAAATCACGGGATTCACTTCCGTGTTTTAGCTAAAGCTCTTCGTATGTCAGGTGGTGATCACCTTCACTCAGGAACA	Viridiplantae	Chlorophyta	Chlorodendrophyceae	Chlorodendrales	Chlorodendraceae	Tetraselmis	Tetraselmis_convolutae	MK482406	1.28974e-109	0.8879	62	20	0	27	rbcL_2257421	0	0	6	6	0	0	0	0	10	0	22	9	5	4	0	0	0	0	0	0	0	0	0	0	0	0	0	0	0	3	0	0	0	0
TTATACTGTATGGAAGCTATTAACCGTGCATCAGCAGCTACAGGTGAAACTAAAGGTTCATACTTAAACATTACTGCTGGTACAATGGAAGAAGTGTACAAACGTGCTGAGTACGCTAAAGCTGTTGGTTCTGTAATTGTTATGATCGATTTAGTAATGGGTTATACAGCAATTCAAAGTGCAGCTATTTGGTCTCGTGATAATGATATGTTATTACATTTACACCGTGCAGGTAACTCTACATACGCACGTCAAAAAAATCATGGTATTAACTTCCGTGTTATTTGTAAATGGATGCGTATGTCAGGTGTAGATCATATCCACGCTGGTACA	Stramenopiles	Diatoms	Diatoms	Diatoms	Diatoms	Achnanthidium	Achnanthidium_sp.	KU687475	1.50682e-173	1	59	179	0	0	rbcL_2040085	25	0	0	0	3	0	12	0	0	0	0	0	9	7	0	0	3	0	0	0	0	0	0	0	0	0	0	0	3	0	8	70	3	0
TTATACTGTATGGAAGGTATTAACCGTGCATCAGCAGCTACAGGTGAAGTTAAAGGTTCATACTTAAACATTACAGCAGCTACAATGGAAGAAGTGTACAAACGTGCTGAGTATGCTAAAGCTGTTGGTTCTGTAATTGTTATGATCGATTTAGTAATGGGTTACACAGCAATTCAAAGTATTGCTTTATGGGCTCGTGACAATGATATGGTTTTACACTTACACCGTGCTGGTAACTCTACTTACGCTCGTCAAAAAAATCATGGTATTAACTTCCGTGTAATCTGTAAATGGATGCGTATGTCTGGTGTAGATCACATCCACGCTGGTACA	Stramenopiles	Diatoms	Diatoms	Diatoms	Diatoms	Navicula	Navicula_radiosa	KM084955	1.50682e-173	1	58	41	13	0	Seq1861476	6	3	0	0	23	0	26	0	0	0	0	0	0	0	0	0	0	0	0	0	0	0	0	0	0	0	0	0	0	0	5	3	4	6
TTAAACTGTATGGAAGGTATTAATCGTGCTTCTGCTGCAACAGGTGAAGTTAAAGGTTCTTACTTAAACATTACAGCAGCAACTATGGAAGATGTATACGAACGTGCTGAGTATGCTAAAGAAGTAGGTTCTGTAATCGTTATGATCGATTTAGTTATGGGTTATACTGCTATCCAATCTATTGCTCTTTGGGCTCGTAAAAACGATATGCTTTTACATTTACACCGTGCTGGTAACTCTACTTACGCGCGTCAAAAAAATCATGGTATTAACTTCCGTGTAATTTGTAAATGGATGCGTATGTCTGGCGTAGATCATATCCACGCTGGTACA	Stramenopiles	Diatoms	Diatoms	Diatoms	Nitzschia	Nitzschia	Nitzschia_sp.	MH064117	1.55007e-153	0.964	57	0	0	0	rbcL_780323	21	0	4	0	12	5	11	4	0	0	0	0	0	0	0	0	0	0	0	0	0	0	0	0	0	0	0	0	0	0	0	0	0	0
CTATTCGTAGCAGAAGCGATTTACAAATCGCAAGCAGAAACTGGAGAAATTAAAGGTCATTACTTAAATGCTACTGCAGCAACTTGCGAAGAAATGCTGAAACGTGCAGAGTGTGCTAAAGATTTAGCTATGCCTATTATTATGCACGATTACTTAACTGGTGGTTTCACTGCAAATACTAGTTTAGCACAGTACTCTCGTGATAATGGTCTTTTACTACACATTCACCGAGCTATGCACGCGGTTATTGACCGTCAAAAAAATCATGGTATTCACTTCCGTGTTTTAGCAAAAGCTCTACGTCTATCTGGTGGGGATCATCTTCATTCAGGAACT	Viridiplantae	Chlorophyta	Trebouxiophyceae	Microthamniales	Microthamniaceae	Microthamnion	Microthamnion_kuetzingianum	EF589152	7.18108e-162	0.9762	56	41	12	78	rbcL_2238235	0	0	0	0	0	0	0	0	10	0	4	0	5	7	3	6	7	0	0	0	0	0	0	3	8	3	0	0	0	0	0	0	0	6
CTTTACTGTATGGAAGGTATTAACCGTTCTTCAGCTGCTACAGGTGAAGTTAAGGGTTCATACTTAAACATTACTGCTGGTAACATGGAAGACATGTATGAACGTGCTGAATACGCAAAAACAATCGGTTCTATCATTGTTATGATCGATCTTGTAATTGGTTATACAGCTATCCAATCTATGGGTATTTGGGCTCGTAAAAATGACATGATCCTTCACTTACACCGTGCAGGTAACTCAACTTACGCTCGTCAAAAGAACCATGGTATCAACTTCCGTGTAATTTGTAAGTGGATGCGTATGGCTGGTGTGGATCACATTCACGCGGGTACA	Stramenopiles	Ochrophyta	Xanthophyceae	Tribonematales	Xanthonemataceae	Xanthonema	Xanthonema_debile	AY682454	5.73506e-133	0.9277	55	80	44	4	rbcL_1375442	3	0	11	0	0	0	3	0	26	0	0	0	12	0	0	0	0	0	0	0	0	0	0	0	0	0	0	0	0	3	4	7	15	12
CTTTTCTGTTCTGAAGCTCTTTATAAAGCTCAAGCAGAAACAGGTGAAGTTAAAGGTCACTATTTAAACTGTACTGCTGGTACTTCTGAAGAAATGATCAAACGTGCTGTTTGTGCTAAAGAATTCGGTGTACCGATTGTTATGCATGACTACTTAACAGGTGGTTTTACGTCTAACACTTCTTTAGCTCTTTACTGTCGTGATAACGGTCTATTACTTCATATTCACCGTGCAATGCACGCTGTTATTGACCGTCAAAGAAACCACGGTATCCACTTCCGTGTTTTAGCTAAAGCTCTTCGTATGTCAGGTGGGGACCACCTTCACTCTGGTACT	Viridiplantae	Chlorophyta	Chlorophyceae	Chlamydomonadales	Chlamydomonadaceae	Chloromonas	Chloromonas_subdivisa	AF517080	1.54347e-163	0.9792	52	94	75	170	rbcL_2268853	8	0	4	0	0	0	0	0	7	0	11	22	0	0	0	0	0	0	0	0	0	0	0	0	0	0	0	0	21	13	7	13	6	7
CTTTTCGTAGCTGAAGCTATTTATAAATCTCAAGCTGAAACTGGTGAAGTTAAAGGTCACTATTTAAACTGTACAGCAGGTACTTCAGAAGAAATGATTAAACGTGCTCAAACAGCTAAAGATTTCGGTGTTCCGATTGTAATGCATGACTACCTAACTGGTGGCTTCACTTCTAACACATCATTAGCACTATACTCACGTGACAACGGTTTATTACTTCACATTCACCGTGCAATGCACGCTGTAATTGACCGTCAAAGAAACCACGGTATCCACTTCCGTGTTTTAGCTAAAGCTCTTCGTTTATCAGGTGGTGACCACCTACACTCAGGTACT	Viridiplantae	Chlorophyta	Chlorophyceae	Chlamydomonadales	Chlamydomonas	Chlamydomonas	Chlamydomonas_bilatus	AF517082	1.66838e-108	0.8817	51	17	0	0	rbcL_2321870	0	0	0	0	0	0	0	0	18	0	8	13	3	9	0	0	0	0	0	0	0	0	0	0	0	0	0	0	0	0	0	0	0	0
TTATTTGTAGCTGAAGCTATTTACAAATCACAAGCTGAAACTGATGAGGTAAAAGGACACTATTTAAACGCTACAGCTGGTACAGCTGAAGAAATGTTAAAACGTGCACAATGTGCTAAAGAATTAGGTGTACCTATTATTATGCATGACTACTTAACAGGTGGTTTTACTGCTAATACTACATTAGCTTTATACTGTCGTGATCATGGTTTATTATTACACATTCACCGTGCTATGCACGCTGTAATTGACCGTCAAAGAAACCACGGTATTCACTTCCGTGTTTTAGCTAAAGCATTACGTATGTCTGGTGGTGACCACCTTCACTCTGGTACT	Viridiplantae	Chlorophyta	Chlorophyceae	Chlamydomonadales	Chlorococcaceae	Oophila	Oophila_sp.	KJ635639	1.56547e-153	0.9613	49	21	0	42	rbcL_351762	0	0	0	0	0	0	0	0	20	0	5	4	0	0	0	0	0	0	0	0	14	0	0	6	0	0	0	0	0	0	0	0	3	0
CTTTTCGTAGCTGAAGCTTGTTACAAAGCTCAAGCTGAAACTGGCGAGGTTAAAGGTCACTACTTAAACGCTACTGCTGGTACTTCTGAAGAAATGATCAAACGTGCAGTTTGTGCTAAAGAATTAGGTGTACCTATTATTATGCACGACTACTTAACAGGTGGTTTCACAGCTAACACTACATTAGCTCACTACTGTCGTGATCACGGTCTTCTTCTTCACATCCACCGTGCTATGCACGCTGTTATTGACCGTCAACGTAACCACGGTATCCACTTCCGTGTTCTAGCTAAAGCTCTACGTATGTCTGGTGGTGACCACTTACACTCAGGTACT	Viridiplantae	Chlorophyta	Chlorophyceae	Chlamydomonadales	Chlamydomonas	Chlamydomonas	Chlamydomonas_sp.	LC380381	3.43693e-140	0.9375	49	5	0	0	rbcL_2222950	0	0	0	0	0	0	0	0	11	0	20	14	0	0	0	0	0	0	0	0	4	0	0	0	0	0	0	0	0	0	0	0	0	0
CTTTTCGTTGCTGAAGGTATTTACAAAGCACAAGCTGAAACTGGCGAAGTTAAAGGTCACTACTTAAACGCTACTGCTGGTACTTGTGAAGAAATGATGAAACGTGCTGTATGTGCTAAAGAATTAGGTGTACCTATTATTATGCACGACTACTTAACTGGTGGTTTCACAGCTAACACTTCATTATCTCAATACTGCCGTGACAACGGTCTTCTACTTCACATCCACCGTGCTATGCACGCGGTTATTGACCGTCAACGTAACCACGGTATCCACTTCCGTGTTCTTGCTAAAGCTCTTCGTCTGTCTGGTGGTGACCACCTTCACTCAGGTACT	Viridiplantae	Chlorophyta	Chlorophyceae	Chlamydomonadales	Chlamydomonas	Chlamydomonas	Chlamydomonas_sp.	LC380381	3.38864e-150	0.9554	47	17	15	4	rbcL_219971	17	0	25	0	5	0	0	0	0	0	0	0	0	0	0	0	0	0	0	0	0	0	0	0	0	0	0	0	3	0	5	9	0	0
CTTTTCGCTGCTGAAGCTATCTACAAAGCTCAAGCTGAAACTGGCGAAGTTAAAGGTCACTACTTAAACGCAACTGCTGGTACTACTGAAGAAGTAATCAAACGTGCAGTTTGTGCTAAAGAATTCGGTGTACCTATTATTATGCATGACTACCTAACTGGTGGTTTTACTACTAACACTTCATTAGCTAACTACTGTCGTGATAATGGTTTATTATTACACATTCACCGTGCTATGCACGCTGTAATTGACCGTCAAAGAAACCACGGTATTCACTTCCGTGTTTTAGCTAAAGCTCTTCGTTTATCTGGTGGTGACCACCTTCACTCTGGTACT	Viridiplantae	Chlorophyta	Chlorophyceae	Chlamydomonadales	Chlamydomonas	Chlamydomonas	Chlamydomonas_sp.	KP981642	3.43693e-140	0.9399	47	14	3	0	rbcL_2081460	23	0	9	0	0	0	0	0	0	0	6	9	0	0	0	0	0	0	0	0	0	0	0	0	0	0	0	0	0	0	0	0	0	3
TTATTCGTAGCTGAAGCTATTTACAAAGCTCAAGCTGAAACTGGTGAAGTTAAAGGTCACTACTTAAATGCTACTGCTGCAACTGCTGAAGAAATGATCAAACGTGCAGTTTGTGCTAAAGAATTAGGTATGCCTATTATTATGCATGACTACTTAACAGGTGGTTTCACTGCTAACACTTCATTAGCTATCTACTGTCGTGATCACGGTTTATTATTACACATTCACCGTGCTATGCACGCTGTAATTGACCGTCAACGTAACCACGGTATCCACTTCCGCGTATTAGCTAAAGCTTTACGTATGTCTGGTGGTGACCACTTACACTCTGGTACT	Viridiplantae	Chlorophyta	Chlorophyceae	Chlamydomonadales	Chlamydomonas	Chlamydomonas	Chlamydomonas_sp.	MN067206	2.65691e-141	0.9403	45	0	0	0	rbcL_2053101	0	0	0	0	0	0	3	0	0	0	0	0	0	0	0	0	0	0	0	0	0	0	0	4	7	7	0	24	0	0	0	0	0	0
CTATTCGTTGCTGAAGCAATTTACAAATCACAAGCTGAAACAGGTGAAGTTAAAGGTCACTACCTTAACGCAACAGCTGGTACTTGTGAAGAAATGATGAAACGTGCACAATGTGCTAAAGAATTAGGTATGCCGATTATTATGCATGACTATTTAACTGGTGGTTTCACAGCTAACACTTCATTATCTAACTATTGTCGTGATAATGGTCTTCTACTACACATTCACCGTGCTATGCACGCTGTAATTGACCGTCAACGTAATCACGGGATTCACTTCCGTGTATTAGCTAAAGCTTTACGTATGTCAGGTGGTGACCACCTTCACTCAGGTACA	Viridiplantae	Chlorophyta	Chlorophyceae	Chlamydomonadales	Volvocaceae	Gonium	Gonium_pectorale	LC459976	5.87456e-123	0.9096	44	3	7	0	rbcL_2119038	30	11	0	0	0	0	0	0	0	0	3	0	0	0	0	0	0	0	0	0	0	0	0	0	0	0	0	0	3	0	0	0	0	0
CTTTTCTGTGCTGAAGCTATCTACAAAGCTCAAGCAGAAACAGGCGAAGTAAAAGGACACTACCTTAATGCAACTGCAGCTACTTCTGAAGAAATGATCAAACGTGCTGCTTGTGCTAAAGATTTCGGTGTACCAATCATTATGCATGACTACTTAACAGGTGGTTTTACTGCTAACACTTCATTAGCTAACTACTGTCGTGACCAAGGTTTATTATTACACATTCACCGTGCTATGCACGCTGTAATTGACCGTCAAAGAAACCACGGTATCCACTTCCGTGTTTTAGCTAAAGCTCTTCGTTTATCAGGTGGTGACCACCTTCACTCTGGTACT	Viridiplantae	Chlorophyta	Chlorophyceae	Chlamydomonadales	Chlamydomonas	Chlamydomonas	Chlamydomonas_sp.	KP981642	4.47751e-134	0.9329	44	11	0	0	rbcL_2182156	0	0	0	0	0	0	0	0	11	0	27	0	0	0	0	0	0	0	0	0	3	0	0	3	0	0	0	0	0	0	0	8	0	0
CTTTTCTGTGCAGAAGCTATTTATAAAGCTCAAGCAGAAACTGGTGAAGTTAAAGGACATTACTTAAATGCTACAGCAGGTACATCTGAAGAAATGATCAAACGTGCAGTTTGTGCTAAAGAGTTTGGTGTTCCAATTATTATGCATGACTATATTACAGGTGGTTTTACTGCTAACACTTCATTAGCTAATTACTGTCGTGATCATGGTTTATTATTACATATTCACCGTGCAATGCATGCTGTTATTGACCGTCAAAGAAATCACGGAATTCACTTCCGTGTTTTAGCTAAAGCTCTTCGTTTATCTGGTGGTGACCACTTACATTCTGGTACT	Viridiplantae	Chlorophyta	Chlorophyceae	Chlamydomonadales	Chlorococcaceae	Oophila	Oophila_sp.	KJ635651	1.56547e-153	0.9613	44	0	0	0	rbcL_2237294	0	0	0	0	0	0	0	0	26	0	4	0	3	6	5	0	0	0	0	0	0	0	0	0	0	0	0	0	0	0	0	0	0	0
CTTTTCTGTGCTGAAGCTATCTACAAAGCTCAAGCAGAAACTGGAGAAGTAAAAGGCCACTACTTAAACTGTACTGCTGGTACTTCTGAAGAAATGATCAAACGTGCTGTTTGTGCTAAAGAATTCGGTGTACCGATCGTTATGCATGACTACTTAACAGGTGGTTTTACTTCTAACACTTCATTAGCTCTTTACTGTCGTGATAATGGTTTATTATTACACATTCACCGTGCTATGCACGCTGTAATTGACCGTCAAAGAAACCACGGGATTCACTTCCGTGTTTTAGCTAAAGCTCTTCGTATGTCTGGTGGTGACCACTTACACTCTGGTACT	Viridiplantae	Chlorophyta	Chlorophyceae	Chlamydomonadales	Chlamydomonadaceae	Chloromonas	Chloromonas_subdivisa	AF517080	1.6104e-133	0.9256	43	12	0	9	rbcL_2269449	3	0	0	0	0	0	0	0	3	0	6	6	0	0	0	0	0	0	0	0	8	0	0	17	0	0	0	0	0	0	0	0	0	0
CTTTACTGTATTGAAGGTATTAACCGTTCAGCTGCAGCTACAGGTGAAGTTAAAGGTTCTTACTTAAACGTTACAGCTGGTAACATGGAAGACATGTATGAACGTGCTGAATACGCTAAAAACTTAGGTTCAATCATTGTAATGATCGACCTTGTAATTGGTTACACTGCTATCCAATCAATGGGTATTTGGAGTCGTAAAAATGACATGATTCTTCACTTACACCGTGCTGGGAACTCAACTTACGCTCGTCAAAAAAATCACGGTATTAACTTCCGTGTAATTTGTAAATGGATGCGTATGGCTGGTGTTGACCACATCCACGCTGGTACT	Stramenopiles	Ochrophyta	Xanthophyceae	Tribonematales	Tribonemataceae	Tribonema	Tribonema_regulare	AY682432	3.28485e-165	0.985	41	96	8	0	Seq1237892	11	0	0	0	0	0	0	0	5	0	8	0	6	11	0	0	0	0	0	0	0	0	0	0	0	0	0	0	0	0	9	13	5	8
CTTTTTGTAGCTGAAGCTATTTACAAATCTCAATCTGAAACTGGTGAAGTAAAAGGCCATTACCTGAATGCTACCGCTGGTACTTGTGAAGAGATGATGAAACGTGCGGCTGTTGCAAAAGATCTTGGTGTACCGATCATTATGCACGATTACCTAACAGGTGGTTTCACTGCAAACACATCATTATCAAATTACTGTCGTGATGAAGGACTACTTCTACATATTCACCGTGCAATGCATGCGGTTATTGACCGTCAAAGAAACCACGGTATTCACTTCCGTGTATTAGCAAAAGCATTACGTTTATCAGGTGGTGACCACCTACACTCAGGTACT	Viridiplantae	Chlorophyta	Trebouxiophyceae	Trebouxiophyceae_incertae_sedis	Trebouxiophyceae_incertae_sedis	Chloroidium	Chloroidium_saccharophilum	KR154338	3.27087e-175	1	40	97	222	25	rbcL_2297251	0	0	4	0	0	0	0	0	14	0	5	0	11	6	0	0	0	0	0	0	0	0	0	0	0	0	0	0	0	0	0	0	0	0
TTATTCTGTGCTGAAGCTATTTATAAAGCTCAAGCAGAAACTGGTGAAGTTAAAGGACATTACCTAAACTGTACAGCAGGAACTTGTGAAGCAATGATGTTTAGAGCTGAATTTGCTAAAGATCTTGGAGTACCTATTGTTATGCATGATTATTTAACAGGTGGTTTAACTGCTAACACATCTTTATCAAATTACTGTCGTGATTATGGTCTTTTATTACATATTCACCGCGCCATGCATGCAGTACTAGATCGTCAACGTAACCACGGTATTCATTTCCGTGTTCTAGCAAAAGCTTTACGTTTATCAGGTGGAGATCACTTACACTCTGGAACC	Viridiplantae	Chlorophyta	Ulvophyceae	Ulotrichales	Ulotrichaceae	Gloeotilopsis	Gloeotilopsis_planctonica	AF499681	1.31741e-94	0.8606	40	1059	5	0	rbcL_2248098	0	0	0	0	0	0	0	0	0	0	0	0	0	0	0	0	0	0	0	5	0	0	0	10	0	25	0	0	0	0	6	21	0	0
CTTTTCGTTGCTGAAGCTACTTACAAAGCTCAAGCTGAAACTGGTGAAGTTAAAGGTCACTACTTAAACACAACTGCAGGTACTTCTGAAGAAGTAATCAAACGTGCTGAATGTGCTAAAGATTTAGGCGTGCCTATCGTTATGCACGACTACCTTACAGGTGGTTTCACTACTAACACTTCATTAGCTAACTACTGTCGTGATAATGGTTTATTATTACACATTCACCGTGCTATGCACGCTGTAATTGACCGTCAAAGAAACCACGGGATTCACTTCCGTGTTTTAGCTAAAGCTCTTCGTCTATCTGGTGGTGACCACCTTCACTCTGGTACT	Viridiplantae	Chlorophyta	Chlorophyceae	Chlamydomonadales	Chlamydomonas	Chlamydomonas	Chlamydomonas_bilatus	AF517082	3.4859e-130	0.9196	39	3	0	3	rbcL_2205248	0	0	0	0	0	0	0	0	13	6	3	14	0	3	0	0	0	0	0	0	0	0	0	0	0	0	0	0	0	0	0	0	0	0
TTATTCGTTGCTGAAGCTATTTACAAATCACAAGCTGAAACTGGTGAAGTTAAAGGTCACTATTTAAACGCAACAGCTGGTACTGCAGAAGAAATGATCAAACGTGCAGTATGTGCTAAAGAATTAGGTATGCCAATTATTATGCATGACTATTTAACTGGTGGTTTTACAGCTAACACTTCTTTAGCTCTTTACTGTCGTGATCACGGTTTATTATTACACATTCACCGTGCTATGCACGCTGTAATTGACCGTCAACGTAATCACGGTATTCACTTCCGCGTATTAGCTAAAGCTTTACGTATGTCAGGTGGTGACCATTTACACTCTGGTACT	Viridiplantae	Chlorophyta	Chlorophyceae	Chlamydomonadales	Chlamydomonas	Chlamydomonas	Chlamydomonas_sp.	KM052788	7.43964e-137	0.9315	38	24	0	8	rbcL_2230201	0	0	0	0	0	0	0	0	7	0	17	11	0	0	0	0	0	0	0	3	0	0	0	0	0	0	0	0	0	0	0	0	0	0
TTATTCGTAGCTGAAGCTATTTACAAATCACAAGCAGAGACTGGTGAAGTAAAAGGCCATTACTTAAATGTTACTGCTGGTACAGCAGAAGAAATGTTAAAACGTGCACAATGTGCTAAAGATTTCGGTATGCCGATTATTATGCATGACTACTTAACAGGTGGTTTTACTGCTAACACATCTTTATCTTTATACTGTCGTGATCACGGTTTATTATTACACATTCACCGTGCTATGCACGCTGTTATTGACCGTCAAAGAAACCACGGTATTCACTTCCGTGTTTTAGCTAAAGCTCTACGTTTATCTGGTGGTGACCACTTACACTCAGGTACA	Viridiplantae	Chlorophyta	Chlorophyceae	Sphaeropleales	Schizochlamydaceae	Planktosphaeria	Planktosphaeria_maxima	JQ259911	7.49246e-132	0.9226	38	27	0	3	rbcL_2310179	0	0	0	0	0	0	0	0	10	0	5	0	19	4	0	0	0	0	0	0	0	0	0	0	0	0	0	0	0	0	0	3	3	0
TTAAACTGTATGGAAGGTATTAACCGTGCTTCAGCTGCTACAGGTGAAGTTAAAGGTTCTTACTTAAACGTTACAGGTGCTACAATGGAAGACGTTTACGAACGTGCTGAGTACGCTAAAGAAGTAGGTTCGGTAATTATCATGATCGATTTAGTAATGGGTTATACAGCAATTCAAAGTATTGCTTTATGGTCTCGTAGTAACGATATGATTTTACATTTACACCGTGCAGGTAACTCAACTTACGCTCGTCAAAAAAATCACGGTATTAATTTCCGTGTAATCTGTAAATGGATGCGTATGTCTGGTGTAGATCATATTCACGCTGGTACA	Stramenopiles	Diatoms	Diatoms	Diatoms	Nitzschia	Nitzschia	Nitzschia_cf._pusilla	HF675119	7.06032e-167	0.988	37	28	7	0	rbcL_1344649	0	0	0	0	0	0	0	0	5	0	0	0	7	6	0	6	4	0	0	0	0	0	0	3	3	3	0	0	0	0	0	0	0	0
TTATACTGTATGGAAGGTATCAACCGTGCATCTTCAGCTACTGGTGAAACAAAAGGTTCTTACTTAAACATCACTGCAGGCACAATGGAAGAAGTTTACAAACGTGCTGAGTACGCTAAAGCAGTAGGTTCTATCATTGTTATGATCGATTTAGTTATGGGTTATACAGCGATTCAATCAATTGCTTACTGGGCTCGTGAAAACGATATGCTTTTACATTTACACCGTGCAGGTAACTCTACATATGCACGTCAAAAAAATCATGGTATTAACTTCCGTGTTATTTGTAAATGGATGCGTATGTCAGGTGTAGATCATATCCACGCTGGTACA	Stramenopiles	Diatoms	Diatoms	Diatoms	Diatoms	Surirella	Surirella_cf._minuta	KP400292	1.50682e-173	1	37	12	4	0	Seq1208943	0	0	0	0	0	0	0	0	12	0	9	0	10	6	0	0	0	0	0	0	0	0	0	0	0	0	0	0	0	0	0	0	0	0
TTATTCTGTGCTGAAGCTATCTACAAATCTCAAGCTGAAACTGGTGAAATTAAAGGTCACTACTTAAATGCAACAGCAGCTACATCTGAAGAGATGCTTAAACGTGCTGAGTGTGCTAAAGATCTTGGTGTACCAATTATCATGCACGATTACATCACTGGTGGTTTCACAGCAAATACTAGTTTAGCTCATTACTGTCGTGATAATGGTCTTTTACTACACATTCACCGTGCGATGCACGCTGTAATTGACCGTCAAAGAAACCACGGTATTCACTTCCGTGTTTTAGCGAAAGCTCTTCGTTTATCTGGTGGTGATCATTTACACTCAGGTACT	Viridiplantae	Chlorophyta	Trebouxiophyceae	Chlorellales	Chlorellaceae	Nannochloris	Nannochloris_sp.	MK257138	1.19318e-164	0.9821	35	25	64	585	rbcL_2235157	0	0	0	0	0	0	0	0	4	0	0	0	7	0	0	0	0	0	0	4	0	0	15	0	0	0	5	0	0	0	0	0	0	0
CTATTCGTTGCTGAAGCTACTTTTAAAGCTCAAGCAGAAACTGGTGAAGTAAAAGGTCATTACCTTAACGTAACTGCTGCTACTTGTGAAGAAATGATCAAACGTGCTGAATATGCTGCAGACTTAGGTGTACCTATCATTATGCATGACTACATCACTGGTGGTTTCACTGCAAACACAAGTTTAGCTCACTACTGTCGTGATAACGGTCTATTACTGCACATCCACAGAGCGATGCACGCGGTTATCGATAGACAAAGAAACCACGGTATCCATTTCCGTGTACTTGCTAAAGCTCTTCGTTTATCCGGTGGTGACCATCTTCACTCTGGTACT	Viridiplantae	Chlorophyta	Chlorophyceae	Chlamydomonadales	Chlamydomonadaceae	Chlainomonas	Chlainomonas_rubra	DQ885969	2.83158e-96	0.8659	34	23	0	25	rbcL_2207958	0	0	0	0	0	0	0	0	4	0	8	0	0	0	0	0	0	0	0	0	12	0	0	10	0	0	0	0	0	0	0	0	3	0
TTATTCGTAGCTGAAGCAATTTACAAATCACAAGCAGAGACTGGCGAAGTAAAAGGCCATTACTTAAATGCTACTGCAGGTACTGCAGAAGAAATGTTAAAACGTGCACAATGTGCTAAAGATTTTGGTATGCCTATTATTATGCATGACTACTTAACAGGTGGTTTTACTGCAAACACATCATTATCTTTATACTGTCGTGATCATGGTTTATTACTACACATTCACCGTGCTATGCACGCTGTAATTGACCGTCAAAGAAATCACGGTATTCACTTCCGTGTTTTAGCTAAGGCTCTACGTTTATCTGGTGGTGACCACTTACACTCAGGTACT	Viridiplantae	Chlorophyta	Chlorophyceae	Sphaeropleales	Schizochlamydaceae	Planktosphaeria	Planktosphaeria_maxima	JQ259911	5.79203e-133	0.9254	34	123	104	10	rbcL_2254251	16	0	14	0	0	0	4	0	0	0	0	0	0	0	0	0	0	0	0	0	0	0	0	0	0	0	0	0	28	28	4	19	18	14
CTTTTCGTTACTGAAGCGATTTACAAATCACAAGCAGAAACTGGGGAAATTAAGGGTCACTATTTAAACGCTACTGCAGGTACAAGCGAAGAAATGCTTAAACGTGCTGAGTGTGCTAAAGACTTAGGGGTTCCAATCGTAATGCACGATTATCTTACTGGTGGATTCACAGCTAACACTACTTTATCTCATTACTGTCGTGACTCTGGTTTACTTCTTCACATTCACCGTGCAATGCATGGTGTAATTGACCGTCAAAGAAACCACGGTATTCACTTCCGTGTTTTAGCTAAAGCTTTACGTTTATCAGGTGGTGACCACCTTCACTCTGGTACT	Viridiplantae	Chlorophyta	Chlorophyceae	Sphaeropleales	Schizochlamydaceae	Planktosphaeria	Planktosphaeria_gelatinosa	HM852435	3.61142e-105	0.8827	33	85	107	0	rbcL_2229311	23	0	5	0	0	0	0	0	5	0	0	0	0	0	0	0	0	0	0	0	0	0	0	0	0	0	0	0	6	0	43	11	3	0
CTTTACTGTATGGAAGGCATTAACCGTTCTGCTGCCGCTACGGGTGAAGTTAAAGGTTCATACTTAAACATTACGGCAGGTACTATGGAAGACATGTACGAACGTGCTGAATATGCAAAAACAATCGGTTCAATCATTGTTATGATCGACCTTGTAATTGGTTACACTGCTATCCAATCAATGGGTATTTGGGCTCGTAAAAATGACATGATTCTTCACTTACACCGTGCAGGTAATTCAACTTATGCACGTCAAAAAAACCATGGTATTAACTTCCGTGTAATTTGTAAGTGGATGCGTATGGCTGGTGTTGACCACATTCACGCAGGTACT	Stramenopiles	Ochrophyta	Xanthophyceae	Mischococcales	Centritractaceae	Bumilleriopsis	Bumilleriopsis_sp.	AJ874706	3.37913e-145	0.9489	32	93	49	0	Seq1237091	17	0	9	0	0	0	6	0	0	0	0	0	0	0	0	0	0	0	0	0	0	0	0	0	0	0	0	0	9	4	8	19	18	9
CTTTTCTGTGCTGAAGCGATTTACAAAGCTCAAGCAGAAACAGGTGAAGTAAAAGGTCATTATTTAAACGTAACAGCAGCAACATCAGAAGAAATGATCAAACGTGCTGCATGTGCAAAAGATTTTGGAGTTCCTATCGTAATGCATGACTACCTAACAGGTGGTTTTACATCGAACACTTCATTATCAAACTACTGTCGTGACCAAGGTTTATTATTACACATTCACCGTGCAATGCACGCGGTAATTGACCGTCAAAGAAACCACGGGATCCATTTCCGTGTTTTAGCAAAAGCACTTCGTATGTCAGGGGGTGACCATCTTCACTCAGGGACA	Viridiplantae	Chlorophyta	Chlorophyceae	Chlamydomonadales	Chlamydomonas	Chlamydomonas	Chlamydomonas_sp.	KP981642	7.76223e-107	0.8879	32	151	0	0	rbcL_2280955	6	0	8	0	6	0	0	0	0	0	0	0	0	0	0	0	0	0	0	0	0	0	0	12	0	0	0	0	0	0	9	101	23	8
CTTTTTGTTGCTGAAGCAATTTATAAATCACAAGCAGAAACTGGTGAAGTAAAAGGTCACTATTTAAACGCAACAGCTGCAACTTCTGAAGAAATGATCAAACGTGCACAATGTGCTAAAGATTTTGGTGTACCCATTGTTATGCATGACTATTTAACAGGTGGTTTCACATCTAATACTTCATTAGCTAACTACTGTCGTGATAACGGTTTATTATTACATATTCACCGTGCTATGCATGCTGTTATTGACCGTCAAAGAAACCACGGTATTCACTTCCGTGTTTTAGCTAAAGCGCTTCGTCTTTCTGGTGGTGATCACCTTCACTCTGGTACT	Viridiplantae	Chlorophyta	Chlorophyceae	Chlamydomonadales	Chlorococcaceae	Chlorococcum	Chlorococcum_infusionum	LT594548	1.63335e-123	0.908	32	0	0	0	rbcL_2496758	12	0	20	0	0	0	0	0	0	0	0	0	0	0	0	0	0	0	0	0	0	0	0	0	0	0	0	0	0	0	0	0	0	0
CTTTTCTGTGCTGAAGCTATCTACAAAGCTCAAGCAGAAACAGGCGAAGTTAAAGGTCACTACTTAAACACAACTGCTGGTACTTCTGAAGAAGTTCTTAAACGTGCTGCTTGTGCTAAAGATTTCGGTGTATCTATCGTTATGCATGACTACTTAACAGGTGGTTTTACTACTAACACTTCATTAGCTAACTACTGTCGTGATAATGGTTTATTATTACACATTCACCGTGCTATGCACGCTGTAATTGACCGTCAAAGAAACCACGGTATCCACTTCCGTGTTTTAGCTAAAGCTCTTCGTTTATCTGGTGGTGACCACCTTCACTCTGGTACT	Viridiplantae	Chlorophyta	Chlorophyceae	Chlamydomonadales	Chlamydomonas	Chlamydomonas	Chlamydomonas_sp.	KP981642	9.69211e-131	0.9268	31	15	94	167	rbcL_2249903	0	0	0	0	0	0	0	0	3	0	19	9	0	0	0	0	0	0	0	0	0	0	0	0	0	0	0	0	0	0	0	4	0	0
TTATACTGTATGGAAGGTATTAACCGTGCTTCTTCAGCTACAGGTGAAGTTAAAGGTTCATACTTAAATATTACTGCAGGTACAATGGAAGAAGTGTACAAACGTGCTGAGTACGCGAAATCTGTTGGTTCAATCATTGTAATGATCGATTTAGTAATGGGTTATACAGCAATTCAAAGTGCTGCTATCTGGTCTCGTGATAATGATATGCTTTTACATTTACACCGTGCAGGTAATTCTACTTACGCTCGTCAAAAAAATCATGGTATTAACTTCCGTGTTATCTGTAAATGGATGCGTATGTCTGGTGTAGATCATATTCACGCTGGTACA	Stramenopiles	Diatoms	Diatoms	Diatoms	Diatoms	Planothidium	Planothidium_caputium	KY650807	7.01055e-172	0.997	31	308	63	0	rbcL_1367914	0	0	4	0	0	0	0	0	7	0	10	0	6	0	0	0	0	0	0	0	4	0	0	0	0	0	0	0	0	5	4	4	6	3
TTATTCTGTGCTGAAGCAATCTACAAAGCTCAATCAGAAACTGGTGAAGTTAAAGGACATTACTTAAACTGTACAGCAGGAACTTGTGAAGCAATGATGTTTCGAGCTGAATTTGCTAAAGATCTTGGAGTACCTATTGTTATGCATGATTATCTAACAGGTGGTTTAACTGCTAACACATCATTATCAAATTACTGTCGCGATTATGGTCTATTACTTCATATTCACCGTGCTATGCACGCCGTAATTGACCGTCAACGTAACCACGGTATTCACTTCCGTGTTTTAGCTAAAGCGCTACGTTTATCAGGTGGAGATCATTTACACTCTGGTACA	Viridiplantae	Chlorophyta	Chlorophyceae	Chlorosarcinales	Chlorosarcinaceae	Neochlorosarcina	Neochlorosarcina_sempervirens	MK257153	7.92874e-92	0.8516	31	17	14	0	rbcL_2136257	14	0	12	0	0	0	5	0	0	0	0	0	0	0	0	0	0	0	0	0	0	0	0	0	0	0	0	0	0	3	0	0	0	0
CTTTTTGTTGCTGAAGCTACTTATAAAGCTCAAGCTGAAACTGGTGAAGTTAAAGGTCACTACCTAAACTGTACTGCAGGTACTTCAGAAGAAATGATCAAACGTGCTGCTTGTGCCAAAGATTTCGGTGTACCAATTATTATGCATGACTACTTAACAGGTGGTTTCACTTCTAATACTTCATTAGCACTTTATTCACGTGATAATGGCTTATTACTTCACATTCACCGTGCTATGCACGCTGTTATTGATCGTCAAAGAAATCATGGGATTCATTTCCGTGTATTAGCTAAGGCTCTTCGTCTATCTGGTGGTGACCATCTTCACTCAGGAACT	Viridiplantae	Chlorophyta	Chlorophyceae	Chlamydomonadales	Chlamydomonadaceae	Microglena	Microglena_monadina	KT624766	1.6104e-133	0.9256	30	7	0	0	rbcL_2192633	0	0	0	0	0	0	0	0	4	0	0	26	0	0	0	0	0	0	0	0	0	0	0	0	0	0	0	0	0	0	0	0	0	0
CTATTCGTAGCTGAAGCTATTTACAAATCACAAGCTGAAACTGGTGAAGTTAAAGGTCACTACTTAAACGCTACTGCTGGTACTGCAGAAGAAATGTTAAAACGTGCACAATGTGCTAAAGACTTAGGTGTACCTATCATTATGCACGACTACTTAACTGGTGGTTTTACAGCTAACACTTCATTAGCTTTATACTGTCGTGACCACGGTTTATTATTACACATTCACCGTGCAATGCACGCTGTAATTGACCGTCAAAGAAACCACGGTATTCACTTCCGTGTTTTAGCTAAAGCATTACGTATGTCAGGTGGTGACCACCTTCACTCAGGTACT	Viridiplantae	Chlorophyta	Chlorophyceae	Chlamydomonadales	Haematococcaceae	Gungnir	Gungnir_neglectum	AB360756	2.61958e-151	0.9582	30	0	0	0	rbcL_2442087	0	0	0	0	0	0	0	0	4	0	0	0	0	3	0	0	0	0	0	0	0	0	0	0	3	17	3	0	0	0	0	0	0	0
CTTTTCGTAGCTGAAGCTATCTATAAAGCTCAAGCTGAAACTGGTGAAGTTAAAGGTCACTATTTAAACGCTACTGCTGGTACTTGCGAAGAAATGATGAAACGTGCTGTATGTGCTAAAGAATTAGGTATGCCTATTATTATGCACGACTACTTAACTGGTGGTTTCACAGCTAACACTTCATTAGCTGCTTATTGCCGTGACAATGGTCTTCTTCTTCACATCCACCGTGCTATGCACGCGGTTATTGACCGTCAACGTAACCACGGTATTCACTTCCGTGTTCTTGCTAAAGCTCTTCGTATGTCTGGTGGTGACCACCTTCACTCTGGTACT	Viridiplantae	Chlorophyta	Chlorophyceae	Chlamydomonadales	Chlamydomonas	Chlamydomonas	Chlamydomonas_reinhardtii	MK482402	3.4127e-145	0.9464	29	0	11	5	rbcL_2216907	0	0	0	0	0	0	0	0	10	0	16	0	3	0	0	0	0	0	0	0	0	0	0	0	0	0	0	0	0	0	0	0	0	0
TTATATTGTATGGAAGGTATTAACCGTGCTTCAGCAGCTACAGGTGAAGTTAAAGGTTCATACTTAAACATCACTGCAGGTACGATGGAAGAAGTTTACAAACGTGCTAACTATGCGAAAGCTGTTGGTTCTATCGTTGTTATGATCGACTTAGTAATGGGTTACACAGCAATTCAAAGTGCTGCAATCTGGTCTCGTGAAAATGATATGCTTTTACATTTACACCGTGCAGGTAACTCTACATATGCTCGTCAAAAGAACCACGGTATTAACTTCCGTGTAATCTGTAAATGGATGCGTATGGCTGGTGTTGATCATATCCACGCTGGTACT	Stramenopiles	Diatoms	Diatoms	Diatoms	Diatoms	Craticula	Craticula_buderi	KM084947	1.50682e-173	1	29	39	13	0	rbcL_1636546	9	0	7	3	4	0	6	0	0	0	0	0	0	0	0	0	0	0	0	0	0	0	0	0	0	0	0	0	17	6	0	9	0	0
CTTTACTGTATGGAAGGGATTAACCGTTCTTCAGCTGCTACAGGTGAAGTTAAAGGTTCATACTTAAACGTTACGGCTGCTACAATGGAAGGTATGTACGAACGTGCTGAATATGCAAAAACAATCGGTTCTATCATCGTTATGATTGACCTTGTAATTGGTTATACAGCTATTCAATCTATGGGTATTTGGGCTCGTAACAACGACATGATCCTTCACTTACACCGTGCAGGTAACTCAACTTACGCGCGTCAAAAAAACCACGGTATCAACTTCCGTGTAATTTGTAAATGGATGCGTATGGCTGGTGTGGATCACATTCATGCTGGTACT	Stramenopiles	Ochrophyta	Xanthophyceae	Mischococcales	Centritractaceae	Bumilleriopsis	Bumilleriopsis_sp.	AJ874706	3.45162e-130	0.9219	28	126	201	13	rbcL_806082	5	0	15	0	0	0	4	0	4	0	0	0	0	0	0	0	0	0	0	0	0	0	0	0	0	0	0	0	16	9	23	16	29	20
CTTTTCGTTGCTGAAGCTATCTACAAAGCTCAATCAGAAACTGGTGAAGTTAAAGGTCACTACTTAAACTGTACAGCTGGTACTTCTGACGAAATGATCAAACGTGCAGTTTGTGCTAAAGAATTAGGTGTACCTATCGTTATGCATGACTACTTAACAGGTGGTTTCACTTCTAACACTTCATTAGCTTTATACTGTCGTGACCACGGTCTTCTTCTACACATTCACCGTGCTATGCACGCTGTAATTGACCGTCAACGTAACCACGGTATCCACTTCCGCGTACTTGCTAAAGCTTTACGTATGTCTGGTGGTGACCACTTACACTCTGGTACA	Viridiplantae	Chlorophyta	Chlorophyceae	Chlamydomonadales	Chlamydomonas	Chlamydomonas	Chlamydomonas_reinhardtii	MK482402	5.83315e-128	0.9164	28	0	0	4	rbcL_2192865	0	0	0	0	0	0	0	0	9	0	10	6	0	0	0	0	0	0	0	0	3	0	0	0	0	0	0	0	0	0	0	0	0	0
TTATTCTGTGCTGAAGCAATCTATAAAGCTCAATCAGAAACGGGTGAAGTTAAAGGACATTACTTAAACTGTACAGCAGGAACTTGTGAAGCAATGATGTTTAGAGCTGAATTTGCTAAAGATCTTGGAGTACCGATTGTTATGCATGATTACTTAACAGGTGGTCTAACTGCTAACACATCGTTATCAAATTACTGTCGTGATTATGGTCTTTTATTACACATTCACCGTGCGATGCACGCCGTAATTGACCGTCAACGTAACCACGGTATTCACTTCCGTGTTTTAGCTAAAGCTTTACGCTTATCAGGGGGAGATCACTTACACTCTGGTACT	Viridiplantae	Chlorophyta	Ulvophyceae	Ulotrichales	Ulotrichaceae	Gloeotilopsis	Gloeotilopsis_planctonica	AF499681	7.87284e-97	0.8605	28	12	6	0	rbcL_2269689	0	0	0	0	0	0	0	0	6	0	3	0	0	10	4	5	0	0	0	0	0	0	0	0	0	0	0	0	0	0	0	0	0	0
TTAAACTGTATGGAAGGTATTAACCGTGCTGCTTCAGCTACAGGTGAAGTAAAAGGTTCTTACTTAAACATTACTGCAGCTACAATGGAAGAAGTGTACAAACGTGCTGAGTACGCTAAAGCAGTTGGTTCTGTAATCGTAATGATCGATTTAGTTATGGGTTACACAGCAATTCAAAGTTCAGCTATCTGGGCTCGTGAAAACGACATGATTTTACACTTACACCGTGCAGGTAACTCAACTTACGCTCGTCAAAAAAACCATGGTATTAACTTCCGTGTTATTTGTAAATGGATGCGTATGTCTGGTGTAGATCATATCCACGCTGGTACA	Stramenopiles	Diatoms	Diatoms	Diatoms	Diatoms	Gomphonema	Gomphonema_acuminatum	KJ011853	1.50682e-173	1	28	96	0	0	Seq1202084	11	0	0	0	11	0	6	0	0	0	0	0	0	0	0	0	0	0	0	0	0	0	0	0	0	0	0	0	14	0	3	26	3	0
CTTTTCTGTGCTGAAGCTATTTATAAAGCTCAATCTGAAACAGGTGAAGTTAAAGGGCATTATTTAAATGTAACAGCTGGAACATGTGAAGAGATGTATAAACGTGCAAATTATGCAGCTCAGATAGGTGTTCCGATCGTTATGCACGATTATATAACTGGTGGTTTTACTGCAAATACTTCGTTATCGATGTACTGCCGTGATAATGGTTTATTACTACATATTCATCGTGCTATGCATGCTGTTATTGATCGTCAAAGAAACCATGGTATTCACTTCCGTGTTCTTGCTAAAACTCTTCGTATGTCTGGTGGTGATCACTTACATTCAGGGACT	Viridiplantae	Chlorophyta	Chlorophyceae	Chlamydomonadales	Chlamydomonas	Chlamydomonas	Chlamydomonas_pseudogloeogama	EF589142	7.98503e-87	0.8441	28	60	0	0	rbcL_2233135	0	0	0	0	0	0	0	0	15	0	0	6	0	4	0	0	0	0	0	0	0	0	0	0	0	0	0	3	0	0	0	0	0	0
TTATTCGTAGCTGAAGCTATTTACAAATCTCAAGCTGAAACTGGTGAAGTTAAAGGTCACTACTTAAACGTTACTGCTGGTACTGCAGAAGAAATGTTAAAACGTGCTGCTTGTGCTAAAGATTTCGGTGTACCGATCATTATGCACGACTACTTAACTGGTGGTTTCACAGCTAACACTTCATTATCTTTATACTGTCGTGATAACGGTTTATTATTACACATTCACCGTGCTATGCACGCTGTAATTGACCGTCAACGTAACCACGGTATCCACTTCCGCGTATTAGCTAAAGCTTTACGTATGTCAGGTGGCGACCACTTACACTCTGGTACA	Viridiplantae	Chlorophyta	Chlorophyceae	Chlamydomonadales	Chlamydomonas	Chlamydomonas	Chlamydomonas_pumilio_var._pumilio	AB360755	7.18108e-162	0.9762	26	0	0	15	rbcL_2169260	0	0	0	0	0	0	0	0	15	0	0	0	0	0	0	0	0	0	0	0	0	0	0	11	0	0	0	0	0	0	0	0	0	0
TTAAATTGTATGGAAGCTATTAACCGTGCTTCTTCAGCTACTGGTGAAGTTAAAGGTTCATACTTAAACATCACTGCAGGTACTATGGAAGAAGTTTACAAACGTGCTGAATATGCTAAAGCAGTAGGTTCTATCGTTGTTATGATTGACTTAGTAATGGGTTATACAGCAATTCAAAGTTGTGCTATTTGGGCTCGTGAAAATGATATGCTTCTACATTTACACCGTGCAGGTAACTCAACATATGCTCGTCAAAAAAATCATGGTATTAACTTCCGTGTTATTTGTAAATGGATGCGTATGTCTGGTGTAGATCACATCCACGCTGGTACA	Stramenopiles	Diatoms	Diatoms	Diatoms	Diatoms	Neidium	Neidium_sp.	KM078665	1.51752e-168	0.991	26	139	74	4	rbcL_1368735	0	0	0	0	0	0	0	0	0	0	0	0	0	0	0	0	0	0	0	0	9	0	0	8	9	0	0	0	0	0	0	0	6	0
CTTTACTGTATGGAAGGTGTTAACCGTGCAGCAGCTTCTACAGGTGAAGTAAAAGGTTCTTACCTTAACTGTACAGCTGGTACAATGGAAGAAATGTACGAACGTGCTGAATATGCTAAAAAAACTGGTACAATCATTGTAATGATCGACCTTGTAATTGGTTACACTGCTATCCAATCAATGGCAATCTGGGCTCGTAAAAACGACATGATTCTACATTTACACCGTGCAGGTAACTCAACTTACGCTCGTCAAAAAAATCATGGTATTAACTTCCGTGTGATTTGTAAATGGATGCGTATGGCTGGTGTAGACCACATTCACGCAGGTACT	Stramenopiles	Ochrophyta	Xanthophyceae	Mischococcales	Botryidiopsidaceae	Botrydiopsis	Botrydiopsis_sp.	MK257154	7.06032e-167	0.988	26	4	13	3	rbcL_1612443	0	0	0	0	0	0	0	0	4	0	0	0	13	5	4	0	0	0	0	0	0	0	0	0	0	0	0	0	0	0	0	0	0	0
CTTTTCGTAGCTGAAGCTTGTTATAAAGCTCAAGCAGAAACTGGTGAAATTAAAGGACATTACTTAAATGTTACAGCAGGAACTTGTGAAGAAATGATCAAACGTGCTGCTTGTGCTAAAGATTTAGGTGTACCTATTGTTATGCATGACTACCTAACAGGTGGTTTCACAGCAAACACGTCTCTATCTTCATACTGTCGTGATAATGGTTTACTTTTACACATTCACCGTGCAATGCACGCTGTAATTGACCGTCAAAGAAATCACGGAATCCACTTCCGTGTTCTAGCTAAAGCATTACGTCTATCTGGGGGTGATCACTTACACTCAGGTACT	Viridiplantae	Chlorophyta	Chlorophyceae	Sphaeropleales	Dictyococcaceae	Dictyococcus	Dictyococcus_varians	GQ985404	1.65662e-113	0.8902	25	58	36	0	rbcL_223524	13	0	7	0	0	0	5	0	0	0	0	0	0	0	0	0	0	0	0	0	0	0	0	0	0	0	0	0	6	7	0	16	4	4
TTATACTGTATGGAAGCTATCAACCGTGCTTCTGCTGCTACAGGTGAAGTTAAAGGTTCATACCTAAACATTACTGCTGCTACAATGGAAGAAGTTTACAAACGTGCTGAGTATGCTAAATCTGTAGGTTCTATCGTTGTAATGATCGATTTAGTTATGGGTTACACAGCAATTCAAAGTTGTGCTATCTGGGCTCGTGAAAATGATATGCTTTTACATTTACACCGTGCAGGTAACTCAACTTACGCTCGTCAAAAAAATCATGGTATTAACTTCCGTGTTATTTGTAAATGGATGCGTATGTCTGGTGTAGATCATATCCACGCTGGTACA	Stramenopiles	Diatoms	Diatoms	Diatoms	Diatoms	Gomphonema	Gomphonema_micropus	AM710430	1.51752e-168	0.994	25	47	0	0	Seq519720	6	0	11	0	0	3	5	0	0	0	0	0	0	0	0	0	0	0	0	0	0	0	0	0	0	0	0	0	0	0	17	25	0	0
CTTTTCTGTTCTGAAGCTATTTACAAAGCTCAAGCTGAAACTGGTGAAGTTAAAGGTCACTACTTAAATGCTACTGCTGGTACTAGCGAAGAAGTTTTAAAACGTGCTGCTTGTGCTAAAGATTTCGGTGTACCGATCGTTATGCATGACTACTTAACAGGTGGTTTTACTACTAACACTTCATTAGCTAACTACTGTCGTGACAACGGTCTATTATTACACATCCACCGTGCAATGCACGCTGTAATTGACCGTCAAAGAAACCACGGTATCCACTTCCGTGTTTTAGCTAAAGCTCTTCGTTTATCTGGTGGTGACCACCTTCACTCTGGTACT	Viridiplantae	Chlorophyta	Chlorophyceae	Chlamydomonadales	Chlamydomonadaceae	Chloromonas	Chloromonas_sp.	U80809	7.49246e-132	0.9228	25	0	0	0	rbcL_2507205	0	0	0	0	0	0	0	0	3	0	11	11	0	0	0	0	0	0	0	0	0	0	0	0	0	0	0	0	0	0	0	0	0	0
CTTTACTGTATGGAAGGTATTAACCGTTCTTCAGCTGCGACAGGTGAAGTTAAAGGTTCTTACTTAAACATTACGGCTGCTACAATGGAAGGGATGTACGAACGTGCTGAATACGCAAAAACAATTGGTTCTATCATCGTTATGATTGACCTTGTAATTGGTTATACAGCTATTCAATCAATGGGTATTTGGGCGCGTAACAACGATATGATCCTTCACTTACACCGTGCAGGTAACTCAACTTATGCTCGTCAAAAAAACCATGGTATTAACTTCCGTGTAATTTGTAAGTGGATGCGTATGGCTGGTGTGGATCACATTCACGCTGGTACT	Stramenopiles	Ochrophyta	Xanthophyceae	Mischococcales	Centritractaceae	Bumilleriopsis	Bumilleriopsis_peterseniana	AJ579572	7.41877e-132	0.9249	24	83	0	17	rbcL_1368431	10	0	5	0	0	0	0	0	4	0	0	0	5	0	0	0	0	0	0	0	0	0	0	0	0	0	0	0	0	0	12	5	12	19
TTAAACTGTATGGAAGGTATTAACCGTGCTTCTGCTGCTACCGGTGAAGTAAAAGGTTCTTACTTAAACGTTACAGCTGCAACTATGGAAGAAGTAATTAAACGTTGTGAATATGCTAAAGAAGTAGGTTCTATCATCGTTATGATCGATTTAGTTATGGGTTACACAGCAATTCAAAGTGCTGCAATTTGGGCTCGTGAAAACGATATGCTTTTACATTTACACCGTGCAGGTAACTCAACATACGCGCGTCAAAAAAATCATGGTATTAACTTCCGTGTAATTTGTAAATGGATGCGTATGTCTGGTGTAGATCATATTCACGCTGGTACA	Stramenopiles	Diatoms	Diatoms	Diatoms	Nitzschia	Nitzschia	Nitzschia_acidoclinata	KC736602	1.50682e-173	1	24	20	5	0	rbcL_104384	0	0	0	0	0	0	0	0	0	0	0	0	5	14	0	0	0	0	0	0	0	0	0	0	5	0	0	0	0	0	0	0	0	0
CTATTCGTTGCTGAAGCTATTTACAAATCACAAGCTGAAACTGGTGAAGTTAAAGGTCACTACTTAAACGCTACAGCTGGTACATCTGAAGAAATGTTAAAACGTGCACAATGTGCTAAAGAATTAGGCGTGCCTATTGTTATGCATGACTATTTAACAGGCGGTTTCACTTCTAACACTTCTCTATCTAACTACTGTCGTGATAACGGTCTACTTCTTCACATTCACCGTGCTATGCACGCTGTAATTGACCGTCAAAGAAACCACGGTATTCACTTCCGTGTTCTTGCTAAAGCACTACGTATGTCAGGTGGTGACCACCTTCACTCTGGTACT	Viridiplantae	Chlorophyta	Chlorophyceae	Chlorosarcinales	Chlorosarcinaceae	Chlorosarcinopsis	Chlorosarcinopsis_sp.	HQ246338	1.62183e-128	0.9169	24	5	0	0	rbcL_2322017	0	0	0	0	0	0	0	0	20	0	4	0	0	0	0	0	0	0	0	0	0	0	0	0	0	0	0	0	0	0	0	0	0	0
CTTTTTGTTGCTGAAGCTATCTACAAATCTCAAGCTGAAACTGGTGAAGTTAAAGGTCATTACTTAAACGTAACTGCAGCTACTTCTGAAGAAATGATCAAACGTGCAGCATGTGCTAAAGATTTTGGTGTGCCTATCGTTATGCATGACTACTTAACAGGTGGTTTTACAGCTAACACTTCATTATCTAACTACTGTCGTGATCAAGGTTTATTATTACACATTCACCGTGCAATGCACGCTGTAATTGACCGTCAAAGAAACCACGGGATTCACTTCCGTGTTTTAGCTAAAGCTCTTCGTATGTCAGGTGGTGACCACCTTCATTCTGGTACT	Viridiplantae	Chlorophyta	Chlorophyceae	Chlamydomonadales	Chlamydomonas	Chlamydomonas	Chlamydomonas_sp.	KP981642	7.3872e-142	0.9456	24	3	0	0	rbcL_2111266	0	0	0	0	0	0	0	0	0	0	0	0	0	0	0	0	0	0	0	0	21	0	0	3	0	0	0	0	0	0	0	0	0	0
TTATTCGTTGCTGAAGCTATTTACAAATCACAATCTGAAACTGGCGAAGTAAAAGGCCATTACTTAAACGCAACAGCAGGAACTTCAGAAGAAATGTTAAAACGTGCACAATGTGCTAAAGAATTAGGTGTACCAATTATTATGCATGACTATTTAACAGGTGGTTTTACAGCAAACACTTCTTTAGCTTTATACTGTCGTGATAATGGTTTATTATTACACATTCACCGTGCAATGCACGCAGTAATTGACCGTCAAAGAAACCATGGTATTCACTTCCGTGTTTTAGCTAAAGCTTTACGTATGTCTGGTGGTGACCACTTACATTCAGGTACA	Viridiplantae	Chlorophyta	Chlorophyceae	Sphaeropleales	Neochloridaceae	Ascochloris	Ascochloris_multinucleata	EF113411	3.4127e-145	0.9464	24	0	0	0	rbcL_2531225	0	0	0	0	0	0	0	0	24	0	0	0	0	0	0	0	0	0	0	0	0	0	0	0	0	0	0	0	0	0	0	0	0	0
TTATTCGTTGCAGAAGCATGTTACAAAGCTCAAGCGGAAACTGGTGAAGTTAAAGGGCACTACTTAAACGCTACTGCTGGTACAGCTGAAGAAATGTTAAAAAGAGCTCAATGTGCTAAAGAGTTAGGGGTACCTATTATTATGCATGACTATTTAACGGGTGGTTTTACAGCTAACACTTCATTAGCTTTATACTGTCGTGATCATGGTTTATTATTACACATTCACCGTGCTATGCACGCTGTTATTGACCGTCAAAGAAACCACGGTATTCACTTCCGTGTTTTAGCGAAAGCATTACGTATGTCTGGTGGTGACCACCTTCACTCTGGTACT	Viridiplantae	Chlorophyta	Chlorophyceae	Chlamydomonadales	Chlorococcaceae	Chlorococcum	Chlorococcum_oleofaciens	MG460306	7.23207e-157	0.9673	22	0	0	26	rbcL_2224861	13	0	0	0	0	0	0	0	0	0	0	0	0	0	0	0	0	0	0	0	0	4	0	0	0	5	0	0	0	0	0	0	0	0
CTTTTCTGTGCAGAAGCAATTTACAAAGCTCAAGCAGAAACAGGAGAAGTAAAAGGACATTACTTAAACGTAACCGCAGCCACATCTGAAGAAATGATCAAACGTGCGGCGTGTGCGAAAGATTTTGGTGTACCAATCGTAATGCATGACTACTTAACAGGTGGTTTCACATCGAACACATCATTATCAAACTACTGTCGTGACCAAGGTCTTTTATTACACATTCACCGTGCAATGCACGCGGTAATTGACCGTCAAAGAAACCACGGGATTCATTTCCGTGTTTTAGCAAAAGCACTTCGTATGTCAGGGGGTGACCATCTTCACTCAGGGACA	Viridiplantae	Chlorophyta	Chlorophyceae	Chlamydomonadales	Chlamydomonas	Chlamydomonas	Chlamydomonas_sp.	MN067205	2.81162e-101	0.8723	22	37	0	3	rbcL_2489171	0	0	0	0	0	0	0	0	8	0	11	0	3	0	0	0	0	0	0	0	0	0	0	0	0	0	0	0	0	0	0	11	0	0
CTTTTCGTTGCTGAAGCTATCTACAAATCACAATCTGAAACAGGTGAAGTAAAAGGTCACTATTTAAACGCAACAGCTGGTACTTGTGAAGAAATGATCAAACGTGCTGTATGTGCTAAAGAATTAGGTGTACCTATTGTTATGCATGACTACATTACTGGTGGTTTCACTGCTAACACATCATTAGCTGCTTATTGCCGTGATAATGGTCTACTTCTACACATTCACCGTGCTATGCACGCTGTAATTGACCGTCAAAGAAACCACGGTATCCATTTCCGTGTTCTTGCTAAAGCTCTTCGTCTTTCAGGTGGTGACCACCTTCACTCTGGTACT	Viridiplantae	Chlorophyta	Chlorophyceae	Chlamydomonadales	Volvocaceae	Lobomonas	Lobomonas_francei	LC380395	3.43693e-140	0.9375	22	0	0	0	rbcL_2304685	0	0	0	0	0	0	0	0	7	0	15	0	0	0	0	0	0	0	0	0	0	0	0	0	0	0	0	0	0	0	0	0	0	0
TCATTCTCTATGGAAGGTGTTAACCGTGCAGCAGCTGCATCTGGTGAAGTTAAGGGTCACTACCTAAACACTACAGCTTCTACTATGGAAGAAATGTACACTCGTGCTGATTACGCTAAAGAACTAGGTTCAATCATCGTAATGATCGACCTTGTTATTGGTTACACAGCTATTCAAAGTATGGCTCTTTGGGCTCGTAAGAACGATACAATCCTTCACCTTCACCGTGCAGGTAACTCTACTTACTCACGTCAAAAGAACCACGGTATGAACTTCCGTGTTATCTGCAAGTGGATGCGTATGTCTGGTGTAGACCACATTCACGCTGGTACT	Stramenopiles	Ochrophyta	Raphidophyceae	Chattonellales	Chattonellaceae	Chattonella	Chattonella_marina	DQ273996	4.72493e-89	0.8532	21	26	13	0	rbcL_2935829	15	0	0	0	6	0	0	0	0	0	0	0	0	0	0	0	0	0	0	0	0	0	0	0	0	0	0	0	0	0	8	4	0	0
TTAAACTGTATGGAAGGTATTAACCGTGCTGCTGCAGCAACAGGTGAAGTTAAAGGTTCATACTTAAACGTTACTGCTGGTACAATGGAAGAAATTTACACACGTGCAGAATATGCTAAATCAGTAGGTTCTATAATTATTATGATCGATTTAGTTATGGGTTACACAGCAATCCAATCTATAGCTATCTGGGCTCGTAACAACGATATGATCTTACACTTACACCGTGCAGGGAACTCAACTTACGCTCGTCAAAAGAACCACGGTATTAACTTCCGTGTTATCTGTAAATGGATGCGTATGTGTGGTGTAGATCACATCCACGCTGGTACA	Stramenopiles	Diatoms	Diatoms	Diatoms	Diatoms	Pinnularia	Pinnularia_sp.	KM084990	1.50682e-173	1	21	86	11	0	rbcL_1636820	0	0	0	0	0	0	0	0	0	0	7	0	14	0	0	0	0	0	0	0	0	0	0	0	0	0	0	0	0	0	0	4	4	0
TTATACGTAATGGAAGGAATCAACAAAGCTTCTGCTAAAACTGGAGCTGTTAAAGGTTCTTACTTAAACGTTACAGCGGCTACAATGGAAGAAATGTACGAAAGAGCTGAATTTGCTAAAGAACTTGGATCAATTATTATTATGATCGATTTAGTAATCGGTTATACAGCTATCCAAAGTATTGCAATCTGGGGACGTAAAAATGACATGATTATTCATTTACACCGTGCGGGTCACTCGACTTACACACGTCAAAAAAATCATGGTATTAACTTCCGTGTAATCTGTAAATGGATGAGAATGTCAGGTGTTGACCATATTCATGCAGGAACA	Stramenopiles	Ochrophyta	Chrysophyceae	Chrysosphaerales	Chrysosaccaceae	Chrysosaccus	Chrysosaccus_sp.	EF165166	7.06032e-167	0.988	21	0	3	0	rbcL_2131274	0	0	0	0	0	0	0	0	0	0	0	0	0	0	0	0	0	0	0	0	0	0	0	3	0	15	3	0	0	0	0	0	0	0
CTTTTTGTAGCGGAAGCAATTTACAAATCACAAGCTGAAACAGGTGAAATTAAAGGACATTACTTAAATGTTACTTCTGCAACTTGTGAAGAAATGATCAAAAGAGCTGAATGTGCAAAAGAATTAGGTGTACCTATTGTTATGCATGATTACATCACTGGTGGATTTACTGCAAACACAAGTTTAGCTCACTACTGTCGTGATAATGGTTTATTACTTCATATTCACCGTGCAATGCACGCTGTTATTGACCGTCAAAGAAACCATGGTATTCACTTCCGTGTATTAGCAAAAGCTCTTCGTATGTCAGGTGGTGACCATTTACATTCTGGAACT	Viridiplantae	Chlorophyta	unclassified_Chlorophyta	unclassified_Chlorophyta	unclassified_Chlorophyta	unclassified_Chlorophyta	unclassified_Chlorophyta	M74441	6.04318e-103	0.8743	21	57	0	0	rbcL_2256294	0	0	0	0	0	0	0	0	7	0	0	0	0	0	0	0	0	3	0	0	0	0	0	8	3	0	0	0	0	0	3	11	0	9
CTTTTCGTAGCTGAAGCTTGTTACAAAGCTCAAGCAGAAACTGGTGAAATTAAAGGGCATTACCTAAACGCAACTGCAGGTACTTGCGAAGAAATGATTAAACGTGCTACATGTGCTAAAGACCTAGGGGTACCGATTGTTATGCATGACTACCTTACTGGTGGTTTCACAGCAAACACTTCATTAGCTCACTACTGTCGTGACAATGGACTTCTTTTACACATTCACCGTGCAATGCATGGTGTAATTGACCGTCAAAGAAACCACGGTATTCACTTCCGTGTTTTAGCTAAAGCTTTACGTATGTCAGGGGGTGACCACTTACATTCAGGTACA	Viridiplantae	Chlorophyta	Chlorophyceae	Sphaeropleales	Dictyococcaceae	Dictyococcus	Dictyococcus_sp.	HM852436	1.53259e-168	0.9881	21	39	0	0	rbcL_2317707	0	0	0	0	0	0	0	0	3	0	0	3	3	8	0	4	0	0	0	0	0	0	0	0	0	0	0	0	0	0	4	0	3	0
CTTTTCGTTGCTGAAGCTATTTACAAATCACAAGCAGAAACTGGTGAAGTTAAAGGTCACTACTTAAACGCTACTGCTGGTAACTGTGACGAAATGATGAAACGTGCACAATGTGCTAAAGACTTAGGTGTACCTATCGTTATGCACGACTACCTTACTGGTGGTTTCACTGCAAACACTACTTTAGCTTGTTACTGCCGTGACAATGGTCTTCTTCTTCACATTCACCGTGCTATGCACGCTGTAATTGACCGTCAACGTAACCACGGTATCCACTTCCGTGTTCTTGCTAAAGCTCTTCGTATGTCAGGTGGTGACCACCTTCACTCTGGTACT	Viridiplantae	Chlorophyta	Chlorophyceae	Chlamydomonadales	Chlamydomonas	Chlamydomonas	Chlamydomonas_callosa	LC380373	1.52179e-173	0.997	21	0	0	0	rbcL_1749153	0	0	0	0	0	0	0	0	9	0	0	5	0	7	0	0	0	0	0	0	0	0	0	0	0	0	0	0	0	0	0	0	0	0
TTATTCGTAGCTGAAGCTATTTACAAATCACAAGCTGAAACAGGTGAAATTAAAGGTCACTACTTAAACGTTACAGCTGGTACTTGTGAAGAAATGCTAAAACGTGCTAAATTTGCTAAAGATATTGGTGTGCCAATTATCATGCACGACTATTTAACAGCGGGTTTCACTGCTAACACAACTTTATCTCAATACTGTCGTGATAATGGTCTTCTTCTTCACATTCACCGTGCGATGCACGCTGTAATTGACCGTCAACGTAACCACGGTATTCACTTCCGTGTTCTTGCAAAAGCTCTTCGTATGTCTGGTGGTGACCACCTTCACTCAGGTACT	Viridiplantae	Chlorophyta	Mamiellophyceae	Monomastigales	Monomastigaceae	Monomastix	Monomastix_minuta	AB491655	3.4127e-145	0.9464	20	3	0	4	rbcL_2244601	0	0	0	0	0	0	0	0	6	0	11	0	3	0	0	0	0	0	0	0	0	0	0	0	0	0	0	0	0	0	0	0	0	0
CTTTATTGTATGGAAGGTATTAACCGTTCAGCTGCAGCAACAGGTGAAGTTAAAGGTTCATACTTAAACATTACAGCAGGTACAATGGAAGATATGTACGAACGTGCTGAATACGCGAAAACAATTGGTTCAATCATCGTTATGATCGACCTTGTAATCGGTTACACTGCTATCCAATCAATGGGTATCTGGGCACGTAAAAATGACATGCTTCTTCACTTACACCGTGCAGGTAACTCAACTTACGCACGTCAAAAAAACCACGGTATTAACTTCCGTGTAATCTGTAAGTGGATGCGTATGGCTGGTGTTGACCACATTCACGCAGGTACT	Stramenopiles	Ochrophyta	Xanthophyceae	Mischococcales	Ophiocytiaceae	Ophiocytium	Ophiocytium_majus	AJ874699	1.56107e-148	0.955	20	28	14	0	rbcL_794480	0	0	5	0	0	0	0	0	9	0	0	0	6	0	0	0	0	0	0	0	0	0	0	0	0	0	0	0	0	0	0	5	0	0
CTTTTCTGTGCAGAAGCTATTTACAAAGCTCAAGCAGAAACTGGAGAAGTTAAAGGACACTATTTAAATGCAACTGCTGGTACTTCTGAAGAAGTTATCAAACGTGCTGCTTGTGCTAAAGATTTCGGTGTACCGATCGTTATGCATGACTACTTAACTGGTGGTTTTACTACAAACACTTCATTAGCTAACTACTGTCGTGATAATGGTTTATTATTACACATTCACCGTGCTATGCACGCTGTAATTGACCGTCAAAGAAACCACGGTATTCACTTCCGTGTTTTAGCTAAAGCTCTTCGTTTATCTGGTGGTGACCACCTTCACTCTGGTACT	Viridiplantae	Chlorophyta	Chlorophyceae	Chlamydomonadales	Chlamydomonas	Chlamydomonas	Chlamydomonas_sp.	KP981642	4.54132e-124	0.9146	20	0	3	0	rbcL_2239259	0	0	0	0	0	0	0	0	0	4	7	9	0	0	0	0	0	0	0	0	0	0	0	0	0	0	0	0	0	0	0	0	0	0
CTTTTCGTTGCTGAAGCTTGTTACAAAGCACAATCAGAAACTGGTGAGGTTAAAGGTCACTACTTAAACGCTACTGCTGGTACTTGTGAAGAAATGATGAAACGTGCGGTATGTGCTAAAGAATTAGGTGTACCTATCGTTATGCATGACTACCTTACTGGTGGTTTCACTGCTAACACTTCTTTATCAAACTACTGTCGTGATAATGGTCTTCTTCTTCACATTCACCGTGCTATGCACGCTGTAATTGACCGTCAACGTAACCACGGTATTCACTTCCGTGTATTAGCTAAAGCTCTACGTATGTCAGGTGGTGATCACCTTCACTCAGGTACT	Viridiplantae	Chlorophyta	Chlorophyceae	Chlamydomonadales	Volvocaceae	Lobomonas	Lobomonas_francei	LC380395	1.62183e-128	0.9167	20	10	0	0	rbcL_2286669	0	0	0	0	0	0	0	0	0	0	8	0	0	12	0	0	0	0	0	0	0	0	0	0	0	0	0	0	0	0	0	0	0	0
TTATTTGTAGCTGAAGCTATCTACAAATCTCAATCTGAAACTGGTGAGGTTAAAGGGCACTACTTAAACGCAACTGCTGGTACTTCTGATGAAATGATCAAACGTGCTGTATGTGCTAAAGAATTAGGTGTACCTATTATTATGCATGACTACTTAACAGGTGGTTTTACTGCTAACACAACATTATCAGATTACTGTCGTGATAACGGTCTTCTTCTTCACATCCACCGTGCTATGCACGCTGTAATTGACCGTCAACGTAACCACGGTATCCACTTCCGTGTTCTAGCTAAAGCTCTTCGTTTATCTGGTGGTGACCACTTACACTCAGGTACT	Viridiplantae	Chlorophyta	Chlorophyceae	Chlamydomonadales	unclassified_Chlamydomonadales	unclassified_Chlamydomonadales	unclassified_Chlamydomonadales	LC322166	1.58777e-143	0.9435	20	0	0	0	rbcL_231592	0	0	0	0	0	0	0	0	15	0	0	0	0	5	0	0	0	0	0	0	0	0	0	0	0	0	0	0	0	0	0	0	0	0
TTGTTCGTAGCAGAAGCTATCTACAAATCACAAGCTGAAACCGGAGAAATTAAAGGGCATTATTTGAATGCTACTGCTGGTACTTGTGAAGAAATGATGAAAAGAGCAGAATATGCTAAAGAATTGGGTGTGCCAATTATTATGCATGACTATTTGACAGGTGGTTTTACAGCTAACACTAGTTTATCTTATTACTGCCGTGATAATGGTCTTCTTTTACACATTCACCGTGCTATGCACGCAGTTATCGATAGACAGAAAAACCACGGTATTCATTTCCGTGTTTTAGCTAAAGCTTTACGTATGTCTGGTGGAGACCATATTCACTCTGGTACT	Viridiplantae	Streptophyta	Zygnemophyceae	Zygnematales	Zygnemataceae	Spirogyra	Spirogyra_parvula	KC779166	7.08019e-172	0.994	19	22	41	352	rbcL_2240205	0	0	0	0	0	0	0	0	0	0	19	0	0	0	0	0	0	0	0	0	0	0	0	0	0	0	0	0	0	0	0	0	5	5
TTATTCGTAGCTGAAGCTATTTACAAATCACAAGCAGAAACTGGCGAAGTAAAAGGCCATTATTTAAATGTTACTGCAGGTACTGCAGAAGAAATGTTAAAACGTGCACAAAATGCTAAAGATTTCGGTATGCCTATTATTATGCATGACTACTTAACAGGTGGTTTTACTGCTAACACATCTTTATCTTTATACAGTCGTGATCACGGTTTATTATTACACATTCACCGTGCTATGCACGCTGTAATTGACCGTCAAAGAAACCACGGTATTCACTTCCGTGTTTTAGCTAAAGCTCTACGTTTATCTGGTGGTGACCACTTACACTCAGGTACT	Viridiplantae	Chlorophyta	Chlorophyceae	Sphaeropleales	Schizochlamydaceae	Planktosphaeria	Planktosphaeria_maxima	JQ259911	2.69477e-131	0.9224	19	36	0	12	rbcL_2290392	3	0	16	0	0	0	0	0	0	0	0	0	0	0	0	0	0	0	0	0	0	0	0	0	0	0	0	0	3	0	3	7	5	6
TTATTCTGTGCTGAAGCTATTTACAAATCACAAGCCGAAACTGGTGAAGTTAAAGGACATTACTTAAACTCAACAGCAGGTACATGTGAAAGCATGATGGACCGTGCACAATTTGCAAAAGATCTTGGTGTACCTATCGTTATGCATGACTATTTAACAGGTGGTTTAACTGCTAACACTTCATTAGCAATTTTCTGTCGTAACAATGGTCTTTTATTACACATTCACCGTGCAATGCACGCGGTAATTGACCGTCAGCGTAATCACGGTATTCACTTCCGTGTTTTAGCTAAAGCTTTACGTTTATCAGGTGGGGATCACTTACACTCAGGAACG	Viridiplantae	Chlorophyta	Ulvophyceae	Ulotrichales	Helicodictyaceae	Rhexinema	Rhexinema_planctonicum	KM464721	5.87456e-123	0.9096	19	17	0	0	rbcL_2302706	0	0	0	0	0	0	0	0	8	0	6	5	0	0	0	0	0	0	0	0	0	0	0	0	0	0	0	0	0	0	0	0	0	0
CTTTTCTGTGCTGAAGCTATTTACAAAGCTCAAGCAGAAACAGGTGAAGTAAAAGGACACTACCTAAACGCTACAGCTGCTACTTCTGAAGAAGTTATCAAACGTGCACAATGTGCTAAAGATTTTGGGGTACCTATCATCATGCATGACTACTTAACAGGTGGGTTCACTACTAACACTTCATTAGCTAACTACTGTCGTGACCAAGGTTTATTATTACACATTCACCGTGCGATGCATGCTGTAATTGACCGTCAAAGAAACCACGGTATCCACTTCCGTGTTTTAGCTAAAGCTCTACGTTTATCTGGAGGTGACCACCTTCACTCTGGTACT	Viridiplantae	Chlorophyta	Chlorophyceae	Chlamydomonadales	Chlorococcaceae	Chlorococcum	Chlorococcum_infusionum	LT594548	7.59923e-122	0.9048	19	4	0	0	rbcL_222086	0	0	4	0	0	0	0	0	10	0	0	0	5	0	0	0	0	0	0	0	0	0	0	0	0	0	0	0	0	0	0	0	0	0
CTTTTCGTAGCAGAAGCTATCTACAAGTCACAGGCTGAGACTGGTGAAATTAAGGGGCACTACCTAAACGCAACAGCTGGTACTTGTGAAGAAATGATGAAGCGTGCTGAATGTGCAGCAGGCTTAGGTGTTCCTATCGTTATGCATGACTACCTGACAGGTGGTTTCACTGCAAACACAACATTAGCACACTACTGTCGTGACAACGGTCTTCTGCTCCACATTCACCGTGCAATGCATGCAGTTATTGACCGTCAAAGAAACCACGGTATGCACTTCCGTGTTTTAGCTAAAGCTCTTCGTATGTCGGGAGGTGACCACCTTCACTCAGGCACA	Viridiplantae	Chlorophyta	Trebouxiophyceae	Trebouxiophyceae_incertae_sedis	Coccomyxaceae	Coccomyxa	Coccomyxa_sp.	KT253163	2.77211e-111	0.8869	18	49	626	12	rbcL_2238151	0	0	0	0	0	0	0	0	4	0	0	0	4	6	0	0	4	0	0	0	0	0	0	0	0	0	0	0	0	5	4	19	10	5
CTTTACTGTATGGAAGGTATTAACCGTTCATCTGCTTCTACAGGTGAAATTAAAGGTTCTTACTTAAACGTTACAGCTGGTAATATGGAAGAGATGTACGAACGTGCTGAATACGCAAAAACAATTGGTTCAATCATTGTTATGATCGACCTTGTAATTGGTTACACAGCTATCCAATCAATGGGTATCTGGGCACGTAAAAATGACATGATTCTTCACTTACACCGTGCAGGTAACTCAACTTACGCGCGTCAAAAAAACCACGGTATTAACTTCCGTGTAATTTGTAAATGGATGCGTATGGCTGGTGTAGACCACATTCACGCAGGTACT	Stramenopiles	Ochrophyta	Xanthophyceae	Tribonematales	Xanthonemataceae	Xanthonema	Xanthonema_debile	AF084612	7.26297e-147	0.952	18	33	21	0	Seq505838	11	0	0	0	0	0	0	0	3	0	0	0	0	4	0	0	0	0	0	0	0	0	0	0	0	0	0	0	0	0	0	12	0	3
TTATTCGTTGCAGAAGCTATCTATAAATCACAAGCAGAAACAGGTGAAATCAAAGGTCACTACTTAAACGCAACAGCTGGTACATGTGAAGAGATGCTTAAACGTGCTGCTTGTGCAAAAGATCTTGGTATGCCTATTGTCATGCACGATTACTTAACAGGTGGTTTTACAGCAAACACAAGTTTAGCTCATTACTGTCGTGATAATGGTCTTTTACTACACATTCACCGTGCAATGCACGCTGTAATTGACCGTCAAAAAAACCACGGTATGCACTTCCGTGTTTTAGCGAAAGCTCTTCGTCTATCTGGTGGTGATCACTTACACTCTGGTACA	Viridiplantae	Chlorophyta	Trebouxiophyceae	Chlorellales	Chlorellaceae	Nannochloris	Nannochloris_sp.	MK257138	7.54566e-127	0.9137	17	19	4	300	rbcL_2196117	0	0	0	0	0	0	0	0	5	0	6	0	0	0	0	0	3	3	0	0	0	0	0	0	0	0	0	0	0	0	0	0	0	0
CTTTTCGTATCTGAAGCTATTTACAAATCTCAAGCAGAAACAGGCGAAGTAAAAGGTCACTACTTAAACGCTACTGCTGGTACTTGTGAAGAAATGATGAAACGTGCTCAGTGTGCTAAAGATTTAGGTATGCCTATTATTATGCATGACTACTTAACAGGTGGTTTCACTGCTAACACTTCATTAGCTATTTACTGTCGTGATAACGGCCTTCTTCTTCACATTCACCGTGCTATGCACGCTGTTATTGACCGTCAACGTAACCACGGTATCCACTTCCGTGTTCTTGCTAAAGCTCTTCGTATGTCTGGTGGTGACCACCTTCACTCTGGTACT	Viridiplantae	Chlorophyta	Chlorophyceae	Chlamydomonadales	Chlamydomonas	Chlamydomonas	Chlamydomonas_globosa	AB511848	1.57658e-148	0.9524	17	85	0	53	rbcL_2195423	0	0	5	0	0	0	0	0	4	0	0	0	5	3	0	0	0	0	0	0	0	0	0	0	0	0	0	0	0	8	24	5	0	42
TTATACTGTATGGAAGGTATTAACCGTGCTTCTGCAGCTACAGGTGAAACAAAAGGTTCTTACTTAAACATCACTGCTGGTACTATGGAAGAAGTGTACGCACGTGCAGAATACGGTAAAGCAGTTGGTTCTGTAATTGTGATGATCGATTTAGTTATGGGTTACACAGCAATTCAATCTGCTGCAATTTGGGCTCGTAACAACGACATGATTTTACACTTACACCGTGCAGGTAACTCTACTTACGCTCGTCAAAAAAATCATGGTATTAACTTCCGTGTAATTTGTAAATGGATGCGTATGGCAGGTGTAGACCATATCCACGCTGGTACA	Stramenopiles	Diatoms	Diatoms	Diatoms	Diatoms	Eolimna	Eolimna_sp.	JQ610175	3.26169e-170	0.994	17	83	20	14	Seq1178346	4	0	0	0	0	0	0	0	0	0	0	0	9	4	0	0	0	0	0	0	0	0	0	0	0	0	0	0	6	0	0	6	0	0
TTATACTGTATGGAAGGTATCAACCGTGCAGCAGCAGCTACAGGTGAAGTTAAAGGTTCATACTTAAACATCACTGCTGGTACAATGGAAGAAGTTTATGCTCGTGCAGAATATGCTAAAAGCCTTGGTTCTATAGTTGTTATGATCGATTTAGTTATGGGTTATACAGCAATTCAAAGTGCTGCAATCTGGTCTCGTCAAAACGACATGCTTTTACACTTACACCGTGCTGGTAACTCTGCTTACGCTCGTCAAAAAAATCATGGTATCAACTTCCGTGTTATTTGTAAATGGATGCGTATGTCTGGTGTAGATCATATCCACGCTGGTACA	Stramenopiles	Diatoms	Diatoms	Diatoms	Diatoms	Mayamaea	Mayamaea_permitis	KM084956	1.50682e-173	1	17	13	14	0	Seq1251128	0	0	0	0	0	0	0	0	0	0	4	0	3	7	0	0	0	0	0	0	0	0	3	0	0	0	0	0	0	0	0	0	0	0
TTATTCGTAGCTGAAGCTATTTACAAAGCACAAGCAGAAACAGGTGAAGTTAAAGGTCACTATTTAAATGCTACAGCTGCTACATCTGAAGAAATGTTAAAACGTGCACAATGTGCTAAAGAATTCGGTGTACCGATCATTATGCATGACTATTTAACAGGTGGTTTCACATCTAACACTTCATTATCTTTATACTGTCGTGACCACGGTTTATTATTACACATTCACCGTGCTATGCACGCTGTAATTGACCGTCAAAGAAACCACGGTATTCACTTCCGTGTTTTAGCTAAAGCATTACGTATGTCAGGTGGTGACCACTTACACTCAGGTACT	Viridiplantae	Chlorophyta	Chlorophyceae	Chlamydomonadales	Chlorococcaceae	Oophila	Oophila_sp.	KJ635639	1.58777e-143	0.9435	16	39	56	74	rbcL_2235206	0	0	0	0	0	0	0	0	16	0	0	0	0	0	0	0	0	0	0	0	0	0	0	0	0	0	0	0	0	0	0	0	0	0
TGTTTCGTTGCAGAAGCAATTTACAAATCTCAAGCTGAAACAGGAGAAATTAAAGGTCACTACTTAAACGTTACTTCTGGAACGTGCGAAGAAATGATGAAACGTGCACAAGTTGCTGCTGATTTTGGTGTTCCAATTATTATGCATGACTACATTACAGGTGGTTTCACTGCAAACACTTCTCTTGCAATTTTTGCTCGTGATCATGGTCTTCTTCTTCATATTCACCGTGCAATGCACGCTGTTATTGACCGTCAAAGAAATCATGGTATTCACTTCCGTGTTTTAGCTAAAGCTCTTCGTATGTCAGGTGGTGATCACCTTCATTCTGGAACT	Viridiplantae	Chlorophyta	Trebouxiophyceae	Prasiolales	Prasiolaceae	Stichococcus	Stichococcus_sp.	KC207724	7.87284e-97	0.8631	16	16	0	13	rbcL_227577	5	0	7	0	0	0	0	0	0	0	4	0	0	0	0	0	0	0	0	0	0	0	0	0	0	0	0	0	0	0	0	7	0	0
ATTTTCGTTGCTGAAGCTATTTACAAATCGCAAGCAGAAACAGGTGAAATTAAAGGTCACTACTTAAACGTAACTGCAGGAACTTCAGAAGAAATGTTAAAACGTGCTGAAGTTGCTAAAGATTTAGGTGTACCTATCATTATGCATGACTACTTAACAGGTGGTTTAACTTCTAACACATCATTAGCACACTATTGTCGTGATAATGGTTTATTATTACACATCCACAGAGCTATGCACGCGGTTATTGACCGTCAAAGAAACCACGGTATCCACTTCCGTGTTTTAGCTAAAGCTCTTCGTATGTCTGGTGGTGACCACCTTCACTCAGGTACT	Viridiplantae	Chlorophyta	Chlorophyceae	Chlamydomonadales	Chlamydomonadaceae	Gloeomonas	Gloeomonas_rubrifilum	AB504765	3.4127e-145	0.9464	16	0	7	8	rbcL_2291963	8	0	5	0	0	0	0	0	0	0	0	0	0	0	0	0	0	0	0	0	0	0	0	3	0	0	0	0	0	0	0	0	0	0
CTTTTCGTTGCTGAAGCTATCTACAAAGCTCAAGCTGAAACTGGTGAAGTTAAAGGTCACTACTTAAACGCTACAGCTGGTACTTCTGAAGAAATGATCAAACGTGCTGTTGTTGCTAAAGAATTTGGTGTTCCTATTATTATGCATGACTACTTAACAGGTGGTTTCACTGCTAACACTTCATTAGCTAACTACTGTCGTGATAACGGGTTATTATTACACATTCACCGTGCAATGCACGCTGTAATTGACCGTCAACGTAACCACGGTATTCACTTCCGTGTTTTAGCTAAAGCTCTTCGTTTATCTGGTGGTGACCACCTTCACTCTGGTACT	Viridiplantae	Chlorophyta	Chlorophyceae	Chlamydomonadales	Chlamydomonas	Chlamydomonas	Chlamydomonas_sp.	KP981642	3.43693e-140	0.9399	16	13	0	7	rbcL_2482728	3	0	0	0	0	0	0	0	5	0	0	0	3	5	0	0	0	0	0	0	0	0	0	0	0	0	0	0	0	0	3	0	0	0
CTTTTTGTTGCTGAAGCTACTTACAAAGCTCAAGCTGAAACTGGTGAAGTTAAAGGTCACTACCTAAACTGTACTGCAGGTACTTCTGAAGAAATGATCAAACGTGCTACTTGTGCTAAAGATTTTGGTGTACCAATTATTATGCATGACTACTTAACAGGTGGTTTCACTTCTAACACTTCATTAGCACTTTATGCACGTGATAATGGTTTATTACTTCACATTCACCGTGCTATGCACGCCGTTATCGACCGTCAAAGAAACCATGGGATTCACTTCCGTGTATTAGCTAAAGCTCTTCGTCTATCAGGTGGTGACCACCTTCACTCGGGAACA	Viridiplantae	Chlorophyta	Chlorophyceae	Chlamydomonadales	Chlamydomonadaceae	Microglena	Microglena_monadina	KT624766	5.71065e-143	0.9433	16	14	3	5	rbcL_1742971	7	0	5	0	0	0	0	0	0	0	0	4	0	0	0	0	0	0	0	0	0	0	0	0	0	0	0	0	0	0	0	0	0	0
CTATTCGTAGCAGAAGCTATTTACAAATCTCAAGCTGAAACAGGTGAAATTAAAGGTCATTATTTAAATGCTACTGCTGGAACTTGTGAAGACATGATGAAACGTGCACAACTGGCTAAAGATCTTGGTATGCCAATTGTTATGCATGATTATATTACTGGTGGATTTACTGCAAATACAAGTTTAGCACATTTTTGTCGTGATAATGGTTTATTACTTCACATCCACAGAGCTATGCATGCTGTAATTGACCGACAAAGAAACCATGGTATGCACTTCCGTGTTTTAGCAAAAGCTCTTCGTCTATCTGGTGGAGATCACCTTCATTCTGGAACT	Viridiplantae	Chlorophyta	Chlorophyceae	Chaetophorales	Chaetophoraceae	Diplosphaera	Diplosphaera_sp.	JN573857	3.27087e-175	1	16	46	357	0	rbcL_2229239	0	0	16	0	0	0	0	0	0	0	0	0	0	0	0	0	0	0	0	0	0	0	0	0	0	0	0	0	4	0	5	6	0	0
CTTTTCGTAGCTGAAGCTTGTTACAAAGCTCAAGCCGAAACTGGTGAAATCAAAGGGCACTACCTAAACGCTACAGCTGGTACTTGCGAAGAAATGCTAAAACGTGCTGCTTGTGCTAAAGATTTAGGTGTACCGATCGTTATGCATGACTATTTAACAGGTGGTTTCACAGCAAATACATCTTTATCTCATTACTGTCGTGACAATGGACTTCTTTTACACATTCACCGTGCAATGCATGGTGTAATTGACCGTCAAAGAAACCACGGGATTCACTTCCGTGTTTTAGCAAAAGCTCTACGTTTATCTGGGGGTGACCACTTACACTCAGGTACT	Viridiplantae	Chlorophyta	Chlorophyceae	Sphaeropleales	Dictyococcaceae	Dictyococcus	Dictyococcus_varians	GQ985404	3.27087e-175	1	16	49	8	0	rbcL_219884	0	0	0	0	0	0	0	0	3	0	0	0	9	4	0	0	0	0	0	0	0	0	0	0	0	0	0	0	0	0	0	0	0	0
TTAAACTGTATGGAAGGTATTAACCGTGCTGCTGCAGCAACAGGTGAAGTTAAAGGTTCATACTTAAACATCACTGCTGGTACAATGGACGAAGTTTACGCACGTGCAGAATATGCTAAATCAGTAGGTTCTATTATTGTTATGGTCGATTTAGTTCTAGGTTACACAGCAATCCAAACTGCAGCTATCTGGGCTCGTAACAACGATATGATCTTACACTTACACCGTGCAGGTAACTCAACTTACGCTCGTCAAAAAAACCACGGTATTAACTTCCGTGTTATTTGTAAATGGATGCGTATGTCTGGTGTAGATCACATCCACGCTGGTACA	Stramenopiles	Diatoms	Diatoms	Diatoms	Diatoms	Pinnularia	Pinnularia_rupestris	AM710458	1.18144e-164	0.9969	16	57	0	0	rbcL_1607703	0	0	0	0	0	0	0	0	3	0	3	0	7	3	0	0	0	0	0	0	0	0	0	0	0	0	0	0	0	0	0	0	0	0
CTTTTCGTTGCTGAAGCTATCTATAAAGCTCAATCAGAAACAGGTGAAGTTAAAGGGCATTATCTAAACGCAACTGCTGGTACTTGTGAAGAAATGATCAAACGTGCTGTTTGTGCTAAAGAATTAGGTGTACCTATCGTTATGCATGACTATATCACAGGTGGTTTCACAGCTAACACTTCATTATCTCACTACTGTCGTGATAATGGTCTTTTATTACACATTCACCGTGCTATGCACGCTGTTATTGACCGTCAAAGAAACCACGGTATTCACTTCCGTGTTTTAGCTAAAGCTCTTCGTATGTCAGGTGGTGATCACCTTCACTCAGGGACT	Viridiplantae	Chlorophyta	Chlorophyceae	Chlamydomonadales	Chlamydomonas	Chlamydomonas	Chlamydomonas_sp.	LC380386	3.51065e-125	0.911	16	4	0	0	rbcL_2285114	0	0	0	0	0	0	0	0	8	0	3	0	0	5	0	0	0	0	0	0	0	0	0	0	0	0	0	0	0	0	0	0	0	0
TTATTCGTAGCTGAAGCTCTTTACAAATCGCAAGCTGAAACAGGTGAAATTAAAGGTCACTACTTAAATGTAACAGCAGGTACTTGTGACGAAATGTTAAAACGTGCTCAATGTGCTAAAGAATTTGGTGTACCAATTATTATGCACGATTACTTAACAGCTGGTTTCACAGCTAACACTACGTTATCTCAGTACTGTCGTGATAACGGCTTATTATTACACATTCACCGTGCTATGCACGCTGTTATCGACCGTCAACGTAACCATGGTATTCACTTCCGTGTATTAGCGAAAACTCTTCGTATGTCAGGTGGTGACCACTTACACTCAGGAACT	Viridiplantae	Chlorophyta	Chlorophyceae	Sphaeropleales	Selenastraceae	Kirchneriella	Kirchneriella_irregularis	KT355752	1.25375e-129	0.9194	15	0	0	5	rbcL_17254	15	0	0	0	0	0	0	0	0	0	0	0	0	0	0	0	0	0	0	0	0	0	0	0	0	0	0	0	0	0	0	0	0	0
CTTTTCGTAGCTGAAGCTTGTTACAAAGCTCAATCAGAAACTGGTGAAATTAAAGGGCATTACTTAAATGCTACAGCTGGTACTTGCGAAGAAATGCTTAAACGTGCTGCTTGTGCAAAAGATTTAGGTGTACCTATTGTTATGCATGATTACATTACAGGTGGTTTCACTGCAAACACTTCTTTATCTAACTACTGTCGTGATCACGGACTTCTTTTACACATTCACCGTGCAATGCATGGTGTAATTGACCGTCAAAAAAATCACGGGATTCACTTCCGTGTTTTAGCGAAAGCTCTACGTTTATCTGGGGGTGACCACTTACACTCAGGTACT	Viridiplantae	Chlorophyta	Chlorophyceae	Sphaeropleales	Dictyococcaceae	Dictyococcus	Dictyococcus_varians	GQ985404	1.6104e-133	0.9256	15	45	4	4	rbcL_2184750	0	8	0	0	3	0	0	0	4	0	0	0	0	0	0	0	0	0	0	0	0	0	0	0	0	0	0	0	0	0	0	0	0	0
TTAAACTGTATGGAAGGTATTAACCGTGCTTCTGCAGCTACAGGTGAAGTTAAAGGTTCATACTTAAACATCACTGCAGGTACAATGGAAGAAGTTTACAAACGTGCTGCATACGCTAAAGCAGTAGGTTCTGTAATCATAATGATCGACTTAGTAATGGGTTACACAGCAATTCAAAGTGCTGCTATCTGGTCTCGTGACAACGATATGCTTTTACACTTACACCGTGCAGGTAACTCTACATACGCTCGTCAAAAAAATCATGGTATTAACTTCCGTGTTATTTGTAAATGGATGCGTATGTCTGGTGTAGATCATATCCACGCTGGTACA	Stramenopiles	Diatoms	Diatoms	Diatoms	Diatoms	Stauroneis	Stauroneis_kriegeri	AM710504	3.26169e-170	0.997	15	45	4	0	Seq1848581	4	0	5	0	0	0	0	0	0	0	0	0	0	0	0	0	0	0	0	0	0	0	0	0	6	0	0	0	0	0	0	0	0	0
CTTTTCTGTGCTGAAGCTATTTATAAAGCTCAATCAGAAACTGGTGAAATTAAAGGTCACTACTTAAATGCTACTGCTGGAACATGCGAAGAAATGTTCAAACGTGCTAACTACGCTGCTGAGATAGGAGTCCCGATCATCATGCACGACTATTTGACAGGTGGTTTCACAGCTAACACTTCTTTATCTATGTTCTGTCGTGATAACGGATTATTATTACACATTCACCGTGCTATGCACGCTGTAATTGACCGTCAAAGAAATCACGGTATTCACTTCCGTGTTTTAGCTAAAACTCTTCGTATGTCAGGGGGTGACCACTTACATTCAGGAACT	Viridiplantae	Chlorophyta	Chlorophyceae	Sphaeropleales	Scenedesmaceae	Tetradesmus	Tetradesmus_dimorphus	KT777984	1.00411e-105	0.8822	15	0	0	0	rbcL_2320772	0	0	0	0	0	0	0	0	15	0	0	0	0	0	0	0	0	0	0	0	0	0	0	0	0	0	0	0	0	0	0	0	0	0
TTATTCGTAGCTGAAGCTATTTACAAATCTCAAGCTGAAACAGGTGAAATTAAAGGACATTATTTAAATGCAACTGCTGGTACTGTTGATGACATGATGAAACGTGCAGAATTTGCAAAAGATCTTGGTATGCCAATTGTTATGCATGATTACTTAACTGGTGGTTTCACTGCAAACACTACTTTATCACATTATTGTCGTGATAATGGGTTATTACTTCATATTCACCGTGCAATGCACGCTGTAATTGATCGTCAAAGAAACCATGGTATGCACTTCCGTGTTCTTGCTAAAGCATTACGCTTATCTGGGGGAGATCATCTTCACTCAGGTACT	Viridiplantae	Chlorophyta	Trebouxiophyceae	Prasiolales	Prasiolaceae	Stichococcus	Stichococcus_bacillaris	AM260442	5.71065e-143	0.9433	14	132	771	0	rbcL_2223748	0	0	14	0	0	0	0	0	0	0	0	0	0	0	0	0	0	0	0	0	0	0	0	0	0	0	0	0	12	0	9	0	0	0
CTTTTCGTAGCTGAAGCTATTTACAAAGCTCAAGCAGAAACTGGTGAAGTAAAAGGTCACTACTTAAACGCAACTGCTGGTACTTGCGAAGAAGTTTTAAAACGTGCTCAGTGTGCTAAAGAATTAGGTATGCCTATTATTATGCACGACTACCTTACAGGTGGTTTCACAGCTAACACTTCATTATCTGCTTACTGCCGTGACAATGGTCTTCTTCTTCACATCCACCGTGCTATGCACGCAGTTATCGACCGTCAACGTAACCACGGTATTCACTTCCGTGTTCTTGCTAAAGCTCTTCGTCTATCTGGTGGTGACCACCTTCACTCTGGTACT	Viridiplantae	Chlorophyta	Chlorophyceae	Chlamydomonadales	Volvocaceae	Yamagishiella	Yamagishiella_unicocca	AB044168	1.59905e-138	0.9345	14	13	0	0	rbcL_227803	3	0	11	0	0	0	0	0	0	0	0	0	0	0	0	0	0	0	0	0	0	0	0	0	0	0	0	0	0	0	0	4	0	0
CTTTTCGTAGCTGAAGCTACTTATAAAGCACAAACTGAAACAGGTGAAGTTAAAGGACACTACCTTAACGCTACTGCAGCTACTTGTGAAGAAATGCTAAAACGTGCACAATGTGCTAAAGAATTAGGTGTACCTATTATTATGCATGACTACATTACAGGTGGTTTTACAGCTAACACATCATTATCTCACTACTGTAGAGATCATGGTCTTTTATTACACATTCACCGTGCTATGCACGCTGTTATTGACCGTCAAAGAAACCATGGTATTCATTTCCGTGTTTTAGCTAAATGTCTTCGTATGTCTGGTGGTGACCACTTACACTCAGGAACT	Viridiplantae	Chlorophyta	Chlorophyceae	Chlamydomonadales	Chlamydomonadaceae	Carteria	Carteria_radiosa	D89770	3.38864e-150	0.9554	14	0	0	0	rbcL_2119097	6	0	8	0	0	0	0	0	0	0	0	0	0	0	0	0	0	0	0	0	0	0	0	0	0	0	0	0	0	0	0	0	0	0
CTTTTCTGTGCTGAAGCTATTTATAAAGCTCAAGCTGAAACTGGTGAAGTTAAAGGACATTACTTAAATGCTACTGCTGGTACTTCTGAAGAAATGATCAAACGTGCAGTTTGTGCTAAAGAATTTGGTGTTCCAATTATTATGCATGACTATATTACAGGTGGTTTTACAGCTAACACATCATTAGCTCATTACTGTCGTGATCATGGTTTATTATTACATATTCACCGTGCAATGCATGCTGTAATTGATCGTCAAAGAAATCACGGTATTCACTTCCGTGTTTTAGCTAAAGCTCTTCGTTTATCTGGTGGTGACCACTTACATTCTGGTACA	Viridiplantae	Chlorophyta	Chlorophyceae	Chlamydomonadales	Chlamydomonas	Chlamydomonas	Chlamydomonas_pseudogloeogama	EF589142	5.59073e-158	0.9701	14	0	0	0	rbcL_1688777	11	0	0	0	0	0	0	3	0	0	0	0	0	0	0	0	0	0	0	0	0	0	0	0	0	0	0	0	0	0	0	0	0	0
TTATTTGTTGCTGAAGCTATTTACAAATCTCAAGCTGAAACTGGTGAAATTAAAGGTCACTATTTAAACGCAACGGCAGCTACAGCAGAAGCAATGATGCAACGTGCTGAATGTGCGAAAGATTTAGGTGTACCTATTATTATGCACGATTACTTAACTGGTGGTTTTACAGCAAACACAAGTTTATCTCATTATTGTCGTGATAATGGTCTTCTTTTACACATTCACCGTGCAATGCACGCTGTAATTGACCGTCAAAGAAATCATGGTATTCACTTCCGTGTTTTAGCAAAAGCTCTTCGTTTATCTGGTGGTGATCACTTACATTCTGGTACA	Viridiplantae	Chlorophyta	Trebouxiophyceae	Chlorellales	Chlorellaceae	Dictyosphaerium	Dictyosphaerium_ehrenbergianum	KM514899	3.27087e-175	1	13	7	22	62	rbcL_2314868	0	0	0	0	0	0	0	0	10	0	0	0	3	0	0	0	0	0	0	0	0	0	0	0	0	0	0	0	0	0	0	0	0	0
TTATTCGTTGCTGAAGCAATCTACAAAGCACAAGCAGAAACTGGTGAAATTAAAGGTCACTACTTAAACGCTACTGCAGGGCACTCTGATGAAATGATCAAACGTGCAGTATGTGCAAAAGAATTAGGTGTACCTATTGTTATGCATGACTACTTAACTGGTGGTTTCACAGCTAACACTACATTAGCTATGTACTGTCGTGACCATGGTCTTTTATTACACATTCACCGTGCTATGCACGCGGTAATTGACCGTCAAAGAAACCACGGAATCCACTTCCGTGTATTAGCGAAAGCTTTACGTATGTCAGGTGGTGACCACTTACACTCTGGTACA	Viridiplantae	Chlorophyta	Chlorophyceae	Chlamydomonadales	Volvocaceae	Hamakko	Hamakko_caudatus	AB451193	7.54566e-127	0.9139	13	24	167	15	rbcL_2229041	0	0	0	0	0	0	0	0	13	0	0	0	0	0	0	0	0	0	0	0	0	0	0	0	0	0	0	0	3	0	0	6	0	3
CTTTACTGTATGGAAGGTATTAACCGTTCTGCTGCTGCTACGGGTGAAGTTAAAGGTTCATACTTAAACATTACAGCAGGTAACATGGAAGACATGTACGAACGTGCTGAATACGCAAAAACAATTGGTTCAATCATTGTTATGATCGACCTTGTAATTGGTTACACTGCTATCCAATCAATGGGTATTTGGGCTCGTAAAAACGACATGATTCTTCACTTACACCGTGCAGGTAACTCAACTTATGCACGTCAAAAAAACCACGGTATTAACTTCCGTGTAATTTGTAAGTGGATGCGTATGGCTGGTGTTGACCACATTCACGCAGGTACT	Stramenopiles	Ochrophyta	Xanthophyceae	Mischococcales	Centritractaceae	Bumilleriopsis	Bumilleriopsis_sp.	AJ874706	1.53914e-158	0.973	13	67	11	9	Seq719725	0	0	0	0	0	0	0	0	10	0	0	0	3	0	0	0	0	0	0	0	0	0	0	0	0	0	0	0	0	0	12	10	7	0
TTATTCGTTGCTGAAGCGATTTACAAATCTCAATCAGAAACGGGTGAGGTTAAAGGTCACTACTTAAACTGTACTGCAGGTACAGCTGAAGAAATGTTAAAACGTGCAGAATGTGCTAAAGATTTAGGTATGCCTATTATTATGCATGACTACCTAACAGGTGGTTTCACATCTAACACTTCTTTATCTCACTTCTGTCGTGATGAAGGTTTATTATTACACATCCACCGTGCAATGCACGCTGTAATTGACCGTCAACGTAACCACGGTATTCACTTCCGTGTATTAGCGAAAGCTTTACGTATGTCTGGTGGTGACCACTTACACTCTGGTACA	Viridiplantae	Chlorophyta	Chlorophyceae	Chlorosarcinales	Chlorosarcinaceae	Neochlorosarcina	Neochlorosarcina_sempervirens	MK257153	3.4127e-145	0.9464	13	6	0	3	rbcL_2209075	0	0	0	0	0	0	0	0	4	0	0	0	0	6	3	0	0	0	0	0	0	0	0	0	0	0	0	0	0	0	0	0	0	0
CTTTTTGTTGCAGAAGCACTTTATAAATCTCAAGCAGAAACAGGTGAAGTAAAAGGTCACTACTTAAATGCGACTGCTGGAACTTGTGAAGAAATGCTTAAGCGTGCTCAATGTGCTAAGGAATTAGGTGTTCCAATTGTTATGCATGACTATCTGACAGGTGGTTTTACTGCTAATACAACTTTATCACATTACTGTCGTGATAATGGTTTATTACTTCACATTCACAGAGCAATGCATGCTGTTATCGATCGTCAAAGAAATCATGGTATTCACTTCCGAGTTTTAGCTAAAACTCTTCGTATGTCAGGTGGTGACCATTTACATTCGGGTACT	Viridiplantae	Chlorophyta	Chlorophyceae	Chaetophorales	Chaetophoraceae	Coccobotrys	Coccobotrys_verrucariae	AM260447	7.23207e-157	0.9673	13	0	368	0	rbcL_2228303	0	0	0	0	0	0	0	0	8	0	0	5	0	0	0	0	0	0	0	0	0	0	0	0	0	0	0	0	0	0	0	0	0	0
TTATACTGTATGGAAGGTATTAACCGTGCAGCAGCAGCTACAGGTGAAGTTAAAGGTTCATACTTAAACATCACTGCTGGTACAATGGAAGAAGTTTACGCTCGTGCAGAATACGCTAAAAGTCTTGGCTCTATAGTCGTTATGATCGATTTAGTTATGGGTTATACAGCAATCCAAAGTGCTGCAATCTGGTCTCGTGCAAACGACATGCTTTTACATTTACACCGTGCTGGTAACTCTGCTTACGCTCGTCAAAAAAATCATGGTATTAACTTCCGTGTTATTTGTAAATGGATGCGTATGTCTGGTGTAGATCATATCCACGCTGGTACA	Stramenopiles	Diatoms	Diatoms	Diatoms	Diatoms	Mayamaea	Mayamaea_permitis	JN418670	3.30817e-160	0.976	13	3	0	0	rbcL_2531361	0	0	0	0	0	0	0	0	7	0	0	0	6	0	0	0	0	0	0	0	0	0	0	0	0	0	0	0	0	0	0	0	0	0
TTAAACTGTATGGAAGGTATCAACCGTGCTGCAGCTGCAACAGGTGAAGTTAAAGGTTCTTACTTAAACATCACTGCTGCTACTATGGAAGAACTTTACAAACGTGGTGATTACGCTAAAGCTGTAGGTTCTGTAATCGTTATGATCGATTTAGTTTTAGGTTACACAGCAATTCAAAGTGCTGCTATCTGGGCTCGTGAAAACGATTTAGTATTACACTTACACCGTGCAGGTAACTCAACTTACGCTCGTCAAAAAAATCACGGTATTAACTTCCGTGTAATCTGTAAATGGATGCGTATGTCTGGTGTTGATCATATCCACGCTGGTACA	Stramenopiles	Diatoms	Diatoms	Diatoms	Diatoms	Fragilaria	Fragilaria_bidens	AB430676	3.26169e-170	0.994	13	3	0	0	Seq1304716	9	0	0	0	4	0	0	0	0	0	0	0	0	0	0	0	0	0	0	0	0	0	0	0	0	0	0	0	0	0	0	0	0	0
TTATTCGTAGCTGAGGCTATCTACAAAGCTCAGGCTGAAACAGGTGAAATCAAAGGTCACTATTTAAATGCGACTGCAGCAACATCAGAAGAAATGCTGAAACGTGCTGAATGTGCTAAAGATTTAGGTGTACCTATTATCATGCACGATTACATCACTGGTGGTTTCACAGCAAATACTAGTTTAGCTCACTACTGTCGTGATAATGGTCTTCTTTTACACATTCACCGTGCGATGCACGCTGTAATTGACCGTCAAAGAAATCATGGTATTCACTTCCGTGTTTTAGCAAAAGCTCTTCGTTTATCTGGTGGTGACCATTTACATTCTGGTACT	Viridiplantae	Chlorophyta	Trebouxiophyceae	Chlorellales	Chlorellaceae	Micractinium	Micractinium_pusillum	EF113451	3.4127e-145	0.9464	12	16	15	56	rbcL_2244504	4	0	0	0	0	0	0	0	3	0	0	0	5	0	0	0	0	0	0	0	0	0	0	0	0	0	0	0	0	0	0	0	0	0
CTTTACTGTATGGAAGGTATCAACCGTGCAGCTGCAACAACAGGTGAAATTAAAGGTTCATACTTAAACATTACAGCTGGTACAATGGAAGATATGTACGAACGTGCTGAATACGCTAAAACAATCGGTTCAATCATTGTTATGATCGACCTTGTAATCGGTTACACAGCTATTCAATCAATGGGTATCTGGGCACGTAACAATGACATGATTCTTCACTTACACCGTGCTGGTAACTCAACTTATGCACGTCAAAAGAACCACGGTATCAACTTCCGTGTAATCTGTAAGTGGATGCGTATGGCTGGTGTTGACCACATTCACGCAGGTACT	Stramenopiles	Ochrophyta	Xanthophyceae	Mischococcales	Ophiocytiaceae	Ophiocytium	Ophiocytium_capitatum	AJ874700	7.31454e-142	0.9429	12	208	152	8	Seq954653	4	0	5	0	0	0	0	0	3	0	0	0	0	0	0	0	0	0	0	0	0	0	0	0	0	0	0	0	9	9	10	49	43	41
TTATTTTGTGCTGAGGCAATTTATAAATCTCAGTCGGAAACAGGCGAAGTTAAGGGTCATTATTTAAATGCTACCGCTGGTACCTGTGAGGAGATGTTCAAGCGAGCAATATATGCTGCACAGATCGGAGTTCCAATCGTAATGCATGATTACCTGACTGGTGGTTTTACTGCAAATACTTCTTTATCTATGTTTTGTCGTGATAATGGATTACTTTTACATATTCATAGAGCGATGCATGCGGTTATTGATCGTCAGCGTAATCATGGTATTCATTTCCGTGTTTTAGCTAAGACTCTAAGAATGTCTGGTGGAGATCATCTTCATTCAGGAACA	Viridiplantae	Chlorophyta	Chlorodendrophyceae	Chlorodendrales	Chlorodendraceae	Tetraselmis	Tetraselmis_subcordiformis	MG564490	1.35522e-74	0.8281	12	104	178	0	rbcL_2209929	5	0	7	0	0	0	0	0	0	0	0	0	0	0	0	0	0	0	0	0	0	0	0	0	0	0	0	0	3	0	4	35	28	13
TTATTTGTTGCTGAAGCTATTTACAAAGCACAATCTGAAACTGGTGAGGTAAAAGGTCACTATTTAAACGCTACAGCAGCTACTGCTGAAGAAATGTTAAAACGTGCACAATGTGCTAAAGAATTAGGTGTACCTATTATTATGCATGACTACTTAACAGGTGGTTTTACAGCTAATACTTCATTATCTATTTACTGTCGTGATCATGGTATTTTATTACACATTCACCGTGCTATGCACGCTGTTATTGACCGTCAAAGAAACCACGGTATTCACTTCCGTGTTTTAGCTAAAGCATTACGTATGTCTGGTGGTGACCACCTTCACTCAGGTACT	Viridiplantae	Chlorophyta	Chlorophyceae	Chlamydomonadales	Chlorococcaceae	Chlorococcum	Chlorococcum_sp.	KC810302	7.18108e-162	0.9762	12	0	7	0	rbcL_2307583	12	0	0	0	0	0	0	0	0	0	0	0	0	0	0	0	0	0	0	0	0	0	0	0	0	0	0	0	0	0	0	0	0	0
CTTTTCTGTGCTGAAGCGATTTACAAAGCGCAAGCAGAAACAGGAGAAGTAAAAGGACACTACTTAAACGTAACTGCAGCAACATCAGAAGAAATGCTGAAACGTGCAGCATGTGCTAAAGATTTTGGAGTTCCAATCGTAATGCATGACTACCTAACAGGTGGTTTTACATCAAACACTTCATTATCAAACTACTGTCGTGACCAAGGTCTATTATTACACATTCACCGTGCGATGCACGCGGTAATTGACCGTCAAAGAAACCACGGGATTCATTTCCGTGTTTTAGCAAAAGCACTACGTATGTCAGGGGGTGACCATCTTCACTCAGGGACA	Viridiplantae	Chlorophyta	Chlorophyceae	Sphaeropleales	Selenastraceae	Monoraphidium	Monoraphidium_griffithi	KT833561	3.63706e-100	0.8735	12	22	6	0	rbcL_2235174	9	0	0	0	3	0	0	0	0	0	0	0	0	0	0	0	0	0	0	0	0	0	0	0	0	0	0	0	0	0	0	7	7	0
CTTTTCGTTTCTGAAGCTATCTACAAATCTCAAGCAGAAACTGGTGAAGTTAAAGGTCACTACTTAAACGCTACAGCTGGTAACTGTGATGAAATGATGAAACGTGCTCAGTGTGCTAAAGAATTAGGTGTACCTATTATTATGCACGACTACTTAACGGGTGGTTTCACAGCTAACACTACATTAGCTTCTTACTGCCGTGACAACGGTCTTTTACTTCACATTCACCGTGCAATGCACGCTGTTATTGACCGTCAAAGAAACCACGGTATCCACTTCCGTGTTCTTGCTAAAGCTCTTCGTATGTCTGGTGGTGACCACCTTCACTCTGGTACT	Viridiplantae	Chlorophyta	Chlorophyceae	Chlamydomonadales	Chlamydomonas	Chlamydomonas	Chlamydomonas_zebra	LC380380	3.4127e-145	0.9464	11	15	0	0	rbcL_2106197	5	0	0	0	0	0	0	0	6	0	0	0	0	0	0	0	0	0	0	0	0	0	0	0	0	0	0	0	0	0	0	4	0	0
ATTTTCGTTGCTGAAGCTCTTTATAAATCTCAAGCAGAGACAGGTGAAATTAAAGGTCACTACTTAAACGTAACTGCTGGTACTTCAGAAGAAATGTTAAAACGTGCTGAAGTTGCTAAAGATTTAGGTGTACCTATCATTATGCATGACTACTTAACTGGTGGTTTAACTGCAAACACTTCATTAGCACACTACTGTCGTGATAATGGTTTACTATTACACATCCACAGAGCTATGCACGCGGTTATTGACCGTCAAAGAAACCACGGTATTCACTTCCGTGTTTTAGCTAAAGCTCTTCGTATGTCAGGTGGTGACCACCTTCACTCAGGTACT	Viridiplantae	Chlorophyta	Chlorophyceae	Chlamydomonadales	Chlamydomonadaceae	Chloromonas	Chloromonas_serbinowi	AJ001879	3.36475e-155	0.9643	11	6	0	0	rbcL_2259224	11	0	0	0	0	0	0	0	0	0	0	0	0	0	0	0	0	0	0	0	0	0	0	0	0	0	0	0	0	0	3	3	0	0
CTTTTCTGTGCAGAAGCTATTTACAGATCTCAAGCAGAAACTGGTGAAGTTAAAGGACACTATTTAAACTGTACAGCTGGTACTGCTGAAGAAATGTTAAAACGTGCTGCTTGTGCAAAAGACTTAGGTGTACCTATCGTAATGCATGACTACTTAACAGGTGGTTTTACTTCTAACACTTCATTAGCATTATACTGTCGTGATAATGGTCTATTACTTCACATTCACCGTGCTATGCACGCTGTAATTGACCGTCAAAGAAACCACGGTATCCACTTCCGTGTTTTAGCTAAAGCTCTTCGTATGTCAGGTGGTGACCACCTTCACTCTGGGACT	Viridiplantae	Chlorophyta	Chlorophyceae	Chlamydomonadales	Chlamydomonadaceae	Chloromonas	Chloromonas_subdivisa	AF517080	3.51065e-125	0.9107	11	3	0	0	rbcL_230261	0	0	0	0	0	0	0	0	5	0	0	0	0	0	0	0	0	0	0	0	3	0	0	3	0	0	0	0	0	0	0	0	0	0
CTTTTCACTGCTGAAGCTATCTACAAATCTCAAGCTGAAACAGGTGAAGTTAAAGGTCACTACTTAAACGCTACTGCTGCTACTTCTGAAGAAATGATCAAACGTGCAGTTTGTGCTAAAGAATTCGGTGTACCTATTATTATGCATGACTACATTACAGGTGGTTTCACAGCTAACACTTCATTAGCTAACTACTGTCGTGATAACGGTCTATTATTACACATCCACCGTGCAATGCACGCTGTAATTGACCGTCAAAGAAACCACGGTATCCACTTCCGTGTTTTAGCTAAAGCTCTTCGTCTATCTGGTGGTGACCACCTTCACTCTGGTACT	Viridiplantae	Chlorophyta	Chlorophyceae	Chlamydomonadales	Chlamydomonas	Chlamydomonas	Chlamydomonas_sp.	KP981642	9.55594e-141	0.9451	11	0	0	0	rbcL_2307294	0	0	0	0	0	0	0	0	7	0	0	4	0	0	0	0	0	0	0	0	0	0	0	0	0	0	0	0	0	0	0	0	0	0
TTATTTGTAGCAGAAGCGATTTACAAATCTCAAGCTGAAACAGGTGAAATCAAAGGTCACTACTTAAACGCTACTGCAGCAACATCTGAGGAAATGCTTAAACGTGCTGAGTGTGCTAGAGATTTAGGTGTACCTATTATCATGCACGATTACTTAACTGGTGGTTTCACAGCAAACACAAGCTTATCTCACTACTGTCGTGACAATGGTCTTCTTTTACACATTCACCGTGCAATGCACGCTGTAATTGACCGTCAAAGAAACCACGGTATTCACTTCCGTGTTTTAGCTAAAGCTCTTCGTTTATCTGGTGGTGATCACTTACACTCTGGTACT	Viridiplantae	Chlorophyta	Trebouxiophyceae	unclassified_Trebouxiophyceae	unclassified_Trebouxiophyceae	unclassified_Trebouxiophyceae	unclassified_Trebouxiophyceae	JQ713939	7.08019e-172	0.994	10	17	9	236	rbcL_2218041	0	0	0	0	0	0	0	0	4	0	0	0	6	0	0	0	0	0	0	0	0	0	0	0	0	0	0	0	0	0	0	0	0	0
TTATTCGTTGCTGAAGCTATTTATAAAGCACAAGCAGAAACAGGCGAAATCAAAGGTCACTACTTAAACGCAACAGCTGGTACATCTGAAAAAATGATGGAACGTGCTGCTTGTGCGAAAGAGCTTGGTATGCCTATTATTATGCACGATTACTTAACAGGTGGTTTTACTTCAAACACAAGTTTAGCTCATTACTGTCGTGCTAACGGTCTTTTATTACACATTCACCGTGCAATGCACGCTGTAATTGACCGTCAACGTAATCATGGTATTCACTTCCGTGTTTTAGCGAAAACTCTTCGTTTATCAGGTGGTGATCATTTACACTCTGGTACA	Viridiplantae	Chlorophyta	Trebouxiophyceae	Chlorellales	Chlorellaceae	Dictyosphaerium	Dictyosphaerium_ehrenbergianum	KM514868	1.65662e-113	0.8899	10	0	16	166	rbcL_226134	0	0	0	0	0	0	0	0	0	0	0	0	0	0	0	0	0	0	0	0	0	0	6	4	0	0	0	0	0	0	0	0	0	0
CTTTTCGTTGCTGAAGCTATTTATAAAGCACAATCTGAAACAGGTGAAGTTAAAGGTCACTATTTAAACGCTACTGCAGGTAACTGTGACGAAATGATGAAACGTGCTGTTTGTGCTAAAGAGTTAGGTATGCCAATCATCATGCACGACTATTTAACAGGTGGTTTCACAGCTAACACAACATTAGCTGAATATTGCCGTGACCATGGTCTTCTTCTACACATCCACCGTGCTATGCACGCTGTAATTGACCGTCAAAGAAACCACGGTATCCACTTCCGTGTTCTTGCTAAAGCTCTTCGTATGTCAGGTGGTGACCACCTTCACTCTGGTACT	Viridiplantae	Chlorophyta	Chlorophyceae	Chlamydomonadales	Chlamydomonas	Chlamydomonas	Chlamydomonas_sp.	LC380382	7.43964e-137	0.9315	10	8	9	33	rbcL_2232211	0	0	7	0	3	0	0	0	0	0	0	0	0	0	0	0	0	0	0	0	0	0	0	0	0	0	0	0	0	0	0	0	0	0
CTATTTGTAGCAGAAGCTATTTACAAATCTCAAGCAGAAACTGGAGAAATTAAAGGTCATTACTTAAATGCTACTGCTTCAACTTGTGAAGAAATGATGAAACGTGCAGAGTGTGCTAAAGATTTAGCTATGCCTATTATCATGCACGATTATTTAACTGGTGGTTTTACTGCAAATACTAGTTTAGCACATTATTGTCGTGATAATGGTCTTTTACTTCATATTCACCGAGCTATGCACGCGGTTATTGACCGTCAAAAAAATCATGGTATTCATTTCCGTGTTTTAGCAAAAGCTCTACGTCTATCTGGTGGGGATCATCTTCATTCAGGAACT	Viridiplantae	Chlorophyta	Trebouxiophyceae	Microthamniales	Microthamniaceae	Microthamnion	Microthamnion_kuetzingianum	EF589152	7.3872e-142	0.9405	10	18	0	23	rbcL_2222936	7	0	3	0	0	0	0	0	0	0	0	0	0	0	0	0	0	0	0	0	0	0	0	0	0	0	0	0	0	0	0	0	0	8
ATGTTCGTTGCTGAAGCTATTTACAAAGCACAAGCTGAAACTGGTGAAGTTAAAGGTCACTACTTAAATGCTACTGCAGCTACTTGCGAAGAAATGCTTCGTCGTGCTGAATGTGCTAAAGATCTAGGTATGCCGATCATTATGCACGATTACCTAACAGGTGGTTTCACTGCTAACACTTCATTAGCTCTTTACTGTCGTAACGAAGGTCTTCTTCTACACATTCACCGTGCTATGCACGCTGTAATTGACCGTCAAAGAAACCACGGTATTCACTTCCGTGTTTTAGCTAAAGCTCTACGTTTATCTGGTGGTGACCATTTACACTCTGGTACT	Viridiplantae	Chlorophyta	Chlorophyceae	Chlamydomonadales	Chlamydomonas	Chlamydomonas	Chlamydomonas_perpusilla_var._perpusilla	AB360754	1.27162e-119	0.9039	10	4	0	12	rbcL_207037	0	0	0	0	0	0	0	0	0	0	5	5	0	0	0	0	0	0	0	0	0	0	0	0	0	0	0	0	0	0	0	0	0	0
TTATTCGTAGCAGAAGCTATTTACAAATCTCAAGCTGAAACAGGCGAAATTAAAGGTCATTATTTAAATGCTACTGCTGGAAATTGTGACGAAATGATGAGACGTGCACAGCTGGCTAAAGATCTTGGTATGCCAATTGTTATGCATGATTATCTTACTGGTGGATTTACTGCAAACACAACTTTATCACATTTTTGTCGTAATAATGGTTTATTACTTCACATCCACAGAGCGATGCATGCTGTAATTGACCGACAAAGAAACCATGGTATGCACTTCCGTGTTTTAGCAAAAGCTCTTCGTTTATCTGGTGGAGATCACCTTCACTCTGGAACT	Viridiplantae	Chlorophyta	Chlorophyceae	Chaetophorales	Chaetophoraceae	Diplosphaera	Diplosphaera_sp.	JN573833	5.55132e-163	0.9791	10	4	78	0	rbcL_2126727	0	0	5	0	0	0	0	0	5	0	0	0	0	0	0	0	0	0	0	0	0	0	0	0	0	0	0	0	0	0	0	0	0	0
TATTCGTAGCTGAAGCTTGTTACAAAGCTCAAGCAGAAACAGGTGAAGTTAAAGGTCACTATTTAAACGCTACAGCTGGTACAGCTGAAGAAATGTTAAAACGTGCATTATGTGCTAAAGAATTAGGTGTACCTATTATTATGCATGACTATTTAACAGGTGGTTTTACTGCTAACACTTCATTAGCATTATACTGTCGTGATCATGGTTTATTATTACACATTCACCGTGCTATGCACGCTGTAATTGACCGTCAAAGAAACCACGGTATTCACTTCCGTGTTTTAGCTAAAGCATTACGTATGTCAGGTGGTGACCACCTTCACTCAGGTACT	Viridiplantae	Chlorophyta	Chlorophyceae	Chlamydomonadales	Chlorococcaceae	Oophila	Oophila_sp.	KJ635639	1.21478e-149	0.9552	10	0	3	0	rbcL_2305167	4	0	3	3	0	0	0	0	0	0	0	0	0	0	0	0	0	0	0	0	0	0	0	0	0	0	0	0	0	0	0	0	0	0
TTATTTTGTGCAGAAGCTATTTACAAAGCACAAGCAGAAACAGGTGAAGTAAAAGGACATTATTTAAATTCGACTGCAGGGACTTGCGAAAGTATGATGGATCGTGCCCAGTTCGCTAAAGACCTAGGTGTGCCAATCGTTATGCATGATTACCTTACAGGAGGTTTAACGGCAAATACTTCATTAGCCATTTTCTGTCGTAACAATGGTTTATTATTACACATTCACCGTGCAATGCACGCAGTTATTGACCGTCAACGTAATCACGGTATTCACTTCCGTGTTTTAGCGAAAGCTTTACGTTTATCAGGTGGGGACCATTTACATTCTGGAACA	Viridiplantae	Chlorophyta	Ulvophyceae	Ulotrichales	Chlorocystidaceae	Halochlorococcum	Halochlorococcum_sp.	MG721795	3.61142e-105	0.875	10	148	0	0	rbcL_2222301	10	0	0	0	0	0	0	0	0	0	0	0	0	0	0	0	0	0	0	0	0	0	0	0	0	0	0	0	0	0	5	12	0	0
CTTTTCGTAGCTGAAGCTATTTATAAAGCTCAAGCAGAAACTGGTGAAGTTAAAGGTCACTATTTAAATGCTACTGCTGGAAATTCTGAAGAAATGATCAAACGTGCTATTTGTGCTAAAGAATTAGGTATGCCTATCATTATGCATGATTATATTACAGGTGGTTTTACAGCAAACACATCATTATCTCACTTTTGTCGTGATAATGGATTATTACTTCATATTCACCGTGCTATGCACGCTGTTATTGATCGTCAAAGAAATCACGGGATTCACTTCCGTGTTTTAGCTAAAGCACTTCGTATGTCTGGAGGTGATCACCTTCACTCAGGAACT	Viridiplantae	Chlorophyta	Chlorophyceae	Chlamydomonadales	Chlamydomonadaceae	Rhysamphichloris	Rhysamphichloris_curta	LC133512	1.62183e-128	0.9167	10	0	0	0	rbcL_2217066	0	0	0	0	0	0	0	0	10	0	0	0	0	0	0	0	0	0	0	0	0	0	0	0	0	0	0	0	0	0	0	0	0	0
CTTTTCTGTGCTGAAGCTATTTATAAAGCTCAAGCGGAAACTGGTGAAGTAAAAGGACACTATTTAAATGCAACAGCTGCAACTTCGGAAGAAATGATTAAACGTGCTGTTTGTGCTAAAGAATTCGGTGTACCGATTATTATGCATGACTATATTACAGGTGGTTTCACAGCTAACACATCATTAGCTAACTACTGTCGTGATCATGGTTTATTATTACACATTCACCGTGCAATGCATGCTGTAATTGACCGTCAAAGAAACCACGGTATTCACTTCCGTGTTTTAGCTAAAGCGCTTCGTTTATCAGGTGGTGACCACCTTCACTCTGGTACT	Viridiplantae	Chlorophyta	Chlorophyceae	Chlamydomonadales	Chlorococcaceae	Chlorococcum	Chlorococcum_hypnosporum	LT594545	1.6104e-133	0.9256	10	0	0	0	rbcL_2173352	4	0	6	0	0	0	0	0	0	0	0	0	0	0	0	0	0	0	0	0	0	0	0	0	0	0	0	0	0	0	0	0	0	0
CTTTACTGTATGGAAGGTATTAACCGTGCTGCTGCAGCAACTGGTGAAGTTAAAGGTTCTTACTTAAACGTTACAGCTGGTACAATGGAAGACATGTACGAACGTGCTGAATACGCTAAAGTAATTGGTACAATCATTGTTATGATCGATCTTGTAATTGGTTACACAGCGATCCAATCAATGGGTGTTTGGGCTCGTAAAAACGACATGATCCTTCACTTACACCGTGCTGGTAACTCAACTTACGCACGTCAAAAAAACCACGGTATTAACTTCCGTGTAATTTGTAAGTGGATGCGTATGGCTGGTGTTGACCACATTCACGCAGGTACT	Stramenopiles	Ochrophyta	Xanthophyceae	Tribonematales	Xanthonemataceae	Xanthonema	Xanthonema_exile	EF455937	3.28485e-165	0.985	10	0	0	0	rbcL_799954	0	0	0	0	0	0	0	0	0	0	0	0	10	0	0	0	0	0	0	0	0	0	0	0	0	0	0	0	0	0	0	0	0	0
TTATTCGTTGCGGAAGCTATCTATAAATCGCAAGCAGAAACAGGTGAAATCAAAGGTCATTACTTAAACGCGACAGCTGGTACAGCTGAAGAGATGCTTAAACGTGCTGCTTGTGCAAAAGATCTTGGTATGCCTATTGTCATGCACGATTACTTAACAGGTGGTTTTACTGCAAACACAAGTTTATCTCACTACTGTCGTGATAATGGTCTTTTACTACACATTCACCGTGCAATGCACGCTGTAATTGACCGTCAAAAAAACCATGGTATGCACTTCCGTGTTTTAGCTAAAGCTCTTCGTTTATCAGGTGGTGATCATTTACACTCTGGTACA	Viridiplantae	Chlorophyta	Trebouxiophyceae	Chlorellales	Chlorellaceae	Nannochloris	Nannochloris_sp.	MK257138	3.53558e-120	0.9018	9	0	101	1173	rbcL_2225576	0	0	0	0	0	0	0	0	9	0	0	0	0	0	0	0	0	0	0	0	0	0	0	0	0	0	0	0	0	0	0	0	0	0
CTTTTCGTAGCAGAAGCAATCTATAAATCACAAGCTGAAACAGGTGAAGTTAAAGGTCACTATTTAAATGCTACAGCTGCAACAAGTGAAGAAATGATGAAACGTGCTGAATGTGCAAAAGAATTAGGTGTACCGATTATTATGCATGACTACTTAACAGGAGGTTTCACTTCGAACACTAGTTTAGCTCATTATTGTCGTGACAATGGTTTACTTTTACACATTCACCGTGCAATGCACGCAGTAATTGACCGTCAAAAAAATCATGGTATTCATTTCCGCGTTTTAGCTAAAGCTTTAAGAATGTCTGGTGGTGACCATTTACATTCTGGTACT	Viridiplantae	Chlorophyta	Ulvophyceae	Scotinosphaerales	Scotinosphaeraceae	Scotinosphaera	Scotinosphaera_lemnae	HE860269	3.27087e-175	1	9	41	107	115	rbcL_2242221	6	0	0	0	0	0	0	0	3	0	0	0	0	0	0	0	0	0	0	0	0	0	0	0	0	0	0	0	0	0	0	0	0	16
CTTTTTGTTGCTGAAGCAATTTACAAAGCACAAGCTGAGACTGGTGAAGTTAAAGGGCATTACCTAAATGCAACAGCTGGTACTTCAGAAGAAATGATCAAACGTGCTCAATGTGCTAAAGAGTTTGGAGTTCCAATCATTATGCACGATTACATCACTGGTGGTTTCACAGCAAACACTTCGTTATCTCACTACTGTCGTGACAATGGTCTTTTACTTCACATTCACCGTGCTATGCACGCTGTTATTGACCGTCAAAGAAACCATGGTATTCACTTCCGTGTTTTAGCTAAAGTTCTACGTCTTTCTGGAGGTGACCATTTACACTCTGGAACT	Viridiplantae	Chlorophyta	Chlorophyceae	Chlamydomonadales	Tetracystaceae	Tetracystis	Tetracystis_pampae	MK257148	2.17351e-102	0.8758	9	29	101	88	rbcL_2322426	0	0	3	0	0	0	6	0	0	0	0	0	0	0	0	0	0	0	0	0	0	0	0	0	0	0	0	0	8	4	0	5	0	5
TTATTCGTAGCCGAAGCTATTTACAAATCTCAAGCTGAAACTGGTGAAATTAAAGGTCACTATTTAAACGCAACAGCAGCTACTTCAGAAGAAATGCTTAAACGTGCTGAATGTGCAAAAGATTTAGGTGTACCTATTATCATGCACGATTACTTAACAGGTGGTTTCACAGCAAATACAAGCTTATCTCATTACTGTCGTGATAATGGTCTTCTTTTACACATTCACCGTGCAATGCACGCTGTAATTGACCGTCAAAGAAATCATGGTATTCACTTCCGTGTTTTAGCAAAAGCTCTTCGTTTATCTGGTGGTGATCACTTACACTCAGGTACT	Viridiplantae	Chlorophyta	Trebouxiophyceae	Chlorellales	Chlorellaceae	Chlorella	Chlorella_vulgaris	JQ415915	7.18108e-162	0.9762	9	5	0	32	rbcL_2214550	0	0	0	0	0	0	0	0	4	0	0	0	5	0	0	0	0	0	0	0	0	0	0	0	0	0	0	0	0	0	0	0	0	0
CTTTTTGTAGCTGAAGCTATTTACAAATCTCAAGCAGAAACAGGTGAAGTTAAAGGTCATTACCTAAATGCTACTTCTGGTACATGTGAAGAAATGATTAAACGTGCTGAAGTTGCTAAAGATCTAGGTGTACCTATTATTATGCATGATTACCTAACTGGTGGTTTCACAGCAAATACTAGTTTATCTCATTACTGTCGTGACCATGGTTTACTTCTTCATATTCACAGAGCAATGCACGCGGTAATTGACCGTCAAAGAAATCATGGTATCCATTTCCGTGTTCTAGCAAAAGCTCTTCGTATGTCTGGTGGTGACCATCTTCACTCTGGTACA	Viridiplantae	Chlorophyta	Trebouxiophyceae	unclassified_Trebouxiophyceae	unclassified_Trebouxiophyceae	unclassified_Trebouxiophyceae	unclassified_Trebouxiophyceae	KF693820	3.27087e-175	1	9	11	11	13	rbcL_2296204	0	0	0	0	0	0	0	0	6	0	0	0	3	0	0	0	0	0	0	0	0	0	0	0	0	0	0	0	0	0	0	0	0	0
CTTTTCGTAGCTGAAGCTATCTATAAATCACAATCTGAAACAGGTGAAGTAAAAGGTCACTACTTAAATGCTACTGCAGGTAACTGTGACGAAATGATGAAACGTGCAGTATGTGCTAAAGATTTAGGTGTACCTATCGTTATGCACGACTATTTAACAGGTGGTTTCACAGCTAACACAACATTAGCTGCTTATTGCCGTGACAATGGTCTTCTTCTTCACATCCACCGTGCAATGCACGCGGTTATTGACCGTCAACGTAACCACGGTATTCACTTCCGTGTTCTAGCTAAAACACTTCGTATGTCAGGTGGTGACCACCTTCACTCAGGTACT	Viridiplantae	Chlorophyta	Chlorophyceae	Tetrasporales	Tetrasporaceae	Paulschulzia	Paulschulzia_pseudovolvox	LT854011	7.33512e-147	0.9494	9	0	3	5	rbcL_2172764	3	0	6	0	0	0	0	0	0	0	0	0	0	0	0	0	0	0	0	0	0	0	0	0	0	0	0	0	0	0	0	0	0	0
CTTTATTGTATGGAAGGAATTAATCGTGCTGTTGCAGCAACAGGTGAGATTAAAGGTTCATACTTAAATATAACGGCTGGTACGATGGAAGAAATGTATACACGTGCTGACTATGCTAAATCTATAGGTTCAGTCATTGTTATGATTGATCTAGTAATTGGTTATACAGCAATTCAAAGTATGGCTATTTGGGCCCGTGCTAATGATATGATTTTACATTTACATAGAGCAGGTAACTCTACATATGCTCGTCAAAAAAATCATGGGATTAATTTCCGTGTAATTTGTAAATGGATGCGTATGGCAGGTGTAGATCATATTCATGCAGGTACT	Stramenopiles	Ochrophyta	Pelagophyceae	Sarcinochrysidales	Sarcinochrysidaceae	Sargassococcus	Sargassococcus_epiphyticus	MF927468	3.57589e-105	0.8795	9	10	3	3	rbcL_2345467	9	0	0	0	0	0	0	0	0	0	0	0	0	0	0	0	0	0	0	0	0	0	0	0	0	0	0	0	0	3	0	0	0	0
CTTTTCTGTGCTGAAGCTATCTACAAAGCTCAAGCAGAAACAGGCGAAGTAAAAGGACATTATTTAAACGCAACTGCAGCTACTTCTGAAGAAATGATCAAACGTGCTGCTTGTGCTAAAGATTTTGGTGTTCCAATTATTATGCATGACTACTTAACAGGTGGTTTTACAGCTAACACTTCATTAGCTAATTACTGTCGTGACCAAGGTTTATTATTACACATTCACCGTGCAATGCACGCTGTAATTGACCGTCAAAGAAACCATGGTATTCACTTCCGTGTTTTAGCTAAAGCTCTTCGTTTATCAGGTGGTGACCACCTTCATTCTGGTACT	Viridiplantae	Chlorophyta	Chlorophyceae	Chlamydomonadales	Chlamydomonas	Chlamydomonas	Chlamydomonas_sp.	KP981642	9.69211e-131	0.9268	9	0	20	0	rbcL_2196594	0	0	0	0	0	0	0	0	0	0	6	3	0	0	0	0	0	0	0	0	0	0	0	0	0	0	0	0	0	0	0	0	0	0
CTTTACTGTATGGAAGGTATTAACCGTTCAGCAGCCGCAACTGGTGAAGTTAAAGGTTCATACTTAAACATTACCGCAGGTACAATGGAAGATATGTACGAACGTGCTGAATACGCGAAAACAATAGGTTCAATCATCGTTATGATCGACCTTGTAATCGGTTATACTGCTATCCAATCAATGGGTATCTGGGCACGTAAAAATGACATGATCCTTCACTTACACCGTGCAGGTAACTCAACTTACGCACGTCAAAAGAACCACGGTATTAACTTCCGTGTAATCTGTAAGTGGATGCGTATGTCTGGTGTTGACCACATTCACGCAGGTACT	Stramenopiles	Ochrophyta	Xanthophyceae	Mischococcales	Centritractaceae	Bumilleriopsis	Bumilleriopsis_sp.	AJ874706	3.40312e-140	0.9399	9	12	5	0	rbcL_79705	0	0	0	0	0	0	0	0	6	0	0	0	3	0	0	0	0	0	0	0	0	0	0	0	0	0	0	0	0	0	0	0	0	0
TTATTTGTTGCTGAAGCGATTTACAAATCACAATCAGAAACAGGTGAAGTTAAAGGTCACTACTTAAACTGTACTGCTGCTACTTCAGAAGAAATGTTAAAACGTGCACAATGTGCTAAAGACCTTGGTGTACCTATCGTTATGCACGACTACTTAACTGGTGGTTTCACTTCTAACACTTCATTAGCTCACTACTGTCGTGACAATGGTTTATTATTACACATTCACCGTGCTATGCACGCTGTAATTGACCGTCAACGTAACCACGGTATTCACTTCCGTGTATTAGCTAAAGCTTTACGTATGTCAGGTGGTGACCACTTACACTCTGGTACT	Viridiplantae	Chlorophyta	Chlorophyceae	Chlamydomonadales	Chlamydomonas	Chlamydomonas	Chlamydomonas_sp.	MN067211	7.08019e-172	0.994	9	7	3	0	rbcL_2233824	0	0	0	0	0	0	0	0	0	6	0	0	0	3	0	0	0	0	0	0	0	0	0	0	0	0	0	0	0	0	0	0	0	0
TTAAACTGTATGGAAGGTATTAACCGTGCGTCAGCTGCAACAGGTGAAGTTAAAGGTTCTTACTTAAACGTTACTGCAGCTACTATGGAAGAGCTTTACAAACGTGCTAACTACGCTAAAGCTGTAGGTTCTGTAATTATCATGATCGACTTAGTATTAGGTTACACAGCAATTCAAAGTGCTGCTATCTGGTCTCGTGAAAATGATATGGTATTACACTTACACCGTGCAGGTAACTCAACTTACGCTCGTCAAAAAAATCATGGTATTAACTTCCGTGTAATTTGTAAATGGATGCGTATGTCTGGTGTTGACCACATCCACGCTGGTACA	Stramenopiles	Diatoms	Diatoms	Diatoms	Diatoms	Ulnaria	Ulnaria_ferefusiformis	KR336763	1.50682e-173	1	9	5	0	0	rbcL_1358230	4	0	0	0	5	0	0	0	0	0	0	0	0	0	0	0	0	0	0	0	0	0	0	0	0	0	0	0	0	0	0	0	0	0
TTATTCTGTGCTGAAGCTATTTACAAAGCACAAGCTGAAACTGGCGAAGTAAAAGGTCACTACTTAAACTGTACAGCAGGTACAGCTGAAGAAGTTATCAAACGTGCTACTAATGCTAAAGAATTAGGTGTACCTATCGTTATGCATGACTACTTAACAGGTGGTTTTACATCTAACACTTCATTAGCATTATACTGTCGTGATAACGGTCTATTACTTCACATTCACCGTGCTATGCACGCTGTTATTGACCGTCAAAGAAACCACGGTATCCACTTCCGTGTTTTAGCTAAAGCTCTTCGTATGTCTGGTGGTGACCACCTTCACTCTGGTACT	Viridiplantae	Chlorophyta	Chlorophyceae	Chlamydomonadales	Tetracystaceae	Tetracystis	Tetracystis_pampae	MK257148	3.51065e-125	0.9107	9	0	0	0	rbcL_980977	4	0	5	0	0	0	0	0	0	0	0	0	0	0	0	0	0	0	0	0	0	0	0	0	0	0	0	0	0	0	0	0	0	0
CTTTTCTGTGCTGAAGCAATTTACAAATCTCAAGCTGAAACTGGTGAAGTTAAAGGTCATTACTTAAACTGTACAGCTGGTACATCTGAAGAAATGCTAAAACGTGCACAGTGTGCTAAAGATCTTGGTGTACCTATCGTAATGCATGACTATTTAACAGGTGGTTTCACTTCAAACACTTCATTAGCTTTATACTGTCGTGACCATGGTCTATTATTACACATTCACCGTGCTATGCACGCTGTAATTGACCGTCAAAGAAACCATGGTATTCACTTCCGTGTATTAGCTAAAGCTTTACGTCTTTCTGGTGGTGACCATTTACACTCAGGTACT	Viridiplantae	Chlorophyta	Chlorophyceae	Chlamydomonadales	Chlamydomonas	Chlamydomonas	Chlamydomonas_sp.	EU421062	1.63335e-123	0.9077	8	12	22	259	rbcL_2224779	0	0	0	0	0	0	0	0	0	0	8	0	0	0	0	0	0	0	0	0	0	0	0	0	0	0	0	0	0	0	0	0	0	0
CTATTCGTAGCTGAAGCATGCTACAAAGCACAAGCTGAAACTGGTGAAATTAAAGGTCACTACCTGAACGCAACTGCTGCTACTTCAGAAGAAATGCTGAAACGTGCAGAATCTGCTCGTGACTTCGGTGTACCGATCATCATGCATGACTACATCACTGGTGGTTTCACTGCTAACACTTCATTAGCTCACTACTGTCGTGACAACGGTCTTCTTCTTCACATTCACCGTGCGATGCACGCGGTTATTGACCGTCAGAAAAACCACGGTATCCACTTCCGTGTTTTAGCTAAAGCATTACGTATGTCAGGTGGTGACCACCTTCACTCAGGTACT	Viridiplantae	Chlorophyta	Trebouxiophyceae	Trebouxiophyceae_incertae_sedis	Coccomyxaceae	Choricystis	Choricystis_sp.	MG969446	2.73317e-121	0.9045	8	6	82	100	rbcL_2231728	0	0	0	0	0	0	0	0	0	0	0	0	0	0	0	0	0	0	0	0	0	0	0	8	0	0	0	0	0	0	0	0	0	0
CTATTTGTTGCAGAAGCAATTTACAAATCTCAATCAGAAACAGGTGAAATTAAAGGACATTATTTAAACGCTACTGCAGCAACTTGTGAAGAAATGCTAAAACGTGCTGAATTCGCTAGAAATCTTGGTGTACCTATTGTTATGCACGATTATTTAACTGGTGGTTTTACTGCAAATACTAGTTTAGCACATTACTGTCGTGATAATGGTTTATTACTTCACATTCATAGAGCTATGCATGCTGTAATTGACCGTCAAAAAAATCACGGGATGCATTTCCGTGTTCTAGCAAAAGCTCTTCGTTTATCTGGTGGTGATCATCTTCATTCTGGTACT	Viridiplantae	Chlorophyta	Chlorophyceae	Sphaeropleales	Radiococcaceae	Neocystis	Neocystis_sp.	KF693813	5.91627e-118	0.8988	8	0	26	74	rbcL_2235939	0	0	0	0	0	0	0	0	3	0	0	0	5	0	0	0	0	0	0	0	0	0	0	0	0	0	0	0	0	0	0	0	0	0
CTTTTCGTAACAGAAGCTATTTATAAATCACAAGCGGAAACTGGAGAAATTAAAGGGCACTACTTAAACGTTACAGCTGGTACAAGTGAAGAAATGCTTAAACGTGCAGAATGCGCTAAAGATTTAGGTGTTCCTATCGTTATGCATGACTACCTTACAGGTGGATTTACAGCTAATACTACTTTAGCACACTACTGTCGTGATTCTGGTTTACTTCTTCATATTCACCGCGCAATGCATGGTGTAATTGACCGTCAAAGAAACCACGGGATTCACTTCCGTGTTTTAGCTAAAGCTTTACGTTTATCTGGTGGTGACCATCTTCACTCAGGTACT	Viridiplantae	Chlorophyta	Chlorophyceae	Sphaeropleales	Schizochlamydaceae	Schizochlamys	Schizochlamys_gelatinosa	KC145516	7.76223e-107	0.8783	8	139	19	8	rbcL_2230156	5	0	3	0	0	0	0	0	0	0	0	0	0	0	0	0	0	0	0	0	0	0	0	0	0	0	0	0	3	0	0	8	8	120
TTATACTGTATGGAAGCTATTAACCGTGCTTCTTCAGCTACAGGTGAAGTTAAAGGTTCATACTTAAACATCACTGCAGGTACAATGGAAGAAGTGTACAAACGTGCTGAGTACGCTAAAGCTGTTGGTTCTATAGTTGTAATGATTGACTTAGTAATGGGTTACACAGCAATTCAAAGTGCTGCATACTGGGCTCGTGAAAATGACATGCTTTTACATTTACACCGTGCAGGTAACTCTACATATGCTCGTCAAAAGAATCATGGTATTAACTTCCGTGTTATCTGTAAATGGATGCGTATGTCTGGTGTAGACCATATCCACGCTGGTACA	Stramenopiles	Diatoms	Diatoms	Diatoms	Diatoms	Craticula	Craticula_cuspidata	AM710467	1.94919e-172	1	8	8	6	0	rbcL_16588	0	0	0	0	0	0	0	0	0	0	0	0	0	0	0	0	0	0	0	0	0	0	0	5	0	0	0	3	0	0	0	0	0	0
CTTTTCTGTGCTGAAGCTATTTATAAAGCTCAAGCTGAAACTGGTGAAGTAAAAGGACACTATTTAAACGCTACAGCTGGAACATCTGAAGAAATGATCAAACGTGCTGTTTGTGCTAAAGAATTTGGTGTGCCAATTATTATGCATGATTATATTACTGGTGGTTTTACAGCTAACACTTCATTAGCTAATTACTGTCGTGATCATGGTTTATTATTACACATTCACCGTGCAATGCATGCTGTTATTGATCGTCAAAGAAATCACGGTATTCACTTCCGTGTTTTAGCTAAAGCTCTACGTTTATCAGGTGGTGATCACTTACACTCAGGTACT	Viridiplantae	Chlorophyta	Chlorophyceae	Chlamydomonadales	Chlorococcaceae	Oophila	Oophila_sp.	KJ635651	1.58777e-143	0.9435	8	27	0	0	rbcL_2236293	0	0	0	0	0	0	0	0	8	0	0	0	0	0	0	0	0	0	0	0	0	0	0	0	0	0	0	0	0	0	0	0	0	0
CTTTACGTTATGGAAGGTGTTAACCGTGCTGCTGCTGCAACTGGTGAAGTTAAAGGTTCATACCTTAACGCTACAGCTGGTACAATGGAAGAAATGTACCGTCGTGCAGATTTTTCTAAAAAAATCGGTTCAATTATTGTGATGATCGATCTTGTTATTGGTTACACAGCTATTCAATCAATGGCAATTTGGGCTCGTCAAAACGACATGATTTTACATTTACACCGTGCTGGTAACTCTACTTATGCGCGTCAAAAAAACCACGGTATTAACTTCCGTGTAATCTGTAAGTGGATGCGTATGGCTGGTGTGGATCATATTCACGCTGGTACA	Stramenopiles	Ochrophyta	Xanthophyceae	Mischococcales	Pleurochloridaceae	Pseudopleurochloris	Pseudopleurochloris_antarctica	AJ580924	2.70628e-121	0.9066	8	4	0	0	Seq1857094	0	0	0	0	0	0	0	0	8	0	0	0	0	0	0	0	0	0	0	0	0	0	0	0	0	0	0	0	0	0	0	0	0	0
TTAAACTGTATGGAAGGTATTAACCGTGCTTCTGCAGCTACAGGTGAAGTAAAAGGTTCTTACTTAAACATCACTGCTGCTACTATGGAAGAAGTTTACGCACGTGCAGAATACGCGAAAGCTATTGGTTCTGTAATCGTTATGATCGATTTAGTTATGGGTTACACAGCAATCCAATCTTCTGCGATTTGGGCTCGTAACAACGACATGATCTTACATTTACACCGTGCAGGTAACTCTGCTTACGCTCGTCAAAAAAACCACGGTATTAACTTCCGTGTAATTTGTAAATGGATGCGTATGTCTGGTGTAGATCATATCCACGCTGGTACA	Stramenopiles	Diatoms	Diatoms	Diatoms	Diatoms	Diprora	Diprora_haenaensis	KC954572	3.37913e-145	0.9489	8	4	0	0	rbcL_1635443	5	0	0	0	0	0	3	0	0	0	0	0	0	0	0	0	0	0	0	0	0	0	0	0	0	0	0	0	0	0	0	0	0	4
CTTTTTGTTGCTGAAGCTATTTATAAAGCTCAATCTGAAACAGGTGAAATTAAAGGGCATTATTTAAATGCTACTGCTGCTACATGTGAAGAAATGCTAAAACGTGCGGAATGTGCTAAAGAATTAGGAGTTCCTATTGTTATGCATGACTATATTACAGCAGGTTTCACAGCGAACACTACATTAGCTCATTATTGTCGTGATCAAGGTCTTCTTCTTCATATTCACCGTGCTATGCACGCGGTTATTGACCGTCAAAGAAATCACGGAATCCATTTCCGTGTTTTAGCTAAAATTTTACGTTTAAGTGGAGGAGATCACCTTCACTCTGGAACC	Viridiplantae	Chlorophyta	Chlorophyceae	Sphaeropleales	Scenedesmaceae	Scenedesmus	Scenedesmus_sp.	KT777947	7.87284e-97	0.882	8	3	0	0	rbcL_2193862	0	0	0	0	0	0	0	0	8	0	0	0	0	0	0	0	0	0	0	0	0	0	0	0	0	0	0	0	0	0	0	0	0	0
CTTTTCGTTGCTGAAGCTATTTACAAATCTCAATCAGAAACTGGGGAAGTAAAAGGGCATTATTTAAACGCTACTGCAGGAACAGCTGAAGGAATGCTTCAACGTGCTGCTTGTGCTAAAGAGCTTGGTATGCCTATTATCATGCATGACTACTTAACAGGTGGTTTCACAGCTAATACATCATTATCTCACTACTGTCGTGATAATGGTCTTTTATTACACATTCACCGTGCAATGCACGCTGTAATTGACCGTCAAAGAAACCACGGTATTCACTTCCGTGTTTTAGCTAAAGCTCTTCGTATGTCAGGTGGTGACCACCTTCACTCTGGTACT	Viridiplantae	Chlorophyta	Chlorophyceae	Chlamydomonadales	Chlamydomonadaceae	Lobochlamys	Lobochlamys_segnis	KT624842	7.3872e-142	0.9405	8	0	0	0	rbcL_2093815	0	0	0	0	0	0	0	0	3	5	0	0	0	0	0	0	0	0	0	0	0	0	0	0	0	0	0	0	0	0	0	0	0	0
TTATTTGTAGCTGAAGCTATTTACAAATCACAAGCTGAAACAGGTGAAGTTAAAGGACATTACTTAAACGCTACTGCAGGTACTTGCGAAGAAATGTTAAAACGTGCGGCTTGTGCTAAAGATTTAGGTATGCCGATCATTATGCACGATTACCTTACTGGTGGTTTCACTGCTAACACTTCATTAGCTCACTACTGTCGTGATAATGGTTTATTATTACACATTCACCGTGCTATGCACGCTGTTATTGACCGTCAACGTAACCACGGTATTCACTTCCGCGTATTAGCTAAAACTTTACGTATGTCAGGTGGCGACCACTTACACTCTGGTACA	Viridiplantae	Chlorophyta	Chlorophyceae	Chlamydomonadales	Chlamydomonas	Chlamydomonas	Chlamydomonas_sp.	KM052783	7.23207e-157	0.9673	7	12	0	31	rbcL_2290050	0	0	0	0	0	0	0	0	4	0	0	3	0	0	0	0	0	0	0	0	0	0	0	0	0	0	0	0	0	0	3	4	0	0
TTATTCTGTGCTGAAGCTATTTACAAATCACAAGCCGAAACGGGTGAAGTTAAAGGACATTATTTAAATTCAACTGCTGGTACATGTGAAAGTATGATGGATCGTGCACAATTTGCAAAAGATCTTGGTGTACCTATCGTTATGCATGATTACTTAACGGGTGGTCTAACAGCAAACACTTCATTAGCAATTTTCTGTCGTAATAATGGTCTTTTATTACACATTCACCGTGCTATGCACGCCGTAATTGACCGTCAACGTAATCACGGTATTCACTTCCGTGTTTTAGCTAAAGCTTTACGTTTATCTGGTGGTGATCACTTACACTCAGGAACG	Viridiplantae	Chlorophyta	Ulvophyceae	Ulvales	Monostromataceae	Monostroma	Monostroma_grevillei	GU183089	3.46133e-135	0.9286	7	207	5	26	rbcL_2291096	0	0	0	0	0	0	0	0	0	0	0	0	0	0	0	0	0	0	0	0	3	0	0	0	4	0	0	0	0	0	0	0	0	0
CTTTTCTGTGCTGAAGCTATCTACAAAGCTCAAGCTGAAACTGGTGAAGTTAAAGGTCACTACTTAAACGCAACTGCAGGTACTGCTGAAGAAATGATCAAACGTGCACAATGTGCTAAAGATTTTGGTGTACCAATCGTTATGCATGACTACTTAACAGGTGGTTTCACTGCTAACACTTCATTAGCTAACTTCTGTCGTGATCACGGTTTATTATTACACATTCACCGTGCAATGCACGCTGTAATTGACCGTCAAAGAAACCACGGGATTCACTTCCGTGTTTTAGCTAAAGCTCTTCGTCTATCTGGTGGTGACCACCTTCACTCTGGTACT	Viridiplantae	Chlorophyta	Chlorophyceae	Chlamydomonadales	Chlamydomonas	Chlamydomonas	Chlamydomonas_bilatus	AF517082	7.33512e-147	0.9494	7	0	4	25	rbcL_2251193	7	0	0	0	0	0	0	0	0	0	0	0	0	0	0	0	0	0	0	0	0	0	0	0	0	0	0	0	0	0	0	0	0	0
CTTTTCGTAGCTGAAGCTTGTTACAAAGCTCAAGCCGAAACTGGTGAAATTAAAGGTCACTACCTTAATACAACAGCTGGAACTTGTGAAGAAATGCTTAAACGTGCTGCTTGTGCGAAAGATTTCGGTGTACCTATTGTAATGCACGACTACTTAACAGGTGGTTTCACTGCAAACACATCTTTAGCTTCTTACTGTCGTGACCATGGTATGCTTTTACACATTCACCGTGCAATGCACGCTGTAATTGACCGTCAAAGAAACCACGGTATTCATTTCCGTGTTTTAGCTAAAGCTTTACGTTTATCTGGGGGTGACCATTTACACTCAGGGACA	Viridiplantae	Chlorophyta	Chlorophyceae	Sphaeropleales	Dictyococcaceae	Dictyococcus	Dictyococcus_varians	GQ985404	1.27162e-119	0.9036	7	65	32	19	rbcL_2297772	0	0	7	0	0	0	0	0	0	0	0	0	0	0	0	0	0	0	0	0	0	0	0	0	0	0	0	0	0	8	0	8	14	16
CTTTACTGTATGGAAGGTATTAACCGTTCTGCAGCTGCTACAGGTGAAGTAAAAGGTTCTTACTTAAACGTTACTGCTGGTACAATGGAAGAGATGTACGAACGTGCAGAATACGCTAAAACAATTGGTTCAATCATTGTGATGATCGACCTTGTAATCGGTTACACAGCTATCCAATCTATGGGTATCTGGGCACGTAAAAACGATATGATCCTTCACTTACACCGTGCTGGTAACTCAACTTACGCACGTCAAAAAAATCACGGTATTAACTTCCGTGTAATTTGTAAGTGGATGCGTATGGCTGGTGTTGACCACATCCACGCAGGTACT	Stramenopiles	Ochrophyta	Xanthophyceae	Mischococcales	Centritractaceae	Bumilleriopsis	Bumilleriopsis_sp.	AJ874706	1.57216e-143	0.9459	7	40	4	11	rbcL_828735	0	0	0	0	0	0	0	0	7	0	0	0	0	0	0	0	0	0	0	0	0	0	0	0	0	0	0	0	0	0	5	16	0	0
CTTTTTGTTGCTGAAGCGATTTATAAATCTCAAGCTGAAACAGGTGAAGTTAAAGGTCACTATTTAAACGCAACAGCAGGAACTGCTGAAGAAATGATCAAACGTGCTGTTTGTGCTAAAGAATTAGGTGTACCTATTATTATGCATGACTACTTAACAGGTGGTTTTACAGCAAACACATCATTATCTCACTATTGTCGTGATAATGGTCTATTACTTCACATTCACCGTGCAATGCACGCTGTTATTGACCGTCAAAGAAACCATGGTATTCACTTCCGTGTTTTAGCAAAAGCTCTTCGTATGTCAGGGGGTGACCACCTTCACTCAGGGACT	Viridiplantae	Chlorophyta	Chlorophyceae	Chlamydomonadales	Chlamydomonadaceae	Rhysamphichloris	Rhysamphichloris_similis	LC133513	3.46133e-135	0.9286	7	0	0	3	rbcL_2051601	0	0	0	0	0	0	0	0	7	0	0	0	0	0	0	0	0	0	0	0	0	0	0	0	0	0	0	0	0	0	0	0	0	0
CTTTACTGTATGGAAGGTGTTAACCGTGCTGTTGCTGCAACAGGCGAAGTAAAAGGTTCTTACCTTAACACAACAGCAGGTAACATGGAAGAAATGTATGCACGTGCTGAATACGCTAAAAAAATCGGTTCAATCATTATCATGATCGATTTAGTAATTGGTTACACTGCAATTCAAACAATGGCTATTTGGGCTCGTAAAAACGATATGATTTTACATTTACACCGTGCTGGTAACTCTACATATGCACGTCAAAAAAACCACGGTATTAACTTCCGTGTAATCTGTAAATGGATGCGTATGGCTGGTGTGGATCATATTCACGCGGGTACG	Stramenopiles	Ochrophyta	Xanthophyceae	Mischococcales	Botryidiopsidaceae	Botrydiopsis	Botrydiopsis_constricta	EF589158	1.50682e-173	1	7	13	15	0	Seq535188	0	0	0	0	0	0	0	0	7	0	0	0	0	0	0	0	0	0	0	0	0	0	0	0	0	0	0	0	0	0	0	0	0	0
TTAAACTGTATGGAAGGTATTAACCGCGCTTCTGCTGCTACAGGTGAAGTAAAAGGTTCTTACTTAAACATCACAGCAGGTACAATGGAAGAAGTTTACAAACGTGCTGAGTACGCAAAATCAGTAGGTTCTGTAATTGTGATGATCGATTTAGTTATGGGTTACACAGCAATTCAAAGTGCAGCTATTTGGTCTCGTGAAAATGATATGTTATTACATTTACACCGTGCAGGTAACTCTACATATGCTCGTCAAAAGAACCACGGTATTAACTTCCGTGTAATCTGTAAATGGATGCGTATGTCTGGTGTAGATCACATCCACGCTGGTACT	Stramenopiles	Diatoms	Diatoms	Diatoms	Diatoms	Halamphora	Halamphora_cf._veneta	KJ463483	1.50682e-173	1	7	34	10	0	rbcL_1653227	0	0	7	0	0	0	0	0	0	0	0	0	0	0	0	0	0	0	0	0	0	0	0	0	0	0	0	0	27	0	0	7	0	0
TTATACTGTATGGAAGGCATCAACCGTGCATCAGCAGCTACAGGTGAAGTTAAAGGTTCATACCTAAACATCACTGCTGGTACAATGGAAGAAGTTTATGCTCGTGCAGAATATGCTAAAAGTCTTGGCTCTATCGTTGTTATGATCGATTTAGTTATGGGCTATACAGCAATTCAAAGTGCTGCAATATGGTCTCGTAATAACGACATGCTTTTACATTTACACCGTGCCGGTAACTCTGCTTACGCTCGTCAAAAAAATCATGGTATTAACTTCCGTGTTATCTGTAAATGGATGCGTATGTCTGGTGTAGATCATATCCACGCTGGTACA	Stramenopiles	Diatoms	Diatoms	Diatoms	Diatoms	Mayamaea	Mayamaea_permitis	KY863488	5.57504e-153	0.9639	7	8	10	0	rbcL_1356173	0	0	0	0	0	0	0	0	4	0	0	0	3	0	0	0	0	0	0	0	0	0	0	0	0	0	0	0	0	0	0	0	0	0
CTTTTCGTAGCTGAAGCTATTTATAAAGCTCAATCAGAAACAGGTGAAGTAAAAGGTCACTATTTAAATGCAACAGCTGGTAATTCAGAAGAAATGATTAAACGTGCTGTTTGTGCAAAAGAATTAGGTGTACCTATTATTATGCATGACTATATTACAGGTGGTTTCACAGCAAACACATCATTATCTCACTATTGTCGTGATAATGGATTATTACTTCACATTCACCGTGCAATGCATGCTGTTATTGATCGTCAAAGAAACCATGGTATTCACTTCCGTGTTTTAGCTAAAGCTCTTCGTATGTCAGGTGGTGACCACCTTCACTCAGGAACA	Viridiplantae	Chlorophyta	Chlorophyceae	Chlamydomonadales	Chlamydomonadaceae	Rhysamphichloris	Rhysamphichloris_similis	LC133513	2.7139e-126	0.9134	7	32	7	0	rbcL_223130	0	0	0	0	0	0	0	0	0	0	4	3	0	0	0	0	0	0	0	0	0	0	0	0	0	0	0	0	16	0	4	4	3	0
CTTTATTGTATGGAAGGTATTAACCGTTCTTCTGCTGCTACAGGTGAAGTTAAAGGTTCTTACTTAAACATTACAGCTGCTACAATGGAAGGAATGTATGAACGTGCTGAATACGCAAAAACAATTGGTTCTATCATCGTTATGATCGACCTTGTAATTGGTTATACAGCTATTCAATCAATGGGTATTTGGGCGCGTAACAACGACATGATTCTTCATTTACACCGTGCAGGTAACTCAACTTACGCTCGTCAAAAAAACCATGGTATCAACTTCCGTGTAATTTGTAAGTGGATGCGTATGGCTGGTGTGGATCACATTCACGCTGGTACT	Stramenopiles	Ochrophyta	Xanthophyceae	Mischococcales	Centritractaceae	Bumilleriopsis	Bumilleriopsis_sp.	AJ874706	3.45162e-130	0.9219	7	27	0	0	rbcL_2518869	3	0	4	0	0	0	0	0	0	0	0	0	0	0	0	0	0	0	0	0	0	0	0	0	0	0	0	0	0	0	3	7	5	7
CTTTTCTGTGCTGAAGCTATTTACAAAGCTCAATCAGAAACTGGAGAAGTTAAAGGCCACTATTTAAACTGTACAGCTGGTACTTCTGAAGAAGTTATCAAACGTGCTGTTTGTGCAAAAGAATTAGGTGTTCCGATTGTAATGCACGATTACTTAACAGGTGGTTTTACTACTAACACTTCATTAGCATTATACTGTCGTGATAATGGTCTATTACTTCACATTCACCGTGCTATGCACGCTGTAATTGACCGTCAAAGAAACCACGGTATCCACTTCCGTGTTTTAGCTAAAGCTCTTCGTATGTCAGGTGGTGACCACCTTCACTCTGGTACT	Viridiplantae	Chlorophyta	Chlorophyceae	Chlamydomonadales	Chlamydomonadaceae	Chloromonas	Chloromonas_subdivisa	AF517080	7.49246e-132	0.9226	7	8	0	0	rbcL_2387014	0	0	0	0	0	0	0	0	0	0	0	0	0	0	0	0	0	0	0	0	3	0	0	4	0	0	0	0	0	0	0	0	0	0
TTATACTGTATGGAAGGTATTAACCGTGCTTCAGCTGCTACAGGTGAAACTAAAGGTTCTTACTTAAACATCACAGCTGGTACAATGGAAGAAGTTTACGCACGTGCAGAATATGCAAAAGCAGTTGGTTCTGTAATTGTGATGATCGATTTAGTTATGGGTTACACAGCAATTCAAAGTGCTGCTATCTGGTCTCGTAACAACGATATGATTTTACACTTACACCGTGCAGGTAACTCTACTTACGCTCGTCAAAAAAATCATGGTATTAACTTCCGTGTTATTTGTAAATGGATGCGTATGGCTGGTGTAGATCACATCCACGCTGGTACA	Stramenopiles	Diatoms	Diatoms	Diatoms	Diatoms	Sellaphora	Sellaphora_seminulum	KM084937	1.50682e-173	1	7	3	0	0	Seq1859243	0	0	4	0	0	0	0	0	0	0	0	0	3	0	0	0	0	0	0	0	0	0	0	0	0	0	0	0	0	0	0	0	0	0
CTTTTCTGTGCGGAAGCTATTTATAAAGCACAATCAGAAACAGGTGAAGTAAAAGGACATTATCTTAATGCTACTGCTGGTACTTGCGAAGAAATGTATAAAAGAGCTAATTTTGCAGCGCAATTAGGGGTTCCGATTATAATGCATGACTATTTAACTGGAGGATTTACTGCTAACACTTCTTTGGCAATGTTTTGTAGAGACAATGGTCTTCTTTTACATATTCACCGCGCAATGCATGCTGTAATTGACAGACAAAGAAATCATGGTATTCATTTCCGAGTTCTAGCTAAAACTCTTAGAATGTCAGGTGGTGATCACTTACATTCAGGAACT	Viridiplantae	Chlorophyta	Chlorophyceae	Chlamydomonadales	Volvocaceae	Volvox	Volvox_aureus	AB076096	8.15631e-72	0.8182	7	0	0	0	rbcL_2170859	0	0	0	0	0	0	0	0	7	0	0	0	0	0	0	0	0	0	0	0	0	0	0	0	0	0	0	0	0	0	0	0	0	0
CTTTTCACAGCTGAAGCTATTTACAAATCTCAATCTGAAACTGGGGAAGTTAAAGGCCACTATTTAAACGCTACAGCTGGTACTTCTGATGAAATGATCAGACGTGCAATCTGTGCTAAAGAATTAGGTGTACCGATCATTATGCACGATTACCTAACAGGTGGTTTCACAGCTAACACAACATTAGCTCTATACTGTCGTAATGAAGGTCTTCTTCTTCACATTCACCGTGCTATGCACGCTGTAATTGACCGTCAACGTAACCACGGTATTCACTTCCGTGTACTTGCTAAAGCTCTTCGTATGTCAGGTGGTGACCACTTACACTCAGGTACT	Viridiplantae	Chlorophyta	Chlorophyceae	Chlamydomonadales	Phacotaceae	Pteromonas	Pteromonas_angulosa	AJ001887	7.65318e-117	0.9043	7	0	0	0	rbcL_1943156	0	0	0	0	0	0	0	0	7	0	0	0	0	0	0	0	0	0	0	0	0	0	0	0	0	0	0	0	0	0	0	0	0	0
CTTTTCGTTGCAGAAGCTATTTACAAAGCTCAAGCTGAAACTGGTGAAATTAAAGGTCACTATTTAAACACAACTGCTGGTACTGCTGATGAAATGATCAAACGTGCTACTTGTGCTAAAGAATTAGGTGTACCTATTATTATGCATGACTACTTAACAGGTGGTTTCACTGCTAACACTTCATTATCTCACTACTGTCGTGATAATGGTTTATTACTTCACATTCACCGTGCTATGCACGCTGTTATTGACCGTCAAAGAAACCATGGTATTCACTTCCGTGTTCTAGCTAAAGCACTTCGTATGTCTGGTGGTGACCACCTTCACTCTGGTACT	Viridiplantae	Chlorophyta	Chlorophyceae	Chlamydomonadales	Chlamydomonadaceae	Rhysamphichloris	Rhysamphichloris_similis	LC133513	1.62183e-128	0.9167	7	0	0	0	rbcL_2586064	0	0	0	0	0	0	0	0	3	0	4	0	0	0	0	0	0	0	0	0	0	0	0	0	0	0	0	0	0	0	0	0	0	0
CTTTTTGTTGCTGAAGCTACTTACAAAGCTCAAGCTGAAACTGGAGAAGTTAAAGGTCACTACCTTAACTGTACTGCAGGGACTTCTGAAGAAATGATCAAACGTGCTACTTGTGCTAAAGATTTCGGTGTACCGATTATCATGCATGACTATTTAACGGGTGGTTTCACTTCTAACACTTCATTAGCACTTTATTCACGTGATAATGGCTTATTACTTCACATTCACCGTGCAATGCATGCTGTTATTGACCGTCAAAGAAACCATGGAATTCACTTCCGTGTATTAGCTAAAGCTCTACGCCTATCTGGTGGGGACCACCTTCACTCAGGAACT	Viridiplantae	Chlorophyta	Chlorophyceae	Chlamydomonadales	Chlamydomonadaceae	Microglena	Microglena_monadina	KT624766	7.08019e-172	0.994	7	0	0	0	rbcL_2264533	0	0	0	0	0	0	0	0	4	0	0	3	0	0	0	0	0	0	0	0	0	0	0	0	0	0	0	0	0	0	0	0	0	0
CTTTTCGTAGCTGAAGCTATTTACAAATCTCAATCAGAAACAGGTGAAGTAAAAGGGCATTACTTAAATGCTACTGCTGCTACTTGTGAAGAAATGCTAAAACGTGCAGCTTTCGCTAAAGATTTAGGTATGCCTATTATTATGCATGACTACCTTACTGGTGGTTTTACTGCTAACACTTCTTTATCGTTATACTGTCGTGATAATGGTTTATTACTACACATTCACCGTGCTATGCACGCTGTAATTGACCGTCAAAGAAATCATGGTATTCACTTCCGTGTTTTAGCTAAAGCTCTTCGTTTATCAGGTGGTGACCACCTTCACTCAGGTACA	Viridiplantae	Chlorophyta	Trebouxiophyceae	Chlorellales	Oocystaceae	Coenochloris	Coenochloris_sp.	MK728651	3.27087e-175	1	6	0	0	8	rbcL_2529518	0	0	0	0	0	0	0	0	3	0	0	3	0	0	0	0	0	0	0	0	0	0	0	0	0	0	0	0	0	0	0	0	0	0
CTTTACTGTATTGAAGGTGTTAACCGTGCGGCTGCTGCTACAGGCGAAGTAAAAGGTTCTTACCTTAACTGTACAGCTGGTACAATGGAAGAAATGTACGAACGTGCTGAATATGCTAAAAACACAGGTACAATCATTGTGATGATCGACCTTGTAATTGGTTACACTGCTATCCAATCAATGGCAATTTGGGCTCGTAAAAATGACATGATTTTACATTTACACCGTGCAGGTAACTCAACTTACGCTCGTCAAAAAAATCATGGTATTAACTTCCGTGTGATTTGTAAGTGGATGCGTATGGCTGGTGTAGACCACATTCACGCAGGTACT	Stramenopiles	Ochrophyta	Xanthophyceae	Mischococcales	Pleurochloridaceae	Pleurochloris	Pleurochloris_meiringensis	EF455970	1.52829e-163	0.982	6	25	13	6	rbcL_2314645	0	0	0	0	0	0	0	0	3	0	3	0	0	0	0	0	0	0	0	0	0	0	0	0	0	0	0	0	0	0	0	0	0	0
CTATTCGTTGCTGAAGCTATCTACAAATCACAATCGGAAACAGGTGAAGTAAAAGGTCACTACTTAAACGCTACTGCGGGTAACTGTGACGAAATGTTAAAACGTGCTGCTTGTGCTAAAGACTTAGGTATGCCGATCATTATGCACGACTACCTTACAGGTGGTTTCACTGCTAACACAACATTAGCTTCTTATTGCCGTGACAACGGTCTACTTCTTCACATTCACCGTGCTATGCACGCTGTTATTGACCGTCAACGTAACCACGGTATTCACTTCCGTGTTTTAGCTAAAACACTTCGTCTATCAGGTGGTGACCACCTTCACTCAGGTACT	Viridiplantae	Chlorophyta	Chlorophyceae	Tetrasporales	Tetrasporaceae	Tetraspora	Tetraspora_lemmermannii	LT854009	1.57658e-148	0.955	6	19	0	6	rbcL_2292134	0	0	0	0	3	0	0	0	0	0	0	0	3	0	0	0	0	0	0	0	0	0	0	0	0	0	0	0	0	0	4	0	0	0
CTATTCTGTGCTGAAGCGATTTTCAAATCTCAAGCAGAAACTGGTGAAGTTAAAGGTCACTATTTAAACGCGACTGCAGCTACTTGTGAAGAAATGATGAAACGTGCTGAATATGCTAAAGAACTAGGTGTACCTATCATTATGCATGACTACCTAACAGGTGGTTTCACAGCAAACACTAGCTTATCTCGTTACTGCCGTGACAACGGTTTACTTCTTCACATCCACAGAGCGATGCACGCGGTTATTGACAGACAAAGAAACCACGGTATCCACTTCCGTGTACTTGCAAAAGCTCTACGTTTATCTGGTGGTGACCATCTTCACTCTGGTACT	Viridiplantae	Streptophyta	Zygnemophyceae	Zygnematales	Mesotaeniaceae	Tortitaenia	Tortitaenia_obscura	AJ549238	6.00057e-108	0.8806	6	12	0	6	rbcL_2592925	0	0	0	0	0	0	0	0	0	0	0	0	0	0	0	0	0	0	0	0	6	0	0	0	0	0	0	0	0	0	0	0	0	0
CTTTTTGTTACTGAAGCAATCTACAAAGCACAAGCTGAAACAGGTGAAATTAAAGGACATTATCTAAACGTAACTGCTGCGACAAATGAAGAAATGCTAAAACGTGCTGAATGTGCTAAAGATCTTGGGGTACCAATTGTTATGCATGATTACCTAACAGGTGGTTTCACTTCTAACACAACTTTATCGCACTACTGTCGTGACTCTGGTTTATTACTTCATATTCACCGCGCAATGCACGGTGTTATTGACCGTCAAAGAAACCATGGGATTCACTTCCGTGTTTTAGCTAAAGCTTTACGTCTATCTGGTGGGGATCACCTTCACTCAGGTACG	Viridiplantae	Chlorophyta	Chlorophyceae	Sphaeropleales	Bracteacoccaceae	Bracteacoccus	Bracteacoccus_glacialis	JQ259885	2.83158e-96	0.8632	6	9	127	0	rbcL_2234292	6	0	0	0	0	0	0	0	0	0	0	0	0	0	0	0	0	0	0	0	0	0	0	0	0	0	0	0	0	0	0	0	3	6
CTATTCGTCGCTGAAGCTATCTACAAATCACAAGCAGAAACTGGAGAAATTAAAGGGCATTATTTAAATGCAACTGCAGGTACTTGTGAAGAAATGTTAAAACGTGCTCAATGTGCAAAAGATTTAGGGATGCCTATCGTTATGCATGACTACCTAACAGGTGGTTTCACTGCTAACACTACATTATCAAACTACTGTCGTGATGCTGGTTTATTACTTCACATTCACCGTGCAATGCATGGTGTTATTGACCGTCAAAGAAATCACGGAATCCACTTCCGTGTTCTTGCTAAAGCTCTTCGTATGTCTGGTGGTGACCACCTTCACTCTGGTACT	Viridiplantae	Chlorophyta	Chlorophyceae	Sphaeropleales	Schizochlamydaceae	Planktosphaeria	Planktosphaeria_gelatinosa	HM852435	1.28065e-114	0.8925	6	56	81	0	rbcL_2206940	6	0	0	0	0	0	0	0	0	0	0	0	0	0	0	0	0	0	0	0	0	0	0	0	0	0	0	0	14	5	3	11	5	18
CTTTACTGTATGGAAGGTGTTAACCGTGCAGCTGCTGCTACAGGTGAAGTAAAAGGTTCTTACCTTAACTGTACAGCTGGTACAATGGAAGAAATGTATGAACGTGCTGAATACGCTAAAAACACAGGTACAATTATTGTAATGATTGATCTTGTAATTGGTTACACTGCTATCCAATCAATGGCAATCTGGGCTCGTAAAAATGACATGATTTTACATTTACACCGTGCAGGTAACTCAACTTACGCTCGTCAAAAAAACCATGGTATTAACTTCCGTGTGATTTGTAAATGGATGCGTATGGCTGGTGTAGATCACATTCACGCAGGTACT	Stramenopiles	Ochrophyta	Xanthophyceae	unclassified_Xanthophyceae	unclassified_Xanthophyceae	unclassified_Xanthophyceae	unclassified_Xanthophyceae	GQ405018	7.06032e-167	0.988	6	19	45	0	rbcL_1038102	0	0	0	0	0	0	0	0	3	0	0	0	3	0	0	0	0	0	0	0	0	0	0	0	0	0	0	0	0	0	0	0	0	0
TTAAACTGTATGGAAGGTATTAACCGTGCTTCATCATCAACAGGTGAAGTTAAAGGTTCATATTTAAACATCACTGCTGGTACAATGGAAGCCGTTTACGAACGTGCAGAATATGCTAAATCAGTAGGTTCTATCATTGTGATGATCGATTTAGTTATGGGTTACACAGCAATCCAATCTTCTGCTATTTGGGCTCGTAACAATGATATGATCTTACATTTACACCGTGCAGGTAACTCAACTTACGCTCGTCAAAAAAATCATGGTATTAACTTCCGTGTTATTTGTAAATGGATGCGTATGTCTGGTGTAGATCACATCCACGCTGGTACA	Stramenopiles	Diatoms	Diatoms	Diatoms	Diatoms	Pinnularia	Pinnularia_cf._marchica	JN418639	1.50682e-173	1	6	90	21	0	rbcL_234361	0	0	0	0	0	0	0	0	0	0	0	0	3	3	0	0	0	0	0	0	0	0	0	0	0	0	0	0	0	0	0	0	0	0
TTATTTGTAGCAGAAGCTATTTACAAATCACAAGCTGAAACCGGAGAAATTAAAGGGCATTATTTAAATGCTACTGCTGGTACTTGTGAAGAAATGATGAAAAGAGCAGAATATGCTAAAGAATTAGGTGTACCAATTGTTATGCATGACTATTTAACAGGTGGCTTTACAGCTAATACTAGTTTAGCTTATTACTGCCGTGATAACGGTCTTCTGTTACACATTCACCGTGCTATGCACGCAGTTATTGATAGACAGAAAAACCACGGTATACATTTCCGTGTTTTAGCTAAAGCTTTACGTATGTCTGGTGGGGACCATATTCACTCTGGTACT	Viridiplantae	Streptophyta	Zygnemophyceae	Zygnematales	Zygnemataceae	Spirogyra	Spirogyra_sp.	DQ015954	1.52179e-173	0.997	6	20	7	0	rbcL_229270	6	0	0	0	0	0	0	0	0	0	0	0	0	0	0	0	0	0	0	0	0	0	0	0	0	0	0	0	0	0	0	14	3	0
CTTTACTGTATCGAAGGTGTTAACCGTGCAGCTGCCGCTACAGGTGAAGTAAAAGGTTCTTACCTTAACTGTACAGCTGGTACAATGGAAGAAATGTACGAACGTGCTGATTACGCTAAAAAAACAGGTACAATTATTTGTATGATTGACCTTGTAATTGGTTACACTGCTATTCAATCAATGGCAATCTGGGCTCGTAAAAATGATATGATTTTACATTTACACCGTGCAGGTAACTCAACTTACGCTCGCCAAAAAAACCATGGTATTAACTTCCGTGTGATTTGTAAATGGATGCGTATGGCTGGTGTAGATCACATTCACGCAGGTACT	Stramenopiles	Ochrophyta	Xanthophyceae	unclassified_Xanthophyceae	unclassified_Xanthophyceae	unclassified_Xanthophyceae	unclassified_Xanthophyceae	GQ405018	1.53914e-158	0.9731	6	7	6	0	rbcL_800220	0	0	0	0	0	0	0	0	6	0	0	0	0	0	0	0	0	0	0	0	0	0	0	0	0	0	0	0	0	0	0	0	0	0
TTAAACTGTATGGAAGGTATTAACCGTGCTGCTTCAGCAACAGGTGAAGTTAAAGGTTCATACTTAAACATCACTGCTGGTACAATGGAAAACGTTTACGAACGTGCAGAATATGCTAAATCAGTAGGTTCTGTAATTGTTATGATCGATTTAGTTATGGGTTATACAGCAATCCAATCTTCAGCGCTTTGGGCTCGTAACAACGATATGCTTTTACATTTACACCGTGCAGGTAACTCAACTTACGCTCGTCAAAAAAATCATGGTATTAACTTCCGTGTTATTTGTAAATGGATGCGTATGTCTGGTGTAGATCACATCCACGCTGGTACA	Stramenopiles	Diatoms	Diatoms	Diatoms	Diatoms	Pinnularia	Pinnularia_nodosa	JN418657	7.01055e-172	0.997	6	80	4	0	Seq1177552	0	0	0	0	0	0	0	0	0	0	0	0	3	0	0	0	0	0	0	0	0	0	0	0	3	0	0	0	0	0	0	0	0	0
CTTTTCGTGGCAGAGGCTATCTACAAGTCTCAAGCTGAGACTGGTGAGGTTAAGGGTCACTACCTAAACGCGACTGCTGGAACGTGTGAAGAGATGCTAAAACGTGCTGAGTCTGCTAGAGACTTTGGTGTTCCAATCATCATGCATGACTACCTGACTGGTGGTTTCACTGCAAACACTTCATTGGCACATTACTGCCGTGACAACAGCCTTTTGCTTCACATTCACCGTGCAATGCATGCTGTTATTGACCGTCAACGTAACCACGGTATGCACTTCCGTGTTCTTGCGAAAGCTCTCCGCCTGTCTGGTGGTGACCACCTTCACTCTGGTACC	Viridiplantae	Chlorophyta	Trebouxiophyceae	Trebouxiophyceae_incertae_sedis	Coccomyxaceae	Coccomyxa	Coccomyxa_simplex	EF589155	3.27087e-175	1	6	0	4	0	rbcL_2069732	0	0	0	0	0	0	0	0	3	0	3	0	0	0	0	0	0	0	0	0	0	0	0	0	0	0	0	0	0	0	0	0	0	0
CTTTTCTGTGCAGAAGCTATTTATAAAGCACAAACAGAAACAGGTGAGGTTAAAGGGCATTATTTAAATGCTACAGCAGGAACTTGCGAAGAAATGTTTAAACGTGCTGTTTATGCTGCTCAGATAGGTGTTCCTATTATAATGCACGATTATATTACAGGTGGTTTCACTGCTAATACATCTTTAGCAATGTATTGTCGTGATAACGGTTTATTACTTCATATTCACCGTGCTATGCATGCTGTAATTGATCGTCAAAGAAATCATGGTATTCACTTCCGTGTTCTTGCTAAAACTCTTCGTATGTCTGGAGGAGACCATTTACATTCTGGAACA	Viridiplantae	Chlorophyta	Chlorophyceae	Sphaeropleales	Neochloridaceae	Characiopodium	Characiopodium_hindakii	EF113418	1.71627e-88	0.8532	6	0	0	0	rbcL_2198921	0	0	0	0	0	0	0	0	6	0	0	0	0	0	0	0	0	0	0	0	0	0	0	0	0	0	0	0	0	0	0	0	0	0
CTTTTCTGTGCTGAAGCTCTTTACAAAGCTCAAGCAGAAACAGGCGAAGTTAAAGGCCACTACTTAAACTGTACTGCTGGTACTTCTGAAGAAATGCTTAAACGTGCTGTATGTGCTAAAGATTTTGGTGTACCGATCGTTATGCATGACTACCTAACAGGTGGTTTTACTTCTAACACTTCATTAGCTCTATACTGTCGTGATAATGGTCTTTTACTTCACATTCACCGTGCTATGCACGCTGTTATTGACCGTCAAAGAAACCACGGTATCCACTTCCGTGTTTTAGCTAAAGCTCTTCGTATGTCAGGTGGTGACCACCTTCACTCTGGGACT	Viridiplantae	Chlorophyta	Chlorophyceae	Chlamydomonadales	Chlamydomonadaceae	Chloromonas	Chloromonas_subdivisa	AF517080	1.59905e-138	0.9345	6	0	0	0	rbcL_1839820	0	0	0	0	0	0	0	0	3	0	3	0	0	0	0	0	0	0	0	0	0	0	0	0	0	0	0	0	0	0	0	0	0	0
TTATTCGTAGCTGAAGCTATTTATAAATCTCAAGCTGAAACTGGTGAAATTAAAGGTCACTACTTAAACGCAACAGCAGCTACATCTGAAGAGATGATGAAACGTGCTGCGTGTGCTAAAGATCTTGGTGTACCAATTGTCATGCACGATTACTTAACTGGTGGTTTCACAGCAAATACTAGTTTATCTCATTACTGTCGTGATAATGGTCTTTTATTACACATTCACCGTGCGATGCACGCTGTAATTGACCGTCAAAGAAATCACGGTATTCACTTCCGTGTTTTAGCGAAAGCTCTTCGTTTATCTGGTGGTGATCATTTACACTCTGGTACT	Viridiplantae	Chlorophyta	Trebouxiophyceae	Chlorellales	Chlorellaceae	Nannochloris	Nannochloris_sp.	MK257138	2.60111e-156	0.9673	5	0	22	387	rbcL_2227550	0	0	0	0	0	0	0	0	5	0	0	0	0	0	0	0	0	0	0	0	0	0	0	0	0	0	0	0	0	0	0	0	0	0
CTTTTCGTAGCTGAAGCTTGTTACAAAGCTCAAGCTGAAACTGGTGAAATTAAAGGTCACTACTTAAATACAACAGCCGGAACTTGTGAAGAAATGCTTAAACGTGCAGCTTGTGCGAAAGATTTCGGTGTTCCTATTGTAATGCACGACTACTTAACTGGTGGTTTCACTGCAAACACATCTTTAGCTTCTTACTGTCGCGACCATGGTATGCTTTTACACATTCACCGTGCGATGCACGCTGTAATTGACCGTCAAAGAAACCACGGTATTCACTTCCGTGTTTTAGCTAAAGCTTTACGTCTATCTGGGGGTGACCATTTACACTCAGGGACA	Viridiplantae	Chlorophyta	Chlorophyceae	Sphaeropleales	Scenedesmaceae	Scenedesmus	Scenedesmus_bijugus	KT777978	1.65662e-113	0.8902	5	63	51	11	rbcL_2084561	0	0	5	0	0	0	0	0	0	0	0	0	0	0	0	0	0	0	0	0	0	0	0	0	0	0	0	0	6	4	7	21	13	12
TTATTCGTTGCTGAAGCTCTATACAAATCTCAAGCTGAAACTGGTGAAGTTAAAGGTCACTACTTAAACGCAACAGCTGGTACTTCTGAAGAAATGCTAAAACGTGCTGCTTGTGCTAAAGAATTAGGTGTGCCTATTATTATGCATGACTACTTAACAGGTGGTTTCACTTCTAACACTTCATTAGCTAACTACTGTCGTGATAACGGTCTTTTATTACACATTCACCGTGCTATGCACGCTGTAATTGACCGTCAACGTAACCACGGTATCCACTTCCGTGTTCTTGCTAAAGCTCTTCGTCTATCTGGTGGTGACCACCTTCACTCTGGTACT	Viridiplantae	Chlorophyta	unclassified_Chlorophyta	unclassified_Chlorophyta	unclassified_Chlorophyta	unclassified_Chlorophyta	unclassified_Chlorophyta	MF278343	1.21877e-149	0.9552	5	11	0	4	rbcL_2484146	0	0	0	0	0	0	0	0	5	0	0	0	0	0	0	0	0	0	0	0	0	0	0	0	0	0	0	0	0	0	0	0	0	0
CTTTACTGTATGGAAGGTGTTAACCGTGCTGCTGCTGCAACAGGTGAAGTAAAAGGTTCTTACCTTAACACAACAGCAGGTAACATTGAAGAAATGTACGCACGTGCTGAATACGCTAAAAAAGTTGGTTCAATCATCATCATGATCGATTTAGTAATCGGTTATACTGCGATTCAATCAATGGCTATTTGGGCTCGTAAAAATGATATGATTTTACATTTACACCGTGCAGGTAACTCTACATATGCGCGTCAAAAAAACCACGGTATTAACTTCCGTGTAATCTGTAAATGGATGCGTATGGCTGGTGTGGATCACATCCATGCTGGTACA	Stramenopiles	Ochrophyta	Xanthophyceae	Mischococcales	Botryidiopsidaceae	unclassified_Botryidiopsidaceae	Botryidiopsidaceae_sp._PAB_485	AM695635	1.50682e-173	1	5	3	20	3	rbcL_782836	0	0	0	0	0	0	0	0	5	0	0	0	0	0	0	0	0	0	0	0	0	0	0	0	0	0	0	0	0	0	0	0	0	0
CTTTACTGTATGGAAGGTGTTAACCGTGCCGCTGCTGCAACAGGAGAAGTAAAAGGTTCATATCTTAACACAACAGCAGGTACAATGGAAGAAATGTATGAACGTGCTGAATATGCTAAACAAATTGGTACAATAATTGTAATGATTGACCTTGTAATAGGTTATACTGCGATTCAATCAATGGCTATTTGGGCACGAAAAGCCGATATGATTTTACATTTACACCGTGCAGGTAATTCAACTTATGCGCGTCAAAAAAATCATGGTATTAATTTCCGTGTTATTTGTAAATGGATGCGTATGGCCGGGGTTGACCACATCCACGCTGGTACT	Stramenopiles	Ochrophyta	Xanthophyceae	Vaucheriales	Vaucheriaceae	Vaucheria	Vaucheria_bursata	AF476939	7.11045e-162	0.979	5	0	6	3	rbcL_1690060	0	0	0	0	0	0	0	0	5	0	0	0	0	0	0	0	0	0	0	0	0	0	0	0	0	0	0	0	0	0	0	0	0	0
GCTTTTGTTGCAGAAGCTATCTACAAATCTCAAGCTGAAACAGGTGAGATTAAAGGTCACTACCTAAACGCAACAGCTGGTACATGCGAAGAGATGTTGAAACGTGCTGAATGTGCAAGAGATTTCGGTGTTCCAATTGTTATGCATGACTATCTAACAGGTGGTTTCACTGCAAACACAACGCTGTCGCACTACTGTCGTGACAACGGCCTTCTGCTTCACATTCACCGTGCAATGCACGCAGTTATTGACCGTCAAAGAAACCACGGTATGCACTTCCGTGTACTAGCAAAAGCTCTTCGTATGTCTGGTGGTGACCACCTTCACTCAGGAACA	Viridiplantae	Chlorophyta	Trebouxiophyceae	Trebouxiophyceae_incertae_sedis	Coccomyxaceae	Coccomyxa	Coccomyxa_sp.	KT253163	3.27087e-175	1	5	30	218	0	rbcL_2252212	0	0	0	0	0	0	0	0	0	0	0	0	0	0	0	0	5	0	0	0	0	0	0	0	0	0	0	0	6	0	0	11	10	0
GCTTACGTTATGGAAGGTGTAAACCGTTCAGCTGCTGCATCTGGTGAAGTTAAAGGTTCTTACCTTAACGTTACAGCAGGTACAATGGAACAAATGTACGAACGTTCAGAGTTTGCAAAAACTATTGGTTCAGTAATTGTTATGATTGACTTAGTAATTGGTTACACTGCTATTCAATCAATGGCTATCTGGGCTCGTAAAAATGATATGGTACTTCACCTTCACCGTGCAGGTAACTCTACATACGCCCGTCAAAAAAATCACGGTATTAACTTCCGTGTAATTTGTAAATGGATGCGTATGGCTGGTGTAGACCACATTCACGCTGGTACA	Stramenopiles	Ochrophyta	Eustigmatophyceae	unclassified_Eustigmatophyceae	unclassified_Eustigmatophyceae	unclassified_Eustigmatophyceae	unclassified_Eustigmatophyceae	GQ405017	1.52829e-163	0.982	5	110	116	0	rbcL_1622221	0	0	0	0	0	0	0	0	5	0	0	0	0	0	0	0	0	0	0	0	0	0	0	0	0	0	0	0	6	0	6	6	8	5
CTTTATTGTATGGAAGGAATTAATCGAGCTGTTGCTGCAACAGGTGAAGTTAAAGGATCATACTTAAATTGTACTGCAGGGACAATGGAAGAAATGTATGAACGTGCTGAGTATGCAAAATCAATTGGTTCAATTATTATTATGATTGACTTAGTAATTGGTTATACAGCAATTCAATCAATGGCTATCTGGTCACGCAAAGCCGATATGATTTTACATTTACATCGTGCTGGTAACTCAACTTATGCACGTCAAAAAAATCATGGTATTAACTTCCGTGTAATTTGTAAATGGATGCGTATGTGTGGAGTAGATCATATTCATGCTGGTACT	Stramenopiles	Ochrophyta	Phaeothamniophyceae	Phaeothamniales	Phaeothamniaceae	Tetrasporopsis	Tetrasporopsis_fuscescens	AF155585	3.40312e-140	0.9399	5	25	3	0	rbcL_2874313	0	0	5	0	0	0	0	0	0	0	0	0	0	0	0	0	0	0	0	0	0	0	0	0	0	0	0	0	3	0	0	5	3	8
TTATACTGTATGGAAGGTATTAACCGTGCTGCTGCAGCAACAGGTGAAGTTAAAGGTTCATACTTAAACATCACTGCTGCTACAATGGAAGAAGTTTACGCACGTGCAGACTATGCTAAATCAGTAGGTTCTATAATTGTTATGATCGATTTAGTTATGGGTTATACAGCAATTCAAAGTGCTGCTATTTGGGCTCGTAACAACGATTGTATCTTACACTTACACCGTGCAGGTAACTCAACTTACGCTCGTCAAAAGAATCACGGTATTAACTTCCGTGTTATCTGTAAATGGATGCGTATGTCTGGTGTAGATCACATCCACGCTGGTACA	Stramenopiles	Diatoms	Diatoms	Diatoms	Diatoms	Pinnularia	Pinnularia_cf._isselana	JN418664	7.01055e-172	0.997	5	14	0	0	rbcL_1039835	0	0	0	0	0	0	0	0	0	0	0	0	5	0	0	0	0	0	0	0	0	0	0	0	0	0	0	0	0	0	0	0	0	0
CTTTTCGTTGCTGAAGCTTGTTACAAAGCTCAAGCAGAAACTGGTGAAATTAAAGGACACTATCTGAATGCTACAGCTGGTACTTGCGAAGAAATGCTTAAACGTGCAGCTTGTGCTAAAGATTTCGGGGTTCCTATTGTAATGCATGACTATTTAACAGGTGGTTTCACTGCAAATACTTCTCTAGCATCTTACTGTCGTGACAATGGTCTTCTTTTACACATTCACCGTGCAATGCACGCTGTAATTGACCGTCAAAGAAATCATGGTATTCACTTCCGTGTTTTAGCTAAAGCTTTACGTTTATCTGGAGGTGACCACTTACACTCAGGTACA	Viridiplantae	Chlorophyta	Chlorophyceae	Sphaeropleales	Dictyococcaceae	Dictyococcus	Dictyococcus_varians	GQ985404	1.26266e-124	0.9107	5	7	0	0	rbcL_2064562	0	0	0	0	0	0	0	0	5	0	0	0	0	0	0	0	0	0	0	0	0	0	0	0	0	0	0	0	0	0	0	0	4	0
TTATTCGTAGCTGAAGCTATCTTCAAATCTCAACAAGAAACTGGTGAGATCAAAGGTCACTACTTAAACGCTACTGCAGGTACTTGTGAAGAAATGATGAAACGTGCAGTTTTCGCTAAAGAATTAGGTGTGCCTATTATTATGCATGACTACCTAACTGGTGGTTTTACTGCTAACACTAGCCTTTCTAACTACTGTCGTGATAACGGTCTTCTTTTACACATTCACCGTGCTATGCACGCGGTAATTGACCGTCAAAGAAACCACGGTATTCACTTCCGTGTTTTAGCTAAAGCATTACGTATGTCTGGTGGTGACCATTTACACTCTGGTACT	Viridiplantae	Chlorophyta	Pedinophyceae	Pedinomonadales	Pedinomonadaceae	Pedinomonas	Pedinomonas_sp.	JN592597	3.4859e-130	0.9196	5	0	0	0	rbcL_2207050	0	0	0	0	0	0	0	0	0	0	0	0	0	0	0	0	0	0	0	0	5	0	0	0	0	0	0	0	0	0	0	0	0	0
CTTTTCGTATCTGAAGCTATTTACAAAGCTCAAGCAGAAACTGGTGAAGTTAAAGGTCACTACTTAAACGCTACTGCTGGTACTTGTGAAGAAATGTTAAAACGTGCAGTTTGTGCTAAAGAATTAGGTGTACCTATTATTATGCACGACTACTTAACAGGTGGTTTCACAGCTAACACTTCATTAGCTGAATACTGCCGTGACAACGGTCTTCTTCTTCACATCCACCGTGCTATGCACGCGGTTATTGACCGTCAACGTAACCACGGTATCCACTTCCGTGTTCTTGCTAAAGCTCTTCGTATGTCTGGTGGTGACCACCTTCACTCTGGTACT	Viridiplantae	Chlorophyta	Chlorophyceae	Chlamydomonadales	Chlamydomonas	Chlamydomonas	Chlamydomonas_reinhardtii	MK482402	3.36475e-155	0.9643	5	0	0	0	rbcL_1987969	5	0	0	0	0	0	0	0	0	0	0	0	0	0	0	0	0	0	0	0	0	0	0	0	0	0	0	0	0	0	0	0	0	0
TTGTTTGTAGCTGAAGCAATCTTCAAAGCTCAAGCTGAAACTGGAGAAATCAAAGGGCATTACCTAAATGCTACTGCAGGAACTTGTGAAGAAATGATGAAGAGAGCAGCATATGCTAAAGAATTGGGTGTACCAATTATTATGCATGACTATTTAACCGGTGGTTTTACTGCTAACACCAGTTTGTCTCATTATTGCCGAGACAATGGTCTTCTTCTACATATTCACCGTGCTATGCACGCAGTTATCGATAGACAAAAGAACCACGGTATCCACTTCCGTGTATTAGCTAAAGCTCTACGTCTATCTGGTGGAGACCATATTCACTCTGGAACT	Viridiplantae	Streptophyta	Zygnemophyceae	Desmidiales	Closteriaceae	Closterium	Closterium_acerosum	AF203492	7.08019e-172	0.994	4	0	3	14	rbcL_685332	0	0	0	0	0	0	0	0	0	0	0	0	4	0	0	0	0	0	0	0	0	0	0	0	0	0	0	0	0	0	0	0	0	0
CTTTTCGTTGCTGAAGCTATCTACAAATCACAATCTGAAACTGGCGAAGTTAAAGGTCACTACTTAAACGTTACTGCTGGTACTTGTGAAGAAATGCTTAAACGTGCATGTTGCGCTAAAGAATTAGGTATGCCGATCATTATGCATGACTACTTAACTGGTGGTTTCACTGCTAACACTTCATTATCTAACTACTGTCGTGATAATGGTTTACTTTTACACATTCACCGTGCAATGCACGCTGTAATTGACCGTCAAAGAAACCATGGTATTCACTTCCGTGTTCTTGCTAAAGCTCTTCGTATGTCAGGTGGTGACCACCTTCACTCTGGTACT	Viridiplantae	Chlorophyta	Chlorophyceae	Chlamydomonadales	Spondylomoraceae	Pascherina	Pascherina_tetras	LC053639	1.26266e-124	0.9107	4	0	0	13	rbcL_2235098	0	0	0	0	0	0	0	0	0	0	4	0	0	0	0	0	0	0	0	0	0	0	0	0	0	0	0	0	0	0	0	0	0	0
CTTTTCGTAGCTGAAGCTTGTTACAAAGCTCAAGCAGAAACTGGTGAAATTAAAGGGCACTACCTTAATACAACGGCTGGAACTTGTGAAGAAATGCTTAAACGTGCTGCTTGTGCTAAAGATTTCGGTGTACCAATTGTTATGCATGACTATTTAACAGGTGGTTTCACTGCAAATACATCTTTATCTAATTACTGTCGTGACCATGGTCTTCTTTTACACATTCACCGTGCAATGCACGCTGTAATTGACCGTCAAAGAAACCACGGTATTCACTTCCGTGTTTTAGCAAAAGCTTTACGTCTATCTGGGGGTGACCACTTACACTCAGGTACA	Viridiplantae	Chlorophyta	Chlorophyceae	Sphaeropleales	Dictyococcaceae	Dictyococcus	Dictyococcus_varians	GQ985404	5.7512e-138	0.9343	4	105	0	7	rbcL_2049196	4	0	0	0	0	0	0	0	0	0	0	0	0	0	0	0	0	0	0	0	0	0	0	0	0	0	0	0	0	0	26	13	9	10
CTATTCTGTGCTGAAGCGATCTTCAAAGCTCAAGCAGAAACTGGTGAAGTTAAAGGTCATTATTTAAACGTGACTGCAGCTACTTGTGAAGAAATGATGAAACGTTCTGAATATGCTAAAGAACTAGGTGTACCTATTATTATGCATGACTACATCACAGGTGGTTTCACAGCAAACACTAGCTTATCTCGTTACTGCCGTGACCACGGTTTACTTCTTCACATCCACAGAGCGATGCACGCTGTTATCGACAGACAAAGAAACCACGGTATCCATTTCCGTGTACTTGCAAAAGCTCTACGTTTATCTGGTGGTGACCATCTTCACTCCGGTACT	Viridiplantae	Streptophyta	Zygnemophyceae	Zygnematales	Mesotaeniaceae	Tortitaenia	Tortitaenia_obscura	AJ549238	1.30812e-99	0.8657	4	12	0	7	rbcL_2266374	0	0	0	0	0	0	0	0	0	0	0	0	0	0	0	0	0	0	0	0	4	0	0	0	0	0	0	0	0	0	0	0	0	0
CTATTCGTAGCAGAAGCTATTTACAAATCTCAAGCTGAAACAGGCGAAATTAAAGGTCATTACTTAAATGCTACTGCTGGAACTTGTGAAGAAATGATGAAACGTGCACAATTGGCTAAAGATCTTGGTATGCCAATTGTTATGCATGATTATCTTACTGGTGGATTTACTGCTAACACAAGTTTATCACGTTTTTGTCGTGATAATGGTTTATTACTTCACATCCACAGAGCAATGCATGCTGTAATTGATCGTCAAAGAAACCATGGTATGCACTTCCGTGTTTTAGCAAAAGCTCTTCGTCTATCTGGTGGAGATCACCTTCACTCTGGAACT	Viridiplantae	Chlorophyta	Chlorophyceae	Chaetophorales	Chaetophoraceae	Diplosphaera	Diplosphaera_sp.	JN573859	3.36475e-155	0.9643	4	0	6	4	rbcL_2224728	0	0	0	0	0	0	0	0	0	0	0	0	4	0	0	0	0	0	0	0	0	0	0	0	0	0	0	0	0	0	0	0	0	0
TTAAATTGTATGGAAGGTATTAACCGTGCTGTTGCATCGACAGGTGAAGTTAAAGGTTCTTACTTAAACATCACAGCGGCAACTATGGAAGAAGTTTACAAACGCGCAAATTACGCTAAAGAAGTAGGCTCTGTAATCGTTATGATCGATTTAGTTATGGGTTATACAGCAATTCAAAGTGCTGCAATCTGGGCTCGTGAAAACGACATGATCTTACATTTACATCGCGCAGGTAACTCTACTTACGCTCGTCAAAAGAATCACGGTATTAACTTCCGTGTTATTTGTAAATGGATGCGTATGTCTGGTGTAGATCATATCCATGCTGGAACA	Stramenopiles	Diatoms	Diatoms	Diatoms	Diatoms	Asterionella	Asterionella_formosa	AB430671	1.58332e-138	0.9369	4	0	0	4	rbcL_2859586	0	0	4	0	0	0	0	0	0	0	0	0	0	0	0	0	0	0	0	0	0	0	0	0	0	0	0	0	0	0	0	0	0	0
CTTTTTGTAAGTGAAGCTATTTACAAATCACAAGCTGAAACGGGTGAAGTTAAAGGACACTACCTTAACGTTACTGCGGCTACTTCAGAAGAAATGATCAAACGTGCTGAAGCAGCTAAAGATTTTGGTGTGCCAATTGTAATGCACGATTACCTAACAGGTGGTTTCACTTCAAACACTTCTCTATCTCACTACTGTCGTGATACTGGTTTATTACTTCACATTCACCGTGCTATGCACGCGGTAATTGACCGTCAAAGAAACCACGGTATTCACTTCCGTGTTCTAGCTAAAGCTCTTCGTCTTTCAGGTGGAGATCACTTACACTCTGGAACA	Viridiplantae	Chlorophyta	Chlorophyceae	Chlamydomonadales	Chlamydomonas	Chlamydomonas	Chlamydomonas_sp.	JX841225	7.87284e-97	0.8692	4	3	3	0	Seq262133	4	0	0	0	0	0	0	0	0	0	0	0	0	0	0	0	0	0	0	0	0	0	0	0	0	0	0	0	0	0	0	3	0	0
CTTTTCTGTGCTGAAGCTATTTATAAAGCACAATCAGAAACTGGAGAAGTTAAAGGTCATTATCTAAATGCTACTGCTGGTACTTGTGAAGAAATGTACAAACGTGCTATTTTTGCAGCACAATTGGGAGTTCCTATTGTTATGCATGACTATTTGACTGGTGGTTTTACTGCTAATACTTCTTTAGCTTTATACTGTCGCGATAATGGTTTATTACTACATATTCACCGTGCTATGCATGCTGTTATTGACCGTCAGAGAAATCATGGTATACATTTCCGTGTGCTTGCAAAAACTCTTCGTATGTCTGGTGGTGATCACCTTCATTCTGGTACA	Viridiplantae	Chlorophyta	Chlorophyceae	Chlamydomonadales	Chlamydomonas	Chlamydomonas	Chlamydomonas_pseudogloeogama	EF589142	2.83158e-96	0.8597	4	0	3	0	rbcL_2057932	0	0	0	0	0	0	0	0	4	0	0	0	0	0	0	0	0	0	0	0	0	0	0	0	0	0	0	0	0	0	0	0	0	0
CTTTTCGTTTCTGAAGCTATTTATAAATCTCAAGCTGAAACTGGTGAAGTTAAAGGTCACTATTTAAACGCTACAGCTGCAACTTCTGAAGAAATGCTAAAACGTGCACAATGTGCTAAAGACTTTGGTGTGCCAATTATTATGCATGATTATTTAACAGGTGGTTTTACTGCTAACACTTCATTATCTAATTATTGTCGTGATCATGGTTTATTATTACACATTCACCGTGCTATGCATGCTGTTATTGATCGTCAAAGAAATCACGGTATTCACTTCCGTGTTTTAGCTAAAGCTCTTCGTTTATCTGGTGGTGACCACCTTCACTCTGGTACT	Viridiplantae	Chlorophyta	Chlorophyceae	Chlamydomonadales	Chlorococcaceae	Chlorococcum	Chlorococcum_sp.	AB713414	7.49246e-132	0.9251	4	13	0	0	rbcL_2241252	0	0	0	0	0	0	4	0	0	0	0	0	0	0	0	0	0	0	0	0	0	0	0	0	0	0	0	0	0	0	0	7	0	3
CTTTTCTCTATGGAAGGTGTTAACCGTGCTGCTGCAGCTTCTGGAGAAGTTAAAGGTCACTACCTAAACGCAACAGCTTCTACTATGGAAGAAATGTATGCTCGTGCTGACTACGCTAAAGAATTAGGTTCAATCATCGTAATGATTGACCTTGTTATTGGATACACAGCTATTCAATCAATGGCTTACTGGGCTCGTAAGCACGATATGATTCTTCACCTTCACCGTGCAGGTAACTCTACTTACTCTCGTCAAAAGAACCACGGTATGAACTTCCGTGTAATTTGTAAGTGGATGCGTATGGCTGGTGTAGACCACATCCACGCGGGTACT	Stramenopiles	Ochrophyta	Xanthophyceae	Tribonematales	Xanthonemataceae	Xanthonema	Xanthonema_exile	EF455937	1.68741e-93	0.8563	4	7	0	0	rbcL_1044020	0	0	0	0	0	0	0	0	0	0	4	0	0	0	0	0	0	0	0	0	0	0	0	0	0	0	0	0	0	0	4	3	0	0
ACTTTCGTAGCTGAAGCTATCTATAAATCACAAGCAGAAACGGGTGAAATTAAAGGTCACTACTTAAACGTTACAGCTGCGACTTCTGAAGAAATGATGAAGCGTGCAGAATGTGCTAAAGATCTTGGTGTACCCATCATCATGCATGACTACTTAACTGCAGGTTTAACAGCTAACACTTCATTAGCTCACTACTGTAGAGATACTGGTCTTTTATTACATATTCACCGTGCAATGCATGCTGTAATTGACCGTCAACGTAACCATGGTATTCACTTCCGTGTTCTTGCTAAAGCATTAAGACTAAGTGGTGGTGACCATTTACACTCTGGTACT	Viridiplantae	Chlorophyta	Chlorophyceae	Chaetophorales	Fritschiellaceae	Fritschiella	Fritschiella_sp.	EF113437	1.65662e-113	0.8902	4	3	0	0	rbcL_2941972	4	0	0	0	0	0	0	0	0	0	0	0	0	0	0	0	0	0	0	0	0	0	0	0	0	0	0	0	0	0	3	0	0	0
CTTTTCTGTGCTGAAGCGATTTACAAAGCTCAATCAGAAACAGGTGAAGTTAAAGGACATTACTTAAACGTAACAGCAGCAACTTCAGAAGAAATGCTTAAACGTGCGGCTTGTGCAAAAGATTTTGGTGTACCTATCGTTATGCATGACTATTTAACTGGTGGATTTACATCAAATACATCATTATCTAACTACTGTCGTGACCAAGGTTTATTATTACACATTCACCGTGCGATGCACGCGGTAATTGACCGTCAAAGAAACCACGGGATTCACTTCCGTGTATTAGCTAAAGCTTTACGTATGTCAGGTGGTGACCATCTTCACTCAGGGACA	Viridiplantae	Chlorophyta	Chlorophyceae	Chlamydomonadales	Chlamydomonas	Chlamydomonas	Chlamydomonas_sp.	MN067211	1.66838e-108	0.8916	4	3	0	0	rbcL_1681670	0	0	0	0	0	0	0	0	0	4	0	0	0	0	0	0	0	0	0	0	0	0	0	0	0	0	0	0	0	0	0	0	0	0
TTATACTGTATGGAAGGTATTAACCGTGCTTCGGCAGCTACAGGTGAAGTTAAAGGTTCATACTTAAACATCACTGCAGCAACAATGGAAGAAGTTTACAAGCGTGCAAACTACGCTAAAAACGTAGGTTCTGTAATTGTTATGATCGATTTAGTTATGGGTTATACAGCAATTCAAAGTGCTGCAATCTGGTCACGTGAAAATGATATGATTTTACATTTACATCGTGCTGGTAACTCTACTTATGCTCGTCAAAAAAATCACGGTATTAACTTCCGTGTTATTTGTAAATGGATGCGTATGTGTGGTGTAGATCATATCCACGCTGGTACT	Stramenopiles	Diatoms	Diatoms	Diatoms	Diatoms	Fallacia	Fallacia_monoculata	HQ912460	5.73506e-133	0.9277	4	3	0	0	rbcL_2975426	0	0	0	0	4	0	0	0	0	0	0	0	0	0	0	0	0	0	0	0	0	0	0	0	0	0	0	0	0	0	0	3	0	0
TTATTCTGTGCAGAAGCGATTTACAAAGCTCAATCTGAAACAGGCGAAGTTAAAGGACATTATTTAAATGCTACAGCAGGAACAGTAGAAGAAATGTATAAAAGAGCAGCTTATGCAGCTCAAATAGGGGTGCCAATCGTTATGCACGACTACCTAACTGGTGGTTTTACTGCGAATACTTCTTTAGCTATGTATTGTCGTGATAACGGACTATTATTACATATTCACCGTGCTATGCATGCTGTTATTGACCGTCAAAGAAATCATGGTATTCATTTCCGTGTTCTTGCTAAAACTCTTCGTATGTCTGGAGGTGATCACCTTCATTCAGGAACT	Viridiplantae	Chlorophyta	Trebouxiophyceae	Chlorellales	Oocystaceae	Neglectella	Neglectella_solitaria	FJ968739	1.02565e-90	0.8554	4	0	0	0	rbcL_239745	0	0	4	0	0	0	0	0	0	0	0	0	0	0	0	0	0	0	0	0	0	0	0	0	0	0	0	0	0	0	0	0	0	0
CTTTTCTGTTCAGAAGCTATTTACAAAGCTCAAGCTGAAACAGGTGAAGTTAAAGGACACTATTTAAATGCAACAGCAGCAACTTCTGAAGAAGTTATCAAACGTGCTGCTTGTGCTAAAGATTTTGGTGTACCTATTGTTATGCATGACTACTTAACTGGTGGTTTTACAACAAACACTTCATTATCTAACTACTGTCGTGACAACGGTTTATTATTACACATTCACCGTGCTATGCACGCTGTAATTGACCGTCAACGTAATCACGGTATTCACTTCCGTGTTCTTGCTAAAGCTCTTCGTATGTCTGGTGGTGACCACCTTCACTCTGGTACT	Viridiplantae	Chlorophyta	Chlorophyceae	Chlamydomonadales	Chlamydomonas	Chlamydomonas	Chlamydomonas_sp.	KP981642	7.59923e-122	0.9136	4	0	0	0	rbcL_2163317	0	0	0	0	0	0	0	0	0	0	0	0	0	0	0	0	0	0	0	0	0	0	0	4	0	0	0	0	0	0	0	0	0	0
CTTTACTGTATGGAAGGTATTAACCGTTCAGCTGCTTCAACAGGTGAAGTTAAAGGTTCATACTTAAACGTTACAGCTGGTACAATGGAAGATATGTACGAACGTGCAGAATACGCTAAAACAATTGGTTCAATCATCGTTATGATCGACCTTGTAATCGGTTATACTGCTATTCAATCAATGGGTATCTGGGCACGTAAAAATGACATGATCCTTCACTTACACCGTGCAGGTAACTCAACTTACGCTCGTCAAAAGAACCATGGTATTAACTTCCGTGTAATTTGTAAATGGATGCGTATGGCTGGTGTTGACCACATTCACGCAGGTACT	Stramenopiles	Ochrophyta	Xanthophyceae	Mischococcales	Ophiocytiaceae	Ophiocytium	Ophiocytium_capitatum	AJ874700	3.37913e-145	0.9489	4	0	0	0	rbcL_788807	0	0	0	0	0	0	0	0	4	0	0	0	0	0	0	0	0	0	0	0	0	0	0	0	0	0	0	0	0	0	0	0	0	0
TTAAACTGTATGGAAGGAATTAACCGTGCTTCAGCTGCTACAGGTGAAGTTAAAGGTTCTTACTTAAACGTTACAGCTGCAACTTTAGAAGAAACTTACAAACGTGCAGAATATGCTAAAGAAGTAGGTTCTATCATCGTTATGGTTGATTTAGTTATGGGTTACACAGCGTTACAATCAATGGCTATTTGGTCTCGTGAAAACGATATGTTATTACATTTACACCGTGCGGGTAACTCTACTTATGCTCGTCAAAAAAACCATGGTATTAACTTCCGTGTTATCTGTAAATGGATGCGTATGACTGGTGTAGATCATATTCATGCTGGTACA	Stramenopiles	Diatoms	Diatoms	Diatoms	Nitzschia	Nitzschia	Nitzschia_dissipata	KY320332	7.21177e-152	0.961	4	0	0	0	rbcL_1614761	0	0	0	0	0	0	4	0	0	0	0	0	0	0	0	0	0	0	0	0	0	0	0	0	0	0	0	0	0	0	0	0	0	0
CTTTACTGTATGGAAGGTATTAACCGTGCTGCTGCAGCTACAGGTGAAATCAAAGGTTCTTACTTAAACGTAACAGCTGGTAACATGGAAGACATGTACGAACGTGCTGAATACGCTAAGACAATTGGTACAATCATTGTTATGATTGACCTTGTAATTGGTTACACAGCTATCCAATCAATGGGTATCTGGGCTCGTAAAAACGACATGATCCTTCACTTACACCGTGCTGGTAACTCTACTTACGCACGTCAAAAAAACCACGGTATTAACTTCCGTGTAATTTGTAAATGGATGCGTATGGCTGGTGTTGACCACATTCACGCAGGTACT	Stramenopiles	Ochrophyta	Xanthophyceae	Tribonematales	Xanthonemataceae	Xanthonema	Xanthonema_sp.	EF455948	7.16093e-157	0.97	4	0	0	0	rbcL_1376065	0	0	0	0	0	0	0	0	0	0	0	0	0	4	0	0	0	0	0	0	0	0	0	0	0	0	0	0	0	0	0	0	0	0
TTATTTGTAGCAGAAGCAATTTATAAATCTCAAGCAGAAACTGGTGAAATTAAAGGACATTACTTAAATGTTACAGCTGGAACTTGTGAAGAAATGCTTAAACGTGCACAAGTAGCTAAAGATTTCGGTGTACCTATTGTTATGCATGATTACTTAACTGGTGGGTTTACTGCAAACACTAGTTTATCTTACTATTGTCGTGACAACGGTTTATTACTTCATATCCATAGAGCTATGCATGCGGTAATTGATCGTCAAAAAAATCATGGGATTCATTTCCGTGTTTTAGCAAAAGCTCTTCGTTTATCAGGTGGTGATCATCTTCATTCTGGTACT	Viridiplantae	Chlorophyta	Trebouxiophyceae	Prasiolales	Koliellaceae	Raphidonema	Raphidonema_nivale	EF589151	1.56547e-153	0.9614	3	0	0	56	rbcL_2193506	0	0	0	0	0	0	0	0	0	0	3	0	0	0	0	0	0	0	0	0	0	0	0	0	0	0	0	0	0	0	0	0	0	0
TTATTCGTTGCTGAAGCGCTTTACAAATCACAAGCAGAAACTGGTGAAATTAAAGGTCACTACTTAAACGCTACTGCAGGTAACTGTGATGAAATGCTAAAACGCGCAGAATGTGCTAAAGATTTAGGTGTACCTATTGTTATGCACGACTACCTAACTGGTGGTTTTACAGCTAACACTTCTTTAGCTTCTTACTGTCGTGATAACGGTTTATTACTTCACATTCACCGTGCAATGCACGCTGTTATCGACCGTCAAAAAAACCACGGTATGCACTTCCGTGTATTAGCTAAAGCTCTACGTCTATCTGGTGGTGACCACCTTCACTCTGGTACT	Viridiplantae	Chlorophyta	Chlorophyceae	Sphaeropleales	Bracteacoccaceae	Bracteacoccus	Bracteacoccus_medionucleatus	GQ985400	3.27087e-175	1	3	8	13	41	rbcL_2239811	0	0	0	0	0	0	0	0	0	0	0	0	0	3	0	0	0	0	0	0	0	0	0	0	0	0	0	0	0	0	0	0	0	0
TTATTTGTAGCTGAAGCTTGTTACAAAGCTCAAGCTGAAACTGGTGAAATCAAAGGACACTATTTAAATGCTACTGCTGGTACATGTGAAGAAATGTTAAAACGCGCTCAATGTGCTAAAGAATTAGGTGTACCTATTGTAATGCATGACTATTTAACAGGTGGTTTTACAGCGAACACTTCATTAGCTGCTTATTGTCGTGATCACGGTTTATTATTACATATTCACCGTGCTATGCACGCTGTAATTGACCGTCAAAGAAACCACGGGATTCACTTCCGTGTTTTAGCAAAAGCTTTACGTATGTCTGGGGGTGACCACTTACACTCAGGTACT	Viridiplantae	Chlorophyta	Chlorophyceae	Sphaeropleales	Scenedesmaceae	Coelastrella	Coelastrella_sp.	MK257133	1.56547e-153	0.9613	3	3	0	40	rbcL_2091633	0	0	0	0	0	0	0	0	0	0	0	0	0	0	3	0	0	0	0	0	0	0	0	0	0	0	0	0	0	0	0	0	0	0
CTTTTTGTTGCAGAAGCAATATGTAAATCACAAGCTGAAACAGGTGAAGTTAAAGGTCACTATTTAAATGCTACAGCTGCAACAAGTGAAGAAATGATGAAACGTGCTGAATGTGCAAAAGAATTAGGTGTACCTATTATTATGCATGACTACTTAACAGGAGGTTTCACTTCAAACACAAGTTTAGCTCATTATTGTCGTGACAATGGTTTACTTTTACACATTCACCGTGCAATGCACGCAGTAATTGACCGTCAAAAAAATCACGGTATACATTTCCGCGTTTTAGCTAAAGCACTAAGAATGTCTGGTGGTGACCATTTACATTCTGGTACT	Viridiplantae	Chlorophyta	Ulvophyceae	Scotinosphaerales	Scotinosphaeraceae	Scotinosphaera	Scotinosphaera_sp.	HE860272	1.52179e-173	0.997	3	3	13	34	Seq1876108	0	0	0	0	0	0	0	0	0	0	0	0	3	0	0	0	0	0	0	0	0	0	0	0	0	0	0	0	0	0	0	0	0	3
TTATTCGTAGCTGAAGCTCTATACAAAGCACAAGCTGAAACTGGTGAAATTAAAGGTCACTACTTAAACGCTACTGCTGGTACTTGTGAAGAAATGATGAAGCGCGCTCAGTGTGCTAAAGAATTCGGTGTACCGATTATCATGCACGATTACTTAACAGGTGGTTTCACTGCAAACACTTCGTTAGCTAACTACTGTCGTGACCATGGTCTTTTACTACACATTCACCGTGCAATGCACGCTGTAATTGACCGTCAAAAAAACCACGGTATGCACTTCCGTGTTTTAGCTAAAGCTCTTCGTATGTCAGGTGGTGATCACTTACATTCTGGTACT	Viridiplantae	Chlorophyta	Trebouxiophyceae	Chlorellales	Chlorellaceae	Muriella	Muriella_sp.	KF693824	1.6104e-133	0.9256	3	0	0	26	rbcL_2373109	0	0	0	0	0	0	0	0	3	0	0	0	0	0	0	0	0	0	0	0	0	0	0	0	0	0	0	0	0	0	0	0	0	0
CTATTCGTTTCTGAAGCTATTTACAAAGCACAAGCTGAAACTGGTGAAGTAAAAGGCCACTACTTAAACGTAACTGCTGCAACTTGTGAAGAAATGATCAAACGTTCAGTTTGTGCTAAAGAATTTGGTGTTCCAATTATTATGCATGACTACCTAACAGGTGGTTTCACTGCTAATACTAGTTTAGCTCAATACTGTCGTGATAATGGTTTATTATTACACATTCACCGTGCTATGCACGCTGTAATTGACCGTCAAAGAAACCACGGTATCCACTTCCGTGTTCTTGCTAAAGCTCTTCGTATGTCAGGTGGTGACCATTTACACTCTGGTACT	Viridiplantae	Chlorophyta	Chlorophyceae	Chlamydomonadales	Characiosiphonaceae	Characiosiphon	Characiosiphon_rivularis	EF113419	1.26266e-124	0.9104	3	6	9	18	rbcL_2067174	0	0	0	0	0	0	0	0	0	0	3	0	0	0	0	0	0	0	0	0	0	0	0	0	0	0	0	0	0	6	0	0	0	0
CTTTTCTGTGCTGAAGCTATCTACAAAGCTCAAGCAGAAACTGGAGAAGTAAAAGGACATTACTTAAACTGTACTGCTGGTACTTCTGAAGAAATGCTTAAACGTGCTGCGTGTGCTAAAGACTTCGGTGTACCAATCGTTATGCATGACTACTTAACAGGTGGTTTTACTTCTAACACTTCATTAGCTTTATACTGTCGTGATAATGGTCTTTTACTTCACATTCACCGTGCTATGCACGCTGTTATTGACCGTCAAAGAAACCACGGTATCCACTTCCGTGTTTTAGCTAAAGCTCTTCGTATGTCAGGTGGTGACCACCTTCACTCAGGGACT	Viridiplantae	Chlorophyta	Chlorophyceae	Chlamydomonadales	Chlamydomonadaceae	Chloromonas	Chloromonas_subdivisa	AF517080	3.46133e-135	0.9286	3	0	0	13	rbcL_2091757	0	0	0	0	0	0	0	0	0	0	0	0	0	0	0	0	0	0	0	0	0	3	0	0	0	0	0	0	0	0	0	0	0	0
TTATTCGTAGCAGAAGCAATCTATAAATCTCAAGCTGAAACTGGTGAAATTAAAGGTCACTATTTAAACGCTACTGCAGGTACAAGTGAAGAAATGCTGAAACGTGCTGAATGTGCTAGAGATCTTGGTGTGCCTATTGTTATGCATGACTACCTTACTGGTGGTTTCACTTCAAATACTAGTTTAGCTCACTATTGCCGTGATAACGGTTTATTACTTCATATTCACCGTGCTATGCACGCTGTTATTGATCGTCAAAGAAATCACGGTATTCACTTCCGTGTTCTAGCAAAAGCTCTTCGTTTATCAGGTGGTGACCATTTACACTCTGGTACT	Viridiplantae	Chlorophyta	Trebouxiophyceae	Trebouxiales	Trebouxiaceae	Parietochloris	Parietochloris_grandis	MG839284	3.46133e-135	0.9286	3	0	0	12	rbcL_2321254	0	0	0	0	0	0	0	0	3	0	0	0	0	0	0	0	0	0	0	0	0	0	0	0	0	0	0	0	0	0	0	0	0	0
CTTTACTGTATGGAAGGTGTTAACCGTGCTGCTGCAGCAACTGGTGAAGTTAAAGGTTCTTACCTAAACTCAACAGCAGGTACAATGGAAGAAATGTACGCTCGTGCTGAATATGCTAAAGAAATCGGTTCAATCATTATCATGATCGATTTAGTAATCGGTTACACAGCTATTCAATCTATGGCTATCTGGTCTCGTGCAAACGACATGATTCTACATTTACACCGTGCTGGTAACTCAACATATGCTCGTCAAAAAAATCATGGTATTAACTTCCGTGTAATTTGTAAATGGATGCGTATGGCTGGTGTGGATCATATTCACGCTGGTACA	Stramenopiles	Ochrophyta	Xanthophyceae	Mischococcales	Mischococcaceae	Mischococcus	Mischococcus_sphaerocephalus	AF064744	7.16093e-157	0.97	3	18	65	10	rbcL_2805508	3	0	0	0	0	0	0	0	0	0	0	0	0	0	0	0	0	0	0	0	0	0	0	0	0	0	0	0	4	4	0	3	7	0
CTTTTCGTAGCTGAAGCTTGTTATAAAGCTCAAGCAGAAACTGGTGAAATTAAAGGGCATTACTTAAATACAACAGCTGGGACTTGTGAAGAAATGCTTAAACGTGCAGCTTGTGCGAAAGATTTCGGTGTTCCTATTGTAATGCACGACTACCTAACTGGTGGTTTCACTGCAAATACATCTTTAGCTTCTTACTGTCGTGACCATGGTATGCTTTTACACATTCACCGTGCAATGCACGCTGTAATTGACCGTCAAAGAAACCACGGTATTCATTTCCGTGTTTTAGCTAAAGCTTTACGTCTATCTGGGGGTGACCATTTACACTCAGGGACA	Viridiplantae	Chlorophyta	Chlorophyceae	Sphaeropleales	Scenedesmaceae	Desmodesmus	Desmodesmus_costato-granulatus	GU192427	7.70751e-112	0.8892	3	6	0	10	rbcL_2260428	0	0	0	0	0	0	0	0	0	0	0	0	3	0	0	0	0	0	0	0	0	0	0	0	0	0	0	0	3	0	0	3	0	0
CTATTTGTGTCTGAAGCTATCTATAAAGCTCAATCAGAAACAGGTGAAATTAAAGGGCATTATTTAAATGCAACAGCTGGAACTTGTGAAGAAATGATGAAACGTGCAGTATGTGCAAAAGAACTAGGTGTACCTATTATTATGCATGACTACATAACTGGAGGTTTCACTGCTAACACTAGCCTTTCAAATTACTGTCGTGACCACGGGCTTCTTCTACACATTCACCGTGCTATGCATGCAGTTATTGACCGTCAACGAAATCACGGAATCCACTTCCGTGTGCTAGCAAAAGCACTACGTCTGTCTGGTGGTGACCACTTACACTCTGGTACT	Viridiplantae	Chlorophyta	Chlorophyceae	Oedogoniales	Oedogoniaceae	Oedogonium	Oedogonium_cardiacum	EF589157	7.28341e-152	0.9583	3	0	0	9	rbcL_2239836	0	0	0	0	0	0	0	0	0	0	3	0	0	0	0	0	0	0	0	0	0	0	0	0	0	0	0	0	0	0	0	0	0	0
TTATTTGTTGCTGAAGCTATTTACAAATCACAATCAGAAACTGGTGAAGTTAAAGGCCATTATTTGAACGTAACAGCAGGTACAGCAGAAGAAATGTTAAAACGTGCACAATGTGCAAAAGAATTAGGTGTACCAATTGTAATGCATGACTATTTAACAGGTGGTTTTACAGCGAACACATCATTATCGCTATACTGTCGTGACAATGGATTATTATTACACATTCACCGTGCAATGCACGCAGTAATTGACCGTCAAAGAAATCACGGGATTCACTTCCGTGTATTAGCAAAAGCTTTACGTCTATCAGGGGGGGATCACCTTCATTCAGGAACA	Viridiplantae	Chlorophyta	Chlorophyceae	Chlamydomonadales	Chlorococcaceae	Oophila	Oophila_sp.	KJ635639	5.95827e-113	0.8916	3	30	124	7	rbcL_2191891	3	0	0	0	0	0	0	0	0	0	0	0	0	0	0	0	0	0	0	0	0	0	0	0	0	0	0	0	22	0	0	0	0	8
TTATTTTGTTCTGAAGCAATTTACAAATCTCAAGCAGAAACAGGTGAAATTAAAGGTCATTACTTAAACTGTACTGCTGGTCATTCAGAAGAAATGCTGAAACGTGCTCAATGTGCAAAAGAATTAGGTGTTCCAATTGTTATGCATGACTACCTAACAGGTGGTTTTACATCAAACACAAGTTTATCACACTACTGTCGTGATAACGGTCTTTTATTACATATTCACCGTGCAATGCATGCTGTAATTGATCGTCAAAGAAACCATGGTATTCATTTCCGTGTTCTTGCAAAAACTCTTCGTATGTCAGGTGGTGATCATCTACATTCAGGAACT	Viridiplantae	Chlorophyta	Chlorophyceae	Chlorosarcinales	Chlorosarcinaceae	Chlorosarcina	Chlorosarcina_brevispinosa	KM462875	7.87284e-97	0.8609	3	19	27	4	rbcL_2227845	0	0	0	0	0	0	0	0	3	0	0	0	0	0	0	0	0	0	0	0	0	0	0	0	0	0	0	0	0	0	0	0	0	0
CTTTACTGTATTGAAGGTGTTAACCGTGCAGCTGCTGCTACTGGTGAAGTAAAAGGTTCTTACCTTAACTGTACAGCAGGTACAATGGAAGAAATGTACGAACGTGCTGAGTACGCTAAAAAAACAGGTACAATCATTGTGATGATCGATCTTGTAATTGGTTACACTGCTATTCAATCAATGGCAATCTGGGCTCGTAAAAATGATATGATCCTACATTTACACCGTGCAGGTAACTCAACTTACGCTCGTCAAAAAAATCATGGTATTAACTTCCGTGTGATTTGTAAATGGATGCGTATGGCTGGTGTAGATCACATTCACGCAGGTACT	Stramenopiles	Ochrophyta	Xanthophyceae	Mischococcales	Botryidiopsidaceae	Botrydiopsis	Botrydiopsis_sp.	MK257154	3.33166e-155	0.967	3	10	15	3	rbcL_792147	0	0	0	0	0	0	0	0	0	0	0	0	0	3	0	0	0	0	0	0	0	0	0	0	0	0	0	0	0	0	0	0	0	0
CTTTTCGTTGCAGAAGGTATTTACAAAGCACAAGCAGAAACTGGTGAAGTTAAAGGTCACTACTTAAACGCAACAGCTGGTACTTGTGAAGAAATGATGAAACGTGCAGTATGTGCTAAAGAATTAGGTATGCCTATCATTATGCACGACTACTTAACTGGTGGTTTCACAGCTAACACTTCATTATCTCAATACTGCCGTGACCACGGTCTGTTACTTCACATCCACCGTGCTATGCACGCGGTTATTGACCGTCAACGTAACCATGGTATTCACTTCCGTGTTCTTGCTAAAGCTCTTCGTATGTCAGGTGGTGACCACCTTCATTCAGGTACT	Viridiplantae	Chlorophyta	Chlorophyceae	Chlamydomonadales	Chlamydomonas	Chlamydomonas	Chlamydomonas_reinhardtii	MK482402	3.46133e-135	0.9286	3	12	0	3	rbcL_223213	0	0	0	0	0	0	0	0	0	0	0	0	0	0	0	0	0	0	0	0	0	0	3	0	0	0	0	0	0	0	4	0	0	0
TTATTCGTAGCTGAAGCAATCTACAAATCGCAAGCTGAGACAGGTGAAATTAAAGGTCACTACTTAAACTGTACTGCAGGTACTTCTGAAGAAATGCTAAAACGTGCTGAAGCTGCTCGTGATTTCGGTGTACCGATCGTAATGCATGACTACATCACTGGTGGTTTCACAGCTAACACTTCATTAGCTCACTACTGTCGTGATAACGGTCTTCTTCTTCACATTCACCGTGCGATGCACGCTGTAATTGACCGTCAACGTAACCACGGTATCCACTTCCGTGTTTTAGCGAAAGCTCTTCGTATGTCTGGTGGTGACCACCTTCACTCAGGTACT	Viridiplantae	Chlorophyta	Trebouxiophyceae	Trebouxiophyceae_incertae_sedis	Coccomyxaceae	Choricystis	Choricystis_sp.	MG969446	1.52179e-173	0.997	3	0	0	3	rbcL_2060775	0	0	0	0	0	0	0	0	0	0	0	0	0	0	0	0	0	0	0	0	0	0	0	3	0	0	0	0	0	0	0	0	0	0
CTTTTCGTTGCAGAAGCTATTTACAAATCTCAAGCTGAGACAGGTGAGGTTAAGGGTCACTACCTAAACGCGACTGCTGGTACTTGTGAAGAGATGCTAAAACGTGCTGAGTCTGCTAAAGACTTTGGTGTTCCAATCGTTATGCATGACTACCTAACTGGTGGTTTCACTGCAAACACTTCATTGGCACACTACTGCCGTGACAACAGCCTTTTGCTTCACATTCACCGTGCGATGCACGCTGTTATTGACCGTCAGCGTAACCACGGTATGCACTTCCGTGTTCTTGCGAAAGCTCTTCGTTTGTCTGGTGGTGACCACCTTCACTCAGGTACC	Viridiplantae	Chlorophyta	Trebouxiophyceae	Trebouxiophyceae_incertae_sedis	Coccomyxaceae	Coccomyxa	Coccomyxa_simplex	KM438443	3.27087e-175	1	3	29	28	0	rbcL_2225528	0	0	0	0	0	0	0	0	3	0	0	0	0	0	0	0	0	0	0	0	0	0	0	0	0	0	0	0	0	0	0	0	0	0
TTATTCGTAGCAGAAGCTATTTACAAATCTCAAGCTGAAACAGGTGAAATTAAAGGGCACTATTTAAACGCTACTGCTGGACATTGTGATGAAATGATCAAACGTGCACAATTAGCTAAAGATCTTGGTATGCCAATTGTTATGCACGATTATCTTACTGGTGGTTTTACTGCAAACACTACTTTAGCTCATTTCTGTCGTGATAATGGTTTATTACTTCACATTCACCGTGCAATGCACGCTGTAATTGATCGTCAAAGAAACCATGGTATGCACTTCCGTGTTTTAGCAAAAGCTCTTCGTTTATCTGGTGGTGACCACCTTCACTCTGGAACA	Viridiplantae	Chlorophyta	Chlorophyceae	Chaetophorales	Chaetophoraceae	Diplosphaera	Diplosphaera_sp.	JN573830	1.53259e-168	0.9881	3	32	26	0	rbcL_2247102	0	0	0	0	0	0	0	0	3	0	0	0	0	0	0	0	0	0	0	0	0	0	0	0	0	0	0	0	0	0	0	0	0	0
GCTTATGTAATGGAAGGTGTTAACAGAGCAGCAGCAGCATCTGGTGAAGTTAAAGGTTCATACCTTAACATTACTGCTGGTACAATGGAAAACATGTACGAACGTGCTGAGTTCGCAAAAGTTATTGGTTCAGTAATTATTATGATCGATTTAGTAATCGGTTACAGTGCTATTCAATCAATGGCTATTTGGGCTCGACAAAACGATATGATCCTTCACTTACACCGTGCAGGTAACTCTACGTATGCTCGTCAAAAGAACCATGGTATTAACTTCCGTGTAATTTGTAAATGGATGCGTATGGCTGGTGTTGACCACATCCATGCTGGTACA	Stramenopiles	Ochrophyta	Eustigmatophyceae	unclassified_Eustigmatophyceae	unclassified_Eustigmatophyceae	unclassified_Eustigmatophyceae	unclassified_Eustigmatophyceae	KX354385	2.66826e-131	0.9247	3	0	15	0	Seq1854793	0	0	0	0	0	0	0	0	0	0	0	0	0	3	0	0	0	0	0	0	0	0	0	0	0	0	0	0	0	0	0	0	0	0
CTATTCGTTGCTGAAGCTATCTACAAATCTCAAGCTGAAACAGGTGAGATCAAAGGACACTACCTAAACGCAACTGCAGGTACTTGTGAAGAAATGCTAAAACGTGCTGCTTGTGCTAAAGAATTCGGTGTACCGATCATTATGCACGACTACCTAACAGGTGGTTTCACAGCTAACACTTCATTAGCTCACTACTGTCGTGACCACGGTCTTCTATTACACATTCACCGTGCAATGCACGCGGTAATTGACCGTCAACGTAACCACGGTATTCACTTCCGTGTTCTAGCTAAAACTCTACGTATGTCTGGTGGTGACCACTTACACTCTGGTACT	Viridiplantae	Chlorophyta	Chlorophyceae	Sphaeropleales	Mychonastaceae	Mychonastes	Mychonastes_jurisii	EU380520	3.27087e-175	1	3	0	11	0	rbcL_210440	3	0	0	0	0	0	0	0	0	0	0	0	0	0	0	0	0	0	0	0	0	0	0	0	0	0	0	0	0	0	0	0	0	0
CTTTTTGTAGCAGAAGCTATCTACAAATCTCAAGCAGAAACTGGAGAAGTTAAAGGTCACTACTTAAACTGTACAGCTGGAACAGCTGAAGAAATGCTTAAACGTGCAGCTTGTGCTAAAGATTTTGGTGTACCAATCATTATGCATGATTACCTTACTGGTGGTTTTACTGCAAATACTTCACTAGCTTTATATTCTCGTGATAATGGTCTATTACTTCATATTCACCGTGCTATGCATGCTGTTATTGACCGTCAAAGAAACCATGGTATTCACTTCCGTGTTCTAGCTAAAGCCCTTCGTATGTCTGGTGGTGATCACCTTCATTCAGGAACA	Viridiplantae	Chlorophyta	Chlorophyceae	Chlamydomonadales	Chlamydomonas	Chlamydomonas	Chlamydomonas_kuwadae	AB084334	6.00057e-108	0.8865	3	0	7	0	rbcL_2586207	0	0	0	0	0	0	0	0	0	0	3	0	0	0	0	0	0	0	0	0	0	0	0	0	0	0	0	0	0	0	0	0	0	0
CTTTATTGTATGGAAGGAATTAATAGAGCCGTTGCTGCAACAGGTGAAGTTAAAGGATCATACTTAAATGTTACTGCAGGAACAATGGAAGAAATGTACGAACGTGCTGAGTATGCAAAATCAATTGGTTCAATTATTGTTATGATTGACTTAGTAATTGGTTATACAGCAATTCAATCAATGGCTATCTGGGCACGCAAAGCGGATATGATTTTACATTTACATCGTGCTGGTAATTCAACTTATGCACGTCAAAAAAATCATGGTATTAATTTCCGTGTAATTTGTAAATGGATGCGTATGTGTGGAGTAGATCATATTCATGCTGGTACT	Stramenopiles	Ochrophyta	Phaeothamniophyceae	Phaeothamniales	Phaeothamniaceae	Tetrasporopsis	Tetrasporopsis_fuscescens	AF155585	3.40312e-140	0.9399	3	23	6	0	rbcL_779573	0	0	3	0	0	0	0	0	0	0	0	0	0	0	0	0	0	0	0	0	0	0	0	0	0	0	0	0	0	0	0	7	0	11
TTATATTGTATGGAAGGTATTAACCGTGCTGCTGCTGCAACAGGTGAAGTTAAAGGTTCATACTTAAACATCACTGCTGGTACAATGGAAGAAGTTTACAAACGTGCTGAATACGGTAAAGCTGTTGGTTCTGTAATTGTAATGATCGACTTAGTTATGGGTTACACAGCAATTCAAAGTGCTGCTATCTGGGCTCGTGAAAATGATTGTCTTTTACACTTACATCGTGCAGGTAACTCAACTTACGCTCGTCAAAAAAACCATGGTATTAACTTCCGTGTTATTTGTAAATGGATGCGTATGGCTGGTGTAGATCATATCCACGCTGGTACA	Stramenopiles	Diatoms	Diatoms	Diatoms	Diatoms	Cymbella	Cymbella_aspera	KJ011798	1.50682e-173	1	3	31	4	0	rbcL_2940433	0	0	0	0	0	0	0	0	0	0	0	0	0	0	0	0	0	0	0	0	0	0	0	0	3	0	0	0	0	0	0	0	8	0
CTTTACTGTATGGAAGGAATTAACCGAGCTGTTGCTGCAACAGGAGAAGTTAAAGGATCATACTTAAATTGTACTGCAGGTACAATGGAAGAAATGTATGAACGTGCTGAGTATGCAAAATCAATTGGTACAATTATTGTTATGATTGATTTAGTTATTGGTTATTCAGCAATTCAATCAATGGCTATTTGGGCACGTAAAGCTGATATGATTTTACATTTACATCGTGCTGGTAACTCAACATATGCACGTCAAAAAAATCATGGTATTAATTTCCGTGTAATTTGTAAATGGATGCGTATGGCTGGAGTAGATCATATTCATGCTGGAACT	Stramenopiles	Ochrophyta	Phaeothamniophyceae	Phaeothamniales	Phaeothamniaceae	Tetrasporopsis	Tetrasporopsis_fuscescens	AF155585	1.57216e-143	0.9459	3	14	3	0	rbcL_2519346	0	0	0	0	0	0	0	0	0	0	0	0	0	3	0	0	0	0	0	0	0	0	0	0	0	0	0	0	3	3	4	4	0	0
CTTTTTGTAGCTGAAGCTATTTACAAATCACAAGCTGAAACAGGCGAAATTAAAGGACACTATTTAAATGTAACTTCTGCTACTTGTGAAGAAATGATCAAAAGAGCTGAATGTGCAAAAGATTTAGGTGTACCTATTATCATGCATGATTACATCACTGGTGGTTTTACTGCAAACACAAGTTTAGCTCATTACTGTCGCGATAATGGTCTATTACTTCATATTCACCGTGCTATGCATGCTGTTATTGATCGTCAAAGAAACCATGGTATTCACTTCCGAGTATTAGCAAAAGCTCTTCGTATGTCTGGTGGTGATCACTTACATTCTGGAACT	Viridiplantae	Chlorophyta	Trebouxiophyceae	Chlorellales	Chlorellaceae	Chlorella	Chlorella_sp.	KM514915	6.04318e-103	0.8739	3	0	3	0	rbcL_2046935	0	0	0	0	0	0	0	0	3	0	0	0	0	0	0	0	0	0	0	0	0	0	0	0	0	0	0	0	0	0	0	0	0	0
CTTTACTGTATGGAAGGTGTTAACCGTGCTGCAGCTGCTACAGGTGAAGTTAAAGGATCGTACCTTAATACTACAGCTGGAACAATAGAAGAAATGTACGAACGTGCAGACTATGCTAAAAGTATCGGTACAATCATTGTGATGATCGACCTTGTAATTGGTTACACGGCAATTCAATCAATGGGTATCTGGGCTCGTAAAAATGACATGATTCTACATTTACACCGTGCTGGTAACTCAACTTACGCTCGTCAAAAAAATCATGGTATTAACTTCCGTGTAATTTGTAAATGGATGCGTATGGCTGGTGTGGACCATATCCACGCTGGTACT	Stramenopiles	Ochrophyta	Xanthophyceae	Mischococcales	Botryochloridaceae	Botryochloris	Botryochloris_sp.	AJ579564	1.60588e-128	0.9189	3	19	0	0	Seq708517	0	0	0	0	0	0	0	0	3	0	0	0	0	0	0	0	0	0	0	0	0	0	0	0	0	0	0	0	0	0	0	0	0	0
CTTTTCTGTGCGGAAGCAATTTATAAAGCTCAAGCAGAAACCGGAGAAGTAAAAGGGCATTACTTAAACGTAACTGCAGCAACATCAGAAGAAATGATCAAACGTGCGGCATGCGCGAAAGATTTTGGTGTCCCTATTGTGATGCACGATTACCTAACAGGTGGTTTTACATCAAACACATCATTATCAAACTACTGTCGTGACCAAGGTCTATTATTACACATCCATCGTGCAATGCACGCGGTAATTGACCGTCAAAGAAACCACGGGATTCACTTCCGTGTTTTAGCAAAAGCTCTACGTATGTCAGGGGGTGACCATCTTCACTCAGGGACT	Viridiplantae	Chlorophyta	Chlorophyceae	Chlamydomonadales	Chlamydomonas	Chlamydomonas	Chlamydomonas_moewusii	EF113422	1.68023e-103	0.872	3	13	0	0	rbcL_2358144	0	0	0	0	0	0	0	0	0	0	0	0	0	0	0	0	0	0	0	0	0	0	0	3	0	0	0	0	0	0	0	10	0	0
CTTTTCTGTGCTGAAGCGATCTACAAAGCTCAAGCAGAAACTGGAGAAGTAAAAGGACATTATTTAAACGTTACAGCAGCTACTTCAGAAGAAATGATCAAACGTGCTGCTTGTGCTAAAGATTTTGGTGTACCGATCGTAATGCATGACTATTTGACTGGTGGTTTTACATCAAACACGTCATTATCAAACTACTGTCGTGACCAAGGTCTTTTATTACACATTCACCGTGCGATGCATGCTGTAATTGACCGTCAAAGAAACCACGGGATCCATTTCCGTGTTTTAGCAAAAGCATTACGTATGTCAGGTGGTGACCATCTTCACTCAGGTACT	Viridiplantae	Chlorophyta	Chlorophyceae	Chlamydomonadales	Chlorococcaceae	Borodinellopsis	Borodinellopsis_texensis	MF101233	1.66838e-108	0.881	3	9	0	0	rbcL_2154038	0	0	0	0	0	0	0	0	0	0	0	0	0	0	0	0	0	0	0	0	0	0	0	3	0	0	0	0	0	0	0	0	0	0
TTAAATTGTATGGAAGGTATCAATCGTGCTTCTGCTGCAACAGGTGAAGTTAAAGGTTCGTACTTAAACATCACTGCTGGTACTATGGAAGAAGTTATCAAACGTGCAGACTATGCTAAATCAGTAGGTTCTGTAATCGTTATGATCGATTTAGTTATGGGTTACACAGCAATTCAAAGTGCTGCTATTTGGGCTCGTGAAAACGATATGCTTTTACATTTACACCGTGCAGGTAACTCAACTTACGCACGTCAAAAAAATCACGGTATTAACTTCCGTGTTATCTGTAAATGGATGCGTATGTCTGGTGTAGATCATATCCACGCTGGTACA	Stramenopiles	Diatoms	Diatoms	Diatoms	Diatoms	Caloneis	Caloneis_silicula	KM084948	1.50682e-173	1	3	9	0	0	rbcL_2499078	0	0	0	0	0	0	0	0	0	0	0	0	0	0	0	0	0	0	0	0	0	0	0	3	0	0	0	0	0	0	0	0	0	0
CTTTTCGTTGCTGAAGCTATTTACAAATCACAAGCTGAAACTGGTGAAGTTAAAGGTCACTATTTAAACGCTACTGCTGGTACTTGTGAAGAAATGATGAAACGTGCTGTGTGTGCTAAAGAATTAGGTATGCCTATTATTATGCACGACTACCTAACAGGTGGTTTCACAGCTAACACATCATTATCGAACTATTGCCGTGATAATGGTCTTCTTCTTCACATTCACCGTGCTATGCACGCTGTTATTGACCGTCAACGTAACCACGGTATTCACTTCCGTGTTTTAGCTAAAGCTCTTCGTATGTCAGGTGGTGACCACCTTCACTCTGGTACT	Viridiplantae	Chlorophyta	Chlorophyceae	Chlamydomonadales	Chlamydomonas	Chlamydomonas	Chlamydomonas_reinhardtii	MK482402	3.46133e-135	0.9286	3	7	0	0	rbcL_542129	0	0	0	0	0	0	0	0	0	0	3	0	0	0	0	0	0	0	0	0	0	0	0	0	0	0	0	0	0	0	0	0	0	0
CTTTTCGTAGCTGAAGCTATCTACAAATCTCAATCTGAAACAGGTGAGGTTAAAGGTCACTATTTAAACGCTACAGCTGGTACTTGTGAAGAAATGATCAAACGTGCTGTATGTGCTAAAGAATTAGGTGTACCTATTATTATGCACGACTACATCACTGGTGGTTTTACTGCTAACACTTCATTATCTATCTACTGTCGTGACCATGGTCTTCTTTTACACATTCACCGTGCTATGCACGCTGTAATTGACCGTCAAAGAAACCACGGTATTCACTTCCGTGTTCTTGCTAAAGCTCTTCGTTTATCTGGTGGTGACCACCTTCACTCTGGTACT	Viridiplantae	Chlorophyta	Chlorophyceae	Chlamydomonadales	Chlamydomonas	Chlamydomonas	Chlamydomonas_reinhardtii	MK482402	7.49246e-132	0.9226	3	4	0	0	rbcL_1729170	0	0	0	0	0	0	0	0	0	0	0	0	0	0	0	0	0	0	0	0	0	0	0	0	3	0	0	0	0	0	0	0	0	0
CTTTTTGTTGCTGAAGCTATTTACAAATCTCAAGCTGAAACAGGTGAAGTTAAAGGTCACTACTTAAACTGTACTGCAGGAACATCTGAAGAAATGATCAAACGTGCAACTTGTGCTAAAGAGTTTGGTGTACCAATTATTATGCACGACTATTTAACAGGTGGTTTCACTTCTAACACTTCATTAGCACTTTATTCACGTGATAACGGTTTATTACTTCACATTCACCGTGCTATGCACGCTGTTATTGACCGTCAAAGAAACCACGGAATTCACTTCCGTGTATTAGCTAAAGCTCTACGTCTTTCAGGTGGTGACCACCTTCACTCTGGAACT	Viridiplantae	Chlorophyta	Chlorophyceae	Chlamydomonadales	Chlamydomonadaceae	Microglena	Microglena_monadina	KT624766	7.49246e-132	0.9226	3	4	0	0	rbcL_2090819	0	0	0	0	0	0	0	0	0	0	0	3	0	0	0	0	0	0	0	0	0	0	0	0	0	0	0	0	0	0	0	0	0	0
CTTTTCTGTGCTGAAGCGATTTATAAAGCGCAAGCAGAAACTGGAGAAGTAAAAGGACATTATTTAAACGTAACTGCAGCCACTTCAGAAGAAATGATCAAACGTGCGGCTTGTGCGAAAGATTTTGGAGTACCAATCGTCATGCACGACTATCTAACAGGTGGTTTTACATCGAATACGTCATTATCGAACTACTGTCGTGACCAAGGTTTATTATTACATATTCACCGTGCAATGCACGCGGTAATTGACCGTCAAAGAAACCACGGGATTCATTTCCGTGTTTTAGCAAAAGCACTACGTATGTCTGGGGGTGACCATCTTCATTCAGGGACA	Viridiplantae	Chlorophyta	Chlorophyceae	Chlamydomonadales	Chlamydomonas	Chlamydomonas	Chlamydomonas_sp.	MN067205	2.81162e-101	0.8781	3	3	0	0	rbcL_2517461	0	0	0	0	0	0	0	0	0	0	3	0	0	0	0	0	0	0	0	0	0	0	0	0	0	0	0	0	0	0	0	0	0	0
TTATACTGTATGGAAGGTATTAACCGTGCTTCTGCAGCTACAGGTGAAGTTAAAGGTTCATACTTAAACATCACAGCTGCAACAATGGAAGAAGTTTACAAACGTGGAAACTACGCGAAAAACGTTGGTTCTGTAATCGTTATGATCGACTTAGTTATGGGCTATACAGCAATCCAAAGTGCTGCAATCTGGTCACGTGAAAATGACATGATTTTACACTTACACCGTGCTGGTAACTCTACTTATGCTCGTCAAAAAAATCATGGTATTAACTTCCGTGTTATTTGTAAATGGATGCGTATGTCTGGCGTAGATCATATCCATGCTGGTACT	Stramenopiles	Diatoms	Diatoms	Diatoms	Diatoms	Sellaphora	Sellaphora_laevissima	EF143313	1.24142e-129	0.9217	3	3	0	0	rbcL_2352803	0	0	0	0	0	0	0	0	0	0	0	0	3	0	0	0	0	0	0	0	0	0	0	0	0	0	0	0	0	0	0	0	0	0
TTATTCGTTGCTGAAGCTATTTACAAAGCACAATCTGAAACAGGCGAAGTTAAAGGGCATTATTTAAACGCAACTGCAGGTACTGCAGAAGAAATGTTAAAACGTGCACAATGTGCTAAAGACTTAGGTGTACCTATTATTATGCATGACTATTTAACTGGTGGTTTTACAGCTAACACTTCTTTAGCTCTTTATTGTAGAGACCAAGGTTTACTATTACACATTCACCGTGCTATGCACGCTGTAATTGACCGTCAAAGAAACCATGGTATTCACTTCCGTGTTTTAGCTAAAGCTTTACGTATGTCTGGGGGTGACCACCTTCATTCAGGTACA	Viridiplantae	Chlorophyta	Chlorophyceae	Sphaeropleales	Neochloridaceae	Ascochloris	Ascochloris_multinucleata	EF113411	7.49246e-132	0.9226	3	3	0	0	rbcL_737684	0	0	0	0	0	0	0	0	0	0	0	0	3	0	0	0	0	0	0	0	0	0	0	0	0	0	0	0	0	0	0	0	0	0
CTTTACTGTATGGAAGGTGTTAACCGTGCTGCTGCAGCAACTGGTGAAGTTAAAGGTTCTTACCTTAACACAACAGCAGGTACAATGGAAGAAATGTACACTCGTGCTGAATACGCTAAAGATATCGGTTCAATCATTGTTATGATCGATTTAGTAATCGGTTACACAGCTATTCAATCAATGGCTATTTGGGCTCGTGCAAACGACATGATTCTACATTTACACCGTGCTGGTAACTCAACATACGCTCGTCAAAAAAATCACGGTATTAACTTCCGTGTAATTTGTAAGTGGATGCGTATGGCTGGTGTGGATCATATCCACGCAGGTACT	Stramenopiles	Ochrophyta	Xanthophyceae	Mischococcales	Mischococcaceae	Mischococcus	Mischococcus_sphaerocephalus	AF064744	5.61462e-148	0.9548	3	3	0	0	rbcL_1325057	0	0	0	0	0	0	0	0	3	0	0	0	0	0	0	0	0	0	0	0	0	0	0	0	0	0	0	0	0	0	0	3	0	0
TTAAACTGTATGGAAGGTATTAACCGTGCTGCTGCAGCAACAGGTGAAGTTAAAGGTTCATACTTAAACATCACTGCTGGAACAATGGAAGAAGTTTACGCACGTGCAGAATATGCTAAATCAGTAGGTTCTGTAATTGTTATGATCGATTTAGTTATGGGTTACACAGCAATTCAAAGTGCAGCTATCTGGGCTCGTAACAACGATCTACTACTACACTTACACCGTGCAGGTAACTCAACTTACGCTCGTCAAAAGAACCACGGTATTAACTTCCGTGTTATCTGTAAATGGATGCGTATGTCTGGTGTAGATCACATTCACGCTGGTACA	Stramenopiles	Diatoms	Diatoms	Diatoms	Diatoms	Pinnularia	Pinnularia_sp.	KM350002	1.53914e-158	0.973	3	3	0	0	rbcL_2356260	0	0	0	0	0	0	0	0	0	0	0	0	0	0	0	0	0	0	0	0	0	0	0	0	3	0	0	0	0	0	0	0	0	0
CTTTTCTGTGCTGAAGCTATTTATAAAGCTCAAACTGAAACAGGTGAAATTAAAGGACATTATTTAAATGTAACTGCTGGTACTTGTGAAGAAATGTATAAGCGCGCTGCTTATGCGGCTCAGATCGGTGTTCCGATCGTTATGCATGATTACATTACAGGTGGTTTTACTGCTAATACTTCATTGTCTATGTATTGTCGTGATAATGGGTTATTACTTCATATTCACCGTGCAATGCATGCAGTTATTGATCGTCAAAGAAACCATGGTATTCATTTCCGTGTTCTTGCTAAAACTCTTCGTATGTCTGGTGGGGATCATCTTCATTCAGGAACA	Viridiplantae	Chlorophyta	Chlorophyceae	Chlamydomonadales	Chlamydomonas	Chlamydomonas	Chlamydomonas_pseudogloeogama	EF589142	6.21663e-83	0.8455	3	0	0	0	rbcL_1663137	0	0	0	0	0	0	0	0	3	0	0	0	0	0	0	0	0	0	0	0	0	0	0	0	0	0	0	0	0	0	0	0	0	0
CTTTTCTCTATGGAAGGTGTTAACCGTGCTGCTGCTGCTTCTGGGGAAGTTAAAGGTCACTACCTAAACGCAACAGCTTCTACTATGGAAGAGATGTACACTCGTGCTGATTACGCTAAAGAGCTAGGTTCAATCATTGTAATGATCGACCTTGTTATCGGATACACAGCTATTCAATCAATGGCTATCTGGGCTCGCAAGCATGACATGATTCTTCACCTTCACCGTGCAGGTAACTCTACTTACTCTCGTCAAAAGAACCACGGTATGAACTTCCGTGTAATTTGTAAGTGGATGCGTATGGCTGGTGTAGACCACATTCACGCAGGTACT	Stramenopiles	Ochrophyta	Xanthophyceae	Tribonematales	Xanthonemataceae	Xanthonema	Xanthonema_exile	EF455937	1.67551e-98	0.8649	3	0	0	0	rbcL_723954	0	0	0	0	0	0	0	0	0	0	3	0	0	0	0	0	0	0	0	0	0	0	0	0	0	0	0	0	0	0	0	0	0	0
TTATTCGTAGCAGAAGCAATTTACAAATCACAAGCGGAAACAGGTGAGGTAAAAGGTCACTACTTAAACGCAACTGCAGGTACTTGTGAAGAAATGTTAAAAAGAGCAGAATGTGCAAAAGACCTTGGTGTACCAATTATTATGCATGACTACTTAACAGGTGGTTTTACAGCAAACACTAGTTTATCAAACTACTGTCGTGATACTGGTCTACTTCTACACATTCACCGTGCTATGCATGGTGTAATTGACCGTCAAAGAAACCATGGTATTCACTTCCGTGTATTAGCTAAAGCACTTCGTATGTCTGGAGGTGACCACCTTCACTCAGGTACT	Viridiplantae	Chlorophyta	Chlorophyceae	Sphaeropleales	Selenastraceae	Monoraphidium	Monoraphidium_griffithi	KT833561	1.00411e-105	0.8772	3	0	0	0	rbcL_2139225	0	0	0	0	0	0	0	0	3	0	0	0	0	0	0	0	0	0	0	0	0	0	0	0	0	0	0	0	0	0	0	0	0	0
CTTTTTGTAGCTGAAGCAATTTACAAATCACAAGCTGAAACAGGTGAAATTAAAGGACATTACTTAAACGTTACTTCTGCAACTTGCGAAGAAATGATAAAAAGAGCAGAATGTGCAAAAGATTTAGGTGTGCCAATTATTATGCATGACTATATTACTGGCGGATTTACTGCAAATACAAGTTTATCTCATTACTGTCGTGATCATGGTTTATTACTTCATATTCACCGTGCGATGCATGCTGTTATTGATCGTCAAAGAAATCATGGTATTCACTTCCGTGTATTAGCAAAAGCTCTTCGTATGTCTGGTGGTGACCATTTACATTCTGGTACT	Viridiplantae	Chlorophyta	Trebouxiophyceae	Microthamniales	Microthamniaceae	Fusochloris	Fusochloris_perforata	EF113438	6.04318e-103	0.8773	3	0	0	0	rbcL_2536060	0	0	0	0	0	0	0	0	3	0	0	0	0	0	0	0	0	0	0	0	0	0	0	0	0	0	0	0	0	0	0	0	0	0
CTATTCGTTAGTGAAGCGCTTTACAAATCACAAGCAGAAACTGGAGAAGTAAAAGGCCACTACCTTAACGCTACTGCTGGAACTTCTGAAGAAATGCTTAAACGTGCTCAATGTGCGAAAGACTTCGGGGTACCCATCATTATGCATGACTACCTAACTGGTGGTTTTACTTCAAACACATCTCTAGCTCATTTCTGTCGTGATAATGGTTTATTACTTCACATTCACCGTGCTATGCACGCTGTAATTGACCGTCAAAGAAACCATGGTATGCACTTCCGTGTTCTAGCTAAAGCTCTACGTCTTTCTGGTGGTGACCACTTACACTCTGGAACT	Viridiplantae	Chlorophyta	Chlorophyceae	Chlorosarcinales	Chlorosarcinaceae	Chlorosarcina	Chlorosarcina_stigmatica	MG778232	7.76223e-107	0.8783	3	0	0	0	rbcL_2282775	0	0	0	0	0	0	0	0	0	0	0	3	0	0	0	0	0	0	0	0	0	0	0	0	0	0	0	0	0	0	0	0	0	0
CTTTTCGTTTCTGAAGCTATTTACAAAGCGCAAGCTGAAACTGGTGAAATTAAAGGTCACTACTTAAACGCAACTGCAGCTACTTGTGAAGAAATGCTTAAACGTGCTGAGTGTGCTAAAGAATTTGGTGTACCAATTATTATGCATGACTACATTACTGGTGGTTTCACTGCTAACACTACATTATCTCATTACTGTCGTGCAGAAGGTCTTTTATTACACATCCACCGTGCTATGCACGCTGTAATTGACCGTCAACGTAACCACGGTATCCACTTCCGCGTATTAGCTAAAGCTTTACGTCTGTCTGGTGGTGACCACTTACACTCTGGTACT	Viridiplantae	Chlorophyta	Chlorophyceae	Chlamydomonadales	Chlamydomonas	Chlamydomonas	Chlamydomonas_sp.	MN067206	2.73317e-121	0.9048	3	0	0	0	rbcL_2257826	0	0	0	0	0	0	0	0	0	0	0	0	0	0	0	0	0	0	0	0	3	0	0	0	0	0	0	0	0	0	0	0	0	0
TTATTTGTTGCTGAAGCTATTTACAAATCACAGTCTGAAACTGGTGAAGTAAAAGGACATTACCTAAACGTTACTTCAGGTACTGCAGAAGAAATGTTAAAAAGAGCTCAGTGTGCAAAAGAGTTAGGGGTACCTATCGTTATGCATGATTACCTTACAGGTGGTTTTACTTCAAATACTTCATTAGCATTATACTGTCGTGATCATGGTTTATTATTACACATTCACCGTGCTATGCACGCTGTAATTGACCGTCAAAGAAACCACGGTATTCACTTCCGTGTTTTAGCTAAAGCTTTACGTATGTCTGGTGGTGACCACCTTCACTCTGGTACT	Viridiplantae	Chlorophyta	Chlorophyceae	Chlamydomonadales	Actinochloridaceae	Deasonia	Deasonia_granata	MK257142	1.63335e-123	0.9077	3	0	0	0	rbcL_2156721	0	0	3	0	0	0	0	0	0	0	0	0	0	0	0	0	0	0	0	0	0	0	0	0	0	0	0	0	0	0	0	0	0	0
TTATTCGTTGCTGAAGCTATTTACAAATCACAATCTGAAACTGGCGAAGTTAAAGGCCATTATTTAAACGCAACTGCAGGTACTGCAGAAGAAATGTTAAAACGTGCACAATGTGCTAAAGAATTAGGTGTACCTATTATTATGCATGACTATTTAACAGGTGGTTTTACAGCTAACACATCTTTAGCTCTATACTGTCGCGACAACGGTCTTTTACTTCACATTCACCGTGCTATGCACGCTGTTATTGACCGTCAAAGAAACCATGGTATTCACTTCCGTGTTTTAGCTAAAGCTTTACGTATGTCAGGTGGCGACCACCTTCATTCAGGTACA	Viridiplantae	Chlorophyta	Chlorophyceae	Chlamydomonadales	Chlorococcaceae	Oophila	Oophila_sp.	KJ635639	2.69477e-131	0.9224	3	0	0	0	rbcL_2187710	0	0	0	0	0	0	0	0	3	0	0	0	0	0	0	0	0	0	0	0	0	0	0	0	0	0	0	0	0	0	0	0	0	0
TTATTCGTTGCTGAAGCTATTTACAAATCACAATCAGAAACTGGTGAGGTTAAAGGGCATTATTTAAACGCGACTGCAGGTACTGCAGAAGAAATGTTAAAACGTGCACAATGTGCTAAAGAATTAGGTGTACCTATTGTTATGCATGACTATTTAACAGGTGGTTTTACAGCTAACACATCTTTAGCTCTATACTGTCGTGACAACGGCTTATTATTACACATTCACCGTGCTATGCACGCTGTTATTGACCGTCAAAGAAACCATGGTATTCACTTCCGTGTTTTAGCTAAAGCTTTACGTATGAGCGGTGGCGACCACTTACACTCAGGTACA	Viridiplantae	Chlorophyta	Chlorophyceae	Sphaeropleales	Neochloridaceae	Ascochloris	Ascochloris_multinucleata	EF113411	7.43964e-137	0.9315	3	0	0	0	rbcL_2096633	0	0	0	0	0	0	0	0	0	0	0	3	0	0	0	0	0	0	0	0	0	0	0	0	0	0	0	0	0	0	0	0	0	0
TTATTCGTAGCGGAAGCGATCTTCAAATCTCAACAAGAAACTGGTGAGATCAAAGGTCACTACTTAAACGCAACTGCAGGTACGTGCGAAGAAATGATGAAACGTGCTGAATTCGCTAAAGTTTTAGGTGTGCCTATCGTTATGCATGACTACCTAACTGGTGGTTTTACTGCTAACACTAGTCTTGCTCATTACTGTCGTGATAACGGTCTTCTTCTTCACATTCACCGTGCTATGCACGCTGTAATTGACCGTCAACGTAACCACGGTATTCACTTCCGTGTATTAGCGAAAGCTTTACGTATGTCTGGTGGTGACCACCTTCACTCTGGTACT	Viridiplantae	Chlorophyta	Pedinophyceae	Pedinomonadales	Pedinomonadaceae	Pedinomonas	Pedinomonas_sp.	JN592597	3.43693e-140	0.9375	3	0	0	0	rbcL_551297	0	0	0	0	0	0	0	0	0	0	3	0	0	0	0	0	0	0	0	0	0	0	0	0	0	0	0	0	0	0	0	0	0	0
TTATTCGTAGCTGAAGCTATTTATAAATCTCAAGCTGAAACAGGTGAAATTAAAGGTCACTATTTAAATGCTACTGCTGGTACTTGTGATGAAATGATCAAACGTGCACAACATGCAAAAGATCTTGGTGTGCCAATTGTTATGCATGATTACCTTACTGGTGGATTTACTGCAAACACTACTTTATCACATTTCTGTCGTGATAATGGACTATTACTTCATATTCACCGTGCAATGCATGCTGTAATTGACCGTCAAAGAAACCATGGTATGCACTTCCGTGTTTTAGCAAAAGCTCTTCGTTTATCTGGTGGAGATCACCTTCATTCTGGAACT	Viridiplantae	Chlorophyta	Trebouxiophyceae	Prasiolales	Prasiolaceae	Stichococcus	Stichococcus_antarcticus	MH672680	3.43693e-140	0.9375	3	0	0	0	Seq1020419	0	0	3	0	0	0	0	0	0	0	0	0	0	0	0	0	0	0	0	0	0	0	0	0	0	0	0	0	0	0	0	0	0	0
TTATTTGTTGCTGAAGCTACTTACAAAGCACAATCTGAAACTGGTGAGGTTAAAGGTCACTATTTAAACGCTACAGCAGCTACTGCTGAAGAAATGTTAAAACGTGCACAATGTGCTAAAGAATTAGGTGTTCCTATTATTATGCATGACTATTTAACTGGTGGTTTTACAGCTAACACTTCTTTATCTAACTACTGTCGTGATCATGGTTTATTATTACACATTCACCGTGCTATGCACGCTGTTATTGACCGTCAAAGAAACCACGGTATTCACTTCCGTGTTTTAGCTAAAGCATTACGTATGTCTGGTGGTGACCACCTTCACTCAGGTACT	Viridiplantae	Chlorophyta	Chlorophyceae	Chlamydomonadales	Chlorococcaceae	Chlorococcum	Chlorococcum_minutum	LT594546	3.36475e-155	0.9643	3	0	0	0	rbcL_2814889	0	0	3	0	0	0	0	0	0	0	0	0	0	0	0	0	0	0	0	0	0	0	0	0	0	0	0	0	0	0	0	0	0	0
GTTTTCGTTGCTGAAGCTCTTTATAAAGCTCAAGCTGAGACTGGTGAAATTAAAGGTCACTATTTAAATGCTACAGCAGGAACATCTGAAGAAATGTTAAAACGTGCTGAAGTTGCTAAAGATTTAGGTATGCCTATCATTATGCATGACTACTTAACTGGTGGTTTCACTGCTAATACTTCATTAGCACACTACTGTCGTGATAATGGTTTATTATTACACATCCACAGAGCTATGCACGCGGTTCTTGACCGTCAAAGAAATCATGGTATGCACTTCCGTGTTTTAGCTAAAGCTCTACGTCTTTCAGGTGGTGACCACCTTCACTCAGGTACT	Viridiplantae	Chlorophyta	Chlorophyceae	Chlamydomonadales	Chlamydomonadaceae	Chloromonas	Chloromonas_variabilis	AF517077	1.55443e-158	0.9702	3	0	0	0	rbcL_2403815	0	0	0	0	0	0	0	0	3	0	0	0	0	0	0	0	0	0	0	0	0	0	0	0	0	0	0	0	0	0	0	0	0	0
TTATACTGTATGGAAGGTATTAACCGTGCAGCAGCAGCTACAGGTGAAGTTAAAGGTTCATACTTAAACATCACTGCTGGTACAATGGAAGAAGTATATGCTCGTGCAGAATATGCTAAAAGCCTTGGTTCTGTGATTGTTATGATCGATTTAGTTATGGGCTACACAGCAATTCAAAGTGCTGCAATCTGGTCTCGTCAAAACGACATGCTTTTACATTTACACCGTGCTGGTAACTCAGCTTACGCTCGTCAAAAAAATCATGGTATTAACTTCCGTGTTATTTGTAAATGGATGCGTATGTCTGGTGTAGATCATATCCACGCTGGTACA	Stramenopiles	Diatoms	Diatoms	Diatoms	Diatoms	Mayamaea	Mayamaea_permitis	KC736600	1.52829e-163	0.982	3	0	0	0	rbcL_938288	0	0	0	0	0	0	0	0	0	0	3	0	0	0	0	0	0	0	0	0	0	0	0	0	0	0	0	0	0	0	0	0	0	0
CTTTACTGTATGGAAGGTGTTAACCGTGCTGCTGCTGCAACAGGTGAAGTTAAAGGTTCATACCTTAACGCTACAGCTGGTGTAATCGAAGAAATGTACGAACGTGCTGAATATGCTAAAAGCGTTGGTTCGATCATTATCATGATCGATCTTGTAATTGGTTACACTGCTATCCAATCAATGGCTATTTGGGCTCGTAAAAATGACATGATCTTACATTTACACCGTGCTGGTAACTCTACTTATGCGCGTCAAAAAAATCATGGTATTAACTTCCGTGTAATTTGTAAATGGATGCGTATGGCTGGTGTTGACCATATTCATGCTGGTACT	Stramenopiles	Ochrophyta	Xanthophyceae	Mischococcales	Botryochloridaceae	Chlorellidium	Chlorellidium_sp.	AJ580948	1.50682e-173	1	3	0	0	0	rbcL_1682686	0	0	0	0	0	0	0	0	3	0	0	0	0	0	0	0	0	0	0	0	0	0	0	0	0	0	0	0	0	0	0	0	0	0
CTTTTTGTGGCCGAAGCAACGTATAAGGCTCAGGCAGAGACCGGTGAAATCAAAGGTCACTATCTAAATGCGACAGCTGGAACTTGTGAAGATATGTTGAAGCGTGCCGAGTGTGCAAAACATTTGGGTGTGCCGATCGTTATGCATGACTACTTAACGGGTGGTTTTACAGCAAATACTAGTTTGTCTCACTATTGTCGTGACCACGGTCTTCTTCTTCACATCCACCGTGCGATGCATGCGGTTATTGACCGTCAAAGAAATCACGGTATGCACTTCCGCGTTTTAGCGAAGGCGCTTCGTCTGTCAGGTGGTGATCACCTTCACTCTGGAACG	Viridiplantae	Chlorophyta	Trebouxiophyceae	Prasiolales	Prasiolales_incertae_sedis	Elliptochloris	Elliptochloris_sp.	FJ217380	3.27087e-175	1	3	0	0	0	rbcL_2407903	0	0	0	0	0	0	0	0	3	0	0	0	0	0	0	0	0	0	0	0	0	0	0	0	0	0	0	0	0	0	0	0	0	0
TTATTCGTTGCTGAAGCTATTTATAAAGCTCAAGCAGAAACTGGTGAAATTAAAGGTCACTATTTAAACGCTACTGCAGGTACTTCAGAAGAAATGCTAAAACGTGCTGAGTGTGCTCGTGATCTTGGTATGCCAATTGTCATGCACGATTACCTAACAGGTGGTTTTACAGCAAACACTAGTTTAGCTCATTATTGTCGTGACAATGGTCTTTTACTACACATTCACCGTGCTATGCACGCTGTAATCGATCGTCAAAGAAACCATGGTATGCACTTCCGTGTTTTAGCTAAAGCTCTTCGTTTATCTGGTGGTGATCATTTACATTCTGGTACT	Viridiplantae	Chlorophyta	Trebouxiophyceae	Chlorellales	Chlorellaceae	Chlorella	Chlorella_variabilis	MK858193	7.65318e-117	0.8961	0	5	46	867	rbcL_2237815	0	0	0	0	0	0	0	0	0	0	0	0	0	0	0	0	0	0	0	0	0	0	0	0	0	0	0	0	0	0	0	0	0	0
TTGTTTGTAGCAGAAGCTATATACAAAGCACAAGCAGAAACCGGAGAAATCAAAGGACATTATTTGAATGCTACTGCTGGTACCTGTGAAGAAATGATGAAAAGAGCAGAATATGCTAAAGAACTAGGCGTACCAATTATTATGCATGACTATTTGACAGGTGGGTTTACAGCTAATACTAGCTTAGCTCATTATTGCCGCGATAATGGTCTTCTTCTACATATTCACCGTGCTATGCACGCAGTTATAGATAGACAGAAAAATCACGGTATACACTTTCGCGTATTAGCTAAAGCTTTACGTATGTCTGGTGGAGACCATATTCACTCTGGTACT	Viridiplantae	Streptophyta	Zygnemophyceae	Zygnematales	Zygnemataceae	Spirogyra	Spirogyra_sp.	KC779174	1.52179e-173	0.997	0	4	249	554	rbcL_225475	0	0	0	0	0	0	0	0	0	0	0	0	0	0	0	0	0	0	0	0	0	0	0	0	0	0	0	0	0	0	0	0	0	0
ATTTTTGTAGCTGAAGCTATTTATAAAGCACAAGCCGAAACAGGCGAAGTAAAAGGCCACTATTTAAACGTTACAGCAGGTACTGCTGAAGAAATGTTAAAACGCGCACAATGTGCTAAAGAATTAGGAGTACCTATTGTTATGCATGACTATTTAACAGGAGGTTTTACAGCTAATACTAGCTTAGCTCTGTATTGTCGTGACCACGGGTTATTATTACATATCCATCGTGCAATGCATGCTGTAATTGATCGTCAAAGAAATCATGGTATTCACTTCCGTGTTTTAGCAAAAGCTTTACGTATGTCTGGGGGAGACCATCTTCACTCAGGGACT	Viridiplantae	Chlorophyta	Chlorophyceae	Chlamydomonadales	Spondylomoraceae	Pyrobotrys	Pyrobotrys_squarrosa	LC093475	3.4859e-130	0.9222	0	0	11	358	rbcL_2235494	0	0	0	0	0	0	0	0	0	0	0	0	0	0	0	0	0	0	0	0	0	0	0	0	0	0	0	0	0	0	0	0	0	0
TTATTTGTAGCTGAAGCTATTTATAAATCTCAATCTGAAACAGGTGAAATCAAAGGTCACTATTTAAACGCGACTGCAGCAACAGCAGAAGAAATGCTTAAACGTGCTGAGTGTGCAAAAGATTTAGGTGTACCTATTATCATGCACGACTACTTAACTGGTGGTTTCACAGCAAATACTAGTTTAGCTCACTACTGTCGTGATAATGGTCTTCTTCTACACATTCACCGTGCGATGCACGCTGTAATTGACCGTCAAAGAAATCATGGTATTCACTTCCGTGTTTTAGCAAAAGCTCTTCGTTTATCTGGTGGTGACCACTTACACTCTGGTACT	Viridiplantae	Chlorophyta	unclassified_Chlorophyta	unclassified_Chlorophyta	unclassified_Chlorophyta	unclassified_Chlorophyta	unclassified_Chlorophyta	MF278348	1.54347e-163	0.9792	0	0	5	286	rbcL_2301562	0	0	0	0	0	0	0	0	0	0	0	0	0	0	0	0	0	0	0	0	0	0	0	0	0	0	0	0	0	0	0	0	0	0
TTATTCGTTGCTGAAGCTTGCTACAAAGCTCAAGCTGAAACTGGTGAAATTAAAGGTCACTATTTAAACGCTACAGCTGCTACTTGTGAAGAAATGCTGAAACGTGCACAATGTGCTAAAGAGTTTGGTGTACCAATTATCATGCACGATTACTTAACTGGTGGTTTCACTGCAAACACAAGTTTAGCTCATTACTGTCGTGACCATGGTCTTTTATTACACATTCACCGTGCGATGCACGCGGTAATTGACCGTCAAAGAAATCACGGTATTCACTTCCGTGTTTTAGCGAAAGCTCTTCGTATGTCAGGTGGTGATCACTTACACTCTGGTACT	Viridiplantae	Chlorophyta	Trebouxiophyceae	Chlorellales	Chlorellaceae	Muriella	Muriella_sp.	KF693824	7.49246e-132	0.9226	0	0	6	219	rbcL_221453	0	0	0	0	0	0	0	0	0	0	0	0	0	0	0	0	0	0	0	0	0	0	0	0	0	0	0	0	0	0	0	0	0	0
TTATTTGTAGCTGAAGCTTGTTACAAAGCTCAAGCTGAAACTGGTGAAATCAAAGGGCACTACTTAAATGCTACTGCTGGGACATGTGAAGAAATGTTAAAACGCGCTCAATGTGCTAAAGAATTAGGTGTACCTATTATTATGCACGACTATTTAACAGGTGGTTTTACAGCAAACACTTCATTAGCATCTTACTGTCGTGATCACGGTTTATTATTACACATTCACCGTGCTATGCACGCTGTAATTGACCGTCAAAGAAACCACGGGATTCACTTCCGTGTTTTAGCAAAAGCTTTACGTATGTCTGGTGGTGACCACTTACATTCAGGTACT	Viridiplantae	Chlorophyta	Chlorophyceae	Sphaeropleales	Scenedesmaceae	Coelastrella	Coelastrella_sp.	MK257133	3.27087e-175	1	0	0	0	169	rbcL_2213898	0	0	0	0	0	0	0	0	0	0	0	0	0	0	0	0	0	0	0	0	0	0	0	0	0	0	0	0	0	0	0	0	0	0
TTATTTGTTGCTGAAGCTATTTATAAAGCACAAGCCGAAACAGGTGAAGTAAAAGGGCACTATTTAAACGTTACAGCAGGTACTGCTGAAGAAATGTTAAAACGTGCACAATGTGCTAAAGAATTAGGGGTACCTATTATTATGCACGACTATTTAACAGGAGGTTTTACAGCTAACACTAGTTTAGCTTATTTCTGCCGTGACAATGGTTTATTATTACACATTCACCGTGCAATGCATGCTGTTATTGACCGTCAAAGAAATCATGGTATTCACTTCCGTGTTTTAGCAAAAGCTTTACGTATGTCTGGGGGAGACCATCTTCACTCAGGTACT	Viridiplantae	Chlorophyta	Chlorophyceae	Chlamydomonadales	Spondylomoraceae	Pyrobotrys	Pyrobotrys_squarrosa	LC093475	7.13046e-167	0.9851	0	0	23	167	rbcL_2247205	0	0	0	0	0	0	0	0	0	0	0	0	0	0	0	0	0	0	0	0	0	0	0	0	0	0	0	0	0	0	0	0	0	0
TTATTCGTAGCTGAAGCACTTTACAAAGCGCAAGCTGAAACTGGTGAAGTTAAAGGTCACTACTTAAACGCTACAGCTGGTACTTGTGAAGAAATGCTTAAACGTGCTCAGTGTGCAAAAGAATTAGGTGTACCTATTATCATGCACGATTACCTAACAGGTGGTTTCACTGCAAACACTAGTTTAGCTTTATACTGTCGTGACCATGGTCTTTTATTACACATTCACCGTGCAATGCACGCTGTAATTGACCGTCAAAGAAACCACGGTATTCACTTCCGTGTTTTAGCGAAAGCTCTTCGTATGTCAGGTGGTGATCACTTACACTCTGGTACT	Viridiplantae	Chlorophyta	Trebouxiophyceae	Chlorellales	Chlorellaceae	Muriella	Muriella_sp.	KF693824	1.52179e-173	0.997	0	0	4	163	rbcL_2190529	0	0	0	0	0	0	0	0	0	0	0	0	0	0	0	0	0	0	0	0	0	0	0	0	0	0	0	0	0	0	0	0	0	0
TTATTCGTTGCTGAAGCTATTTATAAATCTCAAGCTGAAACTGGTGAAATTAAAGGTCACTATTTAAACGCTACTGCAGCTACTTCAGAAGAAATGTTAAAACGTGCTGAGTGTGCTCGTGATCTTGGTTTACCAATTATCATGCACGATTACTTAACAGGTGGTTTTACAGCAAACACTAGTTTATCTCATTATTGTCGTGATAATGGTCTTTTACTACACATTCACCGTGCTATGCACGCTGTAATCGACCGTCAAAGAAACCACGGTATTCACTTCCGTGTTTTAGCTAAAGCTCTTCGTTTATCTGGTGGTGATCATTTACATTCTGGTACT	Viridiplantae	Chlorophyta	Trebouxiophyceae	Chlorellales	Chlorellaceae	Chlorella	Chlorella_sp.	KM514915	2.69477e-131	0.9224	0	3	0	161	rbcL_2203927	0	0	0	0	0	0	0	0	0	0	0	0	0	0	0	0	0	0	0	0	0	0	0	0	0	0	0	0	0	0	0	0	0	0
TTATTTGTAGCTGAAGCTATTTACAAAGCACAAGCCGAAACTGGCGAAGTAAAAGGCCATTATTTAAATGTAACAGCAGGTACTGCTGAAGAAATGTTAAAACGTGCACAATGTGCAAAAGAATTAGGGGTACCTATTATTATGCATGACTATTTAACAGGGGGGTTTACTTCTAATACTAGTTTATCTCTGTATTGTCGTGATAACGGTTTATTATTACATATTCACCGTGCAATGCATGCTGTTATTGATCGTCAAAGAAATCATGGGATTCACTTCCGTGTTTTAGCAAAAGCTTTACGTCTATCTGGGGGAGACCACCTTCACTCAGGGACT	Viridiplantae	Chlorophyta	Chlorophyceae	Chlamydomonadales	Spondylomoraceae	Pyrobotrys	Pyrobotrys_squarrosa	LC093475	1.63335e-123	0.908	0	0	0	154	rbcL_2238560	0	0	0	0	0	0	0	0	0	0	0	0	0	0	0	0	0	0	0	0	0	0	0	0	0	0	0	0	0	0	0	0	0	0
TTATTCGTAGCTGAAGCTATCTACAAAGCACAATCGGAAACAGGTGAAGTTAAAGGGCACTACTTAAACGCTACTGCTGCTACTGCAGAAGAAATGTTAAAACGTGCACAATGTGCTAAAGAATTTGGTGTACCAATTATTATGCATGACTACTTAACAGGTGGTTTTACGGCTAACACTTCATTAGCTCTATACTGTCGTGACCATGGTTTATTATTACACATTCACCGTGCTATGCACGCTGTAATTGACCGTCAAAGAAACCACGGTATTCACTTCCGTGTTTTAGCTAAAGCTTTACGTATGTCAGGTGGTGACCACTTACACTCTGGTACT	Viridiplantae	Chlorophyta	Chlorophyceae	Protosiphonales	Protosiphonaceae	Chlorochytrium	Chlorochytrium_lemnae	HE860265	3.27087e-175	1	0	8	27	115	rbcL_2229231	0	0	0	0	0	0	0	0	0	0	0	0	0	0	0	0	0	0	0	0	0	0	0	0	0	0	0	0	0	0	0	8	0	0
TTATTCGTAGCTGAAGCTATCTACAAATCTCAAGCAGAAACTGGTGAAATTAAAGGTCACTACTTAAATGCAACAGCTGGTACGTCTGAAGAAATGCTTCGTCGTGCTGCTTGTGCTAAAGATCTTGGTGTACCGATCGTTATGCACGATTACTTAACTGGTGGTTTCACATCAAATACTTCTTTATCTCACTACTGTCGTAACGAAGGTCTTTTACTTCATATTCACCGTGCAATGCACGCTGTAATCGATCGTCAAAAGAACCACGGTATGCACTTCCGTGTTTTAGCGAAAGCTCTTCGTTTATCTGGTGGTGATCACTTACATTCAGGTACT	Viridiplantae	Chlorophyta	Trebouxiophyceae	Chlorellales	Chlorellaceae	Nannochloris	Nannochloris_sp.	MK257138	5.87456e-123	0.9077	0	0	0	115	rbcL_2218956	0	0	0	0	0	0	0	0	0	0	0	0	0	0	0	0	0	0	0	0	0	0	0	0	0	0	0	0	0	0	0	0	0	0
TTATTCGTTGCTGAAGCTATTTATAAATCTCAAGCTGAAACTGGTGAAATCAAAGGTCACTATTTAAATGCGACAGCTGGTACTTCTGAAGAAATGTTAAAACGTGCACAGTGCGCTAAAGAAATTGGTGTACCAATTGTTATGCATGACTACTTAACTGGTGGTTTTACTGCAAACACAAGTTTAGCACATTACTGTCGTGATAACGGTTTATTACTTCATATCCACCGTGCGATGCACGCGGTTATTGACCGTCAAAAAAATCATGGTATGCACTTCCGTGTTTTAGCAAAAGCATTACGTTTATCAGGTGGTGATCACTTACATTCTGGTACA	Viridiplantae	Chlorophyta	Trebouxiophyceae	Chlorellales	Chlorellales_incertae_sedis	Picochlorum	Picochlorum_sp.	EF113454	3.27087e-175	1	0	0	13	114	rbcL_2234650	0	0	0	0	0	0	0	0	0	0	0	0	0	0	0	0	0	0	0	0	0	0	0	0	0	0	0	0	0	0	0	0	0	0
TTATTTGTAGCTGAAGCTTGTTACAAAGCTCAATCTGAAACTGGTGAAATCAAAGGGCATTACTTAAATGCTACTGCTGGGACATGTGAAGATATGTTAAAACGCGCTCAATGTGCTAAAGAATTAGGTGTACCGATCATTATGCACGACTATTTAACGGGTGGTTTTACAGCAAACACATCATTAGCTTCTTACTGTCGTGATCACGGTTTATTATTACACATTCACCGTGCTATGCACGCTGTAATCGACCGTCAAAGAAACCACGGTATCCACTTCCGTGTTTTAGCAAAAGCTTTACGTATGTCTGGTGGTGACCACTTACACTCAGGTACT	Viridiplantae	Chlorophyta	Chlorophyceae	Sphaeropleales	Scenedesmaceae	Coelastrella	Coelastrella_sp.	MK257133	3.36475e-155	0.9643	0	0	3	104	rbcL_2288454	0	0	0	0	0	0	0	0	0	0	0	0	0	0	0	0	0	0	0	0	0	0	0	0	0	0	0	0	0	0	0	0	0	0
TTATTCGTTGCTGAAGCTATTTACAAATCTCAAGCTGAGACAGGTGAAATCAAAGGTCACTACTTAAATGCTACAGCAGGTACTTGTGAAGAAATGTTGAAACGTGCTGAGTGTGCTCGTGATCTTGGTGTACCTATCATCATGCACGATTATTTAACTGGTGGTTTTACAGCAAACACTTCATTAGCTCACTATTGCCGTGACAACGGTTTATTATTACACATTCACCGTGCGATGCATGCTGTAATTGACCGTCAAAAAAATCATGGTATGCACTTCCGTGTATTAGCGAAAGCTCTTCGTTTATCAGGTGGTGACCATTTACATTCTGGTACA	Viridiplantae	Chlorophyta	Trebouxiophyceae	Chlorellales	Chlorellaceae	Micractinium	Micractinium_pusillum	EF113451	2.77211e-111	0.8869	0	0	0	99	rbcL_2287233	0	0	0	0	0	0	0	0	0	0	0	0	0	0	0	0	0	0	0	0	0	0	0	0	0	0	0	0	0	0	0	0	0	0
TTATTCGTTGCTGAAGCTCTTTACAAAGCTCAAGCTGAAACAGGTGAAGTTAAAGGTCACTATTTAAACGCTACTGCAGGTACTTGCGAAGAAATGCTTAAACGTGCTCAGTGCGCTAAAGAGTTCGGTGTACCTATTATCATGCATGACTACTTAACTGGTGGTTTTACTGCAAACACTAGCTTATCTCACTACTGTCGTGATCATGGTCTTTTACTACACATTCACCGTGCAATGCACGCTGTAATTGACCGTCAACGTAACCACGGTATTCACTTCCGTGTTTTAGCTAAAGCACTTCGTATGTCAGGTGGTGATCACTTACACTCAGGTACT	Viridiplantae	Chlorophyta	Trebouxiophyceae	Chlorellales	Chlorellaceae	Muriella	Muriella_sp.	KF693824	3.51065e-125	0.9107	0	0	0	94	rbcL_2220875	0	0	0	0	0	0	0	0	0	0	0	0	0	0	0	0	0	0	0	0	0	0	0	0	0	0	0	0	0	0	0	0	0	0
TTATTTGTAGCAGAAGCGATTTACAAATCTCAAGCTGAAACAGGTGAAATCAAAGGTCACTATTTAAACGCTACTGCAGCTACAGCTGAAGAAATGATGAAACGTGCTGAGTGTGCTAAAGATTTAGGTGTACCTATTATCATGCACGACTACTTAACTGGTGGTTTCACAGCAAACACAAGCTTAGCTCACTACTGTCGTGACAATGGTCTTCTTTTACACATTCACCGTGCAATGCACGCTGTAATTGACCGTCAAAGAAACCACGGTATTCACTTCCGTGTTTTAGCTAAGGCTCTTCGTTTATCTGGTGGTGACCACTTACACTCTGGTACT	Viridiplantae	Chlorophyta	Trebouxiophyceae	Chlorellales	Chlorellaceae	Chlorella	Chlorella_sp.	MK295222	7.13046e-167	0.9851	0	0	0	86	rbcL_1904766	0	0	0	0	0	0	0	0	0	0	0	0	0	0	0	0	0	0	0	0	0	0	0	0	0	0	0	0	0	0	0	0	0	0
CTTTTCGTAGCTGAAGCTTGTTACAAAGCTCAAGCAGAAACTGGTGAAATTAAAGGGCACTACTTAAATGCAACAGCTGGTACTTGTGAAGAAATGCTTAAACGTGCTGCTTGTGCTAAAGACTTTGGTGTACCTATTATTATGCATGACTACCTAACTGGTGGTTTTACTGCAAACACTTCTTTATCTAACTATTGTCGTGACCACGGACTTTTATTACACATTCACCGTGCAATGCATGGTGTAATTGACCGTCAAAGAAACCACGGGATTCACTTCCGTGTTCTAGCTAAAGCTTTACGTTTATCTGGGGGTGACCACTTACACTCAGGTACA	Viridiplantae	Chlorophyta	Chlorophyceae	Sphaeropleales	Dictyococcaceae	Dictyococcus	Dictyococcus_varians	GQ985404	2.7139e-126	0.9134	0	19	51	85	rbcL_2191870	0	0	0	0	0	0	0	0	0	0	0	0	0	0	0	0	0	0	0	0	0	0	0	0	0	0	0	0	3	4	0	4	0	8
CTTTTCGTTGCTGAAGCTCTTTACAAATCACAATCTGAAACTGGTGAAGTAAAAGGTCACTATTTAAACGCTACTGCTGGTACTGCAGAAGAAATGTTAAAACGTGCTCAATGTGCTAAAGAATTAGGTGTACCTATTGTTATGCATGACTACTTAACTGGTGGTTTTACAGCTAATACTTCTTTAGCTTTATACTGTCGTGATCATGGTTTATTATTACACATTCACCGTGCTATGCACGCTGTAATTGACCGTCAAAGAAACCATGGTATTCACTTCCGTGTATTAGCTAAAGCTTTACGTTTATCTGGTGGTGACCATTTACACTCAGGTACT	Viridiplantae	Chlorophyta	Chlorophyceae	Chlamydomonadales	Chlamydomonas	Chlamydomonas	Chlamydomonas_sp.	EU421062	3.31748e-165	0.9821	0	0	3	85	rbcL_2252726	0	0	0	0	0	0	0	0	0	0	0	0	0	0	0	0	0	0	0	0	0	0	0	0	0	0	0	0	0	0	0	0	0	0
TTATTTGTAGCAGAAGCTATTTATAAATCACAAGCAGAAACTGGAGAAATTAAAGGACATTATCTGAATGCTACTGCTGGTACTTGTGAAGAAATGATGAAAAGAGCAGAATATGCTAAAGAATTAGGTGTGCCAATTATTATGCATGACTATCTAACTGGTGGTTTTACAGCTAATACTAGCTTATCTTATTACTGCCGCGACAATGGTCTTCTTTTACATATCCACCGTGCTATGCACGCAGTTATTGACAGACAAAAAAATCATGGTATCCATTTCCGTGTTTTAGCTAAAGCTTTACGTATGTCTGGTGGAGATCACATTCACTCTGGTACT	Viridiplantae	Streptophyta	Zygnemophyceae	Zygnematales	Zygnemataceae	Spirogyra	Spirogyra_varians	MK558105	1.52179e-173	0.997	0	49	12	71	rbcL_2274789	0	0	0	0	0	0	0	0	0	0	0	0	0	0	0	0	0	0	0	0	0	0	0	0	0	0	0	0	15	3	3	20	5	0
TTATTCGTAGCTGAAGCTTGTTACAAAGCTCAAGCGGAAACAGGTGAAATCAAAGGGCATTACTTAAATGCGACTGCAGGTACTTGTGAAGAAATGCTGAAACGTGCACAATGTGCGAAAGAACTAGGTGTACCTATCATTATGCATGACTACCTAACTGGTGGTTTCACTGCAAACACTTCTTTATCAAACTACTGTCGTGACCACGGTTTATTATTACACATTCACCGTGCTATGCACGCTGTAATTGACCGTCAAAGAAACCACGGTATCCACTTCCGTGTATTAGCGAAAGCTTTACGTATGTCAGGTGGTGACCACTTACACAGTGGTACT	Viridiplantae	Chlorophyta	Chlorophyceae	Sphaeropleales	Scenedesmaceae	Desmodesmus	Desmodesmus_abundans	HG514363	5.63042e-153	0.9639	0	0	3	69	rbcL_2212265	0	0	0	0	0	0	0	0	0	0	0	0	0	0	0	0	0	0	0	0	0	0	0	0	0	0	0	0	0	0	0	0	0	0
TTATTCGTAGCTGAAGCTATTTATAAAGCTCAAGCTGAAACTGGTGAAATTAAAGGTCACTATTTAAATGCTACTGCAGCTACTGCTGAAGAAATGCTAAAACGTGCTGAATGTGCAAAAGACTTAGGCATGCCTATTATTATGCATGACTACTTAACAGGTGGTTTTACAGCAAACACTAGTTTAGCTCACTATTGTCGTGATCATGGTCTTTTATTACACATTCACCGTGCAATGCACGCTGTAATTGACCGTCAAAGAAATCATGGTATTCACTTCCGTGTTTTAGCGAAAGCTCTTCGTTTATCAGGTGGTGACCATTTACACTCTGGTACT	Viridiplantae	Chlorophyta	Trebouxiophyceae	Chlorellales	Chlorellaceae	Chlorella	Chlorella_variabilis	MK858193	1.53259e-168	0.9881	0	0	0	64	rbcL_212442	0	0	0	0	0	0	0	0	0	0	0	0	0	0	0	0	0	0	0	0	0	0	0	0	0	0	0	0	0	0	0	0	0	0
TTATTTGTCGCTGAAGCAATCTACAAAGCACAAGCTGAAACTGGTGAAGTTAAAGGCCACTATTTAAACACAACTGCAGGTACTGCAGAAGAAATGTTAAAACGTGCACAATGTGCTAAAGAATTTGGTGTACCAATCATCATGCACGACTATTTAACAGGTGGTTTTACAGCTAATACTTCATTAGCTTTATACTGTCGCGACCATGGTTTATTACTGCATATTCACCGTGCTATGCACGCTGTTATTGACCGTCAAAGAAACCATGGTATTCACTTCCGTGTTTTAGCTAAAGCTTTACGTATGTCAGGTGGTGATCATTTACACTCTGGTACT	Viridiplantae	Chlorophyta	Chlorophyceae	Protosiphonales	Protosiphonaceae	Chlorochytrium	Chlorochytrium_lemnae	HE860265	3.4859e-130	0.9196	0	0	0	58	rbcL_231838	0	0	0	0	0	0	0	0	0	0	0	0	0	0	0	0	0	0	0	0	0	0	0	0	0	0	0	0	0	0	0	0	0	0
TTATTTGTTGCTGAAGCTATTTATAAATCTCAAGCTGAGACTGGTGAAATTAAAGGTCACTATTTAAATGCAACAGCAGCTACAAATGAAGAAGTACTAAAACGTGCAGAATTAGCTAAAGATCTTGGTGTACCAATCATTATGCACGATTACCTTACTGGTGGTTTTACTACAAATACTACTTTAGCGCATTATTGTCGTGATGAGGGTTTATTACTACACATTCACCGTGCAATGCACGCTGTAATTGACCGTCAAAAAAATCATGGTATGCACTTCCGTGTTTTAGCAAAAGCTCTTCGTTTATCTGGGGGTGACCATTTACACTCAGGTACT	Viridiplantae	Chlorophyta	Trebouxiophyceae	Chlorellales	Chlorellaceae	Auxenochlorella	Auxenochlorella_protothecoides	MF043910	3.27087e-175	1	0	3	38	55	rbcL_2252311	0	0	0	0	0	0	0	0	0	0	0	0	0	0	0	0	0	0	0	0	0	0	0	0	0	0	0	0	0	0	0	0	0	0
CTTTATTGTATGGAAGGGGTTAATCGTGCAGCAGCTGCTACAGGAGAAGTAAAAGGTTCATATCTTAATACAACTGCTGGTACAATGGAAGAAATGTATGAACGTGCTGAGTATGCTAAACAAATAGGTTCAATTATTGTAATGATTGACCTTGTAATTGGCTACACAGCTATTCAATCAATGGCAATTTGGGCAAGAAAAGCTGATATGATTTTACATTTACATCGTGCAGGTAACTCAACTTATGCACGTCAAAAAAATCATGGTATTAATTTCCGTGTTATTTGTAAATGGATGCGTATGGCTGGTGTTGACCATATCCATGCTGGTACT	Stramenopiles	Ochrophyta	Xanthophyceae	Vaucheriales	Vaucheriaceae	Vaucheria	Vaucheria_prona	AF476956	1.58332e-138	0.9369	0	0	0	53	rbcL_2927084	0	0	0	0	0	0	0	0	0	0	0	0	0	0	0	0	0	0	0	0	0	0	0	0	0	0	0	0	0	0	0	0	0	0
TTATTTGTAGCTGAAGCTATCTACAAAGCTCAAGCAGAAACAGGGGAAATAAAAGGTCACTACTTAAACGTTACTGCGGCAACTTGTGAAGAAATGCTAAAACGTGCAGCTTGTGCTAAAGATTTAGGTATGCCTATTATTATGCATGATTATTTAACTGGTGGTTTTACTGCAAATACTACTTTGTCAAACTATTGTCGCGATAATGGTCTTTTACTTCATATTCACCGAGCTATGCATGCTGTAATTGATAGACAAAAAAATCATGGTATTCATTTCCGTGTTTTAGCAAAAGCTTTACGTTTATCTGGTGGAGATCATTTACATTCAGGAACA	Viridiplantae	Chlorophyta	Trebouxiophyceae	unclassified_Trebouxiophyceae	unclassified_Trebouxiophyceae	unclassified_Trebouxiophyceae	unclassified_Trebouxiophyceae	HG793073	2.77211e-111	0.8906	0	7	5	51	rbcL_2504121	0	0	0	0	0	0	0	0	0	0	0	0	0	0	0	0	0	0	0	0	0	0	0	0	0	0	0	0	0	0	0	0	0	7
TTATTCGTAGCTGAAGCTATTTACAAATCTCAAGCTGAAACTGGTGAAATTAAAGGTCACTATTTAAACGCAACAGCAGCTACTGCAGAAGAGATGATGAAACGTGCTGAATGTGCAAAAGATTTAGGTGTACCTATTATCATGCACGATTACTTAACAGGTGGTTTCACATCAAATACAAGTTTAGCTCATTACTGTCGTGATAATGGTCTTCTTTTACACATTCACCGTGCAATGCACGCTGTAATCGATCGTCAAAGAAATCATGGTATCCACTTCCGTGTTTTAGCAAAAGCTCTTCGTTTATCTGGTGGTGATCACTTACACTCAGGTACT	Viridiplantae	Chlorophyta	Trebouxiophyceae	Chlorellales	Chlorellaceae	Chlorella	Chlorella_vulgaris	JQ415915	3.34103e-160	0.9732	0	0	0	48	rbcL_2216931	0	0	0	0	0	0	0	0	0	0	0	0	0	0	0	0	0	0	0	0	0	0	0	0	0	0	0	0	0	0	0	0	0	0
TTATTCGTAGCTGAAGCTATTTACAAAGCTCAAGCTGAAACTGGTGAAGTTAAAGGTCACTACTTAAACGCTACTGCAGGTACTGCAGAAGAAATGTTAAAACGTGCACAATGTGCTAAAGATTTAGGTGTACCTATTATTATGCACGACTATTTAACTGGTGGTTTCACAGCTAACACTTCATTAGCTGCTTACTGTCGTGACCATGGTTTATTATTACACATCCACCGTGCTATGCACGCTGTAATTGACCGTCAAAGAAACCACGGTATCCACTTCCGTGTTCTAGCTAAAGCTCTACGTATGTCTGGTGGTGACCACCTTCACTCAGGTACT	Viridiplantae	Chlorophyta	Chlorophyceae	Chlamydomonadales	Chlamydomonas	Chlamydomonas	Chlamydomonas_tetragama	AB007835	1.56547e-153	0.964	0	0	0	45	rbcL_2093231	0	0	0	0	0	0	0	0	0	0	0	0	0	0	0	0	0	0	0	0	0	0	0	0	0	0	0	0	0	0	0	0	0	0
CTTTACTGTATGGAAGGTGTTAACCGTGCTGCTGCGTCAACTGGTGAAGTAAAAGGTTCTTACTTAAACGCGACTGCAGCAACAATGGAAGAAATGTACGAACGTGCTGAATACGCAAAACAAATTGGTTCAATCATTGTGATGATCGATTTAGTTATTGGTTACACAGCTATTCAATCAATGGCAATTTGGGCTCGTAAAGCAGACATGATCTTACATTTACATCGTGCTGGTAACTCTACGTATGCGCGTCAAAAAAATCACGGTATCAACTTCCGTGTAATTTGTAAATGGATGCGTATGGCAGGTGTTGACCATATCCACGCAGGTACT	Stramenopiles	Ochrophyta	Xanthophyceae	Tribonematales	Heteropediaceae	Heterococcus	Heterococcus_mainxii	JX681222	3.26169e-170	0.994	0	11	21	43	rbcL_796586	0	0	0	0	0	0	0	0	0	0	0	0	0	0	0	0	0	0	0	0	0	0	0	0	0	0	0	0	0	0	0	3	0	0
TTATTTGTAGCAGAAGCTATCTATAAATCACAAGCTGAAACCGGTGAAATTAAAGGGCATTATTTAAATGCTACTGCTGGTACTTGTGAAGAAATGATGAAAAGAGCAGAATATGCTAAAGAATTGGGTGTGCCAATTATTATGCATGACTATTTGACAGGTGGTTTTACAGCTAACACTAGTTTAGCTTATTACTGTCGTGATAACGGTCTTCTTCTACACATTCACCGTGCTATGCACGCAGTTATTGATAGACAGAAAAACCACGGTATTCATTTCCGCGTTTTAGCTAAAGCTTTACGTATGTCTGGTGGAGACCATATTCACTCTGGTACT	Viridiplantae	Streptophyta	Zygnemophyceae	Zygnematales	Zygnemataceae	Spirogyra	Spirogyra_sp.	MK558118	1.52179e-173	0.997	0	0	26	34	rbcL_2594912	0	0	0	0	0	0	0	0	0	0	0	0	0	0	0	0	0	0	0	0	0	0	0	0	0	0	0	0	0	0	0	0	0	0
CTTTTCGTGGCTGAAGCTCTTTATAAAGCTCAAGGCGAAACAGGTGAAATTAAAGGCCATTATTTAAATGCTACTGCAGCGACATCTGAAGAAATGCTTAAACGAGCAGCTTGTGCAAAAGATTTAGGTGTACCTATCATTATGCATGACTACTTAACAGGTGGTTTTACTGCAAATACAACTTTAGCTCATTATTGCCGTGATCATGGTCTTTTATTACATATTCACCGAGCTATGCACGCTGTTATTGATCGTCAAAAAAATCATGGGATTCACTTCCGTGTTTTAGCAAAAGCTCTACGTATGTCTGGTGGTGACCATCTTCATTCAGGAACA	Viridiplantae	Chlorophyta	Chlorophyceae	Chlamydomonadales	Palmellopsidaceae	Asterococcus	Asterococcus_sp.	KP698020	2.81162e-101	0.8705	0	0	0	34	rbcL_209262	0	0	0	0	0	0	0	0	0	0	0	0	0	0	0	0	0	0	0	0	0	0	0	0	0	0	0	0	0	0	0	0	0	0
CTTTTCACTGCTGAAGCAATTTACAAAGCTCAGTCAGAAACTGGTGAAGTAAAAGGTCACTATTTAAACGCTACAGCAGGTAACTGTGACGAAATGATGAAACGTGCTCAGTGTGCTAAAGAATTAGGCGTACCTATTATCATGCACGACTATTTAACTGGTGGTTTCACAGCTAACACAACATTAGCTATGTATTGTCGTGACAATGGTCTTTTATTACACATCCACCGTGCAATGCACGCTGTTATTGACCGTCAACGTAACCACGGTATCCACTTCCGTGTTCTAGCTAAAGCTCTTCGTATGTCTGGTGGTGACCACCTTCACTCAGGTACT	Viridiplantae	Chlorophyta	Chlorophyceae	Chlamydomonadales	Chlamydomonas	Chlamydomonas	Chlamydomonas_sphaeroides	LC380379	7.08019e-172	0.994	0	8	40	33	rbcL_2299258	0	0	0	0	0	0	0	0	0	0	0	0	0	0	0	0	0	0	0	0	0	0	0	0	0	0	0	0	0	0	0	0	0	0
CTTTTCGTAGCTGAAGCTTGTTATAAAGCTCAAGCAGAAACTGGTGAAATTAAAGGGCACTACTTAAACGCAACAGCTGGTACTTGCGAAGAAATGCTTAAACGTGCTGCTTGTGCTAAAGATTTCGGTGTACCTATTGTTATGCATGACTACCTAACTGGTGGTTTCACTGCAAACACTTCTTTATCTCACTACTGTCGTGACAACGGACTTTTATTACACATTCACCGTGCAATGCATGGTGTAATTGACCGTCAAAGAAACCACGGGATTCACTTCCGTGTTTTAGCTAAAGCTTTACGTTTATCTGGGGGTGACCACTTACACTCAGGTACA	Viridiplantae	Chlorophyta	Chlorophyceae	Sphaeropleales	Dictyococcaceae	Dictyococcus	Dictyococcus_varians	GQ985404	1.23614e-139	0.9373	0	24	68	32	rbcL_2264568	0	0	0	0	0	0	0	0	0	0	0	0	0	0	0	0	0	0	0	0	0	0	0	0	0	0	0	0	9	3	0	4	0	5
TTAAACTGTATGGAAGGTATCAACCGTGCTTCTGCTGCAACAGGTGAAGTTAAAGGTTCTTACTTAAACATCACTGCAGGTACAATGGAAGAAGTAATCAAACGTGCAGAATACGCTAAAGAAGTTGGTTCTGTAATTGTAATGATCGACTTAGTAATGGGTTACACAGCTATTCAAACAGCTGCTCTTTGGGCTCGTGAAAACGATATGCTTTTACATTTACACCGTGCGGGTAACTCAACTTACGCTCGTCAAAAAAATCATGGAATTAACTTCCGTGTAATTTGTAAATGGATGCGTATGTCTGGTGTAGACCATATTCACGCTGGTACA	Stramenopiles	Diatoms	Diatoms	Diatoms	Diatoms	Gomphonema	Gomphonema_narodoense	KY661581	7.36647e-137	0.9339	0	0	24	32	rbcL_2498926	0	0	0	0	0	0	0	0	0	0	0	0	0	0	0	0	0	0	0	0	0	0	0	0	0	0	0	0	0	0	0	0	0	0
TTATTCGTAGCAGAAGCTATCTACAAAGCACAAGCAGAAACAGGTGAAGTTAAAGGTCACTACTTAAACGCTACAGCTGCTACAGCTGAAGAAGTTTTAAAACGTGCACAATGTGCTAAAGAATTTGGTGTACCAATTGTAATGCATGACTATTTAACAGGTGGTTTTACAGTTAACACTTCATTAGCGTTATACTGTCGTGACCACGGTTTATTATTACACATTCACCGTGCTATGCACGCTGTAATTGACCGTCAAAGAAACCACGGTATTCACTTCCGTGTTTTAGCTAAAGCATTACGTTTATCAGGTGGTGACCACTTACACTCTGGTACT	Viridiplantae	Chlorophyta	Chlorophyceae	Protosiphonales	Protosiphonaceae	Chlorochytrium	Chlorochytrium_lemnae	HE860265	7.3872e-142	0.9405	0	0	0	32	rbcL_2252763	0	0	0	0	0	0	0	0	0	0	0	0	0	0	0	0	0	0	0	0	0	0	0	0	0	0	0	0	0	0	0	0	0	0
TTGTTTGTAGCAGAAGCTATCTACAAATCACAAGCTGAAACCGGAGAAATTAAAGGGCATTATTTAAACGCTACTGCTGGTACTTGTGAAGAAATGATGAAAAGAGCAGAATATGCTAAAGAATTGGGTGTGCCAATTATTATGCATGACTACTTGACAGGTGGCTTTACAGCTAATACTAGTTTAGCTTATTACTGCCGTGACAACGGTCTTCTTTTACACATTCACCGTGCTATGCACGCAGTTATTGATAGACAGAAAAACCATGGTATTCATTTCCGTGTTTTAGCCAAAGCTTTACGTATGTCTGGTGGAGACCATATTCACTCTGGTACT	Viridiplantae	Streptophyta	Zygnemophyceae	Zygnematales	Zygnemataceae	Spirogyra	Spirogyra_semiornata	MK558116	3.34103e-160	0.9732	0	0	0	29	rbcL_179600	0	0	0	0	0	0	0	0	0	0	0	0	0	0	0	0	0	0	0	0	0	0	0	0	0	0	0	0	0	0	0	0	0	0
CTTTTCGTTTCTGAAGCTATTTATAAAGCACAATCTGAAACGGGTGAAGTTAAAGGTCACTATTTAAACGCTACAGCTGGTAACTGTGAGGAAATGATGAAACGTGCACAATGTGCTAAAGAGTTCGGTGTACCGATCATCATGCACGATTATTTAACGGGTGGTTTCACAGCTAACACATCATTAGCTCAATACTGTCGTGACGAAGGTCTTCTTCTTCACATTCACCGTGCTATGCACGCTGTAATTGACCGTCAAAGAAACCATGGTATTCACTTCCGTGTTCTTGCTAAAGCTCTTCGTATGTCAGGTGGTGACCACCTTCACTCTGGTACT	Viridiplantae	Chlorophyta	Chlorophyceae	Chlamydomonadales	Chlamydomonadaceae	Vitreochlamys	Vitreochlamys_nekrassovii	AB050494	1.63335e-123	0.9077	0	0	3	26	rbcL_2282811	0	0	0	0	0	0	0	0	0	0	0	0	0	0	0	0	0	0	0	0	0	0	0	0	0	0	0	0	0	0	0	0	0	0
TTATTCGTTGCTGAAGCTATTTATAAAGCTCAATCAGAAACTGGTGAGATTAAAGGTCACTATTTAAATGCAACAGCAGCTACTTCTGAAGAAATGCTGAAACGTGCAGAATGTGCAAAAGATCTTGGTATGCCAATTATCATGCACGATTATATCACTGGTGGTTTCACTGCAAACACAAGTTTAGCTCACTACTGTCGTGATAATGGTCTTTTACTTCATATTCACCGTGCAATGCACGCTGTTATTGACCGTCAAAGAAACCATGGTATTCACTTCCGTGTTTTAGCGAAAGCTCTTCGTTTATCTGGTGGTGATCATTTACATTCTGGAACT	Viridiplantae	Chlorophyta	Trebouxiophyceae	Chlorellales	Chlorellaceae	Chlorella	Chlorella_sp.	JQ415924	1.63335e-123	0.908	0	0	28	24	rbcL_2251790	0	0	0	0	0	0	0	0	0	0	0	0	0	0	0	0	0	0	0	0	0	0	0	0	0	0	0	0	0	0	0	0	0	0
CTTTTCGTTGCTGAAGCTTGTTATAAAGCTCAAGCAGAAACTGGGGAAATCAAAGGTCATTACTTAAACACAACAGCTGGAACTTGTGAAGAAATGATCAAACGTGCAGCTTGTGCTAAAGATTTTGGTGTACCAATTGTTATGCATGACTATTTAACAGGTGGTTTTACTGCAAATACTTCTTTATCTTCTTATTGTCGTGATAATGGTCTTCTTTTACACATTCACCGTGCAATGCACGCTGTAATTGACCGTCAAAGAAACCACGGTATTCACTTCCGTGTTTTAGCTAAAGCTCTACGTCTATCTGGGGGTGACCATTTACACTCAGGTACA	Viridiplantae	Chlorophyta	Chlorophyceae	Sphaeropleales	Dictyococcaceae	Dictyococcus	Dictyococcus_varians	GQ985404	5.87456e-123	0.9075	0	51	16	24	rbcL_2212939	0	0	0	0	0	0	0	0	0	0	0	0	0	0	0	0	0	0	0	0	0	0	0	0	0	0	0	0	0	7	0	9	5	26
CTATTTGTGGCTGAGGCTTGCTATAAAGCTCAATCAGAAACAGGTGAAATTAAAGGGCATTATTTAAATGCAACAGCTGGAACTTGTGAAGAAATGCTTAAACGTGCAGTATGTGCAAAAGAACTAGGTGTACCTATTATTATGCATGACTACTTAACTGGAGGTTTCACTGCTAACACTAGCCTTTCAAATTACTGTCGTGACCACGGACTTCTTCTACACATTCACCGTGCTATGCACGCAGTTATCGACCGTCAGCGAAATCACGGAATCCACTTCCGTGTGCTAGCGAAAGCACTACGTATGTCTGGTGGTGACCACTTACACTCTGGTACT	Viridiplantae	Chlorophyta	unclassified_Chlorophyta	unclassified_Chlorophyta	unclassified_Chlorophyta	unclassified_Chlorophyta	unclassified_Chlorophyta	MF278342	3.31748e-165	0.9821	0	5	64	22	rbcL_2233626	0	0	0	0	0	0	0	0	0	0	0	0	0	0	0	0	0	0	0	0	0	0	0	0	0	0	0	0	0	0	0	0	0	0
TTATTTGTAGCTGAAGCAATTTACAAATCTCAATCTGAAACAGGTGAAATTAAAGGGCATTACTTAAATGCAACTGCTGGACACGTTGACGAAATGATGAAACGTGCAGCATTAGCAAAAGATCTTGGTATGCCAATTGTTATGCATGACTACTTAACTGGTGGTTTCACTGCAAACACTACTTTATCACATTTCTGTCGTGATAACGGTTTATTATTACACATTCACCGTGCAATGCACGCTGTAATTGACCGTCAAAGAAACCATGGTATGCACTTCCGTGTTCTTGCTAAAGCACTTCGTTTATCTGGAGGAGATCATCTTCACTCAGGTACT	Viridiplantae	Chlorophyta	Trebouxiophyceae	Prasiolales	Prasiolaceae	Stichococcus	Stichococcus_bacillaris	AM260442	5.79203e-133	0.9254	0	0	18	22	rbcL_2265648	0	0	0	0	0	0	0	0	0	0	0	0	0	0	0	0	0	0	0	0	0	0	0	0	0	0	0	0	0	0	0	0	0	0
CTTTTCGTAACTGAAGCGATTTACAAATCACAAGCGGAAACTGGGGAAATTAAAGGACATTATCTAAATGCAACTGCAGGTACAAGCGAAGAAATGCTTAAACGTGCTGAATGTGCTAAAGATTTAGGGGTTCCTATTGTTATGCACGATTACCTAACAGGTGGATTTACTGCTAACACTACATTATCTCATTACTGTCGTGATTCTGGTTTACTTCTTCACATTCACCGTGCGATGCATGGTGTAATTGACCGTCAAAGAAACCATGGTATTCACTTCCGTGTTTTAGCTAAAGCTCTACGTTTATCTGGTGGTGACCACCTTCACTCTGGGACT	Viridiplantae	Chlorophyta	Chlorophyceae	Sphaeropleales	Schizochlamydaceae	Planktosphaeria	Planktosphaeria_gelatinosa	HM852435	3.58596e-110	0.8862	0	19	0	22	rbcL_2207135	0	0	0	0	0	0	0	0	0	0	0	0	0	0	0	0	0	0	0	0	0	0	0	0	0	0	0	0	0	0	4	0	0	0
CTATTCGTTGCTGAGGCTACTTATAAAGCTCAAGCAGAAACAGGTGAAATTAAAGGGCATTATTTAAATGCAACAGCTGGAACTGCAGAAGAAGTGCTTAAACGTGCACAATGTGCAAAAGAACTAGGTGTACCTATTATTATGCATGACTACTTAACTGGTGGTTTCACTGTTAACACTAGCCTTGCTAATTACTGTCGTGATCACGGACTTCTTCTACACATTCACCGTGCTATGCACGCAGTTATTGACCGTCAACGTAATCACGGTATCCACTTCCGTGTGCTAGCAAAAGCACTACGTATGTCTGGTGGTGACCACTTACACTCAGGTACT	Viridiplantae	Chlorophyta	Chlorophyceae	Oedogoniales	Oedogoniaceae	Oedogonium	Oedogonium_angustistomum	KT693218	3.27087e-175	1	0	0	0	22	rbcL_2199700	0	0	0	0	0	0	0	0	0	0	0	0	0	0	0	0	0	0	0	0	0	0	0	0	0	0	0	0	0	0	0	0	0	0
CTTTTCGTAGCTGAAGCAATTTACAAATCACAAGCTGAAACAGGTGAAATAAAAGGACATTATTTAAATGTTACTTCTGCAACTTGTGAAGAAATGATTAAAAGAGCTGAATGTGCAAAAGATTTAGGTGTACCTATCGTAATGCATGACTATATTACTGGTGGATTTACTGCAAACACAAGTTTAGCTCACTATTGTCGTGATAATGGTTTATTGCTTCATATTCACCGTGCAATGCACGCTGTTATTGACCGTCAAAGAAACCATGGTATTCACTTCCGTGTATTAGCAAAAGCTCTTCGTATGTCTGGTGGTGATCATTTACACTCTGGAACT	Viridiplantae	Chlorophyta	Ulvophyceae	Scotinosphaerales	Scotinosphaeraceae	Scotinosphaera	Scotinosphaera_sp.	MG721937	3.61142e-105	0.8754	0	3	0	20	rbcL_1627881	0	0	0	0	0	0	0	0	0	0	0	0	0	0	0	0	0	0	0	0	0	0	0	0	0	0	0	0	0	3	0	0	0	0
TTATTTGTTGCTGAAGCTATTTACAAATCACAAGCTGAAACTGGTGAAGTTAAAGGTCACTACTTAAACGTTACAGCTGGTACTGCAGAAGAAATGCTAAAACGTGCTCAGTGTGCTAAAGATTTAGGTGTACCTATCGTAATGCATGACTATTTAACAGGTGGTTTCACTGCTAACACTTCATTAGCTTTATACTGTCGTGACCATGGTCTTTTATTACACATTCACCGTGCAATGCACGCTGTAATTGACCGTCAAAGAAACCATGGTATTCACTTCCGTGTATTAGCTAAAGCTTTACGTCTTTCTGGTGGTGATCATTTACACTCAGGTACT	Viridiplantae	Chlorophyta	Chlorophyceae	Protosiphonales	Protosiphonaceae	Spongiosarcinopsis	Spongiosarcinopsis_terrestris	MK257143	3.4859e-130	0.9196	0	0	6	19	rbcL_2059288	0	0	0	0	0	0	0	0	0	0	0	0	0	0	0	0	0	0	0	0	0	0	0	0	0	0	0	0	0	0	0	0	0	0
CTTTTCGTAGCTGAAGCTTGTTACAAAGCTCAAGCTGAAACTGGTGAAATCAAAGGGCATTACTTAAATGCTACAGCAGGAACTTGTGAAGAAATGATCAAACGTGCTGCTTGTGCTAAAGATTTAGGTGTACCTATTGTTATGCATGACTACCTTACTGGTGGTTTTACAGCCAATACTTCTTTATCTTCTTACTGTCGTGATAATGGGTTACTTTTACACATTCACCGTGCAATGCACGCTGTAATTGACCGTCAAAGAAATCACGGAATTCACTTCCGTGTTTTAGCGAAAGCATTACGTCTGTCTGGGGGTGATCATTTACACTCAGGTACT	Viridiplantae	Chlorophyta	Chlorophyceae	Sphaeropleales	Dictyococcaceae	Dictyococcus	Dictyococcus_varians	GQ985404	7.65318e-117	0.8958	0	23	4	19	rbcL_2266953	0	0	0	0	0	0	0	0	0	0	0	0	0	0	0	0	0	0	0	0	0	0	0	0	0	0	0	0	0	0	0	6	10	4
CTTTTCTGTACTGAAGCTATTTACAAATCTCAAGCTGAAACTGGAGAAGTTAAAGGCCACTACCTAAACTGTACTGCTGGTACTTCAGAAGAAGTAATCAAACGTGCTGCTGCTGCTAAAGATTTCGGTGTACCGATCGTTATGCATGACTACTTAACTGGTGGTTTTACAACTAACACTTCATTAGCTAACTACTGTCGTGACAACGGTCTTTTATTACACATTCACCGTGCAATGCACGCTGTAATTGACCGTCAACGTAACCACGGTATTCACTTCCGTGTTTTAGCTAAAGCTCTTCGTATGTCTGGTGGTGACCACCTTCACTCTGGTACT	Viridiplantae	Chlorophyta	Chlorophyceae	Chlamydomonadales	Chlamydomonas	Chlamydomonas	Chlamydomonas_parkeae	AB127988	5.87456e-123	0.9141	0	7	0	19	rbcL_2229244	0	0	0	0	0	0	0	0	0	0	0	0	0	0	0	0	0	0	0	0	0	0	0	0	0	0	0	0	0	0	3	0	0	0
TTATTTGTAGCAGAAGCTATATATAAATCACAAGCAGAAACAGGAGAAATTAAAGGGCATTATTTAAATGCTACTGCTGGAACTTGCGAAGAAATGCTTAAAAGAGCAGAATATGCTAAAGAATTAGGCGTGCCAATCATTATGCATGATTATTTAACCGCTGGTTTTACAGCAAATACTACATTAGCTCATTACTGCCGTGATAATGGTTTACTTCTACATATTCACCGTGCTATGCACGCAGTTATTGATAGACAAAAAAATCATGGTATTCATTTCCGTGTTTTAGCAAAAGCTTTACGTATGTCTGGTGGAGACCATATTCATTCTGGTACT	Viridiplantae	Streptophyta	Zygnemophyceae	Zygnematales	Zygnemataceae	Spirogyra	Spirogyra_majuscula	MK558140	1.52179e-173	0.997	0	0	0	19	rbcL_1726588	0	0	0	0	0	0	0	0	0	0	0	0	0	0	0	0	0	0	0	0	0	0	0	0	0	0	0	0	0	0	0	0	0	0
GCTTATGTAATGGAAGGTGTTAACAGAGCTGCTGCAGCATCAGGTGAAGTAAAAGGTTCATACCTAAACATTACTGCTGGTACAATGGAAAACATGTACGAGCGTGCTGAATTCGCAAAAGTTATTGGTTCAGTAATCATCATGATTGACTTAGTAATTGGTTACTCTGCGATTCAATCAATGGCTATTTGGTCTCGTAAAAACGATATGATCCTTCACTTACACCGTGCAGGTAACTCAACTTACGCTCGTCAAAAGAACCATGGTATTAACTTCCGTGTTATCTGTAAATGGATGCGTATGGCTGGTGTTGACCATATTCACGCTGGTACA	Stramenopiles	Ochrophyta	Eustigmatophyceae	unclassified_Eustigmatophyceae	unclassified_Eustigmatophyceae	unclassified_Eustigmatophyceae	unclassified_Eustigmatophyceae	KX354385	2.64945e-136	0.9337	0	14	8	18	rbcL_744371	0	0	0	0	0	0	0	0	0	0	0	0	0	0	0	0	0	0	0	0	0	0	0	0	0	0	0	0	0	0	0	0	0	0
CTTTTCGTAGCTGAAGCTATCTATAAAGCACAATCAGAAACAGGCGAGGTTAAAGGTCACTACTTAAACGCAACAGCAGGTACGTGTGAAGAAATGATCAAACGTGCTGTATGTGCTAAAGAATTAGGTGTACCGATCATCATGCACGACTATTTAACAGGTGGTTTCACAGCTAACACTTCATTATCTGCTTATTGCCGTGACAATGGTCTACTTCTACACATTCACCGTGCGATGCACGCTGTTATTGACCGTCAAAGAAACCACGGTATCCACTTCCGTGTTCTTGCTAAAGCTCTTCGTATGTCAGGTGGTGACCACCTTCACTCTGGTACT	Viridiplantae	Chlorophyta	Chlorophyceae	Chlamydomonadales	Chlamydomonadaceae	Vitreochlamys	Vitreochlamys_nekrassovii	AB050494	1.59905e-138	0.9345	0	0	0	18	rbcL_243253	0	0	0	0	0	0	0	0	0	0	0	0	0	0	0	0	0	0	0	0	0	0	0	0	0	0	0	0	0	0	0	0	0	0
TTATTCGTAGCTGAAGCTATCTACAAATCTCAAGCAGAAACTGGTGAAATCAAAGGTCACTATTTAAATGCTACAGCTGCTACAGCTGAAGAGATGATCAAACGTGCAGTTTGTGCTAAAGAACTTGGTGTACCAATTATCATGCACGATTACTTAACTGGTGGTTTCACAGCAAATACTAGTTTATCTCATTACTGTCGTGATAATGGTCTTTTACTTCACATCCACCGTGCGATGCATGCTGTAATTGACCGTCAACGTAATCACGGTATTCACTTCCGTGTTTTAGCAAAAGCTCTTCGTTTATCAGGTGGTGATCACTTACACTCTGGTACT	Viridiplantae	Chlorophyta	Trebouxiophyceae	Chlorellales	Chlorellaceae	Nannochloris	Nannochloris_bacillaris	AB383150	5.59073e-158	0.9701	0	0	0	18	rbcL_2159212	0	0	0	0	0	0	0	0	0	0	0	0	0	0	0	0	0	0	0	0	0	0	0	0	0	0	0	0	0	0	0	0	0	0
CTTTTCGTAGCTGAAGCTTGTTACAAAGCTCAAGCAGAAACTGGTGAAATTAAAGGGCATTACCTAAATGCTACAGCTGGGACTTGCGAAGAAATGCTTAAACGTGCTGCTTGTGCGAAAGATTTCGGTGTTCCTATTGTTATGCATGACTACCTTACAGGTGGTTTCACTGCAAATACTTCTTTATCTAATTACTGTCGTGATCACGGACTTCTTTTACACATTCACCGTGCAATGCATGGTGTAATTGACCGTCAAAGAAACCACGGGATTCACTTCCGTGTTTTAGCTAAAGCTTTACGTTTATCTGGAGGTGACCACTTACACTCAGGTACT	Viridiplantae	Chlorophyta	Chlorophyceae	Sphaeropleales	Dictyococcaceae	Dictyococcus	Dictyococcus_varians	GQ985404	7.43964e-137	0.9315	0	46	13	17	rbcL_2292372	0	0	0	0	0	0	0	0	0	0	0	0	0	0	0	0	0	0	0	0	0	0	0	0	0	0	0	0	0	3	0	0	0	10
TTATTCGTTGCTGAAGCTCTTTACAAAGCACAATCTGAAACTGGTGAGATTAAAGGTCACTATTTAAACGCGACTGCTGGTACTTGTGAAGAAATGCTTAAACGTGCACAATGTGCTAAAGAGTTTGGTGTACCAATTATCATGCACGATTACTTAACTGGTGGTTTCACTGCAAACACTAGTTTAGCTGCTTACTGTCGTGACCATGGTCTTTTATTACACATTCACCGTGCGATGCACGCGGTTATTGACCGTCAAAGAAATCACGGTATCCACTTCCGTGTTTTAGCGAAAGCTCTTCGTATGTCAGGTGGTGACCACTTACACTCTGGTACT	Viridiplantae	Chlorophyta	Trebouxiophyceae	Chlorellales	Chlorellaceae	Muriella	Muriella_sp.	KF693824	1.6104e-133	0.9256	0	0	0	17	rbcL_1564262	0	0	0	0	0	0	0	0	0	0	0	0	0	0	0	0	0	0	0	0	0	0	0	0	0	0	0	0	0	0	0	0	0	0
TTATACTGTATGGAAGGTATTAACCGTGCTTCTGCAGCTACAGGTGAAGTTAAAGGTTCATACTTAAACATCACTGCTGGTAACATGGAAGAAGTTTACAAACGTGCTGAGTACGCTAAATCAGTAGGTTCTATCATTGTAATGATCGATTTAGTAATGGGTTATACAGCAATTCAAAGTGCTGCTACTTGGTCTCGTGACAATGATATGCTTTTACACTTACACCGTGCAGGTAATTCTACATACGCTCGTCAAAAAAATCATGGTATTAACTTCCGTGTAATTTGTAAATGGATGCGTATGTCTGGTGTAGATCATATCCACGCTGGTACA	Stramenopiles	Diatoms	Diatoms	Diatoms	Diatoms	Stauroneis	Stauroneis_cf._gracilis	KM999087	7.26297e-147	0.952	0	9	12	16	rbcL_234223	0	0	0	0	0	0	0	0	0	0	0	0	0	0	0	0	0	0	0	0	0	0	0	0	0	0	0	0	0	0	0	0	9	0
TTATTCGTTGCTGAAGCTATCTACAAATCACAAGCTGAAACTGGTGAAATTAAAGGTCACTATTTAAACGCTACTGCTGGTACTGCAGAAGAAATGCTAAAACGTGCTCAGTTGGCAAAAGAACTTGGTGTACCTATTGTTATGCATGACTACTTAACTGGTGGTTTCACTGCTAATACTACTTTAGCTCACTACTGTCGTGACAATGGTCTTTTACTTCACATCCACCGTGCGATGCACGCTGTAATTGATCGTCAAAGAAACCACGGTATCCACTTCCGTGTTTTAGCAAAAGCTCTTCGTTTATCTGGTGGTGATCACTTACACTCAGGTACA	Viridiplantae	Chlorophyta	Trebouxiophyceae	Chlorellales	Chlorellaceae	Meyerella	Meyerella_planktonica	AY543047	1.23614e-139	0.9373	0	0	16	14	rbcL_228124	0	0	0	0	0	0	0	0	0	0	0	0	0	0	0	0	0	0	0	0	0	0	0	0	0	0	0	0	0	0	0	0	0	0
TTATTTGTAGCTGAAGCTATTTATAAAGCACAAGCTGAAACAGGTGAAGTAAAAGGCCACTATTTAAACGCTACAGCAGGTACTGCTGAAGAAATGTTAAAACGTGCACAATGTGCAAAAGAATTTGGGGTACCTATTATTATGCATGACTATTTAACAGGGGGTTTCACTGCTAATACTAGTTTAGCTCTGTATTGTCGTGATCATGGTTTATTATTACATATTCACCGTGCAATGCATGCCGTTATTGATCGTCAAAGAAATCATGGAATTCACTTCCGTGTTTTAGCAAAAGCTTTACGTATGTCTGGGGGAGACCACCTTCATTCAGGTACT	Viridiplantae	Chlorophyta	Chlorophyceae	Chlamydomonadales	Spondylomoraceae	Pyrobotrys	Pyrobotrys_elongata	LC093472	1.62183e-128	0.9192	0	0	14	13	rbcL_1518791	0	0	0	0	0	0	0	0	0	0	0	0	0	0	0	0	0	0	0	0	0	0	0	0	0	0	0	0	0	0	0	0	0	0
CTATTTGTAGCTGAGGCTATCTATAAAGCTCAAGCAGAAACAGGTGAAATTAAAGGGCATTATTTAAACGCAACAGCTGGAACTGCTGAAGAAGTGCTTAAACGTGCACAATGTGCAAAAGAACTAGGTGTACCTATTATTATGCATGACTACTTAACTGGAGGTTTCACAGTTAACACTAGCCTTGCAAATTACTGTCGTGATCACGGACTTCTTCTACACATTCACCGTGCTATGCACGCTGTTATTGACCGTCAACGTAATCACGGAATCCACTTCCGTGTGCTAGCGAAAGCACTACGTATGTCTGGTGGTGACCACTTACACTCTGGTACT	Viridiplantae	Chlorophyta	Chlorophyceae	Oedogoniales	Oedogoniaceae	Oedogonium	Oedogonium_sp.	DQ481210	3.27087e-175	1	0	3	0	13	rbcL_2552894	0	0	0	0	0	0	0	0	0	0	0	0	0	0	0	0	0	0	0	0	0	0	0	0	0	0	0	0	0	0	3	0	0	0
TTATTCGTAGCTGAAGCTATTTACAAATCTCAAGCAGAAACTGGTGAAATTAAAGGTCACTATTTAAATGCTACAGCTTCTACAGCTGAAGAAATGATCAAACGTGCAGTTTGTGCTAAAGAACTTGGCGTACCAATTATCATGCACGATTACTTAACTGGTGGTTTCACAGCAAATACTAGTTTAGCTCACTACTGTCGTGATAATGGTCTTTTACTACACATTCACCGTGCGATGCATGCTGTAATTGACCGTCAACGTAACCACGGTATTCACTTCCGTGTTTTAGCAAAAGCTCTTCGTTTATCAGGTGGTGATCACTTACACTCAGGTACT	Viridiplantae	Chlorophyta	Trebouxiophyceae	Chlorellales	Chlorellaceae	Nannochloris	Nannochloris_bacillaris	AB383150	2.63818e-146	0.9493	0	0	0	13	rbcL_2401727	0	0	0	0	0	0	0	0	0	0	0	0	0	0	0	0	0	0	0	0	0	0	0	0	0	0	0	0	0	0	0	0	0	0
CTTTTTGTTGCTGAAGCTTGTTATAAAGCTCAAGCAGAAACTGGGGAAATCAAAGGTCATTACTTAAACACAACAGCTGGAACTTGTGAAGAAATGATTAAACGTGCAGCTTGTGCTAAAGATTTCGGTGTACCGATTATTATGCATGACTATTTAACAGGTGGTTTCACTGCAAACACTTCTTTATCTTCTTACTGTCGTGATAATGGTCTTCTTTTACACATTCACCGTGCAATGCATGCTGTAATTGACCGTCAAAGAAACCACGGTATTCACTTCCGTGTTTTAGCAAAAGCTCTACGTTTATCTGGGGGTGACCATTTACACTCAGGTACA	Viridiplantae	Chlorophyta	Chlorophyceae	Sphaeropleales	Dictyococcaceae	Dictyococcus	Dictyococcus_varians	GQ985404	5.83315e-128	0.9164	0	21	47	11	rbcL_1507122	0	0	0	0	0	0	0	0	0	0	0	0	0	0	0	0	0	0	0	0	0	0	0	0	0	0	0	0	4	0	0	3	3	11
CTTTTCGTTGCTGAAGCTTGTTACAAAGCACAGTCAGAAACTGGTGAGGTTAAAGGTCACTACTTAAACGCTACTGCTGGTACTTGTGAAGAAATGTTAAAACGTGCTGTATGTGCTAAAGAGTTAGGTGTACCTATTATTATGCATGACTACCTTACTGGTGGTTTCACAGCTAACACTTCATTATCAAACTACTGTCGTGACAATGGTCTTCTTCTTCACATTCACCGTGCTATGCACGCTGTAATCGACCGTCAACGTAACCACGGTATTCACTTCCGTGTATTAGCTAAAGCTCTACGTATGTCAGGTGGTGACCACCTTCACTCAGGTACT	Viridiplantae	Chlorophyta	Chlorophyceae	Chlamydomonadales	Chlamydomonas	Chlamydomonas	Chlamydomonas_sp.	LC380386	7.49246e-132	0.9226	0	0	0	11	rbcL_1542667	0	0	0	0	0	0	0	0	0	0	0	0	0	0	0	0	0	0	0	0	0	0	0	0	0	0	0	0	0	0	0	0	0	0
TTATTCGTAGCTGAAGCTATTTACAAATCTCAATCAGAAACAGGTGAAGTTAAAGGTCACTACTTAAACGCTACTGCAGGTACTGCAGAAGAAATGATGAAACGTGCACAATGTGCTAAAGACTTCGGTGTTCCGATTATTATGCATGACTACTTAACAGGTGGTTTCACTGCTAACACTTCATTAGCTCAATTCTGTCGTAACGAAGGTTTATTATTACACATTCACCGTGCTATGCACGCTGTAATTGACCGTCAACGTAACCACGGTATCCACTTCCGCGTATTAGCTAAAGCTTTACGTTTATCAGGTGGTGACCACTTACACTCTGGTACA	Viridiplantae	Chlorophyta	Chlorophyceae	Protosiphonales	Protosiphonaceae	Protosiphon	Protosiphon_botryoides	JN880462	1.24492e-134	0.9284	0	0	0	11	rbcL_2226014	0	0	0	0	0	0	0	0	0	0	0	0	0	0	0	0	0	0	0	0	0	0	0	0	0	0	0	0	0	0	0	0	0	0
CTTTTCTGTTCTGAAGCTATTTATAAAGCTCAAGCAGAAACAGGCGAAGTTAAAGGGCATTATTTAAACTGTACTGCTGGTACGTCTGAAGAAATGATCAAACGTGCTATTTGTGCTAAAGAATTCGGTGTACCGATCGTTATGCATGACTACTTAACAGGTGGTTTTACTTCTAACACTTCATTAGCTCTTTACTGTCGTGATAACGGTCTTTTACTTCACATTCACCGTGCAATGCACGCTGTTATTGACCGTCAAAGAAACCACGGTATCCACTTCCGTGTTTTAGCTAAAGCTCTTCGTATGTCAGGTGGTGACCACCTTCACTCTGGTACT	Viridiplantae	Chlorophyta	Chlorophyceae	Chlamydomonadales	Chlamydomonadaceae	Chloromonas	Chloromonas_subdivisa	AF517080	7.23207e-157	0.9673	0	0	0	11	rbcL_2070764	0	0	0	0	0	0	0	0	0	0	0	0	0	0	0	0	0	0	0	0	0	0	0	0	0	0	0	0	0	0	0	0	0	0
TTATTCGTTGCTGAAGCTATCTACAAATCACAAGCTGAAACTGGTGAAGTTAAAGGTCACTACTTAAACGCTACTGCAGCTACTTCTGAAGAAATGATCAAACGTGCTGTATGTGCTAAAGAATTCGGTGTACCTATTATTATGCATGACTACTTAACAGGTGGTTTCACTGCTAACACTTCATTAGCTGCTTACTGTCGTGATCACGGTTTATTATTACACATTCACCGTGCTATGCACGCTGTAATTGACCGTCAACGTAACCACGGTATCCACTTCCGCGTATTAGCTAAAGCTTTACGTTTATCAGGTGGTGACCACTTACACTCAGGTACA	Viridiplantae	Chlorophyta	Chlorophyceae	Chlamydomonadales	Chlamydomonas	Chlamydomonas	Chlamydomonas_sp.	MN067206	3.27087e-175	1	0	0	0	11	rbcL_2473525	0	0	0	0	0	0	0	0	0	0	0	0	0	0	0	0	0	0	0	0	0	0	0	0	0	0	0	0	0	0	0	0	0	0
CTTTTCGTTGCAGAAGCTTGTTATAAAGCCCAAGCAGAAACAGGAGAAATTAAAGGTCACTATTTAAACGCTACAGCAGGCACATGTGAGAACATGCTTCGTCGTGCCGAAACAGCTAAAAACTTCGGTGTACCTATTATTATGCATGACTATTTGACAGGTGGATTTACAGCTAATACAACATTGGCACATTACTGTCGTGATAACAGTTTGCTACTACACATTCACCGTGCGATGCATGCTGTAATTGACCGTCAAAGAATCCATGGTATTCACTTCCGTGTTTTGGCAAAAACACTTCGTATGTCTGGTGGTGATCACTTACACTCAGGAACT	Viridiplantae	Chlorophyta	Trebouxiophyceae	Trebouxiales	Trebouxiaceae	Symbiochloris	Symbiochloris_symbiontica	JF502552	3.38864e-150	0.9554	0	13	159	10	rbcL_2249677	0	0	0	0	0	0	0	0	0	0	0	0	0	0	0	0	0	0	0	0	0	0	0	0	0	0	0	0	9	0	0	4	0	0
CTTTTCGTAGCTGAAGCTATTTACAAATCACAAGCAGAAACTGGTGAAGTTAAAGGTCACTATTTAAACGCAACTGCTGGTAATTGTGAAGAAATGTTAAAACGTGCTCAATGTGCTAAAGAATTAGGTGTACCTATTATTATGCATGACTACTTAACTGGTGGTTTTACTGCTAATACTTCATTAGCTTCTTACTGTCGTGACAATGGTTTACTTCTTCACATCCACCGTGCGATGCACGCTGTTATTGACCGTCAACGTAACCACGGTATTCACTTCCGTGTACTTGCTAAAGCTTTACGTATGTCTGGTGGTGACCACCTTCACTCAGGTACT	Viridiplantae	Chlorophyta	Chlorophyceae	Chlamydomonadales	Volvocaceae	Gonium	Gonium_pectorale	MG650072	3.27087e-175	1	0	0	0	10	rbcL_2191644	0	0	0	0	0	0	0	0	0	0	0	0	0	0	0	0	0	0	0	0	0	0	0	0	0	0	0	0	0	0	0	0	0	0
TTATTCGTTGCTGAAGCTACTTACAAAGCTCAGTCTGAAACTGGTGAAATTAAAGGTCACTACTTAAACGCTACTGCTGCTACTTGTGAAGAAATGTTAAAACGTGCTCAATGTGCTAAAGAATTAGGTGTACCTATTATTATGCATGACTACTTAACAGGTGGTTTTACAGCAAACACTTCATTATCTTCTTACTGTCGTGATCATGGTTTATTATTACACATTCACCGTGCTATGCACGCTGTAATTGACCGTCAAAGAAACCACGGTATTCACTTCCGTGTATTAGCTAAAGCTCTTCGTCTGTCAGGTGGTGACCACTTACACTCAGGAACT	Viridiplantae	Chlorophyta	Chlorophyceae	Sphaeropleales	Scenedesmaceae	Tetradesmus	Tetradesmus_dimorphus	MK858194	3.27087e-175	1	0	0	0	10	rbcL_1698534	0	0	0	0	0	0	0	0	0	0	0	0	0	0	0	0	0	0	0	0	0	0	0	0	0	0	0	0	0	0	0	0	0	0
GCTTTTGTAGCAGAAGCGATTTACAAATCTCAAGCTGAAACAGGTGAGATTAAAGGTCACTACCTGAACGCAACAGCTGGAAACTGTGACGATATGATGAAGCGTGCAGAATGTGCAAGAGACTTTGGTGTACCAATTGTTATGCACGACTACCTAACAGGTGGTTTCACTGCAAACACAACTCTATCACACTTCTGCCGTGATAACGGTCTTCTGCTTCACATTCACCGTGCAATGCACGCAGTTATTGACCGTCAAAGAAACCACGGTATGCACTTCCGTGTACTAGCAAAAGCTCTTCGTCTGTCTGGTGGTGACCACCTTCACTCAGGAACA	Viridiplantae	Chlorophyta	Trebouxiophyceae	Trebouxiophyceae_incertae_sedis	Coccomyxaceae	Coccomyxa	Coccomyxa_sp.	HG793063	1.52179e-173	0.997	0	43	214	9	rbcL_2235878	0	0	0	0	0	0	0	0	0	0	0	0	0	0	0	0	0	0	0	0	0	0	0	0	0	0	0	0	6	3	0	3	7	0
CTTTACTGTATGGAAGGTGTTAACCGTGCAGCTGCTGCTACAGGTGAAGTAAAAGGTTCTTACCTTAACTGTACAGCAGGTACAATAGAAGAAATGTACGAACGTGCTGATTATGCTAAAAAAACTGGTACAATCATTTGTATGATTGACCTTGTAATTGGTTACACTGCTATCCAATCAATGGCAATTTGGGCTCGTAAAAATGACATGATTCTACATTTACACCGTGCTGGTAACTCAACTTACGCTCGTCAAAAAAATCACGGTATTAACTTCCGTGTAATTTGTAAATGGATGCGTATGGCTGGTGTAGACCACATCCACGCAGGTACT	Stramenopiles	Ochrophyta	Xanthophyceae	Mischococcales	Botryochloridaceae	Botryochloris	Botryochloris_sp.	AJ579564	1.55007e-153	0.9641	0	0	4	9	Seq1302086	0	0	0	0	0	0	0	0	0	0	0	0	0	0	0	0	0	0	0	0	0	0	0	0	0	0	0	0	0	0	0	0	0	0
CTTTTTGTAGCTGAAGCTCTTTACAAAGCTCAATCAGAAACTGGTGAGGTTAAAGGTCACTACTTAAACGCTACAGCTGGTACGTCTGAAGAAATGATCAAACGTGCTGTTTGTGCTAAAGAATTAGGTGTACCTATTATTATGCATGACTATTTAACAGGTGGTTTCACTGCAAACACATCATTATCTCACTATTGTCGTGATAACGGTTTATTACTGCACGTTCACCGTGCAATGCATGCTGTTATTGACCGTCAAAGAAACCACGGTATTCACTTCCGTGTTTTAGCTAAAGCTCTTCGTATGTCAGGTGGTGACCACCTTCACTCAGGAACA	Viridiplantae	Chlorophyta	Chlorophyceae	Chlamydomonadales	Chlamydomonadaceae	Rhysamphichloris	Rhysamphichloris_curta	LC133512	5.79203e-133	0.9256	0	3	0	9	rbcL_2244591	0	0	0	0	0	0	0	0	0	0	0	0	0	0	0	0	0	0	0	0	0	0	0	0	0	0	0	0	0	3	0	0	0	0
CTTTTTGTTGCTGAAGCAATTTACAAATCACAATCTGAAACAGGTGAAGTAAAAGGGCATTACCTTAATGCTACTGCTGCTACTTGTGAAGAAATGATGAAACGTGCACAATTCGCAAAAGATTTAGGTATGCCAATTATTATGCATGATTACCTAACAGGTGGTTTTACAGCTAACACATCTCTTGCATTATACTGTCGTGATAATGGTCTTTTATTACACATTCACCGTGCTATGCACGCTGTAATTGACCGTCAAAGAAACCATGGTATTCACTTCCGTGTATTAGCTAAAGCTCTTCGTTTATCAGGTGGTGATCACCTTCACTCTGGTACA	Viridiplantae	Chlorophyta	Chlorophyceae	Chlamydomonadales	Chlamydomonadaceae	Sanguina	Sanguina_nivaloides	MK733635	5.83315e-128	0.9164	0	0	0	9	rbcL_1863987	0	0	0	0	0	0	0	0	0	0	0	0	0	0	0	0	0	0	0	0	0	0	0	0	0	0	0	0	0	0	0	0	0	0
TTATACTGTATGGAAGGTATTAACCGTGCTGCTGCAGCTACAGGTGAAGTTAAAGGTTCATACTTAAACATCACTGCAGGTAACATGGAAGAAGTTTACAAACGTGCTCAATATGCTAAATCAGTTGGCTCTGTAATCATAATGATTGACTTAGTAATGGGTTATACAGCGATTCAAAGTTCTGCTATTTGGGCTCGTGAAAACGACATGATTTTACACTTACACCGTGCAGGTAACTCTACATACGCTCGTCAAAAAAATCATGGTATTAACTTCCGTGTAATTTGTAAATGGATGCGTATGTCTGGTGTAGATCATATCCACGCTGGAACA	Stramenopiles	Diatoms	Diatoms	Diatoms	Diatoms	Diadesmis	Diadesmis_sp	KU951591	1.57216e-143	0.9459	0	0	0	9	Seq953234	0	0	0	0	0	0	0	0	0	0	0	0	0	0	0	0	0	0	0	0	0	0	0	0	0	0	0	0	0	0	0	0	0	0
CTTTTCGTTGCGGAAGCAATTTATAAATCACAAGCTGAAACTGGTGAAGTAAAAGGTCATTATTTAAATGCGACAGCAGCAACAAGTGAAGAAATGATGAAACGTGCTGAATGTGCAAAAGAATTAGGTGTACCTATCATTATGCATGATTATTTAACAGGAGGTTTCACTGCAAACACTAGTTTAGCTCACTATTGTCGCGACAATGGTTTACTTTTACACATTCACCGTGCTATGCACGCTGTAATTGACCGTCAAAAAAATCATGGTATTCATTTCCGTGTTTTAGCAAAAGCACTTAGAATGTCTGGTGGTGATCACTTACATTCTGGTACT	Viridiplantae	Chlorophyta	Ulvophyceae	Scotinosphaerales	Scotinosphaeraceae	Scotinosphaera	Scotinosphaera_sp.	HE860270	1.52179e-173	0.997	0	0	0	9	rbcL_2178361	0	0	0	0	0	0	0	0	0	0	0	0	0	0	0	0	0	0	0	0	0	0	0	0	0	0	0	0	0	0	0	0	0	0
CTTTATTGTATGGAAGGTATTAATCGTGCCGTTGCAGCAACAGGTGAAGTAAAAGGTTCATACTTAAACGTAACTGCAGGTAATATTGAAGAAATGTATGTTCGTGCTGAATATGCAAAAACAGTTGGTTCAATCATCGTTATGATTGACCTTGTAATTGGATATACAGCAATTCAAAGTATGGGTATATGGGCTCGTGCAAATGATATGATTTTACATTTACATCGTGCTGGTAACTCAACGTATGCTCGCCAAAAAAATCATGGTATTAATTTCCGTGTGATTTGTAAGTGGATGCGTATGGCTGGTGTTGACCATATCCATGCTGGTACT	Stramenopiles	Ochrophyta	Chrysophyceae	Chrysophyceae_incertae_sedis	Chrysophyceae_incertae_sedis	Phaeobotrys	Phaeobotrys_solitaria	AM421005	3.42728e-135	0.9309	0	13	0	8	rbcL_2936242	0	0	0	0	0	0	0	0	0	0	0	0	0	0	0	0	0	0	0	0	0	0	0	0	0	0	0	0	0	0	0	0	0	0
TTATTCGTAGCTGAAGCTATTTTCAAATCTCAACAAGAAACTGGTGAGATTAAAGGTCACTATTTAAACGCTACTGCTGGTACTTCTGAAGAAGTTATGAAACGTGCACAATTCGCTAAAGAATTAGGTGTACCTATTATTATGCATGACTATTTAACTGGTGGTTTTACTACTAACACTTCATTAGCTAACTACTGTCGTGACAATGGTCTTCTTCTTCACATTCACCGTGCTATGCACGCGGTAATTGACCGTCAACGTAACCACGGTATTCACTTCCGTGTTTTAGCTAAAGCTTTACGTCTTTCTGGTGGTGACCACCTTCACTCTGGTACT	Viridiplantae	Chlorophyta	Pedinophyceae	Pedinomonadales	Pedinomonadaceae	Pedinomonas	Pedinomonas_sp.	JN592596	3.27087e-175	1	0	0	0	8	rbcL_1926699	0	0	0	0	0	0	0	0	0	0	0	0	0	0	0	0	0	0	0	0	0	0	0	0	0	0	0	0	0	0	0	0	0	0
CTTTACTGTATGGAAGGTATTAATCGTTCTTCAGCTGCTACAGGTGAAGTTAAAGGTTCATACTTAAACATTACGGGCGCTACAATGGAAGACATGTACGAACGTGCTGAATATGCAAAAACAATTGGTTCTATCGTTGTTATGATCGACCTTGTAATTGGTTACACTGCTATCCAATCTATGGGTATCTGGGCTCGTAAGAATGATATGCTTCTTCATTTACACCGTGCAGGTAACTCAACTTACGCACGTCAAAAAAACCATGGTATTAACTTCCGTGTAATTTGTAAATGGATGCGTATGGCTGGTGTTGACCACATTCACGCAGGTACT	Stramenopiles	Ochrophyta	Xanthophyceae	Mischococcales	Centritractaceae	Bumilleriopsis	Bumilleriopsis_sp.	AJ874706	7.36647e-137	0.9339	0	3	0	7	Seq1859202	0	0	0	0	0	0	0	0	0	0	0	0	0	0	0	0	0	0	0	0	0	0	0	0	0	0	0	0	0	0	0	0	0	0
CTTTTCGTAGCTGAAGCGATTTTCAAATCACAAGCAGAAACTGGTGAAATCAAAGGTCACTACCTAAACGTTACAGCTGGTACATCTGAAGAGATGCTACGTCGTGCTGAATTCGCAAAAGACCTTGGTGTGCCAATCATCATGCACGACTACTTAACAGGTGGTTTTACATCTAACACAAGCTTAGCTATCTACTGTCGTAACAACGGTCTTCTTCTTCACATTCACCGTGCTATGCACGCTGTAATTGACCGTCAACGTAACCACGGTATCCACTTCCGTGTACTAACTAAAGCACTTCGTATGTCTGGTGGTGACCACCTTCACTCAGGTACT	Viridiplantae	Chlorophyta	Chlorophyceae	Chlamydomonadales	Chlamydomonas	Chlamydomonas	Chlamydomonas_sp.	LC380384	3.61142e-105	0.8754	0	0	0	7	rbcL_2288168	0	0	0	0	0	0	0	0	0	0	0	0	0	0	0	0	0	0	0	0	0	0	0	0	0	0	0	0	0	0	0	0	0	0
TTATTCGTTGCTGAAGCTTGTTATAAAGCACAAGCTGAAACTGGTGAAGTTAAAGGTCACTATTTAAACGCTACAGCTGGTACAGCTGAAGAAATGATCAAACGTGCTGTATGTGCTAAAGAATTAGGTGTACCTATTATTATGCATGACTACTTAACAGGTGGTTTCACAGCTAACACATCATTAGCTTTATATTGCCGTGATCACGGTTTATTATTACACATTCACCGTGCTATGCACGCTGTAATTGACCGTCAACGTAACCATGGTATTCACTTCCGTGTATTAGCTAAAGCTTTACGTATGTCTGGTGGTGACCACTTACACTCTGGTACT	Viridiplantae	Chlorophyta	Chlorophyceae	Chlamydomonadales	Chlamydomonas	Chlamydomonas	Chlamydomonas_gloeophila	KJ635656	3.46133e-135	0.9286	0	0	0	7	rbcL_516650	0	0	0	0	0	0	0	0	0	0	0	0	0	0	0	0	0	0	0	0	0	0	0	0	0	0	0	0	0	0	0	0	0	0
CTTTTTGTTGCAGAAGCTATTTATAAATCTCAAGCAGAAACAGGAGAAATTAAAGGTCATTACCTAAACGCTACAGCGGGCACATGTGAACTAATGCTTCGCCGTGCAGAAACAGCTAAAAACTTTGGTGTGCCTATTATTATGCATGATTATTTGACAGGTGGTTTTACGGCTAACACATCATTGGCACATTACTGTCGTGATAATGGTTTGCTGTTACACATTCACCGTGCAATGCATGCGGTAATTGACCGTCAACGTATTCATGGTATTCACTTCCGTGTTTTAGCAAAAACACTTCGTATGTCTGGTGGTGACCACCTACACTCAGGAACT	Viridiplantae	Chlorophyta	Trebouxiophyceae	Trebouxiales	Trebouxiaceae	Symbiochloris	Symbiochloris_symbiontica	JF502552	1.63335e-123	0.9077	0	0	44	6	rbcL_2211790	0	0	0	0	0	0	0	0	0	0	0	0	0	0	0	0	0	0	0	0	0	0	0	0	0	0	0	0	0	0	0	0	0	0
TTATTCGTTGCTGAAGCTATTTACAAATCACAAGCTGAAACTGGCGAAGTTAAAGGTCACTACTTAAACGCTACTGCTGCAACTTCTGAAGAAATGCTTAAACGTGCACTATGTGCTAAAGAGTTAGGAGTGCCTATTATTATGCATGACTACTTAACAGGTGGTTTTACAGCTAACACTTCATTATCTCAATACTGTCGTGATCACGGTTTATTATTACACATTCACCGTGCTATGCACGCTGTAATTGACCGTCAAAGAAACCACGGTATTCACTTCCGTGTTTTAGCTAAAGCTCTACGTCTGTCAGGTGGTGACCACTTACACTCTGGTACT	Viridiplantae	Chlorophyta	Chlorophyceae	Chlamydomonadales	Characiochloridaceae	Characiochloris	Characiochloris_sasae	AB084338	1.57658e-148	0.9524	0	7	11	6	rbcL_2494213	0	0	0	0	0	0	0	0	0	0	0	0	0	0	0	0	0	0	0	0	0	0	0	0	0	0	0	0	0	0	0	0	0	0
TTATTTGTAGCAGAAGCGCTTTACAAAGCACAAGCAGAAACTGGTGAAATTAAAGGTCACTACCTAAATGCAACTGCTGGAACTTGTGAAGAAATGCTAAAACGTGCAGAGTGCGCTAAAGACTTAGGTGTACCAATCGTTATGCATGATTATTTAACTGGTGGTTTCACTGCAAATACTACTTTAGCACATTATTGTCGTGATAATGGTCTATTACTTCACATTCATAGAGCTATGCATGCTGTAATTGATCGTCAAAAAAATCACGGTATTCATTTCCGTGTTTTAGCAAAAGCTCTACGTCTATCTGGTGGGGATCATCTTCATTCTGGTACT	Viridiplantae	Chlorophyta	Chlorophyceae	Sphaeropleales	Radiococcaceae	Neocystis	Neocystis_sp.	KF693812	7.18108e-162	0.9762	0	0	8	6	rbcL_2210527	0	0	0	0	0	0	0	0	0	0	0	0	0	0	0	0	0	0	0	0	0	0	0	0	0	0	0	0	0	0	0	0	0	0
TTATTTGTAGCAGAAGCTATTTATAAAGCACAAGCAGAAACTGGAGAAATTAAAGGGCATTATTTGAATGCTACTGCAGGCACTTGTGAAGAAATGATGAAAAGAGCAGAATATGCTAAAGAGTTAGGTGTACCAATTATTATGCATGACTATTTGACAGGTGGTTTTACAGCCAATACCAGTCTATCTCATTACTGCCGTGATAATGGTCTTCTTTTACATATTCACCGTGCAATGCACGCAGTTATCGATAGACAAAAAAATCATGGTATTCATTTCCGTGTTTTAGCTAAAGCCTTGCGCCTGTCTGGTGGAGACCATATCCATTCTGGTACT	Viridiplantae	Streptophyta	Zygnemophyceae	Zygnematales	Zygnemataceae	Spirogyra	Spirogyra_mirabilis	MK558133	1.52179e-173	0.997	0	0	4	6	rbcL_813201	0	0	0	0	0	0	0	0	0	0	0	0	0	0	0	0	0	0	0	0	0	0	0	0	0	0	0	0	0	0	0	0	0	0
CTTTTCTGTGCTGAAGCTATTTATAAAGCTCAAGCAGAAACTGGTGAAGTTAAAGGTCACTACCTTAACGTTACTGCAGCTACTTGTGAAGCAATGCTTCAACGTGCTGCGTATGCTAAAGAATTAGGTGTACCTATTGTTATGCATGACTACATCACTGGTGGTTTTACTGCAAACACTAGCTTATCTATCTACTGTCGTGATAACGGTTTACTTCTTCACATCCACAGAGCGATGCACGCGGTTATCGATAGACAAAGAAACCACGGTATTCACTTCCGTGTACTTGCAAAAGCTCTTCGTTTATCTGGTGGTGACCATCTTCACTCTGGTACT	Viridiplantae	Chlorophyta	Chlorophyceae	Chlamydomonadales	Chlamydomonas	Chlamydomonas	Chlamydomonas_reinhardtii	MK482402	7.87284e-97	0.8601	0	0	0	6	rbcL_1883635	0	0	0	0	0	0	0	0	0	0	0	0	0	0	0	0	0	0	0	0	0	0	0	0	0	0	0	0	0	0	0	0	0	0
TTATTCACTGCTGAAGCTATTTATAAAGCTCAAGCTGAAACAGGAGAAATTAAAGGGCATTATTTAAACGCTACTGCAGGAACTTGCGAAGAAATGATGAAACGTGCTCAATGTGCTAAAGAATTAGGTGTACCTATTGTTATGCATGACTATTTAACTGGTGGTTTCACAGCTAACACTTCATTAGCTATTTACTGTCGTGATGAAGGTCTATTATTACACATTCACCGTGCAATGCACGCTGTAATTGACCGTCAACGTAACCATGGTATTCACTTCCGTGTTTTAGCTAAAGCATTACGTATGTCAGGTGGAGATCACCTTCACTCTGGTACA	Viridiplantae	Chlorophyta	Chlorophyceae	Sphaeropleales	Hydrodictyaceae	Pediastrum	Pediastrum_duplex	EF078364	2.73317e-121	0.911	0	0	0	6	rbcL_2358211	0	0	0	0	0	0	0	0	0	0	0	0	0	0	0	0	0	0	0	0	0	0	0	0	0	0	0	0	0	0	0	0	0	0
TTATTCGTAGCTGAAGCGATTTACAAAGCTCAAGCTGAAACTGGTGAAATTAAAGGTCACTATTTAAACGCAACTGCAGCAACAGCTGAAGAAATGCTTCGTCGTGCTGAATGTGCTAAAGAATTAGGTATGCCTATTATCATGCACGATTACTTAACTGGTGGTTTCACAGCAAACACAAGCTTAGCTCATTATTGTCGTGATCATGGTCTTCTTCTACACATTCACCGTGCAATGCACGCTGTAATTGACCGTCAAAGAAATCATGGTATTCACTTCCGTGTTTTAGCAAAAGCTCTTCGTTTATCTGGTGGTGATCATTTACATTCAGGTACT	Viridiplantae	Chlorophyta	Trebouxiophyceae	Chlorellales	Chlorellaceae	Chlorella	Chlorella_vulgaris	JQ415915	7.43964e-137	0.9315	0	0	0	6	rbcL_644270	0	0	0	0	0	0	0	0	0	0	0	0	0	0	0	0	0	0	0	0	0	0	0	0	0	0	0	0	0	0	0	0	0	0
ATTTTCGTTGCTGAAGCTCTTTATAAATCTCAAGCAGAAACTGGTGAAATTAAAGGTCACTATTTAAATGTAACTGCTGGTACTTCAGAAGAAATGTTAAAACGTGCTGAAGTTGCTAAAGATTTAGGTGTACCTATCATTATGCATGACTACTTAACTGGTGGTTTCACAGCTAACACTTCATTATCACACTACTGTCGTGATAATGGTTTACTATTACACATCCACAGAGCTATGCACGCGGTAATTGACCGTCAAAGAAACCACGGTATGCACTTCCGTGTTTTAGCTAAAGCTCTTCGTCTATCAGGTGGTGACCACCTTCACTCAGGTACT	Viridiplantae	Chlorophyta	Chlorophyceae	Chlamydomonadales	Chlamydomonadaceae	Chloromonas	Chloromonas_serbinowi	AJ001879	7.08019e-172	0.994	0	0	0	6	rbcL_2266446	0	0	0	0	0	0	0	0	0	0	0	0	0	0	0	0	0	0	0	0	0	0	0	0	0	0	0	0	0	0	0	0	0	0
CTTTTCACAGCTGAAGCTATTTACAAATCTCAAGCTGAAACAGGTGAAGTTAAAGGTCACTACTTAAACGCTACTGCAGGTAACTGTGATGAAATGATGAAACGTGCACAGTGTGCTAAAGACTTAGGTGTACCGATCATTATGCACGACTACCTTACTGGTGGTTTCACTGCTAACACTACATTAGCTTGCTACTGTCGTGACAATGGTCTTCTTTTACACATTCACCGTGCTATGCACGCGGTTATCGACCGTCAACGTAACCACGGTATCCACTTCCGTGTTTTAGCTAAAGCTCTTCGTATGTCAGGTGGTGACCACCTTCACTCTGGTACT	Viridiplantae	Chlorophyta	Chlorophyceae	Chlamydomonadales	Chlamydomonas	Chlamydomonas	Chlamydomonas_cribrum	LC380374	3.27087e-175	1	0	0	0	6	rbcL_2460624	0	0	0	0	0	0	0	0	0	0	0	0	0	0	0	0	0	0	0	0	0	0	0	0	0	0	0	0	0	0	0	0	0	0
TTATTTGTAGCAGAAGCTCTTTTTAAAGCTCAAGCAGAAACTGGTGAGGTAAAAGGACATTACCTAAATGCAACTGCGGGTACTTGCGAAGATATGATGCGTCGTGCTGATGTAGCGAAACACTTAGGTGTACCGATTATTATGCATGACTACTTAACTGGTGGATTTACTGCAAACACTACATTAGCGCATTACTGTCGTAACGAAGGATTACTTCTACACATTCACCGTGCGATGCATGCTGTAATTGACCGTCAAAGAAACCATGGTATGCACTTCCGTGTATTAGCAAAAGCACTTCGTTTATCAGGTGGTGACCATTTACACTCTGGTACT	Viridiplantae	Chlorophyta	Trebouxiophyceae	Trebouxiophyceae_incertae_sedis	Trebouxiophyceae_incertae_sedis	Chloroidium	Chloroidium_laureanum	HF586462	3.27087e-175	1	0	0	42	5	rbcL_1694519	0	0	0	0	0	0	0	0	0	0	0	0	0	0	0	0	0	0	0	0	0	0	0	0	0	0	0	0	0	0	0	0	0	0
TTATTCACTGCTGAAGCAATTTATAAAGCTCAAGCTGAAACTGGTGAAATTAAAGGACATTACTTAAATGCTACAGCTGGAACATGTGAAGAAATGTTAAAACGTGCAGTATGTGCTAAAGAATTAGGTGTACCTATTGTTATGCATGATTACTTAACTGGTGGATTCACTGCTAACACTTCTTTAGCTATTTACTGTCGTGATAATGGTTTATTATTACACATTCACCGTGCTATGCACGCTGTAATTGACCGTCAAAGAAACCATGGTATTCACTTCCGTGTATTAGCTAAAGCTTTACGTATGTCTGGTGGAGATCACTTACACAGTGGTACT	Viridiplantae	Chlorophyta	Chlorophyceae	Sphaeropleales	Neochloridaceae	Neochloris	Neochloris_aquatica	EF113456	1.62183e-128	0.9235	0	0	37	5	rbcL_2056806	0	0	0	0	0	0	0	0	0	0	0	0	0	0	0	0	0	0	0	0	0	0	0	0	0	0	0	0	0	0	0	0	0	0
CTTTACTGTATGGAAGGTATTAACCGTTCTTCAGCTGCTACAGGTGAAGTTAAAGGTTCTTACTTAAACATTACAGCTGCTACAATGGAATTAATGTATGAACGTGCTGAATACGCAAAAACAATTGGTTCTATCATTGTTATGATTGACCTTGTAATTGGTTATACAGCTATCCAATCTATGGGTATTTGGGCGCGTAACAACGACATGATCCTTCACTTACACCGTGCAGGTAACTCAACTTACGCTCGTCAAAAAAACCATGGTATCAACTTCCGTGTAATTTGTAAATGGATGCGTATGGCTGGTGTGGATCACATTCACGCTGGTACT	Stramenopiles	Ochrophyta	Xanthophyceae	Mischococcales	Centritractaceae	Bumilleriopsis	Bumilleriopsis_sp.	AJ874706	3.45162e-130	0.9219	0	30	8	5	rbcL_2138233	0	0	0	0	0	0	0	0	0	0	0	0	0	0	0	0	0	0	0	0	0	0	0	0	0	0	0	0	0	4	3	8	6	6
CTTTTCTGTGCTGAAGCGATTTACAAAGCGCAAGCAGAAACAGGAGAAGTAAAAGGGCATTATTTAAACGTAACAGCAGCAACATCAGAAGAAATGATCAAACGTGCGGCATGCGCAAAAGATTTTGGAGTACCAATCGTTATGCACGACTATCTAACAGGTGGTTTTACATCGAATACTTCATTATCAAACTACTGTCGTGACCAAGGTTTATTATTACATATTCACCGTGCAATGCACGCGGTAATTGACCGTCAAAGAAACCACGGGATTCATTTCCGTGTATTAGCAAAAGCATTACGTATGTCAGGGGGTGACCATCTTCACTCAGGGACA	Viridiplantae	Chlorophyta	Chlorophyceae	Chlamydomonadales	Haematococcaceae	Balticola	Balticola_sp.	LC066362	2.83158e-96	0.864	0	24	0	5	rbcL_2236113	0	0	0	0	0	0	0	0	0	0	0	0	0	0	0	0	0	0	0	0	0	0	0	0	0	0	0	0	0	0	0	6	0	15
CTTTATGTTATGGAAGGAGTTAACCGTGCTGCAGCTGCTACAGGTGAAGTTAAAGGTTCTTATCTAAATGTAACTGCTGCTACTATGGAAGAATTGTATGAACGTGCAGATTATGCTAAACAAATTGGTTCAGTTATCGTTATGATCGATTTAGTAATCGGTTATACTGCTATTCAATCAATGGCTATATGGTCTCGTAAAAATGATATGATTTTACATTTACACCGTGCTGGTAACTCAACTTATGCACGTCAAAAAAATCATGGTATTAACTTCCGTGTAATTTGTAAATGGATGCGTATGGCTGGTGTGGATCATATTCATGCTGGTACA	Stramenopiles	Ochrophyta	Raphidophyceae	Chattonellales	Vacuolariaceae	Vacuolaria	Vacuolaria_virescens	MK790680	7.6317e-112	0.8892	0	7	0	5	rbcL_777064	0	0	0	0	0	0	0	0	0	0	0	0	0	0	0	0	0	0	0	0	0	0	0	0	0	0	0	0	0	0	0	7	0	0
CTTTTCGTTGCTGAAGCTATTTACAAATCACAATCTGAAACAGGTGAAGTTAAAGGTCACTATTTAAACGCTACTGCAGGTAACTGTGATGAAATGATGAAACGTGCAGTTTGTGCTAAAGAATTAGGTGTACCTATTATTATGCACGACTACCTTACTGGTGGTTTCACAGCTAACACAACATTAGCTACTTATTGCCGTGACAATGGTTTACTTCTTCACATTCACCGTGCTATGCACGCTGTAATTGACCGTCAACGTAACCACGGTATTCACTTCCGTGTATTAGCTAAAGCTCTTCGTATGTCAGGTGGTGACCACCTACACTCAGGAACT	Viridiplantae	Chlorophyta	Chlorophyceae	Tetrasporales	Tetrasporaceae	Tetraspora	Tetraspora_lemmermannii	LT854009	3.4859e-130	0.9196	0	3	0	5	rbcL_2305237	0	0	0	0	0	0	0	0	0	0	0	0	0	0	0	0	0	0	0	0	0	0	0	0	0	0	0	0	0	0	0	0	0	0
CTTTTCTGTGCTGAAGCAATCTATAAATCCCAAGCTGAGACTGGTGAGATTAAAGGTCACTACCTAAACGCAACTGCTGGAACATCTGAAGAGATGTTGAAGCGTGCTGTATTTGCAAAAGAGCTTGGTATGCCTATCATCATGCACGACTACCTAACTGGTGGATTTACTGCAAATACTTCTCTTGCTATTTACTGCCGTGACAATGGTCTTCTTCTTCACATTCACCGTGCAATGCACGCTGTAATTGACCGTCAACGTAACCACGGTATTCACTTCCGTGTACTTGCTAAGGCTCTTCGTCTTTCTGGTGGAGACCACCTTCACTCCGGTACT	Viridiplantae	Chlorophyta	Chlorophyceae	Chlamydomonadales	Volvocaceae	Volvulina	Volvulina_compacta	D86832	3.66288e-95	0.8576	0	0	0	5	rbcL_219785	0	0	0	0	0	0	0	0	0	0	0	0	0	0	0	0	0	0	0	0	0	0	0	0	0	0	0	0	0	0	0	0	0	0
CTTTTCGTTGCTGAAGCTATTTACAAATCACAAGCTGAAACAGGTGAGATTAAAGGACACTACCTTAACGCTACTGCAGCTACTTGTGAAGAAATGATGAAACGTGCTCAATGTGCTAAAGAATTCGGGGTTCCGATTATTATGCACGACTACATCACTGGTGGTTTCACTGCTAACACTTCATTATCTCACTACTGTCGTGATCACGGTTTATTACTACACATTCACCGTGCTATGCACGCTGTTATTGACCGTCAAAGAAACCACGGTATTCACTTCCGTGTTCTTGCTAAATGTCTTCGTATGTCAGGTGGTGACCACCTTCACTCAGGGACT	Viridiplantae	Chlorophyta	Chlorophyceae	Chlamydomonadales	Chlamydomonadaceae	Carteria	Carteria_sp.	EF113417	7.3872e-142	0.9405	0	0	0	5	rbcL_950593	0	0	0	0	0	0	0	0	0	0	0	0	0	0	0	0	0	0	0	0	0	0	0	0	0	0	0	0	0	0	0	0	0	0
TTATTTGTAGCAGAAGCAATTTATAAATCTCAAGCAGAAACTGGTGAAATTAAAGGTCATTACTTAAACTGTACAGCTGCAACTTGTGAAGAAATGATCAAACGTGCAGAAGTAGCTAAAGATTTAGGTGTACCTATTGTTATGCATGATTACTTAACTGGTGGATTTACTGCAAATACTAGTTTATCTTATTACTGTCGTGACAATGGTTTATTACTTCACATTCATAGAGCTATGCATGCTGTAATTGACCGTCAAAAAAATCATGGGATTCATTTCCGTGTTTTAGCAAAAGCTCTTCGTTTATCAGGTGGTGATCATCTTCATTCTGGTACT	Viridiplantae	Chlorophyta	Trebouxiophyceae	Prasiolales	Koliellaceae	Raphidonema	Raphidonema_nivale	EF589151	7.28341e-152	0.9583	0	0	0	5	rbcL_848102	0	0	0	0	0	0	0	0	0	0	0	0	0	0	0	0	0	0	0	0	0	0	0	0	0	0	0	0	0	0	0	0	0	0
TTATTCACTGCTGAAGCTATCTATAAATCTCAAGCTGAAACAGGTGAAATTAAAGGTCATTATTTAAACGCTACTGCAGCAACTGCTGAAGAAATGCTAAAACGTGCTGAGTGTGCAAAAGACTTAGGTGTACCTATTATTATGCACGATTACTTAACTGGTGGTTTTACAGCAAACACAAGCTTAGCTCACTACTGTCGTGATAATGGTCTTCTTTTACACATTCACCGTGCGATGCACGCTGTAATTGACCGTCAAAGAAATCATGGTATTCACTTCCGTGTTTTAGCAAAAGCTCTTCGTTTATCTGGTGGTGATCACTTACACTCTGGTACT	Viridiplantae	Chlorophyta	Trebouxiophyceae	Chlorellales	Chlorellaceae	Dictyosphaerium	Dictyosphaerium_ehrenbergianum	KM514898	9.42169e-151	0.9634	0	0	0	5	rbcL_2374290	0	0	0	0	0	0	0	0	0	0	0	0	0	0	0	0	0	0	0	0	0	0	0	0	0	0	0	0	0	0	0	0	0	0
TTGTTCGTAGCAGAAGCTATCTATAAATCACAAGCTGAAACCGGAGAAATTAAAGGGCATTATTTAAATGCTACTGCTGGTACTTGTGAAGAAATGATGAAAAGAGCAGAATATGCTAAAGAATTGGGTGTACCAATTGTTATGCATGACTATTTGACAGGTGGTTTTACAGCTAATACTAGTTTAGCTTATTACTGTCGTGATAACGGTCTTCTTTTACACATTCACCGTGCTATGCACGCAGTTATTGACAGACAGAAAAATCATGGTATTCATTTCCGTGTTTTAGCTAAAGCTTTACGTATGTCTGGTGGAGACCATATTCACTCTGGTACT	Viridiplantae	Streptophyta	Zygnemophyceae	Zygnematales	Zygnemataceae	Spirogyra	Spirogyra_tenuissima	KC779187	3.27087e-175	1	0	0	0	5	rbcL_1741838	0	0	0	0	0	0	0	0	0	0	0	0	0	0	0	0	0	0	0	0	0	0	0	0	0	0	0	0	0	0	0	0	0	0
CTTTTTGTAGCTGAAGCTATTTACAAATCTCAATCTGAAACTGGTGAGGTAAAAGGGCATTACCTAAATGCTACTGCTGGTACTTGCGAAGAGATGATGAAACGTGCAGCTGTAGCAAAAGATCTTGGTGTACCGATTATTATGCACGATTATCTAACAGGTGGTTTCACTGCAAACACAACATTAGCACATTATTGTCGTGATGAAGGGCTACTTTTACATATTCACCGTGCAATGCACGCGGTTATTGACCGTCAAAGAAACCACGGTATTCACTTCCGTGTATTAGCAAAAGCACTACGTTTATCAGGTGGTGACCATCTACACTCAGGTACT	Viridiplantae	Chlorophyta	Trebouxiophyceae	Trebouxiophyceae_incertae_sedis	Coccomyxaceae	Coccomyxa	Coccomyxa_sp.	KP202851	3.27087e-175	1	0	3	56	4	rbcL_2255783	0	0	0	0	0	0	0	0	0	0	0	0	0	0	0	0	0	0	0	0	0	0	0	0	0	0	0	0	0	0	0	0	0	0
CTTTTCGTAACTGAAGCGATTTACAAATCACAAGCGGAAACTGGTGAAATTAAAGGTCACTACTTAAACGCTACTGCAGGTACAAGCGAAGAAATGCTTAAACGTGCTGAATGTGCTAAAGACCTAGGGGTTCCAATCGTAATGCACGATTACCTTACAGGTGGATTCACAGCTAACACTACTTTATCTCATTACTGTCGTGACGCTGGTTTACTTCTTCACATTCACCGTGCAATGCATGGTGTAATTGACCGTCAAAGAAACCACGGTATTCACTTCCGTGTTTTAGCTAAAGCTTTACGTTTATCAGGTGGTGACCACCTTCACTCAGGTACT	Viridiplantae	Chlorophyta	Chlorophyceae	Chlamydomonadales	Dunaliellaceae	Dunaliella	Dunaliella_sp.	DQ313210	3.58596e-110	0.885	0	26	11	4	rbcL_2096957	0	0	0	0	0	0	0	0	0	0	0	0	0	0	0	0	0	0	0	0	0	0	0	0	0	0	0	0	0	0	3	3	0	0
CTTTTCGTTGCAGAAGCTATTTACAAAGCTCAATCAGAAACAGGTGAAGTTAAAGGTCACTATTTAAATGCAACAGCTGGGACTTCTGAAGAAATGATCAAACGTGCTGTTTGTGCTAAAGAATTAGGTGTACCTATTGTTATGCATGACTACATCACTGGTGGTTTCACAGCAAATACATCATTATCTCATTATTGTCGTGATAATGGTTTATTATTACACATTCACCGTGCTATGCACGCTGTTATTGATCGTCAAAGAAACCACGGTATTCACTTCCGTGTTTTAGCTAAAGCTCTTCGTTTGTCTGGTGGTGATCACCTTCACTCAGGAACT	Viridiplantae	Chlorophyta	Chlorophyceae	Chlamydomonadales	Chlamydomonadaceae	Rhysamphichloris	Rhysamphichloris_curta	LC133512	3.4859e-130	0.9196	0	6	0	4	rbcL_2097960	0	0	0	0	0	0	0	0	0	0	0	0	0	0	0	0	0	0	0	0	0	0	0	0	0	0	0	0	0	0	0	0	0	0
CTTTTCTGTGCTGAAGCGATTTACAAATCGCAAGCAGAAACTGGTGAAATCAAAGGACACTACCTCAACACTACTGCAGGAACTTCCGAAGAGATGTTGAAGCGTGCTGTATTTGCTAAGGAACTTGGTGTACCGATCATCATGCACGACTACCTAACTGGTGGTTTCACTGCAAACACTTCCCTTGCTATCTACTGCCGTAACAACGGTCTTCTTCTTCATATTCACCGTGCAATGCACGCGGTAATTGACCGTCAGCGTAACCACGGAATTCACTTCCGTGTTCTTGCAAAAGCATTGCGTCTTTCTGGTGGAGACCATTTGCACTCCGGAACT	Viridiplantae	Chlorophyta	Chlorophyceae	Chlamydomonadales	Volvocaceae	Yamagishiella	Yamagishiella_unicocca	MH511775	3.68888e-90	0.8491	0	0	0	4	rbcL_1715340	0	0	0	0	0	0	0	0	0	0	0	0	0	0	0	0	0	0	0	0	0	0	0	0	0	0	0	0	0	0	0	0	0	0
CTATTCTGTGCTGAAGCTATTTATAAAGCTCAAGCAGAAACTGGTGAAGTAAAAGGTCACTATTTAAACGTTACTGCAGGTACAAGTGAAGAAATGATCAAACGTGCTGATTATGCGTACTCTTTAGGCGTACCTATCATCATGCATGATTACATCACTGGTGGTTTTACTTCCAATACTAGCTTAGCTCGTTATTGCCGTGACGCTGGTCTACTTCTTCACATTCACCGTGCAATGCACGCTGTTATTGATAGACAAAGAAATCACGGTATTCACTTCCGTGTTTTAGCAAAAGCTCTTCGTTTATCTGGTGGTGACCATCTTCACTCCGGTACT	Viridiplantae	Streptophyta	Mesostigmatophyceae	Mesostigmatophyceae__incertae_sedis	Mesostigmatophyceae__incertae_sedis	Spirotaenia	Spirotaenia_condensata	AJ549236	1.30812e-99	0.8657	0	0	0	4	rbcL_2192505	0	0	0	0	0	0	0	0	0	0	0	0	0	0	0	0	0	0	0	0	0	0	0	0	0	0	0	0	0	0	0	0	0	0
TTATTCGTTGCTGAAGCTCTTTATAAAGCACAAGCTGAAACAGGTGAAATTAAAGGTCACTATTTAAACGCTACAGCAGGTACTTGTGACGACATGATAAAGCGTGCACAGTGTGCTAAAGAACTTGGTGTACCAATTGTCATGCACGACTATTTAACTGGTGGTTTTACAGCTAACACTACTTTAGCTCATTACTGCCGTGACAATGGTCTTTTATTACACATTCACCGTGCTATGCACGCTGTAATTGACCGTCAAAGAAACCACGGTATGCACTTCCGAGTTTTAGCTAAAGCATTACGTCTGTCAGGTGGTGATCACTTACATTCTGGTACT	Viridiplantae	Chlorophyta	Chlorophyceae	Sphaeropleales	Selenastraceae	Ourococcus	Ourococcus_multisporus	KC810303	7.70751e-112	0.8869	0	0	0	4	rbcL_2272534	0	0	0	0	0	0	0	0	0	0	0	0	0	0	0	0	0	0	0	0	0	0	0	0	0	0	0	0	0	0	0	0	0	0
TTGTTCGTAGCTGAAGCTATCTACAAAGCTCAAGCAGAAACAGGAGAAATAAAAGGTCATTATTTAAATGTTACTGCCGGAACTTGCGAAGAAATGTTAAAACGTGCAGCTTGTGCTAAAGATTTAGGTCTGCCTATTATTATGCATGATTATTTAACTGGTGGTTTTACAGCAAATACTACTTTGTCAAATTATTGTCGCGATAATGGTCTTTTACTTCATATTCACCGAGCTATGCATGCTGTAATTGATCGCCAAAAAAATCATGGTATTCATTTCCGTGTTTTAGCAAAAGCTTTACGTTTGTCTGGTGGAGATCATCTACATTCGGGAACA	Viridiplantae	Chlorophyta	Trebouxiophyceae	unclassified_Trebouxiophyceae	unclassified_Trebouxiophyceae	unclassified_Trebouxiophyceae	unclassified_Trebouxiophyceae	HG793073	5.95827e-113	0.8957	0	0	0	4	rbcL_1613283	0	0	0	0	0	0	0	0	0	0	0	0	0	0	0	0	0	0	0	0	0	0	0	0	0	0	0	0	0	0	0	0	0	0
TTATTTGTAGCTGAAGCTCTTTACAAAGCACAAGCTGAAACAGGTGAAATTAAAGGTCACTACTTAAATGTTACAGCGGGGACGTGTGACGAAATGTTAAAACGTGCTCAATGTGCTAAAGAATTTGGTGTACCAATTATTATGCACGATTACTTAACAGCTGGTTTTACTGCTAACACAACATTATCTCAATATTGTCGTGATAACGGTTTATTATTACACATTCACCGTGCAATGCACGCTGTTATTGACCGTCAACGTAACCACGGTATTCACTTCCGTGTATTAGCTAAAACTCTTCGTATGTCTGGTGGTGACCACTTACACTCGGGAACT	Viridiplantae	Chlorophyta	Trebouxiophyceae	Trebouxiophyceae_incertae_sedis	Coccomyxaceae	Coccomyxa	Coccomyxa_sp.	KT355758	7.59923e-122	0.9048	0	0	0	4	rbcL_661483	0	0	0	0	0	0	0	0	0	0	0	0	0	0	0	0	0	0	0	0	0	0	0	0	0	0	0	0	0	0	0	0	0	0
CTTTTCTGTGCTGAAGCCATTTACAAATCTCAAGCAGAAACTGGTGAAGTTAAAGGACACTACCTTAACTGTACTGCTGGTACTTCAGAAGAAGTATTAAAACGTGCAGCTTGTGCTAAAGATTTCGCAGTACCGATCGTTATGCATGACTACCTAACAGGTGGTTTCACAGCTAACACTTCATTAGCTAACTACTGTCGTGACAACGGTCTATTATTACACATTCACCGTGCTATGCACGCTGTAATTGACCGTCAACGTAACCACGGTATTCACTTCCGTGTTTTAGCTAAAGCTCTTCGTATGTCTGGTGGTGACCACCTTCACTCTGGTACT	Viridiplantae	Chlorophyta	Chlorophyceae	Chlamydomonadales	Chlamydomonas	Chlamydomonas	Chlamydomonas_pumilio_var._pumilio	AB360755	2.73317e-121	0.905	0	0	0	4	rbcL_2233645	0	0	0	0	0	0	0	0	0	0	0	0	0	0	0	0	0	0	0	0	0	0	0	0	0	0	0	0	0	0	0	0	0	0
CTTTACTGTATGGAAGGTGTTAACCGTGCTGCTGCTGCAACAGGTGAAGTTAAAGGTTCATACCTAAACACTACTGCTGGTACAATGGAAGAAATGTACCAACGTGCTCAATACGCTAAAGAAATTGGTTCAATCATTGTCATGATCGACCTTGTAATTGGTTACACTGCTATCCAATCAATGGCAATTTGGTCTCGTAATAACGACATGATTCTACATTTACACCGTGCTGGTAACTCAACTTACGCGCGTCAAAAAAACCACGGTATTAACTTCCGTGTAATTTGTAAATGGATGCGTATGGCTGGTGTGGATCATATCCACGCTGGTACT	Stramenopiles	Ochrophyta	Xanthophyceae	Mischococcales	Botryidiopsidaceae	unclassified_Botryidiopsidaceae	Botryidiopsidaceae_sp._PAB_836	AM695634	1.59456e-133	0.9279	0	0	0	4	rbcL_2478660	0	0	0	0	0	0	0	0	0	0	0	0	0	0	0	0	0	0	0	0	0	0	0	0	0	0	0	0	0	0	0	0	0	0
TTATTCGTTGCTGAAGCTATTTACAAATCACAAGCTGAAACTGGTGAAGTAAAAGGTCACTATTTAAACGCGACTGCAGCTACTGCTGAAGAAATGCTTAAACGTGCACAATGTGCTAAAGAGTTAGGTGTGCCAATTATTATGCACGATTACTTAACTGGTGGTTTTACTTCTAACACTTCATTATCAAACTACTGTCGTGATCATGGTTTATTATTACACATTCACCGTGCTATGCACGCTGTAATTGACCGTCAAAGAAACCACGGTATTCACTTCCGTGTTTTAGCTAAAGCTCTACGTATGTCAGGTGGTGACCACCTTCACTCAGGTACT	Viridiplantae	Chlorophyta	Chlorophyceae	Chlamydomonadales	Dunaliellaceae	Dunaliella	Dunaliella_sp.	JN797819	7.3872e-142	0.9405	0	0	0	4	rbcL_2139372	0	0	0	0	0	0	0	0	0	0	0	0	0	0	0	0	0	0	0	0	0	0	0	0	0	0	0	0	0	0	0	0	0	0
TTATTCGTTGCTGAAGCTATCTACAAAGCACAAGCTGAAACTGGTGAAGTTAAAGGTCACTACTTAAACGCTACAGCTGGTACAGCTGAAGAAATGTTAAAACGTGCTGTATGTGCTAAAGAATTAGGCGTACCTATCGTTATGCACGACTACCTGACTGGCGGTTTCACAGCTAACACTTCGTTAGCTATCTACTGTCGTGATAATGGTTTATTATTACACATTCACCGTGCTATGCACGCTGTAATTGACCGTCAACGTAACCACGGTATCCACTTCCGCGTATTAGCTAAAGCTTTACGTATGTCTGGTGGTGACCATTTACACTCAGGTACA	Viridiplantae	Chlorophyta	Chlorophyceae	Chlamydomonadales	Chlamydomonas	Chlamydomonas	Chlamydomonas_gloeophila	KJ635656	5.71065e-143	0.9433	0	0	0	4	rbcL_2374879	0	0	0	0	0	0	0	0	0	0	0	0	0	0	0	0	0	0	0	0	0	0	0	0	0	0	0	0	0	0	0	0	0	0
TTATTCGTAGCTGAAGCTATTTATAAAGCACAAGCCGAATCAGGTGAAATTAAAGGTCATTATTTAAACGTAACAGCAGGTACTGCTGAAGAAATGTTAAAACGTGCACAATGTGCAAAAGAATTAGGTGTACCTATTATTATGCACGACTATTTAACAGGTGGTTTCACTGCTAACACTAGTTTAGCTTATTACTGCCGTGATAACGGTTTATTATTACACATTCACCGTGCGATGCATGCTGTAATTGACCGTCAAAGAAATCATGGTATTCACTTCCGTGTTTTAGCAAAAGCTTTACGTATGTCTGGTGGAGACCACCTTCACTCAGGTACT	Viridiplantae	Chlorophyta	Chlorophyceae	Chlamydomonadales	Chlamydomonas	Chlamydomonas	Chlamydomonas_sp.	LC093463	3.34103e-160	0.9732	0	0	0	4	rbcL_598913	0	0	0	0	0	0	0	0	0	0	0	0	0	0	0	0	0	0	0	0	0	0	0	0	0	0	0	0	0	0	0	0	0	0
CTATTTGTGGCTGAGGCTATCTATAAATCTCAATCAGAAACAGGTGAAATTAAAGGGCATTATTTAAATGCAACCGCTGGAACTTGTGAAGAAATGCTTAAACGTGCAGTATGTGCTAAAGAACTAGGTGTACCTATTATTATGCATGACTACTTAACTGGAGGTTTCACTGCTAACACTAGCCTTTCAAATTACTGTCGTGATCACGGACTTCTTCTACATATTCACCGTGCTATGCACGCAGTTATCGACCGTCAAAGAAATCACGGAATCCACTTCCGCGTATTAGCGAAAGCACTACGTATGTCTGGTGGTGACCACTTACACTCTGGTACT	Viridiplantae	Chlorophyta	Chlorophyceae	Oedogoniales	Oedogoniaceae	Oedocladium	Oedocladium_carolinianum	JQ394813	1.18477e-169	0.991	0	0	0	4	rbcL_1980540	0	0	0	0	0	0	0	0	0	0	0	0	0	0	0	0	0	0	0	0	0	0	0	0	0	0	0	0	0	0	0	0	0	0
TTATTCTGTGCTGAAGCAATTTACAAAGCTCAAGCTGAGACTGGAGAAATTAAAGGACATTACTTAAACGCTACTGCAGGTACTTGCGACGAAATGCTGAAAAGAGCAGAATATGCTAAAGAGCTTGGAGTACCTATTGTTATGCATGACTATTTAACAGCTGGTTTTACTGCTAATACCACTTTGGCTCTTTATTGTCGTGATAATGGTCTACTTCTACATATCCACCGTGCTATGCATGCAGTTATTGATAGACAAAAAAATCACGGTATTCATTTCCGTGTACTAGCAAAAGCACTTCGTATGTCTGGTGGTGATCATATTCACTCTGGAACT	Viridiplantae	Streptophyta	Zygnemophyceae	Zygnematales	Zygnemataceae	Zygnema	Zygnema_sp.	EF371360	1.52179e-173	0.997	0	0	0	4	rbcL_2593577	0	0	0	0	0	0	0	0	0	0	0	0	0	0	0	0	0	0	0	0	0	0	0	0	0	0	0	0	0	0	0	0	0	0
CTTTTCGTAGCTGAAGCTATTTACAAATCACAAGCAGAAACAGGAGAAGTAAAAGGTCATTACTTAAACGCTACAGCTGGTACATGCGAAGAAATGTTAAAACGTGCTCAATGTGCTAAAGAATTAGGTGTACCGATCATCATGCACGACTACTTAACTGGTGGTTTTACAGCTAACACATCTTTAGCTACTTACTGTCGTGATAATGGTCTTTTATTACACATTCACCGTGCTATGCACGCAGTAATTGACCGTCAGCGTAACCATGGTATTCACTTCCGTGTTCTAGCAAAAGCTCTTCGTATGTCTGGTGGTGACCACCTTCACTCAGGTACT	Viridiplantae	Chlorophyta	Chlorophyceae	Chlamydomonadales	Volvocaceae	Volvox	Volvox_tertius	LC215631	3.27087e-175	1	0	0	0	4	Seq1288283	0	0	0	0	0	0	0	0	0	0	0	0	0	0	0	0	0	0	0	0	0	0	0	0	0	0	0	0	0	0	0	0	0	0
CTATTTGTTGCAGAAGCTACTTATAAAGCACAAGCAGAAACTGGTGAAATTAAAGGACATTACTTAAACGCTACAGCAGGTAACAGTGAAGAAATGTTAATACGTGCTGAATGTGCTAGAGATTTTGGTGCACCTATTGTAATGCATGACTATCTTACAGGTGGTTTTACAGCAAACACAAGTTTAGCGAGATACTGTCGATACAACGGATTGTTACTACACATTCACCGTGCAATGCACGCTGTTCTTGACCGTCAAAGAAATCACGGTATACACTTCCGAGTTTTAGCTAAAACTCTTCGTATGTCAGGTGGTGACCACTTACATTCAGGTACT	Viridiplantae	Chlorophyta	Trebouxiophyceae	Chlorellales	Chlorellaceae	Chlorella	Chlorella_vulgaris	MK295215	1.30812e-99	0.8669	0	8	308	3	rbcL_219771	0	0	0	0	0	0	0	0	0	0	0	0	0	0	0	0	0	0	0	0	0	0	0	0	0	0	0	0	5	0	3	0	0	0
CTTTTTGTGGCGGAAGCAACATACAAAGCACAGGCAGAGACTGGTGAAATCAAAGGTCATTATCTGAATGCAACGGCTGGAAACTGTGAAGAGATGCTGAAGCGTGCTGAGTGTGCAAAACATTTAGGTGTGCCGATCGTCATGCATGACTACCTGACTGGGGGATTCACGGCGAACACAAGCTTAGCTCACTACTGTCGTGACAACGGGCTTCTTCTTCACATTCACCGTGCGATGCATGCGGTTATCGACCGTCAACGAAATCATGGTATGCACTTCCGTGTTTTAGCGAAAGCACTTCGTCTGTCGGGTGGTGATCATCTTCACTCTGGGACG	Viridiplantae	Chlorophyta	Trebouxiophyceae	Prasiolales	Prasiolales_incertae_sedis	Elliptochloris	Elliptochloris_perforata	FJ217381	1.54347e-163	0.9792	0	0	168	3	rbcL_2245825	0	0	0	0	0	0	0	0	0	0	0	0	0	0	0	0	0	0	0	0	0	0	0	0	0	0	0	0	0	0	0	0	0	0
CTTTTTGTTGCTGAAGCGATCTACAAAGCTCAATCTGAAACTGGCGAAGTTAAAGGTCACTATTTAAACGTTACAGCTGCTACTTCAGAAGAAATGATCAAACGTGCTGTTTGTGCTAAAGAATTTGGTGTACCAATTATTATGCATGACTACATCACTGGTGGTTTCACATCTAACACTTCATTAGCTAACTACTGTCGTGATCACGGTTTATTATTACATATCCACCGTGCTATGCACGCTGTAATTGACCGTCAAAGAAACCACGGTATTCACTTCCGTGTTTTAGCTAAAGCTCTTCGTCTATCTGGTGGTGACCACCTTCACTCTGGTACT	Viridiplantae	Chlorophyta	Chlorophyceae	Chlamydomonadales	Tetracystaceae	Tetracystis	Tetracystis_aeria	EF113476	7.49246e-132	0.9228	0	3	25	3	rbcL_2261161	0	0	0	0	0	0	0	0	0	0	0	0	0	0	0	0	0	0	0	0	0	0	0	0	0	0	0	0	0	3	0	0	0	0
TTATTCGTTGCTGAAGCGATTTACAAATCACAATCAGAAACAGGTGAAGTTAAAGGTCACTATTTAAACGCTACAGCAGGTACTGCTGAAGAAATGTTAAAACGTGCACAATGTGCTAAAGAATTAGGTGTACCGATCATTATGCATGACTACTTAACAGGTGGTTTCACAGCTAACACATCATTAGCTCAATACTGTCGTGATCACGGTTTATTATTACACATTCACCGTGCTATGCACGCTGTAATTGACCGTCAACGTAACCATGGTATCCACTTCCGTGTATTAGCGAAAGCTTTACGTATGTCTGGTGGTGACCACTTACACTCAGGTACT	Viridiplantae	Chlorophyta	Chlorophyceae	Chlamydomonadales	Volvocaceae	Hamakko	Hamakko_caudatus	AB451193	5.6704e-148	0.9522	0	0	23	3	rbcL_2198816	0	0	0	0	0	0	0	0	0	0	0	0	0	0	0	0	0	0	0	0	0	0	0	0	0	0	0	0	0	0	0	0	0	0
CTTTACTGTATGGAAGGTGTTAACCGTGCAGCTGCTGCTACAGGTGAAGTAAAAGGTTCTTACCTTAACTGTACAGCTGGCACAATCGAAGAAATGTACACACGTGCAGATTATGCTAAAAAGACAGGTACTATCATTTGTATGATTGACCTTGTAATTGGTTACACAGCTATCCAATCAATGGCAATTTGGGCTCGTGCAAACGACATGATTCTTCACTTACACCGTGCTGGTAACTCAACTTACGCTCGTCAAAAAAACCACGGTATTAACTTCCGTGTAATTTGTAAATGGATGCGTATGGCTGGTGTAGACCACATCCACGCAGGTACT	Stramenopiles	Ochrophyta	Xanthophyceae	Mischococcales	Botryochloridaceae	Botryochloris	Botryochloris_sp.	AJ579564	3.42728e-135	0.9311	0	8	5	3	rbcL_2041724	0	0	0	0	0	0	0	0	0	0	0	0	0	0	0	0	0	0	0	0	0	0	0	0	0	0	0	0	0	0	0	0	0	0
TTATTTGTAGCAGAAGCTATTTATAAATCTCAAGCTGAAACAGGTGAAATTAAAGGGCATTATTTAAACGCTACTGCTGGAACTTGTGAAGAGATGATGAAACGTGCACAACTTGCTAAAGATCTTGGTATGCCAATTGTTATGCACGATTATATTACTGGTGGATTTACTGCAAACACAAGTTTAGCACATTTTTGTCGTGATAATGGTTTATTACTTCATATCCACAGAGCAATGCATGCTGTAATTGACCGTCAAAGAAACCATGGTATGCACTTCCGTGTTTTAGCAAAAGCTCTTCGTATGTCTGGTGGAGATCACCTTCATTCTGGAACT	Viridiplantae	Chlorophyta	Chlorophyceae	Chaetophorales	Chaetophoraceae	Diplosphaera	Diplosphaera_sp.	JN573849	1.56547e-153	0.9613	0	0	5	3	rbcL_2471339	0	0	0	0	0	0	0	0	0	0	0	0	0	0	0	0	0	0	0	0	0	0	0	0	0	0	0	0	0	0	0	0	0	0
CTTTACTGTATGGAAGGTGTTAACCGTGCTGCTGCCGCTACAGGTGAAGTTAAGGGTTCATACCTTAACTGTACAGCAGGTACAATGGAAGAAATGTACGAACGTGCAGAATACGCTAGAGGCGTAGGTACAATCATTGTTATGATTGACCTTGTAATTGGTTACACAGCTATCCAATCAATGGCTATCTGGGCACGCAAAAATGATATGATTTTACATTTACACCGTGCAGGTAACTCTACATATGCTCGTCAAAAAAACCACGGTATTAACTTCCGTGTAATTTGTAAGTGGATGCGTATGGCTGGGGTTGACCACATCCACGCTGGTACT	Stramenopiles	Ochrophyta	Xanthophyceae	Mischococcales	Botryochloridaceae	Sphaerosorus	Sphaerosorus_composita	EF455962	1.50682e-173	1	0	0	3	3	rbcL_786428	0	0	0	0	0	0	0	0	0	0	0	0	0	0	0	0	0	0	0	0	0	0	0	0	0	0	0	0	0	0	0	0	0	0
CTTTTCGTAGCAGAAGCTATCTATAAATCTCAAGCGGAAACAGGTGAAGTTAAAGGTCATTATTTAAATGCAACAGCAGGGACTGCTGAAGAAATGATCAAACGTGCTGTTTGTGCTAAAGAATTAGGTGTACCTATTATTATGCATGACTACTTAACAGGTGGTTTTACAGCTAATACTTCATTATCTCATTATTGTCGTGATAATGGTTTATTACTTCATATTCACCGTGCTATGCACGCTGTAATTGATCGTCAAAGAAACCACGGAATTCACTTCCGTGTTCTTGCTAAAGCTCTTCGTATGTCAGGTGGTGACCACCTTCACTCTGGAACT	Viridiplantae	Chlorophyta	Chlorophyceae	Chlamydomonadales	Chlamydomonadaceae	Rhysamphichloris	Rhysamphichloris_similis	LC133513	1.63335e-123	0.9077	0	17	0	3	rbcL_253886	0	0	0	0	0	0	0	0	0	0	0	0	0	0	0	0	0	0	0	0	0	0	0	0	0	0	0	0	0	0	0	0	0	0
TTAAACTGTATGGAAGGTATTAACCGTGCTGCAGCAGCTACAGGTGAAGTTAAAGGTTCTTACTTAAACATCACAGCTGGTACTATGGAAGAAGTTTACGCACGTGCAGAATATGCTAAAGCAGTTGGTTCTGTTATCGTTATGATCGATTTAGTTATGGGTTACACAGCAATTCAAAGTGCTGCTATCTGGTCTCGTAACAACGATATGATTTTACACTTACACCGTGCAGGTAACTCTACTTACGCTCGTCAAAAGAATCATGGTATTAACTTCCGTGTTATCTGTAAATGGATGCGTATGTCTGGTGTAGATCATATCCACGCTGGTACA	Stramenopiles	Diatoms	Diatoms	Diatoms	Diatoms	Sellaphora	Sellaphora_cf._seminulum	EF143280	7.01055e-172	0.997	0	11	0	3	rbcL_1611302	0	0	0	0	0	0	0	0	0	0	0	0	0	0	0	0	0	0	0	0	0	0	0	0	0	0	0	0	0	0	0	0	0	0
CTTTTCGTAGCAGAAGCTATCTATAAAGCTCAATCAGAAACTGGTGAAGTTAAAGGTCACTATTTAAATGCTACAGCTGGTAACTCTGAAGAAATGATCAAACGTGCTGTTTGTGCTAAAGAATTAGGTGTACCTATTATTATGCATGACTACATTACAGGTGGTTTCACAGCTAATACTTCATTATCTCACTATTGTCGTGATAATGGTTTATTACTTCACATTCACCGTGCTATGCACGCTGTTATTGATCGTCAAAGAAACCACGGTATTCACTTCCGTGTTCTTGCTAAAGCTCTTCGTATGTCAGGTGGTGACCACCTTCACTCTGGTACT	Viridiplantae	Chlorophyta	Chlorophyceae	Chlamydomonadales	Chlamydomonadaceae	Rhysamphichloris	Rhysamphichloris_curta	LC133512	3.4859e-130	0.9196	0	6	0	3	rbcL_2082104	0	0	0	0	0	0	0	0	0	0	0	0	0	0	0	0	0	0	0	0	0	0	0	0	0	0	0	0	0	0	0	0	0	0
TTATTCGTAGCTGAAGCTACTTACAAAGCTCAAGCTGAAACTGGTGAGATCAAAGGACACTACTTAAACGTTACTTCAGGTACTTCTGAAGAAATGTTAAAACGTGCTGAAGCTGCTCGTGATTTCGGTGTACCGATTGTTATGCATGACTACATCACTGGTGGTTTTACAGCAAACACTTCATTAGCTTCTTACTGTCGTGATAACGGTCTTCTTCTTCACATTCACCGTGCGATGCACGCTGTAATTGACCGTCAACGTAACCACGGTATCCACTTCCGTGTTTTAGCAAAAGCTCTTCGTATGTCAGGTGGTGACCACCTTCACTCAGGTACT	Viridiplantae	Chlorophyta	Trebouxiophyceae	Trebouxiophyceae_incertae_sedis	Coccomyxaceae	Choricystis	Choricystis_sp.	AY543058	3.36475e-155	0.9643	0	3	0	3	rbcL_2098784	0	0	0	0	0	0	0	0	0	0	0	0	0	0	0	0	0	0	0	0	0	0	0	0	0	0	0	0	0	0	0	0	0	0
CTATTCGTATCTGAAGCTATCTACAAATCTCAAGCTGAAACAGGTGAAATTAAAGGACATTATTTAAATGCTACAGCTGGTACTTGTGAAGAAATGTTGAAACGCGCAGAATGTGCAAAAGAATTCGGTGTTCCAATTATTATGCACGATTACTTAACAGCTGGTTTCACAGCAAACACAACTCTTGCTCATTATTGCCGTGACCACGGTCTTCTTCTTCATGTACACCGTGCTATGCACGCTGTTATTGACCGTCAAAGAAACCACGGGATTCATTTCCGCGTTTTAGCTAAAGCTCTACGTATGTCTGGGGGTGACCATTTACACTCAGGAACA	Viridiplantae	Chlorophyta	Chlorophyceae	Chlamydomonadales	Chlamydomonadaceae	Carteria	Carteria_crucifera	KT624910	4.70483e-99	0.8675	0	0	0	3	rbcL_2419666	0	0	0	0	0	0	0	0	0	0	0	0	0	0	0	0	0	0	0	0	0	0	0	0	0	0	0	0	0	0	0	0	0	0
TTATTCGTTGCTGAAGCAATCTACAAAGCTCAAGCGGAAACAGGTGAAATTAAAGGTCACTATTTAAACGCAACAGCTGCGACTTCTGAAGAAATGCTTAAACGTGCTGAATGTGCTAAAGACTTAGGTGTGCCTATTGTTATGCACGACTACTTAACAGGTGGTTTCACAGCTAACACTTCATTATCAAACTACTGTCGTGATGCTGGTCTATTATTACACATTCACCGTGCAATGCACGCGGTTATTGACCGTCAAAGAAACCACGGTATTCACTTCCGTGTTTTAGCGAAAGCTTTACGTTTATCTGGTGGTGACCACCTTCACTCTGGTACT	Viridiplantae	Chlorophyta	unclassified_Chlorophyta	unclassified_Chlorophyta	unclassified_Chlorophyta	unclassified_Chlorophyta	unclassified_Chlorophyta	KM202136	2.7139e-126	0.9134	0	0	0	3	rbcL_497227	0	0	0	0	0	0	0	0	0	0	0	0	0	0	0	0	0	0	0	0	0	0	0	0	0	0	0	0	0	0	0	0	0	0
CTTTTCGTAACAGAAGCTATTTACAAATCTCAAGCTGAAACTGGTGAAGTTAAAGGTCACTACTTAAACGCAACAGCTGGTACGTCTGAAGAAATGATCAAACGTGCTCAATGTGCTAAAGAGTTTGGTGTACCGATCATTATGCATGACTACTTAACAGGTGGTTTTACATCTAACACATCATTATCTAACTTCTGTCGTGATAACGGTCTTCTTCTTCACATCCACCGTGCTATGCACGCTGTAATTGACCGTCAACGTAACCACGGTATCCACTTCCGTGTTCTAGCTAAAGCTCTACGTATGTCAGGTGGTGACCATTTACACTCTGGTACT	Viridiplantae	Chlorophyta	Chlorophyceae	Chlamydomonadales	Phacotaceae	Pteromonas	Pteromonas_angulosa	AJ001887	7.54566e-127	0.9137	0	0	0	3	rbcL_2275424	0	0	0	0	0	0	0	0	0	0	0	0	0	0	0	0	0	0	0	0	0	0	0	0	0	0	0	0	0	0	0	0	0	0
TTATTTGTTGCTGAAGCTATTTACAAATCACAAGCAGAAACAGGTGAAATTAAAGGCCATTACTTAAATGCTACTGCTGGTACTTGTGAAGAAATGTTAAAACGTGCTGAATGTGCAAAAGACTTAGGTGTACCTATTATTATGCATGACTACTTAACTGGTGGGTTCACTGCAAACACTTCTTTATCAAACTACTGTCGTGATGCTGGTTTATTACTACACATTCACCGTGCTATGCACGCTGTAATTGACCGTCAAAGAAACCATGGTATTCACTTCCGTGTACTAGCTAAAGCTCTACGTATGTCTGGTGGGGACCACCTTCACTCTGGTACT	Viridiplantae	Chlorophyta	Chlorophyceae	Sphaeropleales	Radiococcaceae	Radiococcus	Radiococcus_polycoccus	HM852437	1.62183e-128	0.9167	0	0	0	3	rbcL_1927145	0	0	0	0	0	0	0	0	0	0	0	0	0	0	0	0	0	0	0	0	0	0	0	0	0	0	0	0	0	0	0	0	0	0
TTATTCGTAGCTGAAGCTATTTTCAAAGCTCAACAAGAAACTGGTGAGATCAAAGGTCACTACTTAAACGCTACTGCAGGTACTTGTGAAGAAATGATGAAACGTGCAGTTTTCGCTAAAGAACTAGGTGTACCTATTATCATGCACGACTACTTAACTGGTGGTTTCACTGCTAACACTAGCCTTGCTGCTTACTGCCGTGACAATGGTTTATTATTACACATTCACCGTGCTATGCACGCGGTAATTGACCGTCAACGTAACCACGGTATCCACTTCCGTGTTTTAGCTAAAGCATTACGTATGTCTGGTGGTGACCATTTACACTCTGGTACC	Viridiplantae	Chlorophyta	Pedinophyceae	Pedinomonadales	Pedinomonadaceae	Pedinomonas	Pedinomonas_sp.	JN592597	5.79203e-133	0.9256	0	0	0	3	rbcL_2601483	0	0	0	0	0	0	0	0	0	0	0	0	0	0	0	0	0	0	0	0	0	0	0	0	0	0	0	0	0	0	0	0	0	0
TTATTCGTTGCAGAAGCAATTTATAAATCTCAAGCTGAAACTGGTGAAATTAAAGGTCACTATTTAAATGCAACAGCTTCTACTGCAGAAGAAATGTTAAAACGTGCTCAGTGTGCAAAAGAACTTGGTATGCCAATTATTATGCACGACTACTTAACAGGTGGTTTTACAGCAAATACTAGTTTAGCTCATTATTGTCGTGATAATGGTCTTCTTTTACACATTCACCGTGCAATGCACGCTGTAATTGACCGTCAAAGAAATCATGGTATTCACTTCCGTGTTTTAGCGAAAGCTCTTCGTTTATCTGGTGGTGACCACTTACATTCAGGTACA	Viridiplantae	Chlorophyta	Trebouxiophyceae	Chlorellales	Chlorellaceae	Chlorella	Chlorella_sp.	MK295219	1.24492e-134	0.9284	0	0	0	3	rbcL_2889688	0	0	0	0	0	0	0	0	0	0	0	0	0	0	0	0	0	0	0	0	0	0	0	0	0	0	0	0	0	0	0	0	0	0
TTATTCGTAGCTGAAGCTATTTATAAATCTCAATCTGAAACAGGTGAAATTAAGGGTCACTATTTAAATGCAACTGCAGGAACATCTGAAGAGATGCTTAAACGTGCTGAGTGTGCAAAAGATTTAGGTGTACCTATTATCATGCATGACTACATCACAGGTGGTTTCACAGCAAACACAAGTTTAGCTCACTATTGCCGTGACAATGGTCTTCTTTTACACATTCACCGTGCGATGCACGCTGTAATTGATCGTCAAAGAAATCATGGTATTCATTTCCGCGTTTTAGCAAAAGCTCTTCGTTTATCTGGTGGTGACCATTTACACTCTGGTACA	Viridiplantae	Chlorophyta	Trebouxiophyceae	Chlorellales	Chlorellaceae	Chlorella	Chlorella_sp.	KM514863	1.23614e-139	0.9373	0	0	0	3	rbcL_2285050	0	0	0	0	0	0	0	0	0	0	0	0	0	0	0	0	0	0	0	0	0	0	0	0	0	0	0	0	0	0	0	0	0	0
CTTTTCGTTTCTGAAGCTATCTACAAAGCTCAAGCTGAAACTGGTGAAGTTAAAGGTCACTACTTAAACGTTACTGCAGGTAGCTCTGAAGAAATGTTAAAACGTGCACAAACTGCTAAAGAATTCGGTGTTCCAATTATTATGCACGACTACTTAACAGGTGGTTTCACTGCTAACACTTCATTAGCTAACTTCTGCCGTGACCACGGTTTATTATTACACATCCACCGTGCTATGCACGCTGTAATTGACCGTCAAAGAAACCACGGTATCCACTTCCGTGTTTTAGCTAAAGCTCTACGTCTATCTGGTGGTGACCACCTTCACTCTGGTACT	Viridiplantae	Chlorophyta	Chlorophyceae	Chlamydomonadales	Chlamydomonas	Chlamydomonas	Chlamydomonas_bilatus	AF517082	7.3872e-142	0.9407	0	0	0	3	rbcL_2569073	0	0	0	0	0	0	0	0	0	0	0	0	0	0	0	0	0	0	0	0	0	0	0	0	0	0	0	0	0	0	0	0	0	0
CTTTTCGTTGCTGAAGCTATCTACAAATCTCAAGCTGAAACAGGTGAAGTTAAAGGCCATTACTTAAACGCTACTGCTGGTACTTGTGAAGAAATGATGAAACGTGCACAATGTGCTAAAGAGTTAGGTGTGCCGATCATTATGCACGACTACCTTACAGGTGGTTTCACAGCTAACACTTCATTAGCTATTTACTGCCGTGACAACGGTCTTCTTCTTCACATCCACCGTGCTATGCACGCTGTTATTGACCGTCAACGTAACCACGGTATTCACTTCCGTGTTCTTGCTAAAGCTCTTCGTATGTCTGGTGGTGACCACCTTCACTCTGGTACT	Viridiplantae	Chlorophyta	Chlorophyceae	Chlamydomonadales	Chlamydomonas	Chlamydomonas	Chlamydomonas_reinhardtii	MK482402	7.33512e-147	0.9494	0	0	0	3	rbcL_2531584	0	0	0	0	0	0	0	0	0	0	0	0	0	0	0	0	0	0	0	0	0	0	0	0	0	0	0	0	0	0	0	0	0	0
ATCTTCGTTGCTGAAGCTCTTTATAAATCTCAAGCTGAGACAGGTGAAATTAAAGGACATTATTTAAACGTAACTGCAGGAACTTCAGAAGAAATGTTAAAACGTGCTGAAGTTGCTAAAGATTTAGGTGTACCTATCATTATGCATGACTACTTAACAGGTGGTTTAACAGCTAACACATCATTAGCACACTACTGTCGTGATAATGGTTTATTATTACACATTCACAGAGCTATGCACGCGGTTATTGACCGTCAAAGAAATCACGGTATTCACTTCCGTGTTTTAGCTAAAGCTCTTCGTATGTCAGGTGGTGACCATCTTCACTCAGGTACT	Viridiplantae	Chlorophyta	Chlorophyceae	Chlamydomonadales	Chlamydomonadaceae	Chloromonas	Chloromonas_arctica	MG189706	1.57658e-148	0.955	0	0	0	3	rbcL_2286562	0	0	0	0	0	0	0	0	0	0	0	0	0	0	0	0	0	0	0	0	0	0	0	0	0	0	0	0	0	0	0	0	0	0
CTTTTCACTGCTGAAGCGATTTACAAATCACAATCAGAAACTGGTGAAGTTAAAGGCCACTACTTAAACTGTACTGCTGCTACATCTGAAGAAATGATCAAACGTGCACAATGTGCTAAAGATTTAGGTGTACCTATCGTTATGCATGACTACTTAACAGGTGGTTTTACTTCTAACACTTCATTAGCTCACTACTGTCGTGACAACGGTTTATTATTACACATTCACCGTGCTATGCACGCTGTAATTGACCGTCAACGTAACCACGGTATCCACTTCCGTGTATTAGCTAAAGCTCTTCGTATGTCAGGTGGTGACCACTTACACTCAGGTACT	Viridiplantae	Chlorophyta	Chlorophyceae	Chlamydomonadales	Chlorococcaceae	Fasciculochloris	Fasciculochloris_boldii	MK257134	3.36475e-155	0.9725	0	0	0	3	rbcL_2579152	0	0	0	0	0	0	0	0	0	0	0	0	0	0	0	0	0	0	0	0	0	0	0	0	0	0	0	0	0	0	0	0	0	0
TTGTTTGTAGCAGAAGCTATCTACAAAGCACAAGCAGAAACCGGAGAAATCAAAGGACATTATCTGAATGCTACTGCTGGTACTTGTGAAGAAATGATGAAAAGAGCTGAATACGCTAAAGAATTAGGCGTACCAATCATTATGCATGACTATTTGACAGGTGGTTTTACAGCTAACACCAGTTTAGCTCATTATTGCCGTGATAATGGTCTTCTTTTACATATTCACCGTGCTATGCACGCAGTTATCGATAGACAGAAAAATCATGGTATTCACTTCCGTGTTTTAGCTAAAGCTTTACGTATGTCTGGTGGAGACCATATTCACTCTGGTACT	Viridiplantae	Streptophyta	Zygnemophyceae	Zygnematales	Zygnemataceae	Spirogyra	Spirogyra_maxima	DQ015941	7.08019e-172	0.994	0	0	0	3	Seq1913004	0	0	0	0	0	0	0	0	0	0	0	0	0	0	0	0	0	0	0	0	0	0	0	0	0	0	0	0	0	0	0	0	0	0
CTTTACTGTATGGAAGGTGTTAACCGTGCTTCTGCTGCTACAGGTGAAGTAAAAGGTTCTTACCTAAACTGTACAGCTGGTACTATGGAAGAAATGTACGAACGTGCTGCTTACGCTAAAATCACAGGTACAATCATTGTGATGATCGACCTTGTAATTGGTTACACTGCGATCCAATCAATGGCAATCTGGGCTCGTAAAAACGACATGATTTTACATTTACACCGTGCTGGTAACTCAACTTACGCTCGTCAAAAAAATCACGGTATTAACTTCCGTGTAATTTGTAAGTGGATGCGTATGGCTGGTGTAGACCACATTCACGCAGGTACT	Stramenopiles	Ochrophyta	Xanthophyceae	Mischococcales	Mischococcaceae	Mischococcus	Mischococcus_sphaerocephalus	EF455972	1.50682e-173	1	0	0	0	3	rbcL_784274	0	0	0	0	0	0	0	0	0	0	0	0	0	0	0	0	0	0	0	0	0	0	0	0	0	0	0	0	0	0	0	0	0	0
TTATTCTGTGCTGAAGCTATCTACAAAGCTCAAGCTGAAACAGGTGAAGTTAAAGGCCATTACCTAAACTGTACAGCTGGTACTTCTGAAGAAATGATCAAACGTGCTGTAAACGCTAAAGAATTCGGTGTACCAATCGTTATGCATGACTACTTAACAGGTGGTTTTACATCAAACACTTCATTAGCATTATACTGTCGTGACAATGGTTTATTATTACACATCCACCGTGCTATGCACGCTGTTATTGACCGTCAACGTAACCACGGTATTCACTTCCGTGTTTTAGCTAAAGCTTTACGTATGTCTGGTGGTGACCACTTACACTCTGGTACT	Viridiplantae	Chlorophyta	Chlorophyceae	Chlamydomonadales	Tetracystaceae	Tetracystis	Tetracystis_vinatzeri	MK257149	3.27087e-175	1	0	0	0	3	rbcL_2152344	0	0	0	0	0	0	0	0	0	0	0	0	0	0	0	0	0	0	0	0	0	0	0	0	0	0	0	0	0	0	0	0	0	0
TTATTTGTTGCTGAAGCTATTTACAAATCTGTAGCTGAAACTGGTGAAATTAAAGGTCACTATTTAAATGCAACAGCAGGTACAAATGAAGAAGTACTAAAACGTGCAGAATTAGCTAAAGACCTCGGTGTACCGATTGTTATGCATGATTACATTACTGGTGGTTTTACTACAAATACTAGTTTAGCTCATTATTGTCGAGATAATGGTTTATTACTACACATTCACCGTGCAATGCACGCTGTAATTGACCGTCAAAAAAATCATGGTATGCATTTCCGCGTTTTAGCAAAAGCTCTTCGTTTATCTGGCGGTGACCATTTACATTCAGGTACT	Viridiplantae	Chlorophyta	Trebouxiophyceae	Chlorellales	Chlorellaceae	Auxenochlorella	Auxenochlorella_sp.	AM260439	3.27087e-175	1	0	0	0	3	Seq1850008	0	0	0	0	0	0	0	0	0	0	0	0	0	0	0	0	0	0	0	0	0	0	0	0	0	0	0	0	0	0	0	0	0	0
CTTTTCGTTGCGGAAGCTATTTACAAATCTCAAGCAGAAACTGGAGAAATTAAAGGTCACTACCTAAACGCAACAGCAGGTACATGCGAAGAAATGCTTCTTCGTGCAGAAAATGCTAAAAACTTCGGTGTACCTATCATTATGCATGACTACTTAACTGGTGGTTTTACAGCTAACACATCATTGTCACATTACTGTCGAAATAACGGTCTACTTTTGCACATTCACCGTGCAATGCATGCTGTAATTGACCGTCAACGAATTCACGGTATCCACTTCCGTGTATTGGCAAAAACTCTTCGTATGTCTGGTGGTGACCACCTTCACTCAGGAACT	Viridiplantae	Chlorophyta	Trebouxiophyceae	Trebouxiales	Trebouxiaceae	Symbiochloris	Symbiochloris_symbiontica	JF502552	1.65662e-113	0.8899	0	5	467	0	rbcL_2226342	0	0	0	0	0	0	0	0	0	0	0	0	0	0	0	0	0	0	0	0	0	0	0	0	0	0	0	0	5	0	0	0	0	0
CTATTTGTTGCTGAAGCTACTTATAAAGCACAAGCAGAAACTGGTGAAATTAAAGGACATTACTTAAACGCTACAGCAGGTAACAGTGAAGAAATGTTAATCCGTGCTGAATGTGCTAGAGATTTTGGTGTACCTATTGTTATGCATGACTATCTTACAGGTGGTTTTACAGCAAACACAAGTTTAGCAAAATATTGTCGATACAACGGTCTGTTACTACACATTCACCGTGCAATGCACGCTGTTATCGATCGTCAAAGAAATCATGGTATGCACTTCCGAGTGCTAGCTAAAGCACTTCGTATGTCTGGTGGTGACCACTTACATTCAGGTACT	Viridiplantae	Chlorophyta	Trebouxiophyceae	Trebouxiales	Trebouxiaceae	Myrmecia	Myrmecia_sp.	JN573811	2.20448e-92	0.8537	0	18	338	0	rbcL_2249532	0	0	0	0	0	0	0	0	0	0	0	0	0	0	0	0	0	0	0	0	0	0	0	0	0	0	0	0	18	0	0	0	0	0
CTTTTTGTAGCCGAAGCGACATATAAAGCTCAGGCGGAGACCGGTGAAATCAAAGGTCACTACCTAAATGCGACGGCTGGAAATTGTGAAGAGATGTTAAAGCGTGCCGAGTGTGCAAAAAATTTCGGTGTGCCAATCGTTATGCATGACTACCTGACGGGTGGTTTTACGGCCAACACTAGTTTGGCTCACTATTGTCGTGACAACGGTCTTCTTCTTCACATTCACCGCGCGATGCATGCGGTTATCGACCGTCAAAAAAATCACGGTATGCACTTCCGCGTATTAGCGAAAGCGCTTCGTATGTCAGGTGGTGATCACCTTCACTCTGGAACG	Viridiplantae	Chlorophyta	Trebouxiophyceae	Prasiolales	Prasiolales_incertae_sedis	Elliptochloris	Elliptochloris_marina	FJ217378	3.46133e-135	0.9286	0	61	278	0	rbcL_2234879	0	0	0	0	0	0	0	0	0	0	0	0	0	0	0	0	0	0	0	0	0	0	0	0	0	0	0	0	23	6	0	5	6	0
GCATTCGTTGCGGAAGCAATTTATAAATCTCAAGCAGAAACAGGTGAGATTAAAGGACATTATCTAAACGCTACTGCTGGTACTGTTGAAGAAATGTTAAAACGTGCTGAATGTGCAAGAGACTTCGGTATGCCTATTGTTATGCATGACTACTTAACTGGTGGTTTTACTGCAAATACAACTTTAGCACATTACTGTCGTGATAATGGTTTATTACTACACATTCACCGAGCAATGCACGCAGTTATTGACCGTCAACGTAACCACGGTATTCACTTCCGTGTATTAGCTAAAACTCTTCGTATGTCAGGTGGTGACCACCTTCACTCTGGTACT	Viridiplantae	Chlorophyta	Trebouxiophyceae	Trebouxiales	Trebouxiaceae	Trebouxia	Trebouxia_crenulata	AB194859	3.27087e-175	1	0	31	236	0	rbcL_2237636	0	0	0	0	0	0	0	0	0	0	0	0	0	0	0	0	0	0	0	0	0	0	0	0	0	0	0	0	3	0	0	0	0	0
TTATTCGTTGCTGAAGCTATTTACAAATCTCAAGCTGAAACTGGTGAAATTAAAGGTCACTATTTAAACGCAACAGCTGCAACTGCAGAAGAAATGCTAAAACGTGCTGAGTTTGCAAAAGAACTTGGTATGCCTATTATTATGCATGACTACTTAACTGGTGGTTTCACTGCAAATACTAGTTTAGCTCATTACTGTCGTGACAATGGTCTTTTACTACACATTCACCGTGCGATGCACGCTGTAATTGATCGTCAAAGAAATCACGGTATTCACTTCCGTGTTTTAGCTAAAGCTCTTCGTTTATCTGGTGGTGATCACTTACACTCAGGTACT	Viridiplantae	Chlorophyta	Trebouxiophyceae	Chlorellales	Chlorellaceae	Meyerella	Meyerella_planktonica	AY543047	1.53259e-168	0.9881	0	77	210	0	rbcL_2235073	0	0	0	0	0	0	0	0	0	0	0	0	0	0	0	0	0	0	0	0	0	0	0	0	0	0	0	0	12	24	0	30	0	11
CTTTTCGTAGCAGAAGCAATTTATAAATCTCAAGCTGAAACTGGAGAAATTAAAGGGCATTATTTAAATGCTACTGCAGGAACTTGTGAAGAAATGCTTAAACGTGCACAAGTAGCTAAAGAATTAGGTGTACCTATTGTTATGCATGATTACTTAACTGGTGGTTTTACTGCAAATACTAGTTTATCTCATTATTGTCGTGATAATGGTTTATTACTTCATATTCACCGAGCTATGCATGCTGTAATTGATCGTCAAAAAAATCATGGAATGCACTTCCGTGTTTTAGCAAAAGCTCTTCGTTTATCAGGTGGTGATCACCTTCACTCAGGTACT	Viridiplantae	Chlorophyta	Trebouxiophyceae	Prasiolales	Prasiolaceae	Stichococcus	Stichococcus_sp.	EF589150	7.49246e-132	0.9251	0	3	196	0	rbcL_2298598	0	0	0	0	0	0	0	0	0	0	0	0	0	0	0	0	0	0	0	0	0	0	0	0	0	0	0	0	0	0	0	0	0	0
TTATTTGTTGCTGAAGCTTGTTACAAAGCTCAATCAGAAACAGGTGAAATTAAAGGACATTACTTAAATGCTACTGCTGGTACTTGTGAAGAAATGTTAAAACGTGCTCAATGTGCAAAAGAATTAGGTGTACCTATTATTATGCATGACTACTTAACAGGTGGTTTTACTGCAAACACTTCATTAGCTTCTTACTGTCGTGACCACGGTTTATTATTACACATTCACCGTGCAATGCACGCGGTAATTGACCGTCAAAGAAATCACGGTATTCACTTCCGTGTTTTAGCAAAAACTTTACGTATGTCTGGTGGTGACCACTTACACTCTGGTACT	Viridiplantae	Chlorophyta	Chlorophyceae	Sphaeropleales	Scenedesmaceae	Scenedesmus	Scenedesmus_sp.	KT777947	7.3872e-142	0.9405	0	11	170	0	rbcL_2190408	0	0	0	0	0	0	0	0	0	0	0	0	0	0	0	0	0	0	0	0	0	0	0	0	0	0	0	0	4	0	0	0	3	4
TCTTATGTAATGGAAGGTGTTAACAGAGCTGCAGCTGCAGCTGGTGAAGTTAAAGGTTCTTACCTTAACGTTACTGCTGGTACAATGGAAGATATGTACGAACGTGCAGAATTCGCTAAAGTAATCGGTTCAGTTATCATAATGATTGACTTAGTAATCGGTTATACTGCAATTCAATCAATGGCTGTTTGGTCTCGTAAAAATGATATGATCCTTCACTTACACCGTGCAGGTAACTCAGCTTACGCTCGCCAAAAGAACCATGGTATTAACTTCCGTGTAATCTGTAAATGGATGCGTATGGCAGGTGTTGACCATATCCACGCCGGAACA	Stramenopiles	Ochrophyta	Eustigmatophyceae	unclassified_Eustigmatophyceae	unclassified_Eustigmatophyceae	unclassified_Eustigmatophyceae	unclassified_Eustigmatophyceae	GQ405004	1.24142e-129	0.9217	0	3	170	0	Seq1236437	0	0	0	0	0	0	0	0	0	0	0	0	0	0	0	0	0	0	0	0	0	0	0	0	0	0	0	0	0	0	0	0	3	0
TTATTCAGTGCTGAAGCAATCTACAAAGCACAAGCTGAAACTGGTGAAATTAAAGGTCACTATTTAAACGCAACTGCTGGAACTTCAGAAGAAATGCTAAGACGTGCTCAGTTTGCAAAAGAACTGGGTGTACCTATTGTTATGCATGACTACATCACTGGTGGTTTCACTGCAAATACTAGTTTAGCTTACTACTGTCGTGACAATGGTCTTTTACTTCATATTCACCGTGCGATGCACGCTGTAATTGACCGTCAAAGAAATCATGGTATTCACTTCCGTGTTTTAGCTAAAATCCTTCGTTTATCTGGTGGTGATCACTTACACTCAGGTACT	Viridiplantae	Chlorophyta	Trebouxiophyceae	Chlorellales	Chlorellaceae	Meyerella	Meyerella_planktonica	AY543047	3.46133e-135	0.9286	0	19	158	0	rbcL_2253898	0	0	0	0	0	0	0	0	0	0	0	0	0	0	0	0	0	0	0	0	0	0	0	0	0	0	0	0	5	11	0	0	0	3
TTATTTGTTGCAGAAGCAATTTATAAGTCTCAAGCAGAAACAGGTGAAATTAAAGGACATTACCTAAACGCAACTGCTGGTACTGTTGAAGGAATGCTAAAACGTGCTGAAACTGCAAGAGATTTTGGTGTGCCAATTGTTATGCATGACTACTTAACTGGTGGTTTTACTGCAAACACAACTTTAGCTCATTACTGTCGTGATCATGGTTTATTACTACACATTCACCGAGCTATGCACGCTGTTATTGACCGTCAACGTAATCACGGTATCCATTTCCGTGTTTTAGCTAAAACTCTTCGTATGTCAGGTGGTGACCACCTTCACTCTGGTACT	Viridiplantae	Chlorophyta	Trebouxiophyceae	Trebouxiales	Trebouxiaceae	Trebouxia	Trebouxia_flava	AB194849	3.27087e-175	1	0	0	140	0	rbcL_2213720	0	0	0	0	0	0	0	0	0	0	0	0	0	0	0	0	0	0	0	0	0	0	0	0	0	0	0	0	0	0	0	0	0	0
CTATTTGTAGCTGAAGCTTTGTACAAAGCTCAGTCTGAGACAGGTGAGATCAAAGGTCACTACCTTAACGCGACTGCAGGCGATTGTGAAGGGATGCTACGTCGTGCAGAGTGTGCCCGAGATCTGGGTGTGCCTATCATTATGCACGATTACTTAACTGGTGGGTTTACTGCCAACACTACTCTTGCTGAATACTGCCGCAACAGTGGCCTCCTTCTTCACATTCACCGTGCGATGCATGCTGTGATTGACCGCCAAAGAAACCACGGCATCCACTTCCGTGTGCTTGCGAAGGCTCTCCGACTTTCAGGAGGTGACCACCTTCATTCTGGCACA	Viridiplantae	Chlorophyta	Trebouxiophyceae	Trebouxiales	Trebouxiaceae	Dictyochloropsis	Dictyochloropsis_splendida	KC333607	1.99661e-162	1	0	17	112	0	rbcL_2252663	0	0	0	0	0	0	0	0	0	0	0	0	0	0	0	0	0	0	0	0	0	0	0	0	0	0	0	0	5	0	0	9	0	3
TTATTCGTAGCTGAGGCTTGTTACAAAGCTCAATCGGAAACTGGTGAAATCAAAGGGCACTACTTAAATGCTACAGCAGGTACTTGTGAAGAAATGATGAAACGTGCTCAATGTGCTAAAGAATTAGGTGTTCCTATTGTTATGCACGACTACTTAACAGGAGGTTTCACAGCAAACACTACTTTAGCTACTTACTGTCGTGACCACGGTTTATTATTACACATTCACCGTGCTATGCACGCTGTAATTGACCGTCAAAGAAACCATGGTATTCACTTCCGTGTTTTAGCAAAAACTCTACGTATGTCAGGGGGTGACCACTTACACTCTGGTACT	Viridiplantae	Chlorophyta	Chlorophyceae	Sphaeropleales	Scenedesmaceae	Desmodesmus	Desmodesmus_serratus	KP698037	3.31748e-165	0.9821	0	0	109	0	rbcL_2242135	0	0	0	0	0	0	0	0	0	0	0	0	0	0	0	0	0	0	0	0	0	0	0	0	0	0	0	0	0	0	0	0	0	0
TTATTCGTTGCTGAAGCAATCTACAAAGCTCAAGCTGAAACTGGTGAAATTAAAGGTCACTACTTAAACGCAACAGCTGGTACTTGCGAAGAAATGTTAAAACGCGCTCAATGTGCTAAAGAATTAGGAGTGCCGATTGTTATGCATGACTACTTAACAGGTGGATTTACAGCTAACACATCATTAGCAGTATACTGTCGTGACCACGGTTTATTATTACACATTCACCGTGCTATGCACGCTGTAATTGACCGTCAAAGAAACCATGGTATTCACTTCCGTGTATTAGCTAAAGCTTTACGTATGTCTGGAGGTGACCACTTACACTCTGGTACT	Viridiplantae	Chlorophyta	Chlorophyceae	Sphaeropleales	Scenedesmaceae	Tetradesmus	Tetradesmus_adustus	MK291428	3.46133e-135	0.9286	0	3	99	0	rbcL_2064763	0	0	0	0	0	0	0	0	0	0	0	0	0	0	0	0	0	0	0	0	0	0	0	0	0	0	0	0	3	0	0	0	0	0
TTATTTGTAGCAGAAGCTATTTATAAAGCACAAGCAGAAACTGGAGAAATTAAAGGACATTATTTGAATGCTACTGCTGGTACTTCTGAAGAAATGATTAAAAGAGCAGAATACGCTAAAGAATTAGGTGTACCAATTATTATGCATGACTATTTAACAGGTGGTTTTACAGCTAATACAAGCTTATCTCATTATTGCCGTGACAATGGTCTTCTTTTACATATTCACCGTGCTATGCACGCAGTTATTGATAGACAGAAAAATCATGGTATCCATTTCCGTGTTTTAGCTAAAGCTTTACGCTTATCTGGTGGAGACCATATTCACTCTGGTACT	Viridiplantae	Streptophyta	Zygnemophyceae	Zygnematales	Zygnemataceae	Spirogyra	Spirogyra_sp.	MK558135	3.27087e-175	1	0	106	87	0	rbcL_224608	0	0	0	0	0	0	0	0	0	0	0	0	0	0	0	0	0	0	0	0	0	0	0	0	0	0	0	0	58	0	0	36	9	3
GCTTACGTTATGGAAGGTGTAAACCGTTCAGCTGCTGCATCTGGTGAAGTTAAAGGTTCTTACCTTAACATTACAGCTGGTACAATGGAAGATATGTACGAGCGTGCAGAATTTGCAAAAACTATTGGTTCAGTAATCGTAATGATTGACTTAGTAATTGGTTACACTGCTATTCAATCAATGGGTATCTGGGCTCGTAAAAATGACATGGTCCTTCACCTTCACCGTGCAGGTAACTCTACATATGCCCGTCAAAAAAACCACGGTATTAACTTCCGTGTAATTTGTAAGTGGATGCGTATGGCTGGTGTGGACCACATCCACGCAGGTACA	Stramenopiles	Ochrophyta	Eustigmatophyceae	unclassified_Eustigmatophyceae	unclassified_Eustigmatophyceae	unclassified_Eustigmatophyceae	unclassified_Eustigmatophyceae	KX354377	1.17311e-169	0.994	0	4	80	0	rbcL_2518979	0	0	0	0	0	0	0	0	0	0	0	0	0	0	0	0	0	0	0	0	0	0	0	0	0	0	0	0	4	0	0	0	0	0
CTATTCGTTGCTGAAGCTATCTACAAAGCACAAGCTGAAACTGGTGAAATTAAAGGGCACTACTTAAACGCAACTGCTGGTACTTGCGAAGAAATGTTAAAACGTGCTCAATGTGCTAAAGAAATTGGTGTACCAATTATTATGCACGATTACTTGACAGGTGGTTTCACAGCTAACACTTCTTTATCTCACTTCTGTCGTGACAACGGTTTATTATTACACATTCACCGTGCTATGCACGCTGTAATTGACCGTCAACGTAACCACGGTATTCACTTCCGTGTTTTAGCGAAAGCTTTACGTATGTCAGGTGGTGACCACTTACACTCAGGTACT	Viridiplantae	Chlorophyta	Chlorophyceae	unclassified_Chlorophyceae	unclassified_Chlorophyceae	unclassified_Chlorophyceae	unclassified_Chlorophyceae	JQ717307	3.27087e-175	1	0	5	77	0	rbcL_2179261	0	0	0	0	0	0	0	0	0	0	0	0	0	0	0	0	0	0	0	0	0	0	0	0	0	0	0	0	5	0	0	0	0	0
TCTTACGTTATGGAAGGTGTAAACCGTTCAGCTGCTGCATCTGGTGAAGTTAAAGGTTCTTACCTTAACATTACAGCTGGTACAATGGAAGACATGTATGAGCGTGCAGAATTCGCAAAAACTATTGGTTCAGTAATCGTAATGATTGACTTAGTAATTGGTTACACTGCTATTCAATCAATGGGTATCTGGGCTCGTAAAAATGACATGGTACTTCACCTTCACCGTGCAGGTAACTCTACATACGCCCGTCAAAAAAACCACGGTATTAACTTCCGTGTAATTTGTAAATGGATGCGTATGGCTGGCGTAGACCACATTCACGCAGGTACA	Stramenopiles	Ochrophyta	Eustigmatophyceae	unclassified_Eustigmatophyceae	unclassified_Eustigmatophyceae	unclassified_Eustigmatophyceae	unclassified_Eustigmatophyceae	KX354377	1.53914e-158	0.973	0	0	70	0	rbcL_2035416	0	0	0	0	0	0	0	0	0	0	0	0	0	0	0	0	0	0	0	0	0	0	0	0	0	0	0	0	0	0	0	0	0	0
GCTTACGTAATGGAAGGTGTAAACAGATCTGCAGCAGCTTCTGGTGAAGTTAAAGGTTCTTACCTTAACATTACAGCTGGTACTATGGAACATATGTACGAACGTGCTGAGTTTGCAAAACTTATCGGTTCGGTAATCATCATGATTGACTTAGTAATCGGTTACACAGCTATTCAATCGATGGCTATCTGGTCTCGTAAAAACGACATGATCCTTCACCTTCACCGTGCAGGTAACTCTACTTACGCTCGTCAAAAAAACCACGGTATTAACTTCCGTGTAATTTGTAAATGGATGCGTATGGCTGGGGTTGACCACATCCACGCAGGTACA	Stramenopiles	Ochrophyta	Eustigmatophyceae	unclassified_Eustigmatophyceae	unclassified_Eustigmatophyceae	unclassified_Eustigmatophyceae	unclassified_Eustigmatophyceae	KX354379	1.18144e-164	0.9849	0	26	68	0	rbcL_1634922	0	0	0	0	0	0	0	0	0	0	0	0	0	0	0	0	0	0	0	0	0	0	0	0	0	0	0	0	0	0	0	0	3	3
GCTTACGTTATGGAAGGCGTGAACAGATCAGCAGCAGCTTCAGGTGAAGTAAAAGGTTCTTACCTTAACGTTACAGCTGGTACTATGGAAGATATGTATGAACGTGCTGAGTTTGCAAAACTTATCGGTTCTGTTATTGTCATGATCGACTTAGTAATCGGTTATACAGCTATCCAATCAATGGCTCTATGGTCGCGTAAAAACGATATGATCCTTCACCTTCACCGTGCAGGTAACTCAACATATGCTCGTCAAAAAAATCACGGTATTAACTTCCGTGTAATTTGTAAATGGATGCGTATGGCTGGTGTTGACCACATTCACGCAGGTACT	Stramenopiles	Ochrophyta	Eustigmatophyceae	unclassified_Eustigmatophyceae	unclassified_Eustigmatophyceae	unclassified_Eustigmatophyceae	unclassified_Eustigmatophyceae	GQ405008	5.53574e-158	0.9729	0	4	63	0	rbcL_2340191	0	0	0	0	0	0	0	0	0	0	0	0	0	0	0	0	0	0	0	0	0	0	0	0	0	0	0	0	0	0	0	0	4	0
TTAAACTGTATGGAAGGTATTAACCGTGCTGCTGCAGCAACAGGTGAAGTTAAAGGTTCATACTTAAACATCACTGCTGGTACAATGGAAGAAGTTTACGCACGTGCAGAATATGCTAAAGCAGTAGGTTCTATAATTATTATGATCGATTTAGTTATGGGTTACACTGCAATCCAAAGTATAGCTATCTGGGCTCGTAGCAACGATATGCTATTACACTTACACCGTGCAGGTAACTCAACTTACGCTCGTCAAAAGAATCACGGTATTAACTTCCGTGTTATCTGTAAATGGATGCGTATGTCTGGTGTAGACCATATCCACGCTGGTACA	Stramenopiles	Diatoms	Diatoms	Diatoms	Diatoms	Pinnularia	Pinnularia_sp.	KM349984	3.33166e-155	0.967	0	6	59	0	rbcL_1367228	0	0	0	0	0	0	0	0	0	0	0	0	0	0	0	0	0	0	0	0	0	0	0	0	0	0	0	0	0	0	0	0	0	0
GCATTCGTTGCAGAAGCAACTTACAAATCTCAAGCAGAAACAGGTGAAATTAAAGGACATTATCTAAACGCTACTGCTGGTACTGTTGAAGAAATGTTAAAACGTGCTGAATGTGCAAGAGATTTTGGTGCACCTATTGTTATGCATGACTACTTAACTGGTGGTTTTACTGCAAATACAACTTTAGCACACTACTGTCGTGATAATGGTTTATTACTACATATTCACCGAGCTATGCACGCTGTTATTGACCGTCAACGTAATCACGGTATTCATTTCCGTGTATTAGCTAAAACTCTTCGTATGTCAGGTGGTGACCATCTTCACTCTGGTACT	Viridiplantae	Chlorophyta	Trebouxiophyceae	Trebouxiales	Trebouxiaceae	Trebouxia	Trebouxia_simplex	JF502559	1.52179e-173	0.997	0	0	52	0	rbcL_226794	0	0	0	0	0	0	0	0	0	0	0	0	0	0	0	0	0	0	0	0	0	0	0	0	0	0	0	0	0	0	0	0	0	0
CTTTTTGTTGCAGAGGCTACCTTTAAAGCTCAAGCTGAAACTGGCGAAATTAAAGGACATTACCTTAATGCTACCGCTGGAACTTCTGAAGAGATGATTAAAAGAGCTGTGTTTGCAAGAGAGCTTGGTGCACCTATTGTAATGCACGATTACCTTACTGGTGGTTTTACTGCAAACACAAGCCTTTCACACTACTGCCGTGATAATGGTCTCCTACTTCACATTCACCGTGCTATGCACGCTGTGATCGACCGTCAGCGAAACCATGGTATTCACTTCCGAGTTTTGGCTAAGGCACTTCGTCTATCCGGTGGTGACCACATTCACTCTGGTACA	Viridiplantae	Streptophyta	Klebsormidiophyceae	Klebsormidiales	Klebsormidiaceae	Interfilum	Interfilum_sp.	KJ395940	3.27087e-175	1	0	0	48	0	rbcL_2265072	0	0	0	0	0	0	0	0	0	0	0	0	0	0	0	0	0	0	0	0	0	0	0	0	0	0	0	0	0	0	0	0	0	0
CTATTCGTTGCAGAAGCGATCTACAAATCACAAGCGGAAACTGGTGAAATTAAAGGGCACTACTTAAACGCTACAGCAGGTACTTGCGAAGAAATGTTAAAACGTGCACAATGTGCTAAAGATATCGGTGTACCGATCATTATGCATGACTACTTAACAGGTGGTTTCACAGCTAACACTTCATTATCTCACTTCTGTCGTGATAATGGTTTATTATTACATATCCACCGTGCGATGCACGCTGTAATCGACCGTCAACGTAATCACGGTATTCACTTCCGTGTTTTAGCAAAAGCTTTACGTATGTCTGGTGGTGACCACTTACACTCAGGTACA	Viridiplantae	Chlorophyta	Chlorophyceae	Sphaeropleales	Selenastraceae	Ankistrodesmus	Ankistrodesmus_stipitatus	EF113406	3.27087e-175	1	0	0	46	0	rbcL_2504391	0	0	0	0	0	0	0	0	0	0	0	0	0	0	0	0	0	0	0	0	0	0	0	0	0	0	0	0	0	0	0	0	0	0
GCTTATGTAATGGAAGGTGTAAACAGAGCTGCTGCTGCATCAGGTGAAGTAAAAGGTTCATACCTTAACATTACTGCTGGTACAATGGAACATATGTACGAACGTGCAGAGTTTGCAAAAGTTATCGGTTCAGTAATCGTAATGATTGACTTAGTAATTGGTTACACTGCTATTCAATCAATGGCTATTTGGGCTCGTAAAAATGATATGATCCTTCACTTACACCGTGCAGGTAACTCAACGTATGCTCGTCAAAAGAATCATGGTATTAACTTCCGTGTAATCTGTAAATGGATGCGTATGTCAGGTGTTGACCATATTCACGCCGGTACT	Stramenopiles	Ochrophyta	Eustigmatophyceae	unclassified_Eustigmatophyceae	unclassified_Eustigmatophyceae	unclassified_Eustigmatophyceae	unclassified_Eustigmatophyceae	KX354384	2.70628e-121	0.9133	0	0	44	0	Seq205198	0	0	0	0	0	0	0	0	0	0	0	0	0	0	0	0	0	0	0	0	0	0	0	0	0	0	0	0	0	0	0	0	0	0
GCTTACGTTATGGAAGGTGTTAACAGATCTGCTGCTGCATCTGGTGAAGTTAAAGGTTCTTACCTTAACATTACTGCTGCTACAATGGAAGACATGTACGAACGTGCAGAATTCGCTAAAGTAATCGGTTCTGTAATCGTGATGATTGACTTAGTAATTGGTTACACTGCGATTCAAACAATGGCTATTTGGGCGCGTAAAAATGATATGATCCTTCACTTACACCGTGCAGGTAACTCTACATACGCTCGTCAAAAGAACCATGGTATTAACTTCCGTGTAATCTGTAAATGGATGCGTATGGCTGGTGTTGACCATATTCACGCTGGTACA	Stramenopiles	Ochrophyta	Eustigmatophyceae	unclassified_Eustigmatophyceae	unclassified_Eustigmatophyceae	unclassified_Eustigmatophyceae	unclassified_Eustigmatophyceae	KX354384	3.40312e-140	0.9424	0	0	43	0	rbcL_2801934	0	0	0	0	0	0	0	0	0	0	0	0	0	0	0	0	0	0	0	0	0	0	0	0	0	0	0	0	0	0	0	0	0	0
CTTTTCGTTGCAGAAGCTATTTACAAATCTCAAGCAGAAACTGGAGAAATTAAAGGTCACTATTTAAACGCAACTGCAGGTACATGCGAAGAAATGCTTCGTCGTGCAGAAAACGCTAAAAACTTTGGTGTACCTATTATTATGCATGACTACTTGACTGGTGGTTACACAGCTAATACAACATTGTCACATTACTGTCGAAACAATGGTCTACTTTTGCACATTCACCGTGCAATGCATGCTGTAATTGACCGTCAACGTATTCATGGTATTCACTTCCGTGTATTGGCAAAAACTCTTCGTATGTCTGGTGGTGACCACCTTCACTCAGGAACT	Viridiplantae	Chlorophyta	Trebouxiophyceae	Trebouxiales	Trebouxiaceae	Symbiochloris	Symbiochloris_symbiontica	JF502552	3.58596e-110	0.8853	0	0	42	0	rbcL_2073419	0	0	0	0	0	0	0	0	0	0	0	0	0	0	0	0	0	0	0	0	0	0	0	0	0	0	0	0	0	0	0	0	0	0
CTATTTGTAGCGGAAGCTATTTACAAGTCTCAAGCAGAAACAGGTGAAATTAAGGGCCATTACTTAAATGCAACTGCTGGTAATGTTGACGAAATGCTGAAACGTGCTCAATGTGCTAAAGAGTTGGGCGTGCCTATTGTTATGCACGACTATTTAACAGCTGGTTTTACAGCAAATACTACTCTTGCTCAATACTGTCGTGACAACAGCCTTTTGTTACATATTCACCGTGCAATGCACGCTGTAATTGACCGTCAACGAATCCATGGTATGCACTTCCGTGTTTTGGCAAAAGCTCTTCGTATGTCTGGTGGTGACCACCTACATTCAGGAACT	Viridiplantae	Chlorophyta	Trebouxiophyceae	Trebouxiales	Trebouxiaceae	Symbiochloris	Symbiochloris_sp.	KC333601	4.35258e-154	0.984	0	0	42	0	rbcL_2227135	0	0	0	0	0	0	0	0	0	0	0	0	0	0	0	0	0	0	0	0	0	0	0	0	0	0	0	0	0	0	0	0	0	0
TCTTATGTAATGGAAGGTGTTAACAGAGCTGCTGCTGCTGCTGGTGAAGTTAAAGGTTCTTACCTTAACATTACTGCTGGTACAATGGAAGACATGTACGAACGTGCAGAATTTGCTAAAGTAATTGGATCTGTTATCGTGATGATCGACTTAGTAATCGGTTACACTGCTATCCAATCAATGGCTATCTGGGCTCGTAAAAATGACATGATCCTTCACTTACACCGTGCAGGTAACTCAGCTTACGCTCGTCAAAAGAACCATGGTATTAACTTCCGTGTAATCTGTAAATGGATGCGTATGGCAGGTGTTGACCATATCCACGCAGGTACT	Stramenopiles	Ochrophyta	Eustigmatophyceae	unclassified_Eustigmatophyceae	unclassified_Eustigmatophyceae	unclassified_Eustigmatophyceae	unclassified_Eustigmatophyceae	GQ405004	9.52913e-136	0.9335	0	7	35	0	Seq1348916	0	0	0	0	0	0	0	0	0	0	0	0	0	0	0	0	0	0	0	0	0	0	0	0	0	0	0	0	0	0	0	0	7	0
TTATTCGTAGCAGAAGCTATTTATAAATCACAAGCAGAAACGGGTGAAGTAAAAGGACATTACTTAAACGCAACAGCGGGTACTTGTGAAGGTATGATGGAACGTGGACAATTTGCAAAAGATTTAGGTGTACCTATCATTATGCATGACTATTTAACAGGTGGTTTTACTGCCAATACAAGTTTAGCCCATTTCTGTCGTGCAAGTGGTTTATTACTACATATTCACCGTGCTATGCACGCTGTAATTGATCGTCAACGTAATCACGGTATTCATTTCCGTGTATTAGCTAAAGCGTTACGTATGTCAGGTGGGGACCACTTACATTCAGGTACT	Viridiplantae	Chlorophyta	Ulvophyceae	Ulvales	Ulvaceae	Blidingia	Blidingia_marginata	HQ603480	6.00057e-108	0.8885	0	3	35	0	rbcL_225875	0	0	0	0	0	0	0	0	0	0	0	0	0	0	0	0	0	0	0	0	0	0	0	0	0	0	0	0	0	0	0	0	0	0
GCTTACGTTATGGAAGGTGTTAACAGATCAGCAGCAGCTTCAGGTGAAGTAAAAGGTTCTTACCTTAACGTTACAGCTGGTACTATGGAAGATATGTACGAACGTGCTGAGTTTGCAAAACTTATCGGTTCTGTTATTGTAATGATCGACTTAGTAATCGGTTATACAGCTATTCAATCAATGGCTTTATGGTCGCGTAAAAACGACATGATCCTTCACCTTCACCGTGCAGGTAACTCTACTTATGCCCGTCAAAAAAATCACGGTATTAACTTCCGTGTAATTTGTAAATGGATGCGTATGGCGGGTGTTGACCACATTCACGCAGGTACT	Stramenopiles	Ochrophyta	Eustigmatophyceae	unclassified_Eustigmatophyceae	unclassified_Eustigmatophyceae	unclassified_Eustigmatophyceae	unclassified_Eustigmatophyceae	GQ405009	5.53574e-158	0.9729	0	9	34	0	Seq208800	0	0	0	0	0	0	0	0	0	0	0	0	0	0	0	0	0	0	0	0	0	0	0	0	0	0	0	0	0	0	0	0	0	0
TTATTCGTTGCTGAAGCAATCTACAAAGCTCAAGCTGAAACTGGTGAAATTAAAGGTCACTACTTAAACGCTACAGCAGGAACTTGCGAAGAAATGTTAAAACGTGCTCAATGTGCTAAAGAATTAGGAGTGCCTATTGTTATGCATGACTATTTAACAGGTGGATTTACAGCTAACACTTCATTAGCTGTATACTGTCGTGACCACGGTTTATTATTACACATTCACCGTGCTATGCACGCTGTAATTGACCGTCAAAGAAACCATGGTATTCACTTCCGTGTTTTAGCTAAAGCTTTACGTATGTCTGGAGGGGATCGCCTTCACTCAGGTACT	Viridiplantae	Chlorophyta	Chlorophyceae	Sphaeropleales	Neochloridaceae	Botryosphaerella	Botryosphaerella_sudetica	KC145508	5.79203e-133	0.9655	0	3	34	0	rbcL_1623968	0	0	0	0	0	0	0	0	0	0	0	0	0	0	0	0	0	0	0	0	0	0	0	0	0	0	0	0	3	0	0	0	0	0
TCTTACGTTATGGAAGGTGTTAACAGATCTGCTGCAGCTGCTGGTGAAGTTAAAGGTTCTTACCTTAACATTACTGCTGGTACAATGGAAGACATGTACGAACGTGCAGAATTCGCTAAAGTAATTGGTTCTGTAATCGTGATGATTGACTTAGTAATCGGTTACACTGCAATTCAAACAATGGCTGTTTGGGCGCGTAAAAATGATATGATCCTTCACTTACACCGTGCAGGTAACTCAACTTATGCTCGTCAAAAGAATCATGGTATTAACTTCCGTGTAATCTGTAAATGGATGCGTATGGCTGGTGTAGACCACATCCACGCTGGTACA	Stramenopiles	Ochrophyta	Eustigmatophyceae	unclassified_Eustigmatophyceae	unclassified_Eustigmatophyceae	unclassified_Eustigmatophyceae	unclassified_Eustigmatophyceae	GQ405006	1.58332e-138	0.9394	0	0	34	0	rbcL_293910	0	0	0	0	0	0	0	0	0	0	0	0	0	0	0	0	0	0	0	0	0	0	0	0	0	0	0	0	0	0	0	0	0	0
TTATTCGTTGCTGAAGCTATCTACAAAGCACAATCTGAAACTGGCGAGGTAAAAGGTCACTATTTAAACGCTACTGCTGCTACTGCAGAAGAAATGTTAAAACGTGCTCAGTGTGCTAAAGAATTCGGTGTACCGATCATTATGCATGACTATTTAACAGGTGGTTTTACTGCTAACACTTCATTATCTTTATACTGTCGTGACCACGGTTTATTATTACACATTCACCGTGCTATGCACGCTGTAATTGACCGTCAAAGAAACCACGGTATTCACTTCCGTGTTTTAGCTAAAGCTTTACGTTTATCTGGTGGTGACCACTTACACTCAGGTACT	Viridiplantae	Chlorophyta	Chlorophyceae	Protosiphonales	Protosiphonaceae	Protosiphon	Protosiphon_botryoides	KC810304	3.27087e-175	1	0	4	33	0	rbcL_219845	0	0	0	0	0	0	0	0	0	0	0	0	0	0	0	0	0	0	0	0	0	0	0	0	0	0	0	0	0	0	0	0	0	4
CTTTTCGTTTCTGAAGCAATCTACAAAGCTCAAGCTGAAACGGGAGAAATTAAAGGGCATTATCTAAACGTAACTGCTGCTACTTCTGAAGAAATGCTTAAACGTGCTGCATGTGCAAAAGATATGGGTGTACCAATCATTATGCATGATTACATCACTGGTGGTTTCACTGCCAATACTTCTTTAGCGCACTACTGTCGTGATAATGGTCTTTTACTTCATATTCACCGTGCAATGCATGCTGTAATTGATCGTCAAAGAAACCATGGTATTCACTTCCGTGTTTTAGCGAAAGCTTTACGTCTTTCTGGTGGAGATCATTTACATTCAGGAACA	Viridiplantae	Chlorophyta	Chlorophyceae	Protosiphonales	Protosiphonaceae	Chlorochytrium	Chlorochytrium_lemnae	HE860266	1.69216e-98	0.8685	0	14	32	0	rbcL_2126871	0	0	0	0	0	0	0	0	0	0	0	0	0	0	0	0	0	0	0	0	0	0	0	0	0	0	0	0	0	0	3	0	5	0
TTATTCGTAGCAGAAGCTCTTTTCAAAGCTCAATCAGAAACAGGTGAGGTAAAAGGACATTACCTAAACGCTACTGCAGGTACGTGCGAAGAGATGATGCGCCGTGCAGATGTTGCAAAAAACCTAGGTGTGCCTATTATTATGCACGATTACTTAACAGGTGGTTTTACAGCAAATACTTCACTAGCAATTTACTGTCGTAACGAAGGGTTACTTCTACATATTCACCGTGCGATGCATGCTGTAATTGACCGTCAAAGAAACCATGGTATTCACTTCCGTGTATTAGCAAAAGCACTTCGTTTATCAGGTGGTGACCATTTACACTCTGGTACT	Viridiplantae	Chlorophyta	Trebouxiophyceae	Trebouxiophyceae_incertae_sedis	Trebouxiophyceae_incertae_sedis	Chloroidium	Chloroidium_lobatum	HF586464	3.27087e-175	1	0	6	32	0	rbcL_2194724	0	0	0	0	0	0	0	0	0	0	0	0	0	0	0	0	0	0	0	0	0	0	0	0	0	0	0	0	6	0	0	0	0	0
CTTTACTGTATGGAAGGTATTAACCGTTCAGCTGCTTCGACAGGTGAAGTTAAAGGTTCATACTTAAACGTTACAGCTGGTACAATGGAAGACATGTACGAACGTGCTGAGTACGCTAAAACAATTGGTTCAATCATCGTTATGATCGACCTTGTGATTGGTTACACAGCTATTCAATCAATGGGTATCTGGGCACGTAAAAACGATATGATTCTTCACTTACACCGTGCAGGTAACTCAACTTATGCACGTCAAAAGAACCACGGCATTAACTTCCGTGTAATCTGTAAGTGGATGCGTATGTCTGGTGTTGACCACATTCACGCTGGTACT	Stramenopiles	Ochrophyta	Xanthophyceae	Mischococcales	Ophiocytiaceae	Ophiocytium	Ophiocytium_capitatum	AJ874700	7.26297e-147	0.952	0	0	31	0	Seq514490	0	0	0	0	0	0	0	0	0	0	0	0	0	0	0	0	0	0	0	0	0	0	0	0	0	0	0	0	0	0	0	0	0	0
CTATTTGTTGCAGAAGCTACTTATAAAGCACAAGCAGAAACTGGTGAAATTAAAGGACATTACTTAAACGCTACAGCAGGTAACAGTGAAGAAATGCTAATTCGTGCTGAATGTGCTAGAGATTTTGGTGTACCTATTGTTATGCATGACTATCTTACAGGTGGTTTTACAGCAAACACAAGTTTATCAAAATACTGTCGATACAATGGGTTGTTATTACACATCCACCGTGCAATGCACGCTGTTATCGATCGTCAAAGAAATCATGGTATGCACTTCCGAGTGTTAGCTAAAGCACTTAGAATGTCTGGTGGTGACCACTTACATTCAGGTACT	Viridiplantae	Chlorophyta	Trebouxiophyceae	Trebouxiales	Trebouxiaceae	Myrmecia	Myrmecia_sp.	JN573811	4.73823e-94	0.8567	0	0	30	0	rbcL_2510229	0	0	0	0	0	0	0	0	0	0	0	0	0	0	0	0	0	0	0	0	0	0	0	0	0	0	0	0	0	0	0	0	0	0
GCTTACGTAATGGAAGGTGTAAACAGATCTGCAGCAGCTAGTGGTGAAGTTAAAGGTTCTTACCTTAACGTTACTGCTGGTACTATGGAAGATATGTACGAACGTGCGGAATTTGCAAAACTTATTGGTTCTGTAATTGTGATGATCGACTTAGTAATTGGTTACACAGCTATCCAATCAATGGCTCTTTGGGCACGTAAAAACGACATGATCCTTCACCTTCACCGTGCAGGTAACTCTACATACGCCCGTCAAAAGAACCACGGTATTAACTTCCGTGTAATTTGTAAATGGATGCGTATGGCTGGTGTTGACCATATCCATGCAGGTACA	Stramenopiles	Ochrophyta	Eustigmatophyceae	unclassified_Eustigmatophyceae	unclassified_Eustigmatophyceae	unclassified_Eustigmatophyceae	unclassified_Eustigmatophyceae	KX354380	7.26297e-147	0.952	0	3	29	0	rbcL_1632931	0	0	0	0	0	0	0	0	0	0	0	0	0	0	0	0	0	0	0	0	0	0	0	0	0	0	0	0	0	0	0	0	3	0
CTATTCGTAGCAGAAGCTATTTACAAATCTCAAGCTGAAACAGGCGAAATTAAAGGTCATTATTTAAACGCTACTGCTGGAAATTGTGAGGAAATGCTAAAACGTGCACAGTTGGCTAAAGATCTTGGTATGCCAATTGTTATGCATGATTATATTACTGGTGGATTTACTGCAAACACAAGTTTAGCATATTTTTGTCGTGATAATGGTTTATTACTTCACATTCACAGAGCAATGCATGCTGTAATTGACCGACAAAGAAACCATGGTATGCATTTCCGTGTTTTAGCAAAAGCTCTTCGTCTATCTGGTGGAGATCACCTTCATTCTGGAACT	Viridiplantae	Chlorophyta	Chlorophyceae	Chaetophorales	Chaetophoraceae	Diplosphaera	Diplosphaera_sp.	JN573860	1.52179e-173	0.997	0	0	29	0	rbcL_2075181	0	0	0	0	0	0	0	0	0	0	0	0	0	0	0	0	0	0	0	0	0	0	0	0	0	0	0	0	0	0	0	0	0	0
TGTTTTGTTGCAGAAGCTACTTATAAAGCACAAGCAGAAACAGGGGAAATTAAAGGACACTATTTAAACTGTACAGCAGGTAACAGCGAAGAAATGTTAGTACGTGCTGAATGTGCTAGAGATTTTGGTGTACCTATTGTAATGCATGACTATCTTACAGGTGGTTTTACAGCAAACACAAGTTTAGCAAAATACTGCCGATACAACGGGCTATTGTTACACATTCACCGTGCAATGCACGCTGTTATCGATCGTCAAAGAAATCACGGTATTCACTTCCGAGTGTTAGCTAAAACTCTTCGTATGTCAGGTGGTGACCACTTACATTCAGGTACT	Viridiplantae	Chlorophyta	Trebouxiophyceae	Chlorellales	Chlorellaceae	Chlorella	Chlorella_vulgaris	MK295215	1.69216e-98	0.8675	0	0	28	0	rbcL_210472	0	0	0	0	0	0	0	0	0	0	0	0	0	0	0	0	0	0	0	0	0	0	0	0	0	0	0	0	0	0	0	0	0	0
GCTTACGTTATGGAAGGTGTAAATAGATCAGCAGCAGCATCTGGTGAAGTTAAAGGTTCTTACCTTAACGTTACAGCTGGTACTATGGAAGACATGTACGAACGTGCTGAGTTTGCAAAACTTATCGGTTCTGTAATCGTAATGATTGACTTAGTAATTGGATACACTGCAATCCAATCTATGGCGATTTGGGCTCGTAAAAATGATATGATCCTTCACCTTCACCGTGCAGGTAACTCTACTTACGCCCGCCAAAAAAACCACGGTATTAACTTCCGTGTAATCTGTAAATGGATGCGTATGGCTGGTGTTGACCACATCCACGCTGGTACA	Stramenopiles	Ochrophyta	Eustigmatophyceae	unclassified_Eustigmatophyceae	unclassified_Eustigmatophyceae	unclassified_Eustigmatophyceae	unclassified_Eustigmatophyceae	KX354371	5.69463e-138	0.9367	0	3	27	0	rbcL_2805094	0	0	0	0	0	0	0	0	0	0	0	0	0	0	0	0	0	0	0	0	0	0	0	0	0	0	0	0	0	0	0	0	0	0
CTTTTTGTAGCTGAAGCTATTTACAAATCTCAATCTGAAACTGGTGAAGTAAAAGGTCATTACCTAAATGCTACTGCTGGTACTTGTGAAGAGATGATGAAACGTGCGGCTGTAGCAAAAGATCTTGGTGTACCGATCATTATGCACGATTACCTAACAGGTGGTTTCACAGCAAACACAACATTATCACATTACTGTCGTGATGAAGGACTACTATTACATATTCACCGTGCAATGCATGCGGTTATTGACCGTCAAAGAAATCACGGTATTCACTTCCGTGTACTAGCAAAAGCACTACGTTTATCAGGTGGTGACCATCTACACTCAGGTACT	Viridiplantae	Chlorophyta	Trebouxiophyceae	Trebouxiophyceae_incertae_sedis	Trebouxiophyceae_incertae_sedis	Chloroidium	Chloroidium_viscosum	MH545952	3.27087e-175	1	0	17	26	0	rbcL_2235271	0	0	0	0	0	0	0	0	0	0	0	0	0	0	0	0	0	0	0	0	0	0	0	0	0	0	0	0	0	0	0	0	0	0
CTTTTTGTTGCAGAAGCACTTTATAAATCTCAAGCAGAAACAGGTGAAGTAAAAGGTCACTACTTAAACGCAACTGCTGGAACTTGTGAAGAAATGCTTAAACGTGCTCAATGTGCTAAAGAATTGGGTGTTCCAATTGTTATGCATGACTATCTGACAGGTGGTTTTACGGCTAATACAACTTTAGCACATTACTGTCGTGATAATGGTTTATTACTTCACATTCACAGAGCAATGCATGCTGTTATCGATCGTCAAAGAAATCATGGTATGCACTTCCGTGTTTTAGCTAAAGCTCTTCGTATGTCAGGTGGTGATCATTTACATTCGGGTACT	Viridiplantae	Chlorophyta	Chlorophyceae	Chaetophorales	Chaetophoraceae	Coccobotrys	Coccobotrys_verrucariae	AM260447	7.08019e-172	0.994	0	0	25	0	rbcL_1607927	0	0	0	0	0	0	0	0	0	0	0	0	0	0	0	0	0	0	0	0	0	0	0	0	0	0	0	0	0	0	0	0	0	0
TCTTATGTAATGGAAGGTGTAAACAGAGCTGCAGCAGCTTCTGGTGAAGTTAAAGGTTCTTATCTTAACATTACTGCTGGTACAATGGAAGATATGTACGAACGTGCAGAATTCGCTAAAGTAATCGGATCTGTTATCGTAATGATCGACTTAGTAATTGGTTACACTGCGATCCAATCTATGGCTATTTGGGCGCGTAAAAATGACCTTATCCTTCATTTACACCGTGCAGGTAACTCAGCTTATGCTCGTCAAAAGAACCACGGTATTAACTTCCGTGTAATCTGTAAATGGATGCGTATGGCTGGTGTTGACCACATCCACGCTGGTACA	Stramenopiles	Ochrophyta	Eustigmatophyceae	unclassified_Eustigmatophyceae	unclassified_Eustigmatophyceae	unclassified_Eustigmatophyceae	unclassified_Eustigmatophyceae	GQ405004	1.22398e-139	0.9398	0	10	24	0	Seq1236704	0	0	0	0	0	0	0	0	0	0	0	0	0	0	0	0	0	0	0	0	0	0	0	0	0	0	0	0	4	0	0	6	0	0
GCTTTTGTTGCAGAAGCTATCTACAAATCTCAAGCTGAAACAGGTGAGATCAAAGGTCACTACTTAAACGCAACAGCTGGTACATGCGAAGAGATGTTGAAACGTGCAGAATGTGCGAGAGACTTCGGTGTGCCAATTGTTATGCATGACTATCTAACAGGTGGTTTCACTGCAAACACAACACTGTCTCACTTCTGTCGTGACAACGGTCTGCTACTTCACATTCACCGTGCAATGCACGCAGTTATTGACCGTCAAAGAAACCACGGTATGCACTTCCGTGTACTAGCAAAAGCTCTTCGTATGTCTGGTGGTGACCACCTTCACTCAGGAACA	Viridiplantae	Chlorophyta	Trebouxiophyceae	Trebouxiophyceae_incertae_sedis	Coccomyxaceae	Coccomyxa	Coccomyxa_sp.	KT253166	3.27087e-175	1	0	0	24	0	rbcL_2289041	0	0	0	0	0	0	0	0	0	0	0	0	0	0	0	0	0	0	0	0	0	0	0	0	0	0	0	0	0	0	0	0	0	0
CTATTTGTGGCTGAGGCTATATATAAAGCTCAAGCAGAAACAGGTGAAATTAAAGGGCATTATTTAAATGCAACAGCTGGAACTTGTGAGGAAATGATTAAACGTGCAGTATGTGCAAAAGAATTAGGTGTACCTATTATTATGCACGACTACTTAACTGGAGGTTTCACTGCTAACACTAGCCTTTCAAATTACTGTCGTGACCACGGACTTCTTCTACACATTCACCGTGCTATGCACGCAGTTATTGACCGTCAGCGAAATCACGGAATCCACTTCCGCGTGCTAGCAAAAGCACTACGTATGTCTGGTGGTGACCACTTACACTCAGGTACT	Viridiplantae	Chlorophyta	Chlorophyceae	Oedogoniales	Oedogoniaceae	Oedogonium	Oedogonium_cardiacum	EF589157	7.23207e-157	0.9673	0	31	22	0	rbcL_1501920	0	0	0	0	0	0	0	0	0	0	0	0	0	0	0	0	0	0	0	0	0	0	0	0	0	0	0	0	11	0	11	5	0	0
TTATTCGTTTCTGAAGCTATCTACAAATCTCAATCAGAAACTGGTGAAGTTAAAGGTCACTACTTAAACTGTACTGCAGGTACTTCTGAAGAAATGTTAAAACGTGCAGAATGTGCTAAAGATTTAGGTGTACCTATTATTATGCACGACTACCTTACAGGTGGTTTCACATCTAACACTTCTTTAGCTAGATTCTGTCGTGATGAAGGTTTATTATTACACATTCACCGTGCTATGCACGCTGTAATTGACCGTCAACGTAACCACGGGATCCACTTCCGCGTATTAGCTAAAGCTTTACGTATGTCAGGTGGTGACCACTTACACTCTGGTACA	Viridiplantae	Chlorophyta	Chlorophyceae	Chlorosarcinales	Chlorosarcinaceae	Neochlorosarcina	Neochlorosarcina_sempervirens	MK257153	7.18108e-162	0.9762	0	9	22	0	rbcL_1705388	0	0	0	0	0	0	0	0	0	0	0	0	0	0	0	0	0	0	0	0	0	0	0	0	0	0	0	0	5	0	0	0	4	0
GCTTACGTTATGGAAGGTGTAAACAGATCAGCAGCAGCTTCTGGTGAAGTAAAAGGTTCTTACCTTAACGTAACAGCTGGTACTATGGAAGACATGTACGAACGTTCTGAGTTTGCAAAAACTATTGGTTCTGTTATTATCATGATTGACTTAGTAATCGGTTACACTGCTATCCAATCAATGGGATACTGGTCACGTAAAAATGATATGGTTCTTCACCTTCACCGTGCAGGTAACTCAACATATGCCCGTCAAAAAAATCACGGTATTAACTTCCGTGTAATTTGTAAATGGATGCGTATGGCTGGTGTTGACCACATTCACGCAGGTACA	Stramenopiles	Ochrophyta	Eustigmatophyceae	Eustigmatophyceae_incertae_sedis	Eustigmatophyceae_incertae_sedis	Tetraedriella	Tetraedriella_subglobosa	KX354388	5.73506e-133	0.9277	0	13	21	0	rbcL_2534000	0	0	0	0	0	0	0	0	0	0	0	0	0	0	0	0	0	0	0	0	0	0	0	0	0	0	0	0	0	0	0	4	9	0
TTATTCGTAGCGGAAGCGCTTTTCAAATCTCAAGCAGAGACAGGTGAGGTAAAAGGACACTACCTAAACGCAACAGCGGGTACTTGCGAAGAAATGATGCGACGTGCTGATGTTGCAAAAAACTTAGGTGTACCGATTATTATGCATGACTACCTAACTGGTGGATTTACTGCAAACACTACATTAGCGCATTACTGCCGTAATGAAGGATTGCTTTTACACATTCACCGTGCGATGCATGCTGTAATTGACCGTCAACGAAACCATGGTATTCACTTCCGTGTATTAGCGAAAGCACTTCGTCTTTCTGGTGGTGACCATTTACACTCTGGTACG	Viridiplantae	Chlorophyta	Trebouxiophyceae	Trebouxiophyceae_incertae_sedis	Trebouxiophyceae_incertae_sedis	Chloroidium	Chloroidium_laureanum	HF586462	2.69477e-131	0.9224	0	0	21	0	rbcL_209089	0	0	0	0	0	0	0	0	0	0	0	0	0	0	0	0	0	0	0	0	0	0	0	0	0	0	0	0	0	0	0	0	0	0
TTATTTGTTGCTGAAGCATGTTACAAAGCTCAAGCTGAAACTGGTGAAATTAAAGGTCACTACTTAAATGCTACTGCAGCTACTTGTGAAGAAATGTTAAAACGTGCTCAGTGTGCTAAAGAATTAGGTGTGCCTATTGTAATGCATGACTATTTAACAGGTGGTTTTACTGCAAACACTTCTTTATCTATTTACTGTCGTGACCACGGTTTATTATTACACATTCACCGTGCTATGCACGCTGTAATTGACCGTCAAAGAAACCACGGTATCCACTTCCGTGTTTTAGCAAAAGCTTTACGTTTATCTGGTGGTGACCACTTACACTCAGGAACT	Viridiplantae	Chlorophyta	Chlorophyceae	Sphaeropleales	Scenedesmaceae	Acutodesmus	Acutodesmus_raciborskii	HG514380	7.43964e-137	0.9315	0	0	21	0	rbcL_247381	0	0	0	0	0	0	0	0	0	0	0	0	0	0	0	0	0	0	0	0	0	0	0	0	0	0	0	0	0	0	0	0	0	0
GCTTATGTAATGGAAGGTGTAAACAGATCAGCAGCAGCATCTGGTGAAGTAAAAGGTTCTTATCTTAACGTTACAGCTGGTACTATGGAAGACATGTACGAACGTGCTGAATTTGCTAAATTAATCGGTTCTGTTATTATCATGATCGACTTAGTAATTGGATACACTGCAATCCAATCTATGGCACTTTGGTCTCGTAAAAACGACATGATCCTTCACCTTCACCGTGCAGGTAACTCTACTTACGCCCGTCAAAAAAATCACGGTATTAACTTCCGTGTAATTTGTAAATGGATGCGTATGGCTGGTGTTGACCACATTCACGCTGGTACA	Stramenopiles	Ochrophyta	Eustigmatophyceae	unclassified_Eustigmatophyceae	unclassified_Eustigmatophyceae	unclassified_Eustigmatophyceae	unclassified_Eustigmatophyceae	GQ405016	1.23267e-134	0.9307	0	0	20	0	rbcL_2362002	0	0	0	0	0	0	0	0	0	0	0	0	0	0	0	0	0	0	0	0	0	0	0	0	0	0	0	0	0	0	0	0	0	0
TTATTCGTTGCTGAAGCTATCTACAAAGCACAAGCGGAAACTGGTGAAATTAAAGGTCACTACTTAAACGCTACAGCAGCTACTTGCGAAGAAGTTTTAAAACGTGCGCAATGTGCTAAAGATATCGGTGTACCGATTGTAATGCACGATTACTTAACAGGTGGTTTTACTGCAAACACTTCTTTATCTCACTTCTGTCGTGATAATGGTTTATTATTACACATTCACCGTGCTATGCACGCTGTAATTGACCGTCAACGTAATCACGGTATTCACTTCCGTGTTTTAGCGAAAGCATTACGTCTATCAGGGGGTGACCACTTACACTCAGGAACT	Viridiplantae	Chlorophyta	Chlorophyceae	Sphaeropleales	Selenastraceae	Ourococcus	Ourococcus_multisporus	KT369475	7.3872e-142	0.9405	0	0	20	0	rbcL_2241348	0	0	0	0	0	0	0	0	0	0	0	0	0	0	0	0	0	0	0	0	0	0	0	0	0	0	0	0	0	0	0	0	0	0
CTATTTGTGGCTGAGGCTATCTATAAAGCTCAAGCAGAAACAGGTGAAATTAAAGGGCATTATTTAAATGCAACAGCTGGAACTGCCGAAGAAGTTATTAAACGTGCACAATGTGCAAAAGAACTAGGTGTACCTATTATTATGCATGACTACTTAACAGGAGGTTTCACTGTTAACACTAGCCTTGCAAATTACTGTCGTGATCACGGACTTCTTCTACATATTCACCGTGCTATGCACGCAGTTATTGACCGTCAACGTAACCACGGAATCCACTTCCGTGTGCTAGCAAAAGCACTACGTATGTCTGGTGGTGACCACTTACACTCTGGTACT	Viridiplantae	Chlorophyta	Chlorophyceae	Oedogoniales	Oedogoniaceae	Oedogonium	Oedogonium_sp.	DQ481215	3.34103e-160	0.9732	0	17	19	0	rbcL_2301473	0	0	0	0	0	0	0	0	0	0	0	0	0	0	0	0	0	0	0	0	0	0	0	0	0	0	0	0	0	0	0	0	0	0
GCTTATGTAATGGAAGGTGTAAACAGATCAGCAGCAGCATCTGGTGAGGTAAAAGGTTCTTACCTTAACGTTACAGCTGGTACTATGGAAGATATGTACGAACGTTCTGAGTTCGCAAAAACTATAGGTTCTGTGATTGTTATGATCGACTTAGTAATCGGTTATACAGCAATTCAATCGATGGCGCTTTGGGCACGTAAGAACGATATGATCCTTCACCTTCACCGTGCAGGTAACTCTACATACGCTCGTCAAAAAAATCATGGTATTAACTTCCGTGTAATTTGTAAATGGATGCGTATGGCTGGTGTTGACCACATCCACGCTGGTACA	Stramenopiles	Ochrophyta	Eustigmatophyceae	unclassified_Eustigmatophyceae	unclassified_Eustigmatophyceae	unclassified_Eustigmatophyceae	unclassified_Eustigmatophyceae	GQ405009	4.43347e-134	0.9305	0	0	19	0	rbcL_2035881	0	0	0	0	0	0	0	0	0	0	0	0	0	0	0	0	0	0	0	0	0	0	0	0	0	0	0	0	0	0	0	0	0	0
CTTTTTGTTGCTGAAGCTATTTACAAAGCACAAGGAGAAACTGGAGAAATTAAAGGTCATTATTTAAATGCTACTGCAGCAACATCTGAAGAAATGCTAAAACGCGCAGCTTGTGCAAAAGATTTAGGTGTACCTATCATTATGCACGATTATTTAACAGGTGGTTTTACTGCAAATACAAGTTTAGCTCATTATTGTCGTGATAACGGTCTTTTATTACATATTCACCGAGCTATGCATGCTGTTATTGATCGTCAAAAAAATCATGGAATTCACTTCCGTGTTTTAGCAAAAGCTCTACGTATGTCTGGTGGTGACCATCTTCATTCTGGAACA	Viridiplantae	Streptophyta	Zygnemophyceae	Zygnematales	Zygnemataceae	Mougeotia	Mougeotia_sp.	FM992362	6.04318e-103	0.8739	0	0	18	0	rbcL_2011722	0	0	0	0	0	0	0	0	0	0	0	0	0	0	0	0	0	0	0	0	0	0	0	0	0	0	0	0	0	0	0	0	0	0
CTATTCGTAGCTGAAGCTATCTACAAAGCGCAAGCTGAAACTGGTGAAATTAAAGGTCACTACTTAAACGCTACTGCAGGTACTTGCGAAGAAATGTTAAAACGTGCTCAATGTGCTAAAGACATCGGTGTACCGATCATTATGCATGACTACTTAACTGGTGGTTTCACGGCTAACACTTCTTTATCTCACTTCTGTCGTGATAACGGTTTATTATTACACATTCACCGTGCTATGCACGCTGTAATCGACCGTCAACGTAATCACGGTATTCACTTCCGTGTTTTAGCAAAAGCTTTACGTATGTCAGGTGGTGACCATTTACACTCTGGTACA	Viridiplantae	Chlorophyta	Chlorophyceae	Sphaeropleales	Selenastraceae	Ourococcus	Ourococcus_multisporus	KT369475	4.38348e-149	0.9551	0	0	18	0	rbcL_1788297	0	0	0	0	0	0	0	0	0	0	0	0	0	0	0	0	0	0	0	0	0	0	0	0	0	0	0	0	0	0	0	0	0	0
CTTTATTGTATGGAAGGTATTAACCGTGCTGTTGCAGCAACTGGTGAAGTTAAAGGTTCATACTTAAATATTACTGCTGGTACTATGGAAGAAATGTACACACGTGCTGAATATGCTAAATCAATAGGTTCAATCATTGTTATGATCGATCTTGTAATTGGCTATACAGCTATTCAAAGTATGGCTATATGGGCACGCGCTAATGATATGATTTTACATTTACATCGTGCTGGTAATTCTACATATGCTCGCCAAAAAAACCATGGTATTAACTTCCGTGTAATTTGCAAATGGATGCGAATGGCTGGTGTGGATCATATTCATGCGGGTACT	Stramenopiles	Ochrophyta	Phaeothamniophyceae	Pleurochloridellales	Pleurochloridellaceae	Pleurochloridella	Pleurochloridella_botrydiopsis	AF069499	1.28612e-104	0.8765	0	32	17	0	rbcL_846174	0	0	0	0	0	0	0	0	0	0	0	0	0	0	0	0	0	0	0	0	0	0	0	0	0	0	0	0	0	4	0	11	5	4
CTTTACTGTATGGAAGGTATTAACCGTGCATCTGCAGCTACAGGTGAAGTTAAAGGTTCATACTTAAATATTACAGCAGCTACAATGGAACAAATGTACGAACGTGCTGAATACGCTAAAACAATTGGTTCAATCATTGTTATGATTGACCTTGTTATTGGTTACACAGCAATCCAATCAATGGGAATCTGGTGTCGTAATAACGACATGATTCTTCACTTACACCGTGCAGGTAACTCAACTTACGCGCGTCAAAAAAATCACGGCATCAACTTCCGTGTAATTTGTAAGTGGATGCGTATGGCTGGTGTTGACCACATTCACGCAGGTACT	Stramenopiles	Ochrophyta	Xanthophyceae	Mischococcales	Centritractaceae	Bumilleriopsis	Bumilleriopsis_sp.	AJ874706	1.59456e-133	0.9279	0	0	16	0	rbcL_806548	0	0	0	0	0	0	0	0	0	0	0	0	0	0	0	0	0	0	0	0	0	0	0	0	0	0	0	0	0	0	0	0	0	0
CTTTACTGTATGGAAGGTATTAACCGTTCATCTGCATCTACAGGTGAAGTTAAAGGTTCATACTTAAACGTTACAGCAGGTACAATGGAAGATATGTACGAACGTGCTGAATACGCAAAAACAATTGGTTCTATCATCGTTATGATCGACCTTGTAATCGGTTACACTGCTATCCAATCAATGGGGATTTGGGCACGTAAAAACGATATGATCCTTCACTTACACCGTGCTGGTAACTCAACTTACGCACGTCAAAAAAACCACGGTATTAACTTCCGTGTAATTTGTAAGTGGATGCGTATGGCTGGTGTTGACCACATTCACGCAGGTACT	Stramenopiles	Ochrophyta	Xanthophyceae	Mischococcales	Ophiocytiaceae	Ophiocytium	Ophiocytium_majus	AJ874699	3.26169e-170	0.994	0	10	15	0	rbcL_1663965	0	0	0	0	0	0	0	0	0	0	0	0	0	0	0	0	0	0	0	0	0	0	0	0	0	0	0	0	0	0	0	6	4	0
GCTTATGTAATGGAAGGTGTTAACAGATCTGCTGCAGCTTCTGGTGAAGTTAAAGGTTCTTACCTTAACGTTACTGCTGGTACAATGGAAGATATGTACGAGCGTGCAGAATTCGCTAAAGTAATCGGATCTGTTATTGTGATGATCGACTTAGTAATTGGTTACACTGCTATCCAATCTATGGCTATCTGGTCACGTAAAAATGACATGATTCTTCACTTACACCGTGCAGGTAACTCAGCTTATGCTCGTCAAAAGAACCACGGTATTAACTTCCGTGTAATCTGTAAATGGATGCGTATGTCTGGTGTTGACCATATTCACGCTGGTACA	Stramenopiles	Ochrophyta	Eustigmatophyceae	unclassified_Eustigmatophyceae	unclassified_Eustigmatophyceae	unclassified_Eustigmatophyceae	unclassified_Eustigmatophyceae	GQ405004	3.37913e-145	0.9489	0	9	15	0	rbcL_78255	0	0	0	0	0	0	0	0	0	0	0	0	0	0	0	0	0	0	0	0	0	0	0	0	0	0	0	0	0	0	0	3	0	0
TTATTCGTAGCAGAAGCTATTTATAAATCTCAAGCAGAAACAGGTGAAATTAAAGGTCACTATTTAAACGCTACTGCTGGAACTTGTGAAGAAATGATGAAGCGTGCAGAATTAGCTAAAGATCTTGGTATGCCAATTGTCATGCACGATTATATTACTGGTGGGTTTACTGCAAACACTAGTTTAGCTCATTACTGTCGTGACAATGGATTATTACTTCATATTCACAGAGCAATGCATGCTGTAATTGACCGCCAAAGAAATCATGGTATGCACTTCCGTGTTTTAGCAAAAGCTCTTCGTTTATCTGGTGGAGACCACCTTCATTCTGGAACT	Viridiplantae	Chlorophyta	Trebouxiophyceae	Prasiolales	Prasiolaceae	Stichococcus	Stichococcus_sp.	EF589147	1.55443e-158	0.9702	0	3	15	0	rbcL_2204833	0	0	0	0	0	0	0	0	0	0	0	0	0	0	0	0	0	0	0	0	0	0	0	0	0	0	0	0	0	0	0	0	0	0
TTAAACTGTATGGAAGGTATTAACCGTGCATCTGCAGCTACAGGTGAAGTAAAAGGTTCGTACTTAAACGTTACAGCTGCTACTATGGAAGAAATCTACAAACGTTGTGAGTATGCTAAAGAAGTAGGTTCTGTAATTGTGATGATCGATTTAGTAATGGGTTACACAGCCATTCAAAGTACTGCTATTTGGGCTCGTGAAAACGATATGCTTTTACATTTACACCGTGCAGGTAACTCTACATACGCGCGTCAAAAAAATCATGGAATTAACTTCCGTGTTATTTGTAAATGGATGCGTATGTCAGGTGTAGATCACATTCACGCTGGGACA	Stramenopiles	Diatoms	Diatoms	Diatoms	Nitzschia	Nitzschia	Nitzschia_amphibia	HF675118	1.50682e-173	1	0	77	14	0	Seq946722	0	0	0	0	0	0	0	0	0	0	0	0	0	0	0	0	0	0	0	0	0	0	0	0	0	0	0	0	12	5	6	19	17	12
CTTTTCTGTGCTGAAGCTATTTATAAAGCTCAAGGCGAAACTGGAGAAGTTAAAGGTCATTATTTAAATGCTACTGCAGGTACTGTAGAAGAAATGTACAAACGTGCTATTTATGCGGCACAAATTGGTGTTCCGATTGTTATGCATGATTACTTAACTGGAGGTTTTACAGCAAATACTTCTTTATCTCTATATTGTAGAGATAATGGTTTATTATTACATATTCACAGAGCTATGCATGCTGTTATTGACCGTCAAAGAAATCATGGTATTCATTTCCGTGTACTTGCTAAAACACTTCGTATGTCTGGTGGAGATCATCTTCATTCAGGTACT	Viridiplantae	Chlorophyta	Chlorophyceae	Chlamydomonadales	Phacotaceae	Dysmorphococcus	Dysmorphococcus_globosus	AJ001885	7.98503e-87	0.848	0	15	14	0	rbcL_2046584	0	0	0	0	0	0	0	0	0	0	0	0	0	0	0	0	0	0	0	0	0	0	0	0	0	0	0	0	0	0	0	4	4	3
CTTTACTGTATGGAAGGTATCAACCGTGCAGCAGCATCAACAGGTGAAATTAAAGGTTCATACTTAAACGTAACAGCTGGTACAATGGAAGATATGTACGAACGTGCTGAATACGCGAAAACAGTTGGTTCAATCATCGTTATGATTGACCTTGTAATCGGTTACACAGCTATCCAATCAATGGGTATTTGGGCACGTAAGAATGACATGATCCTTCACTTACACCGTGCAGGTAACTCAACTTATGCTCGTCAAAAAAATCACGGTATTAACTTCCGTGTAATTTGTAAGTGGATGCGTATGGCTGGTGTTGACCATATTCACGCAGGTACT	Stramenopiles	Ochrophyta	Xanthophyceae	Mischococcales	Ophiocytiaceae	Ophiocytium	Ophiocytium_majus	AJ874699	3.40312e-140	0.9399	0	9	14	0	Seq1232750	0	0	0	0	0	0	0	0	0	0	0	0	0	0	0	0	0	0	0	0	0	0	0	0	0	0	0	0	0	0	0	0	9	0
CTTTACTGTATGGAAGGTATTAACCGTTCTTCAGCTGCTACAGGTGAAGTTAAAGGTTCTTACTTAAACATTACGGCTGCTACAATGGAAGGTATGTATGAACGTGCTGAATACGCAAAAACAATTGGTTCTATCATTGTTATGATTGACCTTGTAATTGGTTATACAGCTATTCAATCAATGGGTATTTGGGCTCGTAACAATGATATGATCCTTCACTTACACCGTGCAGGTAACTCAACTTACGCTCGTCAAAAAAATCATGGTATCAACTTCCGTGTAATTTGTAAGTGGATGCGTATGGCTGGTGTGGATCACATTCATGCTGGTACT	Stramenopiles	Ochrophyta	Xanthophyceae	Mischococcales	Centritractaceae	Bumilleriopsis	Bumilleriopsis_sp.	AJ874706	1.60588e-128	0.9189	0	16	13	0	Seq718463	0	0	0	0	0	0	0	0	0	0	0	0	0	0	0	0	0	0	0	0	0	0	0	0	0	0	0	0	4	4	0	5	0	3
TTATTCACTGCTGAAGCAATTTATAAAGCTCAAGCTGAAACTGGTGAAATTAAAGGACATTACTTAAATGCTACTGCAGGAACATGTGAAGAAATGTTAAAACGTGCTTTATGTGCCAAAGAATTAGGTGTACCTATTGTTATGCATGATTACCTAACTGGTGGGTTTACTGCTAACACTTCTTTAGCTATTTATTGTCGTGATCATGGTTTATTACTACACATTCACCGTGCTATGCACGCTGTTATTGACCGTCAAAGAAACCATGGTATTCACTTCCGTGTATTAGCAAAAGCTTTACGTATGTCTGGTGGAGATCACTTACACAGTGGTACT	Viridiplantae	Chlorophyta	Chlorophyceae	Sphaeropleales	Neochloridaceae	Neochloris	Neochloris_aquatica	EF113456	7.59923e-122	0.9113	0	0	13	0	rbcL_1735670	0	0	0	0	0	0	0	0	0	0	0	0	0	0	0	0	0	0	0	0	0	0	0	0	0	0	0	0	0	0	0	0	0	0
CTTTTTGTTGCTGAAGCTATCTATAAATCTCAATCAGAGACAGGTGAAGTTAAAGGGCATTACTTAAACTGTACTGCTGGAACAGCAGAAGAAATGATTAAACGTGCTGCTTGTGCTAAAGATTTCGGTGTACCAATTATTATGCATGACTACCTTACTGGTGGTTTCACTGCGAATACTTCATTAGCTCTATATTCTCGTGATAATGGTTTATTACTTCATATTCACCGTGCTATGCATGCTGTTATTGACCGTCAAAGAAATCATGGGATTCACTTCCGTGTTTTAGCTAAAGCTCTTCGTATGTCTGGGGGTGATCATCTTCATTCAGGAACA	Viridiplantae	Chlorophyta	Chlorophyceae	Chlamydomonadales	Chlamydomonadaceae	Rhysamphichloris	Rhysamphichloris_curta	LC133512	2.75257e-116	0.8958	0	0	12	0	rbcL_2244670	0	0	0	0	0	0	0	0	0	0	0	0	0	0	0	0	0	0	0	0	0	0	0	0	0	0	0	0	0	0	0	0	0	0
GCTTACGTAATGGAAGGTGTTAACAGAGCAGCAGCAGCATCAGGTGAAGTAAAAGGTTCATACCTTAACATTACTGCTGGTACAATGGAAAACATGTACGAACGTGCTGAATTCGCTAAAGTTATTGGTTCAGTAATTATCATGATTGACTTAGTAATTGGTTACAGTGCTATCCAATCAATGGCAATCTGGGCTCGTAAAAATGACATGATCCTTCACTTACACCGTGCAGGTAACTCTACATACGCTCGTCAAAAGAACCATGGTATTAACTTCCGTGTAATCTGTAAATGGATGCGTATGGCTGGTGTTGACCACATCCACGCTGGTACT	Stramenopiles	Ochrophyta	Eustigmatophyceae	unclassified_Eustigmatophyceae	unclassified_Eustigmatophyceae	unclassified_Eustigmatophyceae	unclassified_Eustigmatophyceae	KX354385	2.04815e-137	0.9366	0	0	12	0	rbcL_1607792	0	0	0	0	0	0	0	0	0	0	0	0	0	0	0	0	0	0	0	0	0	0	0	0	0	0	0	0	0	0	0	0	0	0
TTATACTGTATGGAAGGTATTAACCGTGCTTCTGCAGCTACAGGTGAAGTTAAAGGTTCTTACTTAAACATCACTGCTGGTACTATGGAAGAAGTTTACAAACGTGCAGAATACGGTAAAGCAGTTGGTTCTATAGTTGTTATGATCGACTTAGTTATGGGTTACACAGCAATTCAAAGTGCTGCGATCTGGGCTCGTGACAATGACATGCTTTTACACTTACACCGTGCAGGTAACTCTACTTACGCTCGTCAAAAAAACCATGGTATTAACTTCCGTGTAATCTGTAAATGGATGCGTATGGCTGGTGTAGACCACATCCACGCTGGTACA	Stramenopiles	Diatoms	Diatoms	Diatoms	Diatoms	Sellaphora	Sellaphora_pupula	EF143298	3.28485e-165	0.985	0	31	11	0	rbcL_826000	0	0	0	0	0	0	0	0	0	0	0	0	0	0	0	0	0	0	0	0	0	0	0	0	0	0	0	0	0	0	0	0	0	0
CTATTCTGCGCAGAAGCAATTTATAAAGCTCAAGCAGAAACAGGTGAAATCAAAGGTCACTACTTAAATGTAACTGCTGGTACATGCGAAGAAATGCTTAAGCGTGCAGTTTATGCTAGAGAATTAGGCGTACCTATTGTTATGCATGATTATATTACAGCTGGTTTTACTGCGAATACAAGCTTAGCACACTACTGTCGTGATAACGGTCTTTTATTACACATTCACCGTGCTATGCATGCTGTTATTGATAGACAGAAAAACCATGGTATTCATTTCCGTGTTTTAGCGAAAGCATTACGTCTTTCTGGTGGTGATCATATTCACTCCGGTACA	Viridiplantae	Streptophyta	Zygnemophyceae	Zygnematales	Zygnemataceae	Mougeotia	Mougeotia_sp.	KP698058	1.6104e-133	0.9279	0	0	11	0	rbcL_2278683	0	0	0	0	0	0	0	0	0	0	0	0	0	0	0	0	0	0	0	0	0	0	0	0	0	0	0	0	0	0	0	0	0	0
CTTTACTGTATGGAAGGTATTAACCGTTCATCTGCCGCTACAGGTGAAGTTAAAGGTTCATACTTAAACATTACAGCTGGCACAATGGAAGGTATGTACGAACGTGCTGAATATGCAAAAACAATTGGTTCAATCATTGTAATGATCGACCTTGTAATTGGTTACAGTGCTATCCAATCAATGGGTATTTGGGCTCGTAATAATGATATGCTTCTTCACTTACACCGTGCTGGTAACTCAACTTACGCACGTCAAAAAAACCATGGTATTAACTTCCGTGTAATCTGTAAATGGATGCGTATGGCTGGTGTTGACCATATTCACGCAGGTACT	Stramenopiles	Ochrophyta	Xanthophyceae	Mischococcales	Ophiocytiaceae	Ophiocytium	Ophiocytium_majus	AJ874699	7.36647e-137	0.9339	0	12	10	0	rbcL_78647	0	0	0	0	0	0	0	0	0	0	0	0	0	0	0	0	0	0	0	0	0	0	0	0	0	0	0	0	0	3	0	3	0	6
CTTTTTGTTGCTGAAGCTATTTACAAAGCTCAAGGGGAAACAGGAGAAATTAAAGGTCATTATTTAAATGCTACTGCAGCAACATCTGAAGAAATGCTAAAACGTGCACAATGCGCAAAAGATTTAGGCGTACCTATCATTATGCATGACTACTTAACAGGTGGTTTTACTGCAAATACAAGTTTAGCTCATTATTGTCGTGATAATGGTCTTTTATTACACATTCACCGAGCTATGCACGCTGTTATTGACCGTCAAAAAAATCATGGAATTCATTTCCGTGTTTTAGCAAAAGCTTTACGTATGTCTGGTGGAGACCATCTTCATTCAGGAACA	Viridiplantae	Chlorophyta	Chlorophyceae	Sphaeropleales	Hydrodictyaceae	Pseudopediastrum	Pseudopediastrum_boryanum_var._boryanum	EF078388	6.00057e-108	0.8829	0	4	10	0	rbcL_212726	0	0	0	0	0	0	0	0	0	0	0	0	0	0	0	0	0	0	0	0	0	0	0	0	0	0	0	0	0	0	0	0	0	4
CTATTTGTAGCTGAAGCAATTTTCAAAGCTCAAGCTGAAACTGGTGAAATTAAAGGGCATTATCTAAATGCTACTGCAGGAACTTGTGAAGAAATGATGAAGAGAGCGGAATATGCTTCCGAACTAGGTGTACCAATTATTATGCATGACTACCTAACTGGTGGTTTTACTGCTAATACTACCCTGGCTCATTATTGCCGTGATAGTGGTCTACTTCTACATATTCACCGTGCTATGCATGCTGTTATTGATAGACAAAAGAATCACGGTATCCATTTCCGTGTTCTAGCTAAAGCTCTACGTCTATCTGGTGGAGACCATGTCCACTCCGGAACA	Viridiplantae	Streptophyta	Zygnemophyceae	Desmidiales	Closteriaceae	Closterium	Closterium_libellula	EF371287	5.87456e-123	0.9096	0	0	10	0	rbcL_563387	0	0	0	0	0	0	0	0	0	0	0	0	0	0	0	0	0	0	0	0	0	0	0	0	0	0	0	0	0	0	0	0	0	0
TCTTACGTAATGGAAGGTGTTAACAGATCAGCAGCAGCTTCTGGAGAAGTTAAAGGTTCATACCTTAACATTACAGCTGGAACTATGGAAGATATGTACGAACGTGCTGAATTCGCAAAACTAATCGGTTCTGTGATTATCATGATCGACTTAGTAATTGGTTATACAGCGATCCAGTCAATGGGGCTTTGGTCACGGAAAAATGACATGATCCTTCATCTTCACCGTGCAGGAAACTCTACATACGCTCGTCAAAAAAATCATGGTATTAATTTCCGTGTAATTTGTAAATGGATGCGTATGGCTGGTGTTGACCATATTCATGCAGGTACT	Stramenopiles	Ochrophyta	Eustigmatophyceae	unclassified_Eustigmatophyceae	unclassified_Eustigmatophyceae	unclassified_Eustigmatophyceae	unclassified_Eustigmatophyceae	KX354380	9.66491e-126	0.9154	0	0	10	0	Seq123545	0	0	0	0	0	0	0	0	0	0	0	0	0	0	0	0	0	0	0	0	0	0	0	0	0	0	0	0	0	0	0	0	0	0
TTATTTGTTGCAGAAGCAATTTATAAATCTCAAGCAGAAACAGGTGAAATTAAAGGACATTACCTTAATGCAACCGCTGGTAATTGTGAAGAAATGCTAGTACGTGCTGAATGTGCAAGAGATTTTGGTATGCCAATTGTTATGCATGATTACTTAACTGGTGGGTTTACTGCAAATACAAGTTTAGCACATTACTGTCGTTATAATGGTTTATTACTACACATTCACCGAGCTATGCACGCTGTTATTGACCGTCAACGTAATCACGGTATTCATTTCCGTGTATTAGCTAAAACTCTTCGTATGTCTGGTGGTGATCACCTTCATTCTGGTACT	Viridiplantae	Chlorophyta	Trebouxiophyceae	Trebouxiales	Trebouxiaceae	Trebouxia	Trebouxia_corticola	AB194847	4.47751e-134	0.9281	0	0	10	0	rbcL_2478788	0	0	0	0	0	0	0	0	0	0	0	0	0	0	0	0	0	0	0	0	0	0	0	0	0	0	0	0	0	0	0	0	0	0
CTTTTCGTAGCAGAAGCAATTTATAAATCACAAGCAGAAACTGGTGAAGTAAAAGGTCATTATTTAAATGCGACTGCTGCAACAAGCGAAGAAATGCTAAAACGTGCTGAATGTGCAAAAGAATTAGGTGTACCGATTATTATGCATGACTACTTAACTGGAGGTTTCACTTCAAACACTAGTTTAGCACATTATTGTCGTGACCATGGTTTGCTTTTACATATTCACCGTGCAATGCATGCAGTAATTGACCGACAAAAAAATCATGGGATACATTTCCGTGTTTTAGCTAAAGCATTAAGAATGTCTGGTGGTGATCATTTACATTCTGGTACT	Viridiplantae	Chlorophyta	Ulvophyceae	Scotinosphaerales	Scotinosphaeraceae	Scotinosphaera	Scotinosphaera_lemnae	HE860269	7.43964e-137	0.9315	0	0	10	0	rbcL_2168592	0	0	0	0	0	0	0	0	0	0	0	0	0	0	0	0	0	0	0	0	0	0	0	0	0	0	0	0	0	0	0	0	0	0
GCTTACGTAATGGAAGGTGTTAACAGAGCAGCAGCAGCATCTGGTGAAGTTAAAGGTTCATACCTAAACATTACTGCTGGTACAATGGAAAACATGTACGAACGTGCTGAATTCGCTAAAGTTATCGGTTCAGTAATTATCATGATTGACTTAGTAATTGGTTACAGTGCTATTCAATCAATGGCTATTTGGTCTCGTAAAAATGACATGATCCTTCACTTACACCGTGCAGGTAACTCAACTTACGCTCGTCAAAAAAACCACGGTATTAACTTCCGTGTAATCTGTAAATGGATGCGTATGGCTGGTGTTGACCACATCCACGCTGGTACA	Stramenopiles	Ochrophyta	Eustigmatophyceae	unclassified_Eustigmatophyceae	unclassified_Eustigmatophyceae	unclassified_Eustigmatophyceae	unclassified_Eustigmatophyceae	KX354385	1.21535e-144	0.9488	0	0	10	0	Seq1878411	0	0	0	0	0	0	0	0	0	0	0	0	0	0	0	0	0	0	0	0	0	0	0	0	0	0	0	0	0	0	0	0	0	0
CTTTTCGTAGCTGAAGCTATTTACAAAGCACAAGCAGAAACAGGTGAAGTAAAAGGACATTACTTAAATGCTACAGCTGGTACTTGCGAAGAAATGTTAAAACGTGCTCAATGTGCTAAAGAATTAGGCGTACCAATTATCATGCACGACTACTTAACTGGTGGTTTTACAGCTAACACATCATTAGCTTCTTACTGTCGTGATAATGGTCTTTTATTACACATTCACCGTGCTATGCACGCGGTGATTGACCGTCAACGTAACCATGGTATTCACTTCCGTGTTCTAGCAAAAGCTCTTCGTATGTCTGGTGGTGACCACCTTCATTCAGGTACT	Viridiplantae	Chlorophyta	Chlorophyceae	Chlamydomonadales	Volvocaceae	Volvox	Volvox_aureus	AB076096	3.27087e-175	1	0	0	10	0	rbcL_2156289	0	0	0	0	0	0	0	0	0	0	0	0	0	0	0	0	0	0	0	0	0	0	0	0	0	0	0	0	0	0	0	0	0	0
CTTTTCGTAGCGGAAGCTTGTTACAAAGCTCAAGCAGAAACTGGTGAAATTAAAGGGCACTACCTTAACGCTACAGCTGGTACTTGTGAAGAAATGCTAAAACGTGCTGCTTGTGCTAAAGATTTAGGTGTACCGATTATTATGCATGACTATTTAACAGGTGGTTTCACAGCAAATACATCTTTATCTCACTACTGTCGTGATAACGGTCTTCTTTTACACATTCACCGTGCAATGCATGGTGTAATTGATCGTCAAAGAAACCACGGAATTCACTTCCGTGTTTTAGCAAAAGCTCTACGTTTATCTGGAGGTGACCACTTACACTCAGGTACT	Viridiplantae	Chlorophyta	Chlorophyceae	Sphaeropleales	Dictyococcaceae	Dictyococcus	Dictyococcus_varians	GQ985404	7.28341e-152	0.9583	0	6	9	0	rbcL_257996	0	0	0	0	0	0	0	0	0	0	0	0	0	0	0	0	0	0	0	0	0	0	0	0	0	0	0	0	0	0	0	0	0	0
GCTTACGTTATGGAAGGTGTAAACAGAGGAGCAGCAATTTCTGGTGAAGTTAAAGGTTCTTACCTTAACGTAACAGCTGCTACTATGGAAGACATGTACGAACGCTCTGAGTTCGCACGCCTTATCGGTTCTGTGATCGTTATGATCGACTTAGTAATCGGTTATACAGCTATCCAATCTATGGGTGTTTGGGCACGTAAAAATGACATGATCCTTCACCTTCACCGTGCAGGTAACTCTACATATGCCCGTCAAAAAAACCACGGTATTAACTTCCGTGTAATTTGTAAATGGATGCGTATGGCTGGTGTTGACCACATCCACGCTGGTACA	Stramenopiles	Ochrophyta	Eustigmatophyceae	unclassified_Eustigmatophyceae	unclassified_Eustigmatophyceae	unclassified_Eustigmatophyceae	unclassified_Eustigmatophyceae	KX354381	1.25024e-124	0.9127	0	3	9	0	Seq117762	0	0	0	0	0	0	0	0	0	0	0	0	0	0	0	0	0	0	0	0	0	0	0	0	0	0	0	0	0	0	0	0	0	0
GCTTACGTAATGGAAGGTGTTAATAGAGCTGCTGCAGCATCAGGTGAAGTAAAAGGTTCATACCTTAACGTTACTGCTGGTACAATGGAACACATGTACGAACGTGCTGAATTCGCTAAAGTTATTGGTTCAGTAATTATCATGATTGACTTAGTAATTGGTTACAGTGCTATCCAATCAATGGCAATCTGGGCTCGTAAAAACGACATGATCCTTCACTTACACCGTGCAGGGAACTCTACATATGCTCGTCAAAAAAATCATGGGATTAACTTCCGTGTGATCTGTAAATGGATGCGTATGGCTGGTGTTGACCACATCCACGCTGGTACT	Stramenopiles	Ochrophyta	Eustigmatophyceae	unclassified_Eustigmatophyceae	unclassified_Eustigmatophyceae	unclassified_Eustigmatophyceae	unclassified_Eustigmatophyceae	KX354386	4.49665e-124	0.9124	0	0	9	0	rbcL_2970703	0	0	0	0	0	0	0	0	0	0	0	0	0	0	0	0	0	0	0	0	0	0	0	0	0	0	0	0	0	0	0	0	0	0
TTATTCGTTGCTGAAGCTATCTACAAATCACAAGCTGAAACTGGTGAAATTAAGGGGCACTACTTAAACGCAACTGCTGCTACTGCTGAAGAAATGATCAAACGTGCTACATGTGCTAAAGAATTAGGTGTACCTATTGTAATGCATGATTACCTTACTGGTGGTTTCACTGCTAACACTTCATTATCTCACTACTGTCGTGATAACGGTTTATTATTACACATTCACCGTGCTATGCACGCTGTAATTGACCGTCAACGTAACCACGGTATTCACTTCCGTGTATTAGCTAAAGCTTTACGTTTATCAGGTGGTGACCACTTACACTCAGGTACT	Viridiplantae	Chlorophyta	Chlorophyceae	Chlamydomonadales	Chlamydomonas	Chlamydomonas	Chlamydomonas_sp.	MN067206	5.7512e-138	0.9343	0	0	9	0	rbcL_1570571	0	0	0	0	0	0	0	0	0	0	0	0	0	0	0	0	0	0	0	0	0	0	0	0	0	0	0	0	0	0	0	0	0	0
CTATTCGTTGCTGAAGCTTGTTACAAAGCTCAAGCAGAAACAGGTGAAATTAAAGGACACTATTTAAATGTTACTGCAGGTACTTGTGAAGAAATGTTAAAACGTGCTCAATGTGCTAAAGAATTAGGTGTACCTATTATTATGCATGACTATATTACTGGTGGTTTCACTGCTAACACTTCATTAGCTACTTACTGTCGTGATCATGGTTTATTATTACACATTCACCGTGCTATGCACGCTGTAATTGACCGTCAAAGAAATCATGGTATTCACTTCCGTGTTTTAGCAAAAATTTTACGTCTATCAGGTGGTGACCACTTACACTCTGGAACT	Viridiplantae	Chlorophyta	Chlorophyceae	Sphaeropleales	Scenedesmaceae	Desmodesmus	Desmodesmus_sp.	GU192432	3.27087e-175	1	0	0	9	0	rbcL_2221645	0	0	0	0	0	0	0	0	0	0	0	0	0	0	0	0	0	0	0	0	0	0	0	0	0	0	0	0	0	0	0	0	0	0
TTATTCGTAGCAGAAGCAATTTATAAATCACAATCGGAAACAGGCGAAATTAAAGGCCATTACTTAAACGCAACTGCAGGAACTTGTGAAGAAATGCTAAAACGTGCACAATGTGCAAAAGATTTAGCGGTTCCTATTGTAATGCACGACTACTTAACAGGTGGTTTTACGGCTAACACTACATTATCAAACTACTGTCGTGATTCTGGTTTATTACTTCACATTCACCGTGCAATGCACGGGGTAATTGACCGTCAAAGAAACCATGGAATCCATTTCCGTGTTCTTGCTAAAGCTCTTCGTATGTCTGGTGGGGACCACCTTCACTCAGGAACT	Viridiplantae	Chlorophyta	Chlorophyceae	Sphaeropleales	Schizochlamydaceae	Schizochlamys	Schizochlamys_gelatinosa	KC145516	1.66838e-108	0.881	0	0	8	0	rbcL_2262153	0	0	0	0	0	0	0	0	0	0	0	0	0	0	0	0	0	0	0	0	0	0	0	0	0	0	0	0	0	0	0	0	0	0
TTATTTGTTGCTGAAGCTATTTACAAATCTCAAGCTGAAACTGGTGAAATTAAAGGTCACTACTTAAACGCTACTGCTGGTACATGTGAAGAAATGTTAAAACGTGCTCAATGTGCCAAAGAATTAGGGGTACCTATTGTTATGCACGATTACCTAACGGGTGGTTTTACAGCTAATACTTCATTAGCTGTTTACTGTCGTGACCACGGTTTATTATTACACATTCACCGTGCAATGCACGCTGTAATTGACCGTCAAAGAAACCATGGTATCCACTTCCGTGTATTAGCTAAAGCTTTACGTATGTCTGGAGGGGACCACTTACACTCTGGGACT	Viridiplantae	Chlorophyta	Chlorophyceae	Sphaeropleales	Neochloridaceae	Neochloris	Neochloris_aquatica	EF113456	1.59905e-138	0.9419	0	0	8	0	rbcL_2192833	0	0	0	0	0	0	0	0	0	0	0	0	0	0	0	0	0	0	0	0	0	0	0	0	0	0	0	0	0	0	0	0	0	0
TTATTCGTAGCCGAAGCTATTTACAAAGCACAAGCAGAAACTGGTGAAATTAAAGGTCACTACTTAAACGCAACTGCAGGTACATGTGAAGAAATGTTAAAACGTGCGCAATGTGCGAAAGATATCGGTGTACCTATTATCATGCACGACTACTTAACAGGTGGTTTCACTGCAAACACTTCTTTATCTCATTTCTGTCGTGACAACGGTTTATTATTACACATTCACCGTGCTATGCACGCTGTAATCGACCGTCAACGTAACCACGGTATTCACTTCCGTGTTTTAGCAAAAGCGTTACGTATGTCAGGAGGTGACCACTTACACTCAGGAACG	Viridiplantae	Chlorophyta	Chlorophyceae	Sphaeropleales	Selenastraceae	Monoraphidium	Monoraphidium_contortum	KT833567	1.22743e-144	0.9463	0	0	8	0	rbcL_2497423	0	0	0	0	0	0	0	0	0	0	0	0	0	0	0	0	0	0	0	0	0	0	0	0	0	0	0	0	0	0	0	0	0	0
TTATTTGTAGCAGAAGCTCTTTTTAAATCTCAAGCAGAGACTGGTGAAGTAAAAGGGCATTACTTAAATGCAACTGCAGGTACTTGCGAAGAGATGATGCGCCGTGCTGATGTAGCGAAAAACTTGGGTGTACCAATTATTATGCATGACTACTTAACTGGTGGATTCACTGCAAACACTACATTGTCGCACTACTGTCGTAACGAAGGATTACTTCTACACATTCACCGTGCGATGCACGCTGTAATTGACCGTCAAAGAAACCATGGTATTCACTTCCGTGTTTTAGCGAAAGCACTTCGTTTATCAGGTGGTGACCATTTACACTCTGGTACT	Viridiplantae	Chlorophyta	Trebouxiophyceae	Trebouxiophyceae_incertae_sedis	Trebouxiophyceae_incertae_sedis	Chloroidium	Chloroidium_sp.	HG793079	1.22743e-144	0.9463	0	0	8	0	rbcL_2794134	0	0	0	0	0	0	0	0	0	0	0	0	0	0	0	0	0	0	0	0	0	0	0	0	0	0	0	0	0	0	0	0	0	0
GCATTTGTTGCAGAAGCAATTTATAAATCTCAAGCAGAAACAGGTGAGATTAAAGGGCATTATTTAAACGCAACTGCTGGTACTGTTGACGAGATGTTAAAGCGTGCTGAATGTGCAAGAGACTTTGGTATGCCTATTGTTATGCATGACTACTTAACTGGTGGTTTTACTGCAAACACAACTTTAGCACATTATTGTCGTGATAATGGTTTGTTACTACACATTCACCGAGCAATGCACGCAGTTATTGACCGTCAACGTAACCACGGTATCCATTTTCGTGTGTTAGCTAAAACTCTTCGTATGTCAGGTGGTGACCACCTTCATTCTGGTACG	Viridiplantae	Chlorophyta	Trebouxiophyceae	Trebouxiales	Trebouxiaceae	Trebouxia	Trebouxia_sp.	KR914368	1.21877e-149	0.9552	0	0	8	0	rbcL_2546124	0	0	0	0	0	0	0	0	0	0	0	0	0	0	0	0	0	0	0	0	0	0	0	0	0	0	0	0	0	0	0	0	0	0
TTATTCGTAGCAGAAGCTATTTATAAATCTCAAGCGGAAACAGGTGAAATTAAAGGTCACTATTTAAACGCTACTGCTGGAACTTGTGAAGAAATGATGAAACGTGCACAATTTGCTAAAGATCTTGGTATGCCAATTGTTATGCACGATTATATTACTGGTGGGTTTACTGCAAACACTAGTTTAGCTCTTTTCTGTCGTGATAATGGATTATTACTTCATATTCACAGAGCAATGCATGCTGTAATTGATCGCCAAAGAAATCATGGTATGCACTTCCGTGTTTTAGCAAAAGCTCTTCGTTTATCTGGTGGAGATCATCTTCATTCTGGAACT	Viridiplantae	Chlorophyta	Trebouxiophyceae	Prasiolales	Prasiolaceae	Stichococcus	Stichococcus_sp.	EF589147	3.29409e-170	0.9911	0	0	8	0	rbcL_1763367	0	0	0	0	0	0	0	0	0	0	0	0	0	0	0	0	0	0	0	0	0	0	0	0	0	0	0	0	0	0	0	0	0	0
TTAAACTGTATGGAAGGTATTAACCGTGCTTCTGCAGCTACAGGTGAAGTTAAAGGTTCTTACTTAAACATCACTGCTGGTACTATGGAAGAAGTTTACAAACGTGCAGAATACGGTAAAGCAGTTGGTTCTGTAGTCGTTATGATCGACTTAGTTATGGGTTACACAGCAATTCAAAGTGCTGCAATCTGGGCTCGTGAAAATGACATGCTTTTACATTTACACCGTGCAGGTAACTCTACTTACGCTCGTCAAAAGAATCATGGTATTAACTTCCGTGTAATCTGTAAATGGATGCGTATGTCTGGTGTAGATCATATCCACGCTGGTACA	Stramenopiles	Diatoms	Diatoms	Diatoms	Diatoms	Sellaphora	Sellaphora_pupula	EF143321	7.01055e-172	0.997	0	8	7	0	rbcL_236231	0	0	0	0	0	0	0	0	0	0	0	0	0	0	0	0	0	0	0	0	0	0	0	0	0	0	0	0	0	0	0	0	0	0
TTATTCGTAGCTGAAGCAATTTACAAAGCTCAAGCAGAAACTGGTGAAATTAAAGGTCACTATTTAAACACTACAGCAGGAACTGCTGAAGAAATGCTGAAACGTGCTGAATTTGCTAAAGATTTAGGTGTGCCTATTATTATGCACGACTATTTAACTGGTGGTTTTACATCAAACACAAGTTTAGCTCATTATTGTCGTGATAATGGTCTTCTTTTACACATTCACCGTGCGATGCACGCTGTAATTGACCGTCAAAGAAATCATGGTATTCACTTCCGTGTTTTAGCTAAAGCACTTCGTTTATCTGGTGGTGACCATTTACATTCTGGTACT	Viridiplantae	Chlorophyta	Trebouxiophyceae	Chlorellales	Chlorellaceae	Actinastrum	Actinastrum_hantzschii	EF113405	3.46133e-135	0.9286	0	5	7	0	rbcL_2146392	0	0	0	0	0	0	0	0	0	0	0	0	0	0	0	0	0	0	0	0	0	0	0	0	0	0	0	0	0	0	0	5	0	0
CTATTCGTAGCTGAAGCTATTTATAAAGCACAAGCTGAAACAGGTGAAGTTAAAGGTCACTACCTAAACGCAACAGCAGGTAACTGTGACGAAATGATGAAACGTGCTGTTTGTGCTAAAGAACTTGGGGTACCAATTATTATGCACGACTATTTAACAGGTGGTTTCACAGCTAACACAACATTAGCAGAGTACTGCCGTGACAATGGTCTTCTTCTACACATTCACCGTGCTATGCACGCTGTTATTGACCGTCAAAGAAACCACGGTATCCACTTCCGTGTTCTTGCTAAAGCTCTTCGTATGTCAGGTGGTGACCACCTTCACTCTGGTACT	Viridiplantae	Chlorophyta	Chlorophyceae	Chlamydomonadales	Chlamydomonas	Chlamydomonas	Chlamydomonas_sp.	LC380390	1.63335e-123	0.9099	0	0	7	0	rbcL_1505656	0	0	0	0	0	0	0	0	0	0	0	0	0	0	0	0	0	0	0	0	0	0	0	0	0	0	0	0	0	0	0	0	0	0
CTTTTCGTTGCTGAAGCTATCTATAAATCACAATCTGAAACAGGCGAAGTAAAAGGTCACTACTTAAACGCTACTGCAGGTAACTGTGACGAAATGATGAAACGTGCGGCATGTGCTAAAGATTTAGGTATGCCGATCATTATGCACGACTATTTAACTGGTGGTTTCACAGCTAACACAACATTAGCTTCTTATTGCCGTGACAATGGTCTTCTTCTTCACATCCACCGTGCTATGCACGCTGTTATTGACCGTCAACGTAACCACGGTATTCACTTCCGTGTTCTAGCTAAAACACTTCGTATGTCAGGTGGTGACCACCTTCACTCAGGTACT	Viridiplantae	Chlorophyta	Chlorophyceae	Tetrasporales	Tetrasporaceae	Tetraspora	Tetraspora_lemmermannii	LT854009	7.28341e-152	0.9583	0	0	7	0	rbcL_2292366	0	0	0	0	0	0	0	0	0	0	0	0	0	0	0	0	0	0	0	0	0	0	0	0	0	0	0	0	0	0	0	0	0	0
CTATTTGTAGCTGAGGCTACGTATAAAGCTCAAGCAGAAACAGGTGAAATCAAAGGGCATTATTTAAATGCGACAGCTGGAACTTGTGAAGAAATGCTTAAACGTGCAGTATGTGCAAAAGAACTAGGTGTACCTATTATTATGCATGACTATATCACTGGTGGTTTCACTGCTAACACTAGCCTTTCAAATTACTGTCGTGATCACGGACTTCTTCTACACATTCACCGTGCTATGCACGCAGTTATTGACCGTCAGAGAAATCACGGTATCCACTTCCGTGTGCTAGCTAAAGCACTACGTATGTCTGGTGGTGACCACTTACACTCTGGTACT	Viridiplantae	Chlorophyta	Chlorophyceae	Oedogoniales	Oedogoniaceae	Bulbochaete	Bulbochaete_sp.	DQ481216	3.31748e-165	0.9821	0	0	7	0	rbcL_2248384	0	0	0	0	0	0	0	0	0	0	0	0	0	0	0	0	0	0	0	0	0	0	0	0	0	0	0	0	0	0	0	0	0	0
TTATTCGTTGCTGAAGCTATTTACAAATCACAATCTGAAACTGGTGAAGTTAAAGGCCACTATTTAAATACTACTGCAGGTACTTCAGAAGAAATGTTAAAACGTGCACAATGTGCTAAAGAATTAGGTGTACCTATTGTTATGCATGACTATTTAACAGGTGGTTTTACAGCGAACACATCTTTAGCTTTATACTGTCGTGACAATGGTTTATTATTACACATTCACCGTGCGATGCACGCTGTAATTGACCGTCAAAGAAACCACGGTATTCACTTCCGTGTTTTAGCTAAAGCTTTACGTATGTCTGGTGGTGACCACTTACACTCAGGTACA	Viridiplantae	Chlorophyta	Chlorophyceae	Chlamydomonadales	Chlorococcaceae	Chlorococcum	Chlorococcum_diplobionticum	LT594549	7.3872e-142	0.9506	0	20	6	0	rbcL_2109313	0	0	0	0	0	0	0	0	0	0	0	0	0	0	0	0	0	0	0	0	0	0	0	0	0	0	0	0	3	0	0	5	4	5
CTTTTCTGTGCAGAGGCTATTTATAAAGCTCAATCTGAAACTGGGGAAGTAAAAGGTCATTATCTTAATGCCACAGCTGGAACATGTGAAGAGATGTTTAAACGTGCTAGATTTGGTGCGGAGATCGGTATTCCGATTATTATGCATGACTATTTAACTGGTGGTTTTACAGCAAACACTTCTTTGGCTTTATTTTGTCGTGATAATGGGTTACTTTTACACATTCATAGAGCGATGCATGCTGTTATTGATCGTCAGCGTAATCATGGTATTCATTTCCGTGTTTTAGCAAAAACACTTCGTATGTCTGGTGGTGATCATTTACATTCTGGAACA	Viridiplantae	Chlorophyta	Ulvophyceae	Scotinosphaerales	Scotinosphaeraceae	Scotinosphaera	Scotinosphaera_sp.	MG721937	2.87193e-86	0.8452	0	0	6	0	rbcL_2282075	0	0	0	0	0	0	0	0	0	0	0	0	0	0	0	0	0	0	0	0	0	0	0	0	0	0	0	0	0	0	0	0	0	0
TTATTCGTTACTGAAGCTATCTACAAATCTCAAGCAGAAACTGGTGAAATTAAAGGTCACTACTTAAACGCAACTGCGGGTACTTGTGAAGAAATGATGAAACGTGCTGAATGTGCTAAAGACTTAGGAGTTCCTATCATTATGCACGATTACCTTACTGGTGGTTTCACAGCTAACACTTCATTATCTAATTACTGTCGTGATTCTGGTCTATTACTTCACATTCACCGTGCGATGCACGGTGTTATTGACCGTCAAAGAAACCATGGTATTCACTTCCGTGTTTTAGCTAAAGCTCTTCGTCTATCTGGTGGTGACCACCTTCACTCTGGTACT	Viridiplantae	Chlorophyta	Chlorophyceae	Sphaeropleales	Schizochlamydaceae	Planktosphaeria	Planktosphaeria_gelatinosa	HM852435	7.59923e-122	0.9136	0	0	6	0	rbcL_183662	0	0	0	0	0	0	0	0	0	0	0	0	0	0	0	0	0	0	0	0	0	0	0	0	0	0	0	0	0	0	0	0	0	0
CTTTACTGTATGGAAGGTATTAACCGTTCTTCAGCTGCGACAGGTGAAGTTAAAGGTTCTTACTTAAACGTTACAGCTGGTACAATGGAAGGCATGTACGAACGTGCTGAATACGCAAAAACAATTGGTTCTATCATCGTTATGATCGACCTTGTAATTGGTTATTCTGCTATTCAATCAATGGGTATTTGGGCTCGTAACAATGACATGATCCTTCACTTACACCGTGCAGGGAACTCAACTTACGCTCGTCAAAAAAACCATGGTATCAACTTCCGTGTAATTTGTAAGTGGATGCGTATGGCTGGTGTGGATCACATTCACGCTGGTACT	Stramenopiles	Ochrophyta	Xanthophyceae	Mischococcales	Centritractaceae	Bumilleriopsis	Bumilleriopsis_peterseniana	AJ579572	1.59456e-133	0.9279	0	0	6	0	rbcL_2020494	0	0	0	0	0	0	0	0	0	0	0	0	0	0	0	0	0	0	0	0	0	0	0	0	0	0	0	0	0	0	0	0	0	0
TTATTCGTAGCTGAAGCTATTTACAAATCACAAGCTGAAACTGGTGAAGTTAAAGGTCACTACTTAAACGCAACTGCTGCTACTTCAGAAGAAATGCTAAAACGTGCACAATGTGCTAAAGAGTTTGGTATGCCGATCATTATGCATGACTACTTAACAGGTGGTTTTACTGCTAACACTTCATTAGCTTTATACTGTCGTGATCACGGTTTATTATTACACATTCACCGTGCTATGCACGCTGTAATTGACCGTCAAAGAAACCACGGTATTCACTTCCGTGTTTTAGCTAAAGCTTTACGTATGTCAGGTGGTGACCACTTACACTCAGGTACT	Viridiplantae	Chlorophyta	Chlorophyceae	Sphaeropleales	Schizochlamydaceae	Planktosphaeria	Planktosphaeria_maxima	JQ259911	1.21877e-149	0.9552	0	0	6	0	rbcL_231915	0	0	0	0	0	0	0	0	0	0	0	0	0	0	0	0	0	0	0	0	0	0	0	0	0	0	0	0	0	0	0	0	0	0
TTATTCGTTGCAGAAGCGATCTATAAGTCTCAAGCAGAGACGGGTGAAATCAAAGGACATTACCTAAACGCAACTGCTGGTACTTGTGAAGAGATGCTTAAACGTGCAGAATCAGCTCGAGACTTTGGTGTTCCAATCGTTATGCACGACTACTTAACTGGTGGTTTTACTGCAAACACTACTTTATCACACTACTGTCGTGACAACGGTTTGTTGCTTCACATTCACAGAGCTATGCACGCTGTTATTGACCGTCAAAGAAACCACGGTATGCACTTCCGTGTTCTAGCAAAAGCTTTACGTATGTCTGGTGGTGACCACCTTCACTCAGGTACT	Viridiplantae	Chlorophyta	Trebouxiophyceae	Trebouxiales	Trebouxiaceae	Asterochloris	Asterochloris_gaertneri	KP318697	3.27087e-175	1	0	0	6	0	rbcL_1705533	0	0	0	0	0	0	0	0	0	0	0	0	0	0	0	0	0	0	0	0	0	0	0	0	0	0	0	0	0	0	0	0	0	0
CTTTTCGTTGCTGAAGCTTGTTACAAAGCTCAAGCAGAAACTGGTGAAATTAAAGGGCATTACTTAAATGCTACAGCTGGTACTTGTGAAGAAATGCTTAAACGTGCAGCTTGTGCTAAAGATTTCGGGGTACCTATTGTAATGCATGACTACTTAACAGGTGGTTTCACTGCAAATACTTCTCTAGCTTCTTACTGTCGTGACAATGGTCTTCTTTTACACATTCACCGTGCAATGCACGCTGTAATTGACCGTCAAAGAAATCACGGTATTCACTTCCGTGTTCTAGCTAAAGCTTTACGTCTATCTGGGGGTGACCATTTACACTCAGGTACA	Viridiplantae	Chlorophyta	Chlorophyceae	Sphaeropleales	Dictyococcaceae	Dictyococcus	Dictyococcus_varians	GQ985404	5.87456e-123	0.9075	0	3	5	0	rbcL_2227123	0	0	0	0	0	0	0	0	0	0	0	0	0	0	0	0	0	0	0	0	0	0	0	0	0	0	0	0	0	0	0	0	0	3
CTTTTTTCTGCTGAAGCTATTTATAAAGCTCAATCAGAAACAGGAGAAGTAAAAGGCCATTATTTAAATGCAACTGCAGGAACTTGCGAAGAAATGTTTAAACGTGCTGCTTTTGCTGCTCAAATAGGTGTTCCAATTGTAATGCACGATTTTTTGACTGGTGGTTTTACTGCTAACACTTCTTTATCTATGTTTTGTCGTGATAATGGTTTATTACTTCATATTCATAGAGCTATGCATGCTGTAGTTGATCGTCAAAGAAATCATGGTATTCATTTCCGTGTTTTTGCTAAAACTCTTCGTATGTCTGGTGGTGATCATCTTCATTCAGGTACT	Viridiplantae	Chlorophyta	Chlorophyceae	Chlamydomonadales	Chlamydomonadaceae	Rhysamphichloris	Rhysamphichloris_similis	LC133513	1.72845e-83	0.8387	0	0	5	0	rbcL_170350	0	0	0	0	0	0	0	0	0	0	0	0	0	0	0	0	0	0	0	0	0	0	0	0	0	0	0	0	0	0	0	0	0	0
TTGTTTGTAGCTGAAGCTATTTACAAAGCTCAAGCAGAAACAGGTGAAATTAAAGGTCATTACTTAAATGCTACTGGTGCAACTTGCGAAGAAATGCTAAAACGAGCAGAATGTGCTAAAGAATTAGCTATGCCTATTATTATGCATGATTACTTAACTGGTGGTTTTACTGCAAATACTAGTTTATCAAATTACTGTCGTGATAATGGTCTTTTACTTCATATTCACCGTGCTATGCACGCAGTTATTGACCGTCAAAAAAACCATGGTATTCATTTCCGTGTTTTAGCAAAAGCTCTACGTATGTCTGGTGGAGATCATCTTCATTCTGGAACT	Viridiplantae	Chlorophyta	Trebouxiophyceae	Microthamniales	Microthamniaceae	Fusochloris	Fusochloris_perforata	EF113438	2.69477e-131	0.9271	0	0	5	0	rbcL_2202152	0	0	0	0	0	0	0	0	0	0	0	0	0	0	0	0	0	0	0	0	0	0	0	0	0	0	0	0	0	0	0	0	0	0
TTATTCGTAGCTGAAGCTATCTACAAATCACAAGCAGAAACTGGTGAAATCAAAGGTCACTACTTAAACGTTACTGCAGGTACTAGTGAAGAAATGCTTAAACGTGCACAATGTGCTAAAGATTTAGGTGTTCCAATTATTATGCACGACTACCTAACTGGTGGTTTTACTTCTAACACTTCATTATCTAACTATTGCCGTGACCATGGTTTATTATTACACATTCACCGTGCAATGCACGCTGTAATTGACCGTCAAAGAAACCACGGTATCCACTTCCGTGTTTTAGCTAAAGCTTTACGTCTATCTGGTGGTGACCACCTTCACTCTGGTACT	Viridiplantae	Chlorophyta	Chlorophyceae	Sphaeropleales	Sphaeropleaceae	Ankyra	Ankyra_judayi	EF113407	3.43693e-140	0.9375	0	0	5	0	Seq188855	0	0	0	0	0	0	0	0	0	0	0	0	0	0	0	0	0	0	0	0	0	0	0	0	0	0	0	0	0	0	0	0	0	0
TTATTCGTTGCTGAAGCTATCTACAAAGCACAAGCTGAAACTGGTGAAATCAAAGGTCACTACTTAAACGCTACTGCAGCTACTTGCGAAGAAGTTTTAAAACGTGCGCAATGTGCTAAAGATATCGGTGTACCGATCGTTATGCATGACTACTTAACTGGTGGTTTCACTGCAAATACTTCTTTATCTCATTTCTGTCGTGATAATGGTTTATTATTACACATTCACCGTGCTATGCACGCTGTAATCGACCGTCAACGTAACCACGGTATCCACTTCCGTGTTTTAGCGAAAGCATTACGTATGTCAGGGGGTGACCACTTACACTCTGGGACT	Viridiplantae	Chlorophyta	Chlorophyceae	Sphaeropleales	Selenastraceae	Ourococcus	Ourococcus_multisporus	KT369475	3.43693e-140	0.9375	0	0	5	0	rbcL_764996	0	0	0	0	0	0	0	0	0	0	0	0	0	0	0	0	0	0	0	0	0	0	0	0	0	0	0	0	0	0	0	0	0	0
CTTTACTGTATGGAAGGTGTTAACCGTGCTGCTGCAGCAACTGGTGAAGTTAAAGGTTCTTACCTTAACTCAACAGCAGGTACAATGGAAGAAATGTACGCTCGTGCTGAATACGCTAAAGAAATCGGTTCAATTATTATCATGATCGATTTAGTAATTGGTTACACAGCTATCCAATCAATGGCTATTTGGTCTCGTGCGAACGACATGATTCTACATTTACACCGTGCTGGTAACTCTACATATGCTCGTCAAAAAAATCATGGTATTAACTTCCGTGTAATTTGTAAGTGGATGCGTATGGCTGGTGTGGATCACATTCACGCTGGTACA	Stramenopiles	Ochrophyta	Xanthophyceae	Mischococcales	Mischococcaceae	Mischococcus	Mischococcus_sphaerocephalus	AF064744	3.28485e-165	0.985	0	0	5	0	rbcL_2813139	0	0	0	0	0	0	0	0	0	0	0	0	0	0	0	0	0	0	0	0	0	0	0	0	0	0	0	0	0	0	0	0	0	0
TTATTCGTAGCTGAAGCTATCTATAAGTCTCAATCAGAAACTGGTGAAATTAAAGGTCACTATTTAAATGCAACTGCAGCAACTTCAGAAGGCATGTTACAACGTGCTGAGTGCGCAAAAGATTTAGGTATGCCTATTATCATGCACGATTACTTAACTGGTGGTTTCACAGCAAACACAAGTTTAGCTCATTACTGTCGTGATAATGGTCTTCTTTTACACATTCACCGTGCGATGCACGCTGTAATTGACCGTCAAAGAAACCACGGTATTCACTTCCGTGTTTTAGCGAAAGCTCTTCGTTTATCTGGTGGTGATCACTTACACTCAGGTACT	Viridiplantae	Chlorophyta	Trebouxiophyceae	Chlorellales	Chlorellaceae	Chlorella	Chlorella_sp.	AB713417	3.29409e-170	0.9911	0	0	5	0	rbcL_209937	0	0	0	0	0	0	0	0	0	0	0	0	0	0	0	0	0	0	0	0	0	0	0	0	0	0	0	0	0	0	0	0	0	0
CTATTTGTTGCTGAAGCTCTTTACAAATCACAAGCTGAAACTGGTGAAATTAAAGGCCACTACTTAAATGCTACTGCAGGTACTTGTGAAGAAATGCTAAAACGTGCAGAATGTGCTAAAGATTTAGGTGTACCTATTGTTATGCATGACTACTTAACTGGTGGTTTCACTGCTAACACTTCTCTAGCTCACTACTGTCGTGATAACGGTTTATTACTTCACATTCACCGTGCAATGCACGCGGTTATTGACCGTCAAAGAAACCACGGTATGCACTTCCGTGTATTAGCTAAAGCTTTACGTTTATCTGGTGGTGACCACCTTCACTCTGGTACT	Viridiplantae	Chlorophyta	Chlorophyceae	Sphaeropleales	Bracteacoccaceae	Bracteacoccus	Bracteacoccus_sp.	HM770957	3.27087e-175	1	0	0	5	0	rbcL_2360881	0	0	0	0	0	0	0	0	0	0	0	0	0	0	0	0	0	0	0	0	0	0	0	0	0	0	0	0	0	0	0	0	0	0
GCTTATGTAATGGAAGGTGTTAACAGAGCTGCTGCAGCATCTGGTGAAGTAAAAGGTTCATACCTAAACATTACTGCTGGTACAATGGAACACATGTACGAACGTGCTGAGTTCGCAAAAGTTATTGGTTCAGTAATCATCATGATTGACTTAGTAATTGGTTACTCTGCTATTCAATCAATGGCTATCTGGTCTCGTAAAAATGATATGATCCTTCACTTACACCGTGCAGGTAACTCAACTTACGCTCGTCAAAAGAACCATGGTATTAACTTCCGTGTAATCTGTAAATGGATGCGTATGGCTGGTGTTGACCACATCCACGCAGGTACA	Stramenopiles	Ochrophyta	Eustigmatophyceae	unclassified_Eustigmatophyceae	unclassified_Eustigmatophyceae	unclassified_Eustigmatophyceae	unclassified_Eustigmatophyceae	KX354385	5.69463e-138	0.9367	0	16	4	0	rbcL_1442658	0	0	0	0	0	0	0	0	0	0	0	0	0	0	0	0	0	0	0	0	0	0	0	0	0	0	0	0	0	0	0	16	0	0
CTTTTCTGTGCTGAGGCTATTTATAAAGCTCAAGGAGAAACTGGAGAAGTTAAAGGTCATTATTTAAATGCTACTGCAGGTAATGTAGAAGAAATGTATAAACGTGCTATTTTTGCTGCTCAGATAGGTGTACCTATCGTGATGCACGACTATTTAACTGGTGGTTTTACAGCTAATACTTCTTTATCTCTATATTGTCGTGATAATGGTTTATTATTACACATTCATAGAGCTATGCATGCTGTTATTGATCGTCAAAGAAATCATGGTATTCATTTCCGTGTACTTGCTAAAACACTTCGTATGTCTGGTGGAGACCATCTTCATTCAGGTACT	Viridiplantae	Chlorophyta	Chlorophyceae	Chlamydomonadales	Phacotaceae	Dysmorphococcus	Dysmorphococcus_globosus	AJ001885	1.71627e-88	0.8515	0	0	4	0	rbcL_298697	0	0	0	0	0	0	0	0	0	0	0	0	0	0	0	0	0	0	0	0	0	0	0	0	0	0	0	0	0	0	0	0	0	0
TTATTTGTAGCTGAAGCTATCTATAAAGCTCAAGCAGAAACTGGTGAAATTAAAGGTCACTATTTAAATGCAACAGCTGGTACAAGCGAAGAAATGCTAAAACGTGCACAATGTGCTAAAGAGCTTGGCGTGCCAATCATTATGCATGATTATATCACAGGTGGATTTACTGCTAATACATCGCTGGCTCATTACTGTCGTGATGAAGGTCTTTTACTTCATATTCACCGTGCGATGCACGCTGTTATTGACCGTCAAAGAAACCACGGTATTCACTTCCGTGTTCTAGCTAAAATCTTACGTTTATCAGGGGGTGATCATTTACACTCTGGAACA	Viridiplantae	Chlorophyta	Chlorophyceae	Chlamydomonadales	Chlamydomonadaceae	Carteria	Carteria_crucifera	KT624910	1.31741e-94	0.8606	0	0	4	0	rbcL_79638	0	0	0	0	0	0	0	0	0	0	0	0	0	0	0	0	0	0	0	0	0	0	0	0	0	0	0	0	0	0	0	0	0	0
TTATTTGTAGCAGAGGCTTGTTATAAAGCTCAAGCAGAAACAGGTGAAGTAAAAGGACATTACCTAAATGCAACTGCAGGTACTTGCGAAGAAATGATGCGTCGTGCTGCGGTAGCTAAAGATTTAGGTGTACCGATTATTATGCACGATTACTTAACTGGTGGTTTTACTGCAAATACTTCATTATCGATTTACTGTCGTAACGAAGGGTTACTTTTACACATTCACCGTGCGATGCATGCTGTAATTGACCGTCAAAGAAACCATGGTATTCACTTCCGTGTATTAGCAAAAGCACTTCGTTTATCAGGTGGTGACCATTTACACTCTGGTACT	Viridiplantae	Chlorophyta	Trebouxiophyceae	Trebouxiophyceae_incertae_sedis	Trebouxiophyceae_incertae_sedis	Chloroidium	Chloroidium_laureanum	HF586462	3.46133e-135	0.9286	0	0	4	0	rbcL_541790	0	0	0	0	0	0	0	0	0	0	0	0	0	0	0	0	0	0	0	0	0	0	0	0	0	0	0	0	0	0	0	0	0	0
CTATTTGTTGCAGAAGCAATTTATAAATCTCAAGCAGAAACTGGCGAAATTAAAGGTCATTACTTAAATGCAACTGCTGGGACATGTGAAGAAATGCTAAAACGTGCACAAGTGGCTAAAGAATTAGGTATGCCTATTGTTATGCATGACTATTTAACGGGTGGATTTACAGCAAATACTACTCTTGCACACTATTGTCGTGATCATGGTTTACTTCTTCATATTCACAGAGCAATGCATGCGGTAATTGATCGTCAAAGAATTCATGGTATGCACTTCCGTGTATTAGCTAAAGCTCTTCGTTTATCTGGTGGAGATCACCTGCATTCAGGAACT	Viridiplantae	Chlorophyta	Chlorophyceae	Chlorophyceae_incertae_sedis	Chlorophyceae_incertae_sedis	Jenufa	Jenufa_lobulosa	KY609153	5.79203e-133	0.9375	0	0	4	0	rbcL_1988080	0	0	0	0	0	0	0	0	0	0	0	0	0	0	0	0	0	0	0	0	0	0	0	0	0	0	0	0	0	0	0	0	0	0
CTATTCGTAGCAGAAGCGATTTACAAATCACAAGCTGAAACTGGTGAAATTAAAGGACACTACTTAAATGCTACAGCAGGTACTTGTGAAGAGATGTTAAAACGTGCTCAATGTGCTAAAGATATTGGTGTACCGATCGTTATGCATGACTACTTAACAGGTGGTTTCACAGCTAACACTTCATTATCACACTACTGTCGTGATCATGGTTTATTACTACACATTCACCGTGCGATGCACGCTGTAATCGACCGTCAACGTAACCACGGTATTCACTTCCGTGTTTTAGCGAAAGCTTTACGTATGTCAGGTGGTGACCACTTACACTCAGGGACT	Viridiplantae	Chlorophyta	Chlorophyceae	Sphaeropleales	Selenastraceae	Ankistrodesmus	Ankistrodesmus_stipitatus	KT355749	5.71065e-143	0.9458	0	0	4	0	rbcL_2192275	0	0	0	0	0	0	0	0	0	0	0	0	0	0	0	0	0	0	0	0	0	0	0	0	0	0	0	0	0	0	0	0	0	0
TTATTCGTAGCTGAAGCTTGTTACAAAGCTCAAGCAGAAACTGGTGAAATTAAAGGGCACTATTTAAATGCTACTGCTGGTACATGTGAAGAAATGTTAAAACGTGCTCAATGTGCTAAAGAATTAGGTGTACCTATTATCATGCACGACTACCTAACTGGTGGTTTCACAGCTAACACTTCATTAGCTACTTACTGTCGTGACCACGGTTTATTATTACATATCCACCGTGCAATGCACGCCGTAATCGACCGTCAGAGAAACCACGGTATTCACTTCCGTGTTTTAGCTAAAGCTTTACGTATGTCTGGTGGTGACCACTTACACTCAGGAACT	Viridiplantae	Chlorophyta	Trebouxiophyceae	Prasiolales	Prasiolaceae	Stichococcus	Stichococcus_bacillaris	EF113475	3.4127e-145	0.9464	0	0	4	0	rbcL_2353083	0	0	0	0	0	0	0	0	0	0	0	0	0	0	0	0	0	0	0	0	0	0	0	0	0	0	0	0	0	0	0	0	0	0
TTATTTGTTGCTGAAGCTTGTTACAAAGCTCAAGCAGAAACTGGTGAAATTAAAGGGCACTACTTAAACGCAACAGCAGGTACTTGTGAAGAAATGCTGAAACGTGCAGAATGTGCAAAAGAATTAGGTGTACCTATTATTATGCATGACTACATTACTGGTGGTTTCACTGCAAACACTTCATTAGCTGCTTACTGTCGTGATCACGGTTTATTATTACACATTCACCGTGCTATGCACGCTGTAATTGACCGTCAAAGAAACCATGGTATCCACTTCCGTGTATTAGCAAAAATTTTACGTATGTCAGGTGGTGACCACTTACACAGTGGTACG	Viridiplantae	Chlorophyta	Chlorophyceae	Sphaeropleales	Scenedesmaceae	Acutodesmus	Acutodesmus_deserticola	KT777986	5.55132e-163	0.9791	0	0	4	0	rbcL_2406088	0	0	0	0	0	0	0	0	0	0	0	0	0	0	0	0	0	0	0	0	0	0	0	0	0	0	0	0	0	0	0	0	0	0
TTAAACTGTATGGAAGGTATTAACCGTGCTGCATCAGCAACAGGTGAAGTTAAAGGTTCATACTTAAACATCACTGCTGGTACAATGGAACAAGTTTACGAACGTGCAGAATATGCTAAATCAGTAGGTTCTATCATCGTTATGATCGACTTAGTTATGGGTTACACAGCAATCCAATCTTCTGCGATTTGGGCTCGTAACAATGACATGCTTTTACATTTACACCGTGCAGGTAACTCAACTTACGCTCGTCAAAAAAATCATGGTATTAACTTCCGTGTTATTTGTAAATGGATGCGTATGTCTGGTGTAGATCATATCCACGCTGGTACA	Stramenopiles	Diatoms	Diatoms	Diatoms	Diatoms	Pinnularia	Pinnularia_sp.	KM349996	1.50682e-173	1	0	51	3	0	Seq1881996	0	0	0	0	0	0	0	0	0	0	0	0	0	0	0	0	0	0	0	0	0	0	0	0	0	0	0	0	0	0	0	0	0	0
GCTTATTGTATGGAAGGTGTAAACAGAGGATCAGCAATTTCTGGTGAAGTTAAAGGTACTTACCTTAACGTAACAGCTGCTACTATGGAACAAATGTACGAACGTTCTGAGTTCGCACGACTTGTTGGTTCTGTGATCGTTATGATCGACTTAGTAATCGGTTATACAGCTATCCAATCTATGGGTGTTTGGGCACGTAAAAATGACATGATCCTTCACCTTCACCGTGCAGGTAACTCTACATATGCCCGTCAAAAAAACCACGGTATTAACTTCCGTGTAATTTGTAAATGGATGCGTATGGCTGGTGTTGACCACATCCACGCTGGTACA	Stramenopiles	Ochrophyta	Eustigmatophyceae	unclassified_Eustigmatophyceae	unclassified_Eustigmatophyceae	unclassified_Eustigmatophyceae	unclassified_Eustigmatophyceae	KX354381	3.5008e-120	0.9105	0	24	3	0	rbcL_833675	0	0	0	0	0	0	0	0	0	0	0	0	0	0	0	0	0	0	0	0	0	0	0	0	0	0	0	0	0	0	0	0	0	0
TTAAACTGTATGGAAGGTATTAACCGTGCTGCTGCAGCAACAGGTGAAGTTAAAGGTTCATACTTAAACATCACTGCTGGTACTATGGAAGAAGTTTACGCACGTGCAGAATATGCTAAAGCAGTAGGTTCTGTTATTGTTATGATCGATTTAGTTATGGGTTACACAGCAATCCAAACTGCAGCTATCTGGGCTCGTAACAACGATATGATCTTACACTTACACCGTGCAGGTAACTCAACTTACGCTCGTCAAAAAAATCACGGTATTAACTTCCGTGTTATCTGCAAATGGATGCGTATGTCTGGTGTAGACCACATCCACGCTGGGACA	Stramenopiles	Diatoms	Diatoms	Diatoms	Diatoms	Pinnularia	Pinnularia_neomajor	KM084987	1.50682e-173	1	0	21	3	0	Seq662559	0	0	0	0	0	0	0	0	0	0	0	0	0	0	0	0	0	0	0	0	0	0	0	0	0	0	0	0	0	0	0	3	15	3
CTTTTCGTAACTGAAGCAATTTACAAATCACAAGCGGAAACTGGGGAAATTAAAGGGCATTACCTAAACGCAACTGCAGGTACAAGCGAAGAAATGCTTAAACGTGCTGAATGTGCTAAAGATTTAGGGGTTCCTATTGTTATGCACGATTACCTAACAGGTGGATTTACTGCTAACACTACATTATCTCATTACTGTCGTGATTCTGGTTTACTTCTTCATATTCACCGTGCAATGCACGGTGTAATTGACCGTCAAAGAAATCATGGTATTCATTTCCGTGTTTTAGCTAAAGCTTTACGTTTATCAGGTGGTGACCACCTTCACTCTGGTACT	Viridiplantae	Chlorophyta	Chlorophyceae	Sphaeropleales	Schizochlamydaceae	Planktosphaeria	Planktosphaeria_gelatinosa	HM852435	1.65662e-113	0.8922	0	8	3	0	rbcL_2481525	0	0	0	0	0	0	0	0	0	0	0	0	0	0	0	0	0	0	0	0	0	0	0	0	0	0	0	0	0	0	0	0	0	0
TTATTCGTTGCTGAAGCTATTTATAAATCTCAGGCTGAAACTGGTGAAATTAAAGGTCATTACTTAAACGCTACAGCTGGACATTGCGAAGAAATGCTAAAACGTGCAGCATGTGCTAAAGATTTAGGTATGCCTATTATTATGCACGATTACTTAACTGGTGGTTTTACTGCAAACACTAGTTTAGCTCACTATTGTCGTGATAATGGTCTTTTACTTCATATTCACCGAGCTATGCACGCGGTTATTGACCGTCAAAAAAATCATGGGATGCATTTCCGTGTTTTAGCAAAAGCTTTACGTCTGTCTGGTGGAGACCATCTTCATTCAGGAACT	Viridiplantae	Chlorophyta	Trebouxiophyceae	Microthamniales	Microthamniaceae	Microthamnion	Microthamnion_kuetzingianum	EF589152	5.87456e-123	0.9075	0	7	3	0	rbcL_2474064	0	0	0	0	0	0	0	0	0	0	0	0	0	0	0	0	0	0	0	0	0	0	0	0	0	0	0	0	0	0	0	0	0	0
TTATTCGTAGCTGAAGCTATTTATAAATCACAAGCTGAAACTGGTGAGATCAAAGGTCACTATTTAAACGTGACTTCTGGTACTGCAGAAGAAATGTTAAAACGTGCACGTTGTGCTAAAGAACTGGGTGTCCCAATCATCATGCACGATTATTTAACTGGTGGTTTCACATCAAACACTTCATTAGCATTATACTGTCGTGATAATGGTTTATTATTACACATTCACCGTGCTATGCACGCTGTAATTGACCGTCAAAGAAACCACGGTATTCACTTCCGTGTTTTAGCTAAAGCATTACGTATGAGCGGTGGTGACCACCTTCACTCAGGTACT	Viridiplantae	Chlorophyta	Chlorophyceae	Chlamydomonadales	Chlorococcaceae	Chlorococcum	Chlorococcum_sp.	MG977018	3.4859e-130	0.9196	0	4	3	0	rbcL_2584002	0	0	0	0	0	0	0	0	0	0	0	0	0	0	0	0	0	0	0	0	0	0	0	0	0	0	0	0	4	0	0	0	0	0
CTTTTCTGTGCAGAAGCAATATATAAAGCTCAATCTGAAACTGGTGAAATTAAAGGTCACTATCTAAATGCTACAGCAGGAACTTGTGAAGAAATGTTCAAACGTGCTAATTTCGCAGCACAAATCGGTATGCCTATCATTATGCATGACTTTTTAACAGGCGGATATACAGCTAATACTTCTTTAGCAATGTTCTGTCGTGATAATGGATTATTACTTCACATACACCGTGCTATGCACGCTGTTATCGACAGACAAAGAAATCATGGTATTCATTTCCGTGTTTTTGCTAAAACTCTTCGTATGTCAGGTGGTGATCACCTTCATTCTGGTACT	Viridiplantae	Chlorophyta	Trebouxiophyceae	Trebouxiales	Trebouxiaceae	Myrmecia	Myrmecia_sp.	JN573808	8.04172e-82	0.8394	0	0	3	0	rbcL_2182648	0	0	0	0	0	0	0	0	0	0	0	0	0	0	0	0	0	0	0	0	0	0	0	0	0	0	0	0	0	0	0	0	0	0
TTATTTGTTGCTGAAGCAATTTACAAATCACAAGCAGAAACTGGCGAAATTAAAGGGCATTATTTAAATGTAACTGCAGGTACTTGTGAAGAAATGATGAAACGTGCTGAGTGTGCGAAAGATCTAGGTATGCCTATTGTTATGCATGACTACATTACTGGAGGCTTTACTGCAAATACTTCTTTATCACACTACTGTCGTGATTCTGGTTTATTATTACACATTCACCGTGCAATGCACGCTGTAATTGACCGTCAAAGAAACCATGGTATTCACTTCCGTGTTTTAGCTAAAATTTTACGTCTATCTGGAGGTGACCACCTTCACTCAGGTACT	Viridiplantae	Chlorophyta	Chlorophyceae	Sphaeropleales	Radiococcaceae	Radiococcus	Radiococcus_polycoccus	HM852437	3.58596e-110	0.8839	0	0	3	0	rbcL_1958998	0	0	0	0	0	0	0	0	0	0	0	0	0	0	0	0	0	0	0	0	0	0	0	0	0	0	0	0	0	0	0	0	0	0
CTTTACTGTATGGAAGGCATTAATAGAGCAGTTGCAGCATCTGGAGAAGTTAAAGGTTCATATTTAAACTGTACTGCTTCAACGATGGAACAAATGTATGAACGTGCTGAATATGCTAAACAAATTGGTTCAATTATTGTTATGATTGACTTAGTTATTGGTTATACAGCGATTCAATCAATGGCAATTTGGGCACGTAAAACAGATATGATTTTACATTTACATCGTGCTGGTAATTCTACTTATGCTCGTCAAAAAAATCATGGAATCAATTTCCGTGTAATTTGTAAGTGGATGCGTATGGCTGGAGTAGATCATATTCATGCAGGTACA	Stramenopiles	Ochrophyta	Phaeothamniophyceae	Phaeothamniales	Phaeothamniaceae	Tetrasporopsis	Tetrasporopsis_fuscescens	AF155585	1.26805e-114	0.8946	0	0	3	0	rbcL_92483	0	0	0	0	0	0	0	0	0	0	0	0	0	0	0	0	0	0	0	0	0	0	0	0	0	0	0	0	0	0	0	0	0	0
TTATTTGTAGCTGAAGCTATTTACAAAGCTCAAGCAGAAACAGGAGAAATAAAAGGTCATTACTTAAACGCTACTGCTGGAACTTGTGAAGAAATGCTAAAACGTGCAGCTTGTGCTAAAGATTTAGGTATGCCTATTATTATGCATGATTATTTAACTGGTGGTTTTACTGCAAATACTACTTTGTCAAATTATTGCCGCGATAATGGTCTTTTACTTCATATTCACCGAGCTATGCATGCTGTTATTGATAGACAAAAAAATCATGGTATTCATTTCCGTGTTTTAGCAAAAGCTTTACGTTTGTCTGGTGGAGATCATTTGCATTCGGGAACA	Viridiplantae	Chlorophyta	Trebouxiophyceae	Microthamniales	Microthamniaceae	Fusochloris	Fusochloris_perforata	EF113438	1.64494e-118	0.8988	0	0	3	0	rbcL_1841836	0	0	0	0	0	0	0	0	0	0	0	0	0	0	0	0	0	0	0	0	0	0	0	0	0	0	0	0	0	0	0	0	0	0
CTTTACTGTATGGAAGGTGTTAACCGTGCTGCTGCTGCAACTGGTGAAGTTAAAGGTTCTTACCTTAACACAACTGCTGCTACAATGGAAGAAATGTACATTCGTGCAGAATACGCTAAAGAAATTGGTTCAATCATTGTTATGATCGATTTAGTTATCGGTTACACAGCTATCCAATCAATGGCTATCTGGGCTCGTAATAACGATATGATTCTACATTTACACCGTGCTGGTAACTCTACATATGCCCGTCAAAAAAACCACGGTATTAACTTCCGTGTAATTTGTAAGTGGATGCGTATGTCAGGTGTGGATCATATCCATGCTGGTACT	Stramenopiles	Ochrophyta	Xanthophyceae	Mischococcales	Mischococcaceae	Mischococcus	Mischococcus_sphaerocephalus	AF064744	5.81678e-123	0.9096	0	0	3	0	Seq603014	0	0	0	0	0	0	0	0	0	0	0	0	0	0	0	0	0	0	0	0	0	0	0	0	0	0	0	0	0	0	0	0	0	0
CTTTTCGTTGCTGAAGCTATCTATAAATCACAGTCTGAAACAGGTGAAGTTAAAGGTCACTATTTAAACGCTACTGCAGGTAACTGTGACGAAATGATGAAACGTGCTGTTTGTGCTAAAGAATTAGGGATGCCTATTATCATGCACGATTACCTTACAGGTGGTTTCACAGCTAACACAACATTAGCTCAATATTGCCGTGACCATGGTCTTCTTCTACACATCCACCGTGCTATGCACGCTGTAATTGACCGTCAAAGAAACCACGGTATCCACTTCCGTGTTCTTGCTAAAGCTCTTCGTATGTCAGGTGGTGACCACCTTCACTCTGGTACT	Viridiplantae	Chlorophyta	Chlorophyceae	Chlamydomonadales	Chlamydomonas	Chlamydomonas	Chlamydomonas_sp.	LC380390	7.54566e-127	0.9142	0	0	3	0	rbcL_1527334	0	0	0	0	0	0	0	0	0	0	0	0	0	0	0	0	0	0	0	0	0	0	0	0	0	0	0	0	0	0	0	0	0	0
TTATTTGTTGCGGAAGCTATATACAAATCTCAAGCTGAAACAGGTGAAATTAAAGGTCATTATTTGAATGCTACAGCAGCTACATGCGAAGAGATGATAAAACGTGCTCAATGTGCGAAAGAATTAGGTGTACCTATTATTATGCATGATTACTTGACTGGAGGTTTTACAGCTAATACATCATTATCACAATATTGTAGAGATCATGGTTTACTTCTTCATATTCACCGTGCTATGCATGCTGTTATCGATCGTCAAAGAAATCACGGGATTCATTTCCGTGTTTTAGCAAAAGCTCTTCGTATGTCTGGTGGTGATCATTTACATTCTGGTACA	Viridiplantae	Chlorophyta	Chlorophyceae	Sphaeropleales	Cylindrocapsaceae	Cylindrocapsa	Cylindrocapsa_geminella	MG778214	2.7139e-126	0.9157	0	0	3	0	rbcL_2042020	0	0	0	0	0	0	0	0	0	0	0	0	0	0	0	0	0	0	0	0	0	0	0	0	0	0	0	0	0	0	0	0	0	0
CTTTTTGTTGCAGAAGCGATTTATAAATCACAAGCAGAAACTGGTGAAGTAAAAGGTCATTATTTAAACGCGACTGCTGCAACAAGTGAAGAAATGCTAAAACGTGCTGAATGTGCAAAAGAATTAGGTGTACCTATTATTATGCATGACTACTTAACTGGAGGTTTCACTTCAAACACTAGTTTATCACACTATTGTCGTGATCACGGTTTACTTTTACATATCCACCGTGCAATGCATGCAGTAATTGACCGCCAAAAAAATCATGGTATACATTTCCGTGTTTTAGCTAAAGCACTAAGAATGTCTGGTGGTGATCATTTACATTCTGGTACT	Viridiplantae	Chlorophyta	Ulvophyceae	Scotinosphaerales	Scotinosphaeraceae	Scotinosphaera	Scotinosphaera_sp.	HE860272	7.49246e-132	0.9226	0	0	3	0	Seq1060792	0	0	0	0	0	0	0	0	0	0	0	0	0	0	0	0	0	0	0	0	0	0	0	0	0	0	0	0	0	0	0	0	0	0
CTATTCGTAGCAGAAGCAATCTATAAATCTCAAGCAGAAACTGGTGAAATCAAAGGTCACTACTTAAATGCTACTGCAGGAACTTCTGAAGAAATGCTAAAACGTGCACAGGTAGCTAAAGACTTAGGTATGCCTATTATTATGCACGATTATTTAACTGGTGGTTTTACTGCAAATACTAGTTTATCTTATTTTTGTCGTGACAATGGTTTATTACTTCACATCCATAGAGCTATGCATGCTGTAATTGACCGTCAAAAAAATCATGGAATGCATTTCCGTGTTCTAGCAAAAGCTCTTCGTTTATCAGGGGGTGATCACCTTCATTCAGGTACT	Viridiplantae	Chlorophyta	Trebouxiophyceae	Chlorellales	Chlorellaceae	Pseudochlorella	Pseudochlorella_pringsheimii	KM438438	7.49246e-132	0.9228	0	0	3	0	rbcL_2592671	0	0	0	0	0	0	0	0	0	0	0	0	0	0	0	0	0	0	0	0	0	0	0	0	0	0	0	0	0	0	0	0	0	0
TTATTCGTAGCTGAAGCAATCTACAAAGCTCAATCAGAAACAGGTGAAATTAAAGGTCACTATTTAAATGCAACTGCTGCAACATCAGAAGAAATGATGAAACGTGCGGAATGTGCTAAAGATCTTGGTGTACCGATCATCATGCACGATTACATCACTGGTGGTTTTACAGCAAACACAAGCTTAGCTCACTACTGTCGTGACAATGGTCTTCTTTTACACATTCACCGTGCGATGCACGCTGTAATTGACCGTCAAAGAAATCATGGTATTCACTTCCGTGTTTTAGCAAAAGCTCTTCGTTTATCTGGTGGTGACCATTTACACTCTGGTACT	Viridiplantae	Chlorophyta	Trebouxiophyceae	Chlorellales	Chlorellaceae	Micractinium	Micractinium_pusillum	EF113451	1.6104e-133	0.9256	0	0	3	0	rbcL_70020	0	0	0	0	0	0	0	0	0	0	0	0	0	0	0	0	0	0	0	0	0	0	0	0	0	0	0	0	0	0	0	0	0	0
TTATTCGTAGCTGAAGCTATTTACAAATCACAGTCAGAAACTGGCGAGGTAAAAGGCCATTATTTAAATGCTACTGCAGGTACTGCAGAAGAAATGTTAAAACGTGCACAATGTGCTAAAGAGTTAGGCATGCCAATTATCATGCATGACTATTTAACAGGTGGTTTTACAGCTAACACATCTTTAGCTCTTTACTGTCGTGATCATGGTTTATTATTACACATTCACCGTGCTATGCACGCTGTTATTGACCGTCAAAGAAACCACGGTATTCACTTCCGTGTTTTAGCTAAAGCTTTACGTATGTCAGGTGGTGACCACTTACACTCAGGTACT	Viridiplantae	Chlorophyta	Chlorophyceae	Sphaeropleales	Schizochlamydaceae	Planktosphaeria	Planktosphaeria_maxima	JQ259911	5.7512e-138	0.9343	0	0	3	0	rbcL_2181463	0	0	0	0	0	0	0	0	0	0	0	0	0	0	0	0	0	0	0	0	0	0	0	0	0	0	0	0	0	0	0	0	0	0
TTATTCGTTGCTGAAGCTATCTACAAATCACAAGCTGAAACTGGTGAAGTAAAAGGTCACTACTTAAACGCTACTGCTGCTACGTCTGAAGAAATGTTAAAACGTGCACAATGTGCTAAAGAATTTGGTATGCCTATCATTATGCATGACTACTTAACTGGTGGTTTTACAGCTAACACTTCATTATCTTTATACTGTCGTGATCACGGTTTATTATTACACATTCACCGTGCTATGCACGCTGTAATTGACCGTCAAAGAAACCACGGTATTCACTTCCGTGTTTTAGCTAAAGCTTTACGTTTATCTGGTGGTGACCACTTACACTCAGGTACT	Viridiplantae	Chlorophyta	Chlorophyceae	Protosiphonales	Protosiphonaceae	Spongiosarcinopsis	Spongiosarcinopsis_terrestris	MK257143	7.33512e-147	0.9494	0	0	3	0	rbcL_2259373	0	0	0	0	0	0	0	0	0	0	0	0	0	0	0	0	0	0	0	0	0	0	0	0	0	0	0	0	0	0	0	0	0	0
CTTTACTGTATGGAAGGAATTAACAGAGCCGTTGCTGCAACAGGTGAAGTTAAAGGATCATACTTAAACTGTACTGCAGGTACAATGGAAGAGATGTATGAACGTGCTGAATATGCAAAATCAGTAGGTACAATTATTGTTATGATTGATTTAGTTATTGGTTATTCAGCAATTCAATCAATGGCTATTTGGGCACGTAAAGCTGATATGATTCTACATTTACATCGTGCTGGTAATTCAACTTATGCACGTCAAAAAAATCATGGTATTAATTTCCGTGTAATCTGTAAATGGATGCGTATGGCTGGAGTAGACCATATCCATGCTGGTACT	Stramenopiles	Ochrophyta	Phaeothamniophyceae	Phaeothamniales	Phaeothamniaceae	Tetrasporopsis	Tetrasporopsis_fuscescens	AF155585	7.26297e-147	0.952	0	0	3	0	rbcL_1372157	0	0	0	0	0	0	0	0	0	0	0	0	0	0	0	0	0	0	0	0	0	0	0	0	0	0	0	0	0	0	0	0	0	0
TTATTTGTAGCTGAAGCTATTTACAAATCACAATCTGAAACTGGTGAGGTTAAAGGTCACTATTTAAACGCTACTGCTGCTACTGCAGAAGAAATGTTAAAACGTGCGCAGTGTGCTAAAGAGTTTGGTGTACCAATCATTATGCACGACTACTTAACTGGTGGTTTTACAGCAAACACTTCATTAGCTTTATACTGTCGTGACCACGGTTTATTATTACACATTCACCGTGCTATGCACGCTGTAATTGACCGTCAAAGAAACCACGGTATTCACTTCCGCGTTTTAGCTAAAGCTTTACGTATGTCTGGTGGTGACCACTTACACTCAGGTACT	Viridiplantae	Chlorophyta	Chlorophyceae	Sphaeropleales	Schizochlamydaceae	Planktosphaeria	Planktosphaeria_maxima	JQ259911	5.6704e-148	0.9522	0	0	3	0	rbcL_201523	0	0	0	0	0	0	0	0	0	0	0	0	0	0	0	0	0	0	0	0	0	0	0	0	0	0	0	0	0	0	0	0	0	0
TTATTCACAGCTGAAGCGATTTATAAAGCTCAATCTGAAACGGGTGAAATTAAAGGTCACTATTTAAACGCTACTGCAGCAACTGCTGAAGAAATGTTAAAACGTGCTGAATGTGCAAAAGATTTAGGTGTACCTATTATCATGCACGATTACTTAACTGGTGGTTTCACAGCAAACACAAGCTTATCTCACTACTGTCGTGACAATGGTCTTCTTCTTCACATTCACCGTGCGATGCACGCTGTAATTGACCGTCAAAGAAACCATGGTATTCACTTCCGTGTTTTAGCAAAAGCTCTTCGTTTATCTGGTGGTGACCACTTACATTCTGGTACT	Viridiplantae	Chlorophyta	Trebouxiophyceae	Chlorellales	Chlorellaceae	Chlorella	Chlorella_sp.	JQ415924	1.57658e-148	0.9524	0	0	3	0	rbcL_2460847	0	0	0	0	0	0	0	0	0	0	0	0	0	0	0	0	0	0	0	0	0	0	0	0	0	0	0	0	0	0	0	0	0	0
CTTTTCGTAGCAGAAGCTATCTACAAATCTCAATCAGAAACAGGCGAAATTAAAGGCCATTACCTAAATGCTACAGCTGGTAATGTTGACGAAATGCTAAAACGTGCCCAATGTGCTAAAGATTTTGGTGTACCAATTGTTATGCACGACTATTTAACAGGTGGTTTTACAGCTAATACTACTTTAGCACATTATTGTCGTGATCACAGTCTTTTGTTGCACATTCACCGTGCTATGCACGCTGTAATTGACCGTCAACGAATCCATGGTATCCATTTCCGTGTTTTGGCAAAATGTCTTCGTATGTCGGGTGGTGACCACTTGCATTCAGGAACA	Viridiplantae	Chlorophyta	Trebouxiophyceae	Trebouxiales	Trebouxiaceae	Symbiochloris	Symbiochloris_irregularis	KR154345	1.57658e-148	0.9524	0	0	3	0	rbcL_2591159	0	0	0	0	0	0	0	0	0	0	0	0	0	0	0	0	0	0	0	0	0	0	0	0	0	0	0	0	0	0	0	0	0	0
GCTTACGTTATGGAAGGTGTAAACCGTTCAGCTGCAGCATCTGGTGAAGTAAAAGGTTCTTACCTTAACGTTACTGCTGGTACTATGGAAGACATGTACGAACGTGCAGAATTCGCGAAAACTATTGGTTCTGTTATCGTAATGATTGACTTAGTAATCGGTTACACAGCTATTCAATCAATGTCATTGTGGTCACGTAAAAATGACATGATCCTTCACCTTCACCGTGCAGGTAACTCAACATATGCACGTCAAAAGAATCACGGTATTAATTTCCGTGTAATTTGTAAATGGATGCGTATGGCAGGTGTGGACCATATCCATGCAGGTACT	Stramenopiles	Ochrophyta	Eustigmatophyceae	Goniochloridales	Goniochloridaceae	Goniochloris	Goniochloris_sculpta	FJ858974	7.21177e-152	0.961	0	0	3	0	rbcL_1637142	0	0	0	0	0	0	0	0	0	0	0	0	0	0	0	0	0	0	0	0	0	0	0	0	0	0	0	0	0	0	0	0	0	0
CTTTTTGTAGCTGAAGCTATTTACAAATCTCAAGCAGAAACAGGAGAAATTAAAGGTCATTACCTTAATGCTACTGCGGGAACTTGTGAGGAAATGCTAAAACGTGCGGCTTGTGCAAAAGAATTTGGTATGCCAATTATTATGCATGACTATCTTACAGGTGGTTTTACTGCAAACACAAGTCTTTCTAACTATTGTCGTGATAACGGACTTCTTCTTCATATTCACCGTGCTATGCATGGGGTTATTGACCGTCAAAGAAATCATGGTATCCATTTCCGTGTTCTTGCAAAAGCACTTAGAATGTCAGGTGGTGACCACTTGCATTCAGGAACA	Viridiplantae	Chlorophyta	Trebouxiophyceae	Trebouxiales	Botryococcaceae	Botryococcus	Botryococcus_sp.	JN399235	1.56547e-153	0.9613	0	0	3	0	rbcL_2547147	0	0	0	0	0	0	0	0	0	0	0	0	0	0	0	0	0	0	0	0	0	0	0	0	0	0	0	0	0	0	0	0	0	0
GCTTACGTAATGGAAGGTGTAAACAGATCTGCAGCAGCTTCTGGTGAAGTTAAAGGTTCTTACCTTAACGTTACAGCTGGTACTATGGAACATATGTACGAACGTGCTGAGTTTGCTAAACTTATCGGTTCTGTAATTGTCATGATTGACTTAGTAATCGGTTACTCAGCTATCCAATCAATGGCTATCTGGTCACGTAAAAACGACATGATCCTTCACCTTCACCGTGCAGGTAACTCTACTTACGCCCGTCAAAAAAATCACGGTATCAACTTCCGTGTAATTTGTAAATGGATGCGTATGGCTGGGGTTGACCATATCCACGCAGGTACA	Stramenopiles	Ochrophyta	Eustigmatophyceae	unclassified_Eustigmatophyceae	unclassified_Eustigmatophyceae	unclassified_Eustigmatophyceae	unclassified_Eustigmatophyceae	GQ405011	1.55007e-153	0.964	0	0	3	0	Seq685592	0	0	0	0	0	0	0	0	0	0	0	0	0	0	0	0	0	0	0	0	0	0	0	0	0	0	0	0	0	0	0	0	0	0
CTTTTTGTAGCTGAAGCTATTTACAAATCTCAATCTGAAACTGGTGAAGTAAAAGGTCATTACCTAAATGCTACTGCTGGTACTTGCGAAGAGATGATGAAACGTGCTGCTGTAGCAAAAGATCTAGGTGTACCGATTATTATGCACGATTACCTAACAGGTGGTTTCACTGCAAACACATCATTATCACGTTATTGTCGTGATGAAGGACTACTATTACATATTCACCGTGCTATGCATGCGGTTATTGACCGTCAAAGAAATCACGGTATCCATTTCCGTGTTTTAGCAAAAGCACTACGTTTATCAGGTGGTGACCATCTACACTCAGGTACT	Viridiplantae	Chlorophyta	Trebouxiophyceae	Trebouxiophyceae_incertae_sedis	Trebouxiophyceae_incertae_sedis	Chloroidium	Chloroidium_engadinense	MH545951	7.23207e-157	0.9673	0	0	3	0	rbcL_2624179	0	0	0	0	0	0	0	0	0	0	0	0	0	0	0	0	0	0	0	0	0	0	0	0	0	0	0	0	0	0	0	0	0	0
TTAAACTGTATGGAAGGTATTAACCGTGCAGCTACAGCTACAGGTGAAGTTAAAGGTTCATACTTAAACGTTACTTCGGCAACTATGGAAGAAGTTTACAAACGTGCAGAATATGCTAAACTGGTAGGCTCTGTAATCATTATGATCGATTTAGTTATGGGTTACACAGCAATTCAAAGTATTGCAATCTGGGCTCGTGAAAACGACATGATTTTACATTTACATCGTGCGGGTAATTCTACTTACGCTCGTCAAAAAAACCATGGTATTAATTTCCGTGTTATCTGTAAATGGATGCGTATGTCTGGTGTAGATCATATTCACGCAGGTACA	Stramenopiles	Diatoms	Diatoms	Diatoms	Diatoms	Staurosira	Staurosira_sp.	MF092946	1.53914e-158	0.973	0	0	3	0	rbcL_222720	0	0	0	0	0	0	0	0	0	0	0	0	0	0	0	0	0	0	0	0	0	0	0	0	0	0	0	0	0	0	0	0	0	0
TCTTACGTAATGGAAGGTGTAAACAGATCTGCAGCAGCTTCTGGTGAAGTTAAAGGTTCTTACCTTAACGTTACAGCTGGTACTATGGAAAACATGTACGAACGTGCTGAGTTTGCAAAACTTATCGGTTCTGTAATTATCATGATTGACTTAGTAATTGGTTACTCAGCTATCCAATCGATGGCTATCTGGTCACGTAAAAACGACATGATCCTTCACCTTCACCGTGCAGGTAACTCTACTTACGCTCGTCAAAAAAACCACGGTATTAACTTCCGTGTAATTTGTAAATGGATGCGTATGGCTGGTGTTGACCACATCCACGCTGGTACA	Stramenopiles	Ochrophyta	Eustigmatophyceae	unclassified_Eustigmatophyceae	unclassified_Eustigmatophyceae	unclassified_Eustigmatophyceae	unclassified_Eustigmatophyceae	KX354371	1.52829e-163	0.982	0	0	3	0	rbcL_845801	0	0	0	0	0	0	0	0	0	0	0	0	0	0	0	0	0	0	0	0	0	0	0	0	0	0	0	0	0	0	0	0	0	0
CTTTTTGTAGCTGAAGCTATTTACAAATCTCAAGCAGAAACTGGTGAGGTAAAAGGACATTACTTAAACGCTACTGCTGGAACTGTTGATGAAATGCTGAAACGTGCAGTTGTAGCTAAAGAGTTAGGTGTGCCTATCATTATGCATGACTACTTAACTGGTGGTTTTACAGCAAACACTACTCTAGCTCACTTTTGTCGTGACGAAGGTTTGTTACTGCACATTCACAGAGCGATGCACGCGGTAATTGACCGTCAAAGAAATCACGGTATTCATTTCCGTGTACTTGCTAAAGCATTACGTTTGTCAGGTGGTGACCATCTTCACTCTGGTACT	Viridiplantae	Chlorophyta	Trebouxiophyceae	Trebouxiophyceae_incertae_sedis	Trebouxiophyceae_incertae_sedis	Watanabea	Watanabea_sp.	KF693823	3.31748e-165	0.9821	0	0	3	0	rbcL_2842101	0	0	0	0	0	0	0	0	0	0	0	0	0	0	0	0	0	0	0	0	0	0	0	0	0	0	0	0	0	0	0	0	0	0
CTTTTCGTAGCTGAAGCTATCTACAAATCTCAAGCTGAAACTGGTGAAATTAAAGGTCACTACTTAAACGCTACTGCAGGAAACTGCGAAGAAATGTTAAAACGTGCTAGAGTTGCTAAAGACTTAGGTGTACCTATCATTATGCATGACTACCTAACAGGTGGTTTCACAGCTAACACTACTTTAGCTTCTTACTGTCGTGATAACGGTCTTTTACTTCACATTCACCGTGCGATGCACGCGGTTATTGACCGTCAAAGAAACCACGGTATGCACTTCCGTGTACTAGCTAAAGCTCTACGTTTATCAGGTGGTGACCACCTTCACTCTGGAACT	Viridiplantae	Chlorophyta	Chlorophyceae	Sphaeropleales	Pseudomuriellaceae	Pseudomuriella	Pseudomuriella_engadinensis	EU380519	3.27087e-175	1	0	0	3	0	rbcL_2428877	0	0	0	0	0	0	0	0	0	0	0	0	0	0	0	0	0	0	0	0	0	0	0	0	0	0	0	0	0	0	0	0	0	0
TTATTCGTAGCAGAAGGTCTTTATAAAGCTCAAGCTGAATCAGGTGAAATTAAAGGTCACTATTTAAATGCTACTGCTGGAACGTGTGAAGAAATGTTAAAACGTGCACAGCTTGCTAAAGATATTGGTGTACCAATTATTATGCACGATTATATTACTGGTGGATTTACTGCAAACACAACTTTAGCACATTTCTGTCGTGATAATGGATTATTACTTCACATTCACAGAGCAATGCATGCTGTAATTGATCGTCAAAGAAACCATGGTATGCACTTCCGTGTTTTAGCAAAAGCTCTTCGTTTATCTGGTGGTGATCACCTTCACTCTGGAACT	Viridiplantae	Chlorophyta	Chlorophyceae	Chaetophorales	Chaetophoraceae	Diplosphaera	Diplosphaera_sp.	HG793070	3.27087e-175	1	0	0	3	0	rbcL_2529347	0	0	0	0	0	0	0	0	0	0	0	0	0	0	0	0	0	0	0	0	0	0	0	0	0	0	0	0	0	0	0	0	0	0
TTATTCGTAGCAGAAGCTATTTACAAGTCTCAAGCTGAAACAGGTGAAATTAAAGGTCACTATTTAAACGCTACTGCTGGAAATTGTGATGAAATGATGAAACGTGCACACCTTGCTAAAGATCTTGGTATGCCAATTGTTATGCACGATTATCTTACTGGTGGATTTACTGCAAACACTACTTTATCGCATTACTGTCGTGATAATGGATTATTACTTCATATTCACAGAGCAATGCACGCTGTAATTGACCGTCAAAGAAACCATGGTATGCACTTCCGTGTTTTAGCTAAAGCTCTTCGTTTATCTGGAGGAGACCATCTTCACTCTGGAACA	Viridiplantae	Chlorophyta	Trebouxiophyceae	Prasiolales	Prasiolaceae	Stichococcus	Stichococcus_sp.	HG793061	3.27087e-175	1	0	0	3	0	rbcL_2096737	0	0	0	0	0	0	0	0	0	0	0	0	0	0	0	0	0	0	0	0	0	0	0	0	0	0	0	0	0	0	0	0	0	0
GCGTTTGTAGCAGAAGGAATTTTCAAATCACAAGCTGAAACTGGAGAAATTAAAGGGCACTACTTAAACGCAACTGCTCCTGATTCAGAAGGAATGATGCTAAGAGCAGAAACTGCTAAAGGTTTTGGGGTTCCTATTGTTATGCACGACTACTTAACAGGAGGATATACAGCAAACACTACTTTAGCTAATTTCTGTAGAAACAATGGATTACTTCTTCACATTCACCGTGCTATGCACGCAGTAATTGACCGTCAACGTAACCACGGTATGCACTTCCGTGTTTTAGCTAAAACACTAAGACTTTCTGGAGGTGACCATTTACACTCTGGTACA	Viridiplantae	Chlorophyta	Ulvophyceae	Trentepohliales	Trentepohliaceae	Printzina	Printzina_cf._lagenifera	FJ534630	3.27087e-175	1	0	0	3	0	rbcL_1651342	0	0	0	0	0	0	0	0	0	0	0	0	0	0	0	0	0	0	0	0	0	0	0	0	0	0	0	0	0	0	0	0	0	0
TTGTTCTGTGCTGAAGCAATTTACAAAGCTCAAGCTGAGACTGGAGAAATCAAAGGACATTACTTAAACGCTACTGCAGGTACTTGTGAAGAAATGCTGAAAAGAGCAGAATATGCTAAAGAACTTGGAGTACCTATTGTTATGCATGACTACTTAACAGGTGGTTTTACTGCTAACACCAGTTTGGCTCATTATTGTCGTGATAATGGTCTACTTCTACACATTCACCGTGCTATGCACGCAGTTATTGATAGACAGAAAAATCACGGTATTCATTTCCGTGTACTAGCGAAAGCACTTCGTATGTCCGGTGGAGATCATATTCACTCTGGAACT	Viridiplantae	Streptophyta	Zygnemophyceae	Zygnematales	Zygnemataceae	Zygnema	Zygnema_sp.	KM068117	3.27087e-175	1	0	0	3	0	rbcL_2018371	0	0	0	0	0	0	0	0	0	0	0	0	0	0	0	0	0	0	0	0	0	0	0	0	0	0	0	0	0	0	0	0	0	0
TTATTCTGTGCTGAAGCTATTTATAAAGCTCAAGCCGAAACTGGTGAAGTTAAAGGACATTACTTAAACTGTACAGCAGGAACTTGTGAAGCAATGATGTTTAGAGCGGAATTTGCTAAAGATCTTGGAGTACCTATTGTTATGCATGATTATTTAACGGGTGGTTTAACTGCTAACACATCATTATCAAATTACTGTCGTGATTATGGTCTTTTATTACATATTCACCGTGCTATGCACGCTGTAATTGATCGTCAACGTAACCACGGTATTCATTTCCGTGTTCTAGCAAAAGCTTTACGTTTATCAGGTGGAGATCACTTACACTCGGGAACA	Viridiplantae	Chlorophyta	Ulvophyceae	Ulvales	Monostromataceae	Monostroma	Monostroma_nitidum	AF387110	1.30812e-99	0.8657	0	403	0	0	rbcL_2190449	0	0	0	0	0	0	0	0	0	0	0	0	0	0	0	0	0	0	0	0	0	0	0	0	0	0	0	0	0	0	22	81	22	0
TTATACTGTATGGAAGGTATTAACCGTGCTTCTTCAGCTACAGGTGAAGTTAAAGGTTCATATTTAAACATTACTGCAGGTACAATGGAAGAAGTATACAAACGTGCTGAGTATGCTAAAGCTGTTGGTTCAATCGTTGTGATGATCGATTTAGTAATGGGTTACACAGCAATTCAAAGTGCTGCTATCTGGTCACGTGAGAATGATATGATTTTACATTTACACCGTGCAGGTAACTCTACTTACGCTCGTCAAAAAAATCATGGTATTAACTTCCGTGTTATTTGTAAATGGATGCGTATGTCTGGTGTAGATCATATCCATGCTGGTACA	Stramenopiles	Diatoms	Diatoms	Diatoms	Diatoms	Planothidium	Planothidium_lanceolatum	KY650809	1.50682e-173	1	0	66	0	0	rbcL_84555	0	0	0	0	0	0	0	0	0	0	0	0	0	0	0	0	0	0	0	0	0	0	0	0	0	0	0	0	0	0	0	14	0	0
GCTTACGTAATGGAAGGTGTTAACAGAGCTGCTGCAGCATCTGGTGAAGTAAAAGGTTCATACCTTAACATTACTGCTGGTACAATGGAAAACATGTACGAACGTGCTGAATTCGCAAAAGTTATTGGTTCAGTAATCGTAATGATTGACTTAGTAATTGGTTACAGTGCTATTCAATCAATGGCTATTTGGGCTCGTAAAAATGATATGATCCTTCACTTACACCGTGCAGGTAACTCAACATACGCTCGTCAAAAGAACCATGGTATTAACTTCCGTGTAATCTGTAAATGGATGCGTATGGCTGGTGTTGACCACATCCACGCTGGTACT	Stramenopiles	Ochrophyta	Eustigmatophyceae	unclassified_Eustigmatophyceae	unclassified_Eustigmatophyceae	unclassified_Eustigmatophyceae	unclassified_Eustigmatophyceae	KX354385	2.04815e-137	0.9366	0	56	0	0	Seq2001265	0	0	0	0	0	0	0	0	0	0	0	0	0	0	0	0	0	0	0	0	0	0	0	0	0	0	0	0	0	0	0	56	0	0
TTATACTGTATGGAAGGTATTAATCGTGCCGCTGCAGCTACAGGTGAAGTTAAAGGTTCATACTTAAACATCACTGCTGGTACAATGGAAGAAGTTTACAAACGTGCTGAGTACGGTAAAGCTGTAGGTTCTATCGTTGTAATGATCGATTTAGTTATGGGTTACACAGCAATTCAAAGTGCTGCTATTTGGGCTCGTGATAACGATATGTTATTACATTTACACCGTGCGGGTAACTCAACTTACGCTCGTCAAAAAAATCATGGTATTAACTTCCGTGTTATCTGTAAATGGATGCGTATGTCTGGTGTAGATCATATCCACGCTGGTACA	Stramenopiles	Diatoms	Diatoms	Diatoms	Diatoms	Didymosphenia	Didymosphenia_geminata	KJ011820	3.33166e-155	0.967	0	37	0	0	rbcL_1321011	0	0	0	0	0	0	0	0	0	0	0	0	0	0	0	0	0	0	0	0	0	0	0	0	0	0	0	0	0	0	0	0	0	0
TTATTCGTAGCAGAGGCTTGTTACAAAGCTCAAGCAGAAACTGGCGAAATTAAAGGGCATTATTTAAATGCAACGGCAGGTACTTGTGAAGAAATGCTAAAACGTGCTCAATGTGCTAAAGAACTTGGGGTGCCGATCATTATGCATGATTATTTAACAGGAGGTTTCACAGCAAACACTTCTTTAGCGGCTTACTGTCGTGATGAAGGTTTATTATTACATATTCACCGTGCAATGCATGCTGTAATTGATCGTCAAAGAAATCATGGTATTCACTTCCGTGTTTTAGCTAAAGCTCTTCGTTTATCAGGTGGAGATCATCTTCATTCAGGTACT	Viridiplantae	Chlorophyta	Chlorophyceae	Sphaeropleales	Scenedesmaceae	Desmodesmus	Desmodesmus_intermedius	MK842152	2.7918e-106	0.878	0	28	0	0	rbcL_229118	0	0	0	0	0	0	0	0	0	0	0	0	0	0	0	0	0	0	0	0	0	0	0	0	0	0	0	0	0	0	0	8	0	0
CTTTACTGTATGGAAGGTGTTAACCGTGCAGCAGCTGCAACTGGTGAAGTTAAAGGTTCTTACCTTAACACAACTGCAGGTACTATGGAAGAAATGTACGTTCGTGCAGAATACGCTAAATCAGTTGGTTCAATCATTGTAATGATCGATCTTGTAATTGGTTACACTGCGATTCAATCAATGGCTATTTGGGCTCGTGCAAATGACATGATTCTACATTTACACCGTGCTGGTAACTCAACATACGCTCGTCAAAAAAATCATGGTATTAACTTCCGTGTAATTTGTAAATGGATGCGTATGGCTGGTGTGGATCACATTCACGCTGGTACT	Stramenopiles	Ochrophyta	Xanthophyceae	Mischococcales	Pleurochloridaceae	Pseudopleurochloris	Pseudopleurochloris_antarctica	AJ580924	1.59456e-133	0.9279	0	28	0	0	rbcL_2515851	0	0	0	0	0	0	0	0	0	0	0	0	0	0	0	0	0	0	0	0	0	0	0	0	0	0	0	0	0	0	0	0	3	0
TTATTTGTTGCAGAAGCTATTTACAAATCGCAAGCAGAAACAGGTGAGGTAAAAGGTCACTACTTAAACGCTACCGCTGGTACTTGTGAAGAAATGCTAAAAAGAGCAGAATGTGCTAAAGATCTTGGTGTACCAATTATTATGCATGACTACTTAACTGGTGGTTTTACTGCAAACACTACTTTATCAGATTATTGTCGTGATACAGGTCTACTTCTTCATATTCACCGTGCTATGCATGGTGTAATTGACCGTCAAAGAAACCACGGTATTCACTTCCGAGTATTAGCTAAAGCACTTCGTATGTCAGGAGGTGACCACCTTCACTCAGGAACT	Viridiplantae	Chlorophyta	Chlorophyceae	Sphaeropleales	Scenedesmaceae	Pectinodesmus	Pectinodesmus_pectinatus	HG514383	7.81734e-102	0.8698	0	26	0	0	rbcL_2251936	0	0	0	0	0	0	0	0	0	0	0	0	0	0	0	0	0	0	0	0	0	0	0	0	0	0	0	0	0	0	0	0	0	0
CTTTTCGTTGCTGAAGCTATCTACAAAGCTCAATCTGAAACAGGTGAGGTTAAAGGTCACTACTTAAACGCTACAGCTGGTACTTGTGAAGAAATGATCAAACGTGCTGTATGTGCTAAAGAATTCGGTGTACCTATTATTATGCATGACTACCTTACTGGTGGTTTCACAGCTAACACTTCGTTAGCTGCTTATTGCCGTGATGAAGGTCTTCTTCTACACATTCACCGTGCTATGCACGCTGTAATTGACCGTCAACGTAACCACGGTATCCACTTCCGTGTTCTTGCTAAAGCTCTTCGTATGTCAGGTGGTGACCACCTTCACTCTGGTACT	Viridiplantae	Chlorophyta	Chlorophyceae	Chlamydomonadales	Volvocaceae	Lobomonas	Lobomonas_francei	LC380395	7.13046e-167	0.9851	0	21	0	0	rbcL_1712063	0	0	0	0	0	0	0	0	0	0	0	0	0	0	0	0	0	0	0	0	0	0	0	0	0	0	0	0	4	4	0	9	0	0
GCTTATGTAATGGAAGGTGTTAACAGAGCTGCTGCAGCATCTGGTGAAGTAAAAGGTTCATACCTAAACGTTACTGCTGGTACAATGGAACAAATGTACGAACGTGCTGAGTTCGCAAAACTTGTTGGTTCAGTAATCATCATGATTGACTTAGTAATTGGTTACACTGCAATTCAATCAATGGCTATCTGGTCTCGTAAAAACGATATGATCCTTCACTTACACCGTGCAGGTAACTCTACTTACGCTCGTCAAAAGAACCATGGTATCAACTTCCGTGTAATCTGTAAATGGATGCGTATGGCTGGTGTTGACCATATTCACGCTGGTACA	Stramenopiles	Ochrophyta	Xanthophyceae	Mischococcales	Pleurochloridaceae	Monodus	Monodus_subterranea	MK790681	4.46495e-129	0.9215	0	19	0	0	rbcL_718087	0	0	0	0	0	0	0	0	0	0	0	0	0	0	0	0	0	0	0	0	0	0	0	0	0	0	0	0	0	0	0	16	0	0
TTATACTGTATGGAAGGTATTAACCGTGCTGCTGCGTCTACAGGTGAAGTTAAAGGTTCATACTTAAACATCACTGCGGGTACAATGGAAGAAGTTTACAAACGTGCTGAATACGCTAAAGCTGTAGGTTCAGTAATTGTAATGATCGATTTAGTAATGGGCTACACAGCAATTCAAAGTGCTGCAATTTGGGCTCGTGAAAACGATTGTATTTTACATTTACACCGTGCAGGTAACTCTACATACGCTCGTCAAAAAAATCATGGTATTAACTTCCGTGTAATTTGTAAATGGATGCGTATGTCTGGTGTAGATCATATTCACGCTGGTACA	Stramenopiles	Diatoms	Diatoms	Diatoms	Diatoms	Lemnicola	Lemnicola_hungarica	KY412432	1.50682e-173	1	0	18	0	0	rbcL_1372535	0	0	0	0	0	0	0	0	0	0	0	0	0	0	0	0	0	0	0	0	0	0	0	0	0	0	0	0	15	0	0	3	0	0
TTATACTGTATGGAAGGTATTAACCGTGCTTCTTCATCTACAGGTGAAACTAAAGGTTCATACTTAAACATTACTGCTGGTACTATGGAAGAAGTGTACAAACGTGCTCAGTACGCTAAAACAGTAGGTTCTGTAATTGTTATGATCGATTTAGTTATGGGTTATACAGCAATTCAAAGTATTGCATTATGGGCTCGTGAAAACGACATGATTTTACACTTACACCGTGCAGGTAACTCTACATATGCTCGTCAAAAGAATCATGGTATTAACTTCCGTGTTATCTGTAAATGGATGCGTATGTCAGGTGTAGATCATATCCACGCTGGTACA	Stramenopiles	Diatoms	Diatoms	Diatoms	Diatoms	Amphora	Amphora_copulata	MG027456	1.50682e-173	1	0	18	0	0	rbcL_1368831	0	0	0	0	0	0	0	0	0	0	0	0	0	0	0	0	0	0	0	0	0	0	0	0	0	0	0	0	0	0	0	0	0	0
CTTTTCTGTGCTGAAGCTATTTATAAAGCTCAATCAGAGACTGGTGAAATTAAAGGTCATTATTTAAACGCAACTGCAGGTACTTGTGAAGAAATGTACAAAAGAGCAGCTTATGCAGCTCAGATCGGCGTGCCAATTATTATGCACGATTACATCACTGGTGGTTTCACAGCTAATACTTCATTAGCAATGTACTGTCGTGATAATGGTCTATTACTTCACATTCACCGTGCTATGCACGCTGTAATTGACCGTCAAAGAAATCATGGTATTCATTTCCGCGTTCTTGCTAAAACTCTTCGTTTATCTGGTGGTGATCATCTTCACTCAGGTACT	Viridiplantae	Chlorophyta	Chlorophyceae	Chlamydomonadales	Chlorococcaceae	Oophila	Oophila_sp.	KJ635651	3.68888e-90	0.8504	0	16	0	0	rbcL_2462220	0	0	0	0	0	0	0	0	0	0	0	0	0	0	0	0	0	0	0	0	0	0	0	0	0	0	0	0	4	0	0	0	0	0
CTTTATTGTGCTGAAGGTATTAACCGTGCTGTTGCTGCAACAGGTGAAGTTAAAGGTTCATATTTAAATATTACTGCAGGTACTATTGAAGAAATGTATGTTCGTGCAGAATATGCTAAAGCAATTGGTTCAATCATAATAATGATTGACCTTGTAATCGGTTATACTGCTATTCAAAGTATGGGTATCTGGTCTCGTGCAAACGATATGATCTTACATTTACATCGTGCGGGTAATTCTACTTATGCTCGTCAGAAAAATCATGGTATTAATTTCCGTGTTATTTGTAAATGGATGCGTATGGCTGGTGTAGATCATATTCATGCTGGTACT	Stramenopiles	Ochrophyta	Chrysophyceae	unclassified_Chrysophyceae	unclassified_Chrysophyceae	Phaeobotrys	Phaeobotrys_solitaria	AM421005	1.65197e-108	0.891	0	16	0	0	Seq1873862	0	0	0	0	0	0	0	0	0	0	0	0	0	0	0	0	0	0	0	0	0	0	0	0	0	0	0	0	0	0	0	16	0	0
ACTTTCGTAGCTGAAGCTATCTACAAATCACAAGCAGAAACAGGTGAAATTAAAGGGCATTACTTAAACGTAACAGCTGGTACTTGTGAAGAAATGATGAAACGTGCTGAATGTGCTAAAGACTTAGGTGTGCCGATCATTATGCATGACTATTTAACAGCAGGTTTAACATCAAATACTTCATTAGCTCACTACTGTAGAGATAATGGTCTTTTATTACACATTCACCGTGCAATGCACGCTGTAATTGACCGTCAACGTAACCATGGTATTCACTTCCGTGTTCTTGCTAAAGCATTAAGAATGAGCGGTGGTGACCATTTACATTCTGGTACT	Viridiplantae	Chlorophyta	Chlorophyceae	Chaetophorales	Schizomeridaceae	Schizomeris	Schizomeris_leibleinii	JQ394811	2.12787e-117	0.8985	0	16	0	0	rbcL_2476191	0	0	0	0	0	0	0	0	0	0	0	0	0	0	0	0	0	0	0	0	0	0	0	0	0	0	0	0	0	0	0	5	0	0
CTTTTCGTATCTGAAGCAATTTACAAATCTCAAGCTGAAACGGGCGAAGTAAAAGGCCACTACTTAAATGCTACAGCTGGTACTTGTGAAGAAATGATGAAACGTGCTCAATGTGCTAAAGATTTAGGTGTACCTATCATTATGCATGACTACTTAACAGGTGGTTTCACAGCTAACACTTCATTAGCTATTTACTGTCGTGATAATGGTCTTCTTCTTCACATTCACCGTGCTATGCACGCTGTTATTGACCGTCAACGTAACCACGGTATCCACTTCCGTGTTCTTGCTAAAGCTCTTCGTATGTCTGGTGGTGACCACCTTCACTCTGGTACT	Viridiplantae	Chlorophyta	Chlorophyceae	Chlamydomonadales	Chlamydomonas	Chlamydomonas	Chlamydomonas_sp.	LC380391	3.4127e-145	0.9464	0	15	0	0	rbcL_1717785	0	0	0	0	0	0	0	0	0	0	0	0	0	0	0	0	0	0	0	0	0	0	0	0	0	0	0	0	0	0	0	0	0	15
CTTTTCTGTGCTGAAGCTATCTATAAAGCACAATCAGAAACAGGGGAAATTAAAGGACATTACTTAAATGCTACAGCTGGTAATGTAGAAGAAATGTATAAACGTGCAGCTTATGCTGCTGTTACTGGCGTGCCAATCATTATGCACGATTATTTAACTGGTGGTTTCACTGCAAATACTTCTCTATCAATGTATTGTCGTGATAATGGATTATTACTTCATATTCACCGTGCAATGCATGCTGTAATTGATCGTCAAAGAAATCATGGTATTCATTTCCGTGTTTTAGCTAAAACTCTTCGTATGTCTGGTGGTGATCACTTACATAGTGGTACA	Viridiplantae	Chlorophyta	Chlorophyceae	Chlamydomonadales	Chlorococcaceae	Oophila	Oophila_sp.	KJ635651	6.17281e-88	0.8515	0	14	0	0	rbcL_2175751	0	0	0	0	0	0	0	0	0	0	0	0	0	0	0	0	0	0	0	0	0	0	0	0	0	0	0	0	0	0	0	7	0	0
CTTTTCTGTGCTGAAGCTATTTATAAAGCTCAATCAGAAACTGGAGAGGTAAAAGGTCATTACTTAAATGCGACTGCAGGTACTTGTGAAGAAATGTATAAACGTGCAATTTATGCTGCACAAATAGGTGTACCTATTATTATGCATGATTATATTACTGGTGGTTTCACAGCTAATACTTCATTAGCTATGTATTGCCGTGATAATGGTTTACTTTTACATATTCACCGTGCTATGCATGCTGTTATTGATCGTCAAAGAAATCATGGTATTCACTTCCGTGTTCTTGCTAAAACTCTTCGTATGTCTGGTGGGGATCACCTTCATTCAGGTACT	Viridiplantae	Chlorophyta	Chlorophyceae	Chlamydomonadales	Chlamydomonas	Chlamydomonas	Chlamydomonas_pseudogloeogama	EF589142	7.81734e-102	0.8694	0	14	0	0	rbcL_171816	0	0	0	0	0	0	0	0	0	0	0	0	0	0	0	0	0	0	0	0	0	0	0	0	0	0	0	0	0	0	0	0	0	0
CTTTTTGTTGCTGAAGCTATCTATAAAGCTCAAGCAGAAACTGGTGAAGTTAAAGGTCACTATTTAAACGCAACAGCAGGAACTGCTGAAGAAATGATCAAACGTGCTGTTTGTGCTAAAGAATTAGGTGTACCTATTATTATGCATGACTACTTAACAGGTGGTTTCACAGCAAACACATCATTATCTCACTATTGTCGTGATAATGGTTTATTACTTCACATTCACCGTGCTATGCACGCTGTTATTGACCGTCAAAGAAACCACGGTATCCACTTCCGTGTTTTAGCAAAAGCTCTTCGTATGTCTGGTGGTGACCACCTTCACTCAGGAACT	Viridiplantae	Chlorophyta	Chlorophyceae	Chlamydomonadales	Chlamydomonadaceae	Rhysamphichloris	Rhysamphichloris_similis	LC133513	3.4127e-145	0.9464	0	13	0	0	rbcL_1595197	0	0	0	0	0	0	0	0	0	0	0	0	0	0	0	0	0	0	0	0	0	0	0	0	0	0	0	0	0	0	3	10	0	0
TTATTTACTGCTGAAGCTATTTATAAAGCTCAAGCAGAAACTGGTGAAATTAAAGGTCACTATTTAAACGTTACTGCAGCTACTAGTGAAGAAATGATCCGACGTGCTGAATATGCTGTTGATTTAGGTATGCCTATTGTTATGCATGACTATATCACTGGTGGTTTTACTGCCAATACTAGCTTAGCTAAATATTGTCGTGAAGAAGGTTTACTTCTTCATATTCACCGTGCAATGCACGCAGTTATCGATAGACAAAGAAATCACGGTATTCATTTCCGTGTACTTGCAAAAGCTCTTCGTTTATCTGGTGGTGACCATCTTCATTCTGGTACT	Viridiplantae	Streptophyta	Mesostigmatophyceae	Mesostigmatophyceae__incertae_sedis	Mesostigmatophyceae__incertae_sedis	Spirotaenia	Spirotaenia_condensata	AJ549236	3.68888e-90	0.8532	0	12	0	0	rbcL_2072905	0	0	0	0	0	0	0	0	0	0	0	0	0	0	0	0	0	0	0	0	0	0	0	0	0	0	0	0	0	0	0	4	0	8
CTTTTCTGTGCTGAAGCTCTTTACAAAGCTCAAGCAGAAACGGGCGAAGTAAAAGGGCATTACCTTAATACTACAGCTGGTACTTCAGAAGAAATGCTAAAACGTGCTGCTTGTGCAAAAGATTTTGGTGTTCCAATCGTTATGCATGACTACCTAACAGGTGGTTTTACTTCTAACACTTCATTAGCTAACTACTGTCGTGATAACGGTCTATTATTACACATTCACCGTGCAATGCACGCTGTTATTGACCGTCAACGTAATCACGGGATTCACTTCCGTGTTTTAGCTAAAGCTCTTCGTTTATCTGGTGGTGACCACCTTCACTCTGGTACT	Viridiplantae	Chlorophyta	Chlorophyceae	Chlamydomonadales	Chlamydomonadaceae	Chloromonas	Chloromonas_sp.	U80809	7.59923e-122	0.905	0	12	0	0	rbcL_2460113	0	0	0	0	0	0	0	0	0	0	0	0	0	0	0	0	0	0	0	0	0	0	0	0	0	0	0	0	0	0	0	0	0	12
CTTTTCGTTGCTGAAGCTATCTATAAAGCTCAATCTGAAACGGGTGAAGTTAAAGGTCACTACTTAAACGCAACAGCTGGTACTTGTGAAGAAATGATCAAACGTGCGGTTTGTGCTAAAGAACTAGGCGTACCTATTATCATGCACGATTATCTTACTGGTGGTTTCACAGCTAACACATCATTATCATTATATTGCCGTGACAATGGTCTTCTTCTACACATTCACCGTGCTATGCACGCTGTAATTGACCGTCAACGTAACCACGGTATCCACTTCCGTGTTCTTGCTAAAGCTCTTCGTATGTCAGGTGGTGACCACCTTCACTCTGGTACT	Viridiplantae	Chlorophyta	Chlorophyceae	Chlamydomonadales	Volvocaceae	Lobomonas	Lobomonas_francei	LC380395	1.6104e-133	0.9256	0	12	0	0	rbcL_1635239	0	0	0	0	0	0	0	0	0	0	0	0	0	0	0	0	0	0	0	0	0	0	0	0	0	0	0	0	3	0	0	9	0	0
CTATACTGTATGGAAGGTATTAACCGTGCTGCTGCATCTACAGGTGAAGTTAAAGGTTCATATTTAAACATTACTGCAGGTACAATGGAAGAAGTCTATAAACGTGCTAATTATGCTAAAGCTGTTGGTTCAGTAGTTGTAATGATCGATTTAGTAATGGGTTACACAGCAATTCAAAGTGCTGCAATCTGGGCTCGTGATAACGATTGTGTTTTACATTTACACCGTGCTGGTAACTCTACATATGCTCGTCAAAAAAATCATGGTATTAACTTCCGCGTTATTTGTAAATGGATGCGTATGTCAGGTGTAGATCATATCCACGCTGGTACA	Stramenopiles	Diatoms	Diatoms	Diatoms	Diatoms	Lemnicola	Lemnicola_hungarica	KJ658388	5.65448e-143	0.9458	0	11	0	0	Seq1985022	0	0	0	0	0	0	0	0	0	0	0	0	0	0	0	0	0	0	0	0	0	0	0	0	0	0	0	0	0	5	0	6	0	0
TTATACTGTATGGAAGGTATTAACCGTGCTGCTGCAGCTACAGGTGAAGTTAAAGGTTCATACTTAAACATCACTGCTGGTACAATGGAAGAAGTTTACAAACGTGCTGAGTACGGTAAAGCTGTTGGTTCTATAGTTGTAATGATTGACTTAGTTATGGGTTACACAGCAATTCAAAGTGCTGCTCTTTGGGCTCGTGACAACGATATGCTTTTACACTTACACCGTGCTGGTAACTCAACTTACGCTCGTCAAAAAAATCATGGTATTAACTTCCGTGTTATTTGTAAATGGATGCGTATGTCTGGTGTAGATCATATCCACGCTGGTACA	Stramenopiles	Diatoms	Diatoms	Diatoms	Diatoms	Placoneis	Placoneis_elginensis	KJ011852	1.50682e-173	1	0	11	0	0	rbcL_2521171	0	0	0	0	0	0	0	0	0	0	0	0	0	0	0	0	0	0	0	0	0	0	0	0	0	0	0	0	0	0	0	0	0	0
CTTTATTGTATGGAAGGTATTAACCGTGCTGTTGCAGCAACTGGCGAAGTTAAAGGTTCATACTTAAATATTACTGCTGGTACTATGGAAGAAATGTACACACGTGCTGAATATGCTAAATCAATTGGTTCAATCATTGTTATGATTGACCTTGTAATTGGTTACACAGCTATTCAAAGTATGGCTCTATGGGCACGTGCTAATGATATGATTTTACATTTACATCGTGCTGGTAATTCTACATATGCTCGTCAAAAAAACCATGGTATTAACTTCCGTGTTATTTGTAAATGGATGCGAATGGCAGGTGTAGATCATATTCATGCGGGTACT	Stramenopiles	Ochrophyta	Chrysophyceae	unclassified_Chrysophyceae	unclassified_Chrysophyceae	Phaeobotrys	Phaeobotrys_solitaria	AM421005	3.52565e-115	0.8949	0	9	0	0	Seq1321017	0	0	0	0	0	0	0	0	0	0	0	0	0	0	0	0	0	0	0	0	0	0	0	0	0	0	0	0	0	0	0	0	0	5
TATTTTGTGCGGAAGCTATTTATAAATCTCAGTCTGAAACTGGAGAAGTTAAAGGTCATTATTTAAATGCTACAGCAGGTACTTGCGAAGAAATGTATAAACGAGCTGTTTATGCTGCCCAAATTGGTGTACCTATTATTATGCATGATTATTTAACTGGAGGATTTACTGCTAATACTTCTTTAGCTTTATTTTGTCGTGATAATGGATTATTATTACATATTCATCGTGCTATGCATGCAGTTATTGATCGTCAACGTAATCATGGTATTCATTTCCGTGTTTTAGCTAAAACATTAAGAATGAGTGGTGGAGATCATTTACATTCAGGTACA	Viridiplantae	Chlorophyta	Ulvophyceae	unclassified_Ulvophyceae	unclassified_Ulvophyceae	unclassified_Ulvophyceae	unclassified_Ulvophyceae	LK022433	7.95885e-87	0.8468	0	8	0	0	rbcL_1516979	0	0	0	0	0	0	0	0	0	0	0	0	0	0	0	0	0	0	0	0	0	0	0	0	0	0	0	0	0	0	0	5	0	0
CTTTACTGTATGGAAGGTGTTAACCGTTCTGCTGCTGCTACAGGTGAAGTTAAAGGTTCATACTTAAACATTACTGCTGGTACAATGGAAGAAATGTACGAACGTGCTGAATACGCTAAAGTAATTGGTACAATCATCGTAATGATCGACCTTGTAATCGGTTACACAGCTATCCAATCTATGGGTATCTGGGCACGTAAAAATGACATGCTTCTTCACTTACACCGTGCTGGTAACTCAACTTACGCACGTCAAAAAAATCACGGTATTAACTTCCGTGTAATTTGTAAGTGGATGCGTATGGCTGGTGTTGACCACATCCACGCTGGTACT	Stramenopiles	Ochrophyta	Xanthophyceae	Tribonematales	Xanthonemataceae	Xanthonema	Xanthonema_exile	EF455937	1.58332e-138	0.9369	0	8	0	0	rbcL_1368627	0	0	0	0	0	0	0	0	0	0	0	0	0	0	0	0	0	0	0	0	0	0	0	0	0	0	0	0	0	0	3	0	0	0
CTTTTCGTTGCAGAAGCTATTTACAAAGCTCAAGCTGAAACTGGTGAAATCAAAGGTCACTATTTAAACGCTACAGCTGCTACTTGTGAAGAAATGCTGAAAAGAGCAGAATGTGCTAAAGAACTTGCTATGCCAATTATTATGCATGACTATATTACTGCTGGTTTCACTGCAAACACAACTCTAGCTGAATATTGCCGTGACCACGGTCTTCTTCTTCACATCCACCGTGCTATGCACGCTGTAATTGACCGTCAAAGAAACCACGGTATTCACTTCCGTGTTCTAGCTAAAGCACTACGTATGTCAGGTGGTGACCACTTACACTCAGGTACT	Viridiplantae	Chlorophyta	Chlorophyceae	Chaetopeltidales	Chaetopeltidaceae	Chaetopeltis	Chaetopeltis_orbicularis	KT693212	7.3872e-142	0.9828	0	8	0	0	rbcL_1530898	0	0	0	0	0	0	0	0	0	0	0	0	0	0	0	0	0	0	0	0	0	0	0	0	0	0	0	0	0	0	0	0	0	0
TTATTTGTATCTGAAGCTATTTATAAAGCACAAGCAGAAACTGGTGAAGTTAAAGGGCACTATCTTAACGTAACTGCAGCTACTTCTGAAGAAATGATCAAACGTGCAGAATGTGCTAGAGACTTTGGTGTACCAATCGTAATGCACGATTACTTAACAGGTGGATTCACATCAAACACTTCTCTGGCTCATTTCTGTCGTGATACTGGTTTATTACTTCACATTCACCGTGCTATGCACGCTGTAATTGACCGTCAAAGAAACCACGGTATTCACTTCCGTGTTCTAGCAAAAGCTCTACGTCTTTCAGGTGGGGACCACTTACACTCAGGGACA	Viridiplantae	Chlorophyta	Chlorodendrophyceae	Chlorodendrales	Chlorodendraceae	Tetraselmis	Tetraselmis_sp.	KM202126	6.04318e-103	0.8743	0	7	0	0	rbcL_229227	0	0	0	0	0	0	0	0	0	0	0	0	0	0	0	0	0	0	0	0	0	0	0	0	0	0	0	0	0	0	0	3	0	4
CTTTTCGTTGCTGAAGCTTGTTACAAAGCACAAGCAGAAACTGGTGAAATTAAAGGGCACTACTTAAATGCTACAGCTGGTACTTGTGAAGAAATGCTTAAACGTGCAGCTTGTGCTAAAGATTTTGGGGTTCCTATTGTAATGCATGACTACTTAACAGGTGGTTTTACAGCAAACACTTCTCTAGCAGCTTACTGTCGTGACCATGGTATTCTTTTACATATTCACCGTGCAATGCATGCTGTAATTGACCGTCAAAGAAATCATGGTATTCACTTCCGTGTTTTAGCTAAAGCTTTACGTCTATCTGGGGGTGATCACTTACACTCAGGTACA	Viridiplantae	Chlorophyta	Chlorophyceae	Sphaeropleales	Dictyococcaceae	Dictyococcus	Dictyococcus_varians	GQ985404	1.28065e-114	0.8925	0	7	0	0	rbcL_2192307	0	0	0	0	0	0	0	0	0	0	0	0	0	0	0	0	0	0	0	0	0	0	0	0	0	0	0	0	0	0	0	0	3	4
CTTTTCGTTGCTGAAGCGATCTACAAATCTCAATCAGAAACTGGTGAAGTAAAAGGCCATTATTTAAATGCTACAGCTGCAACAGCTGAAGAAATGATCAAACGTGCTGTTTGTGCTAAAGAATTAGGTATGCCTATTATTATGCACGATTACCTAACTGGTGGTTTCACAGCTAACACAAGTCTTTCTCACTACTGTCGTGACAACGGTCTATTATTACACATTCACCGTGCTATGCACGCTGTTATTGACCGTCAAAGAAACCACGGTATTCACTTCCGTGTTTTAGCTAAAGCTCTTCGTATGTCTGGTGGTGACCACCTTCACTCTGGTACT	Viridiplantae	Chlorophyta	Chlorophyceae	Chlamydomonadales	Palmellopsidaceae	Asterococcus	Asterococcus_sp.	KP698020	1.64494e-118	0.8994	0	7	0	0	rbcL_1726414	0	0	0	0	0	0	0	0	0	0	0	0	0	0	0	0	0	0	0	0	0	0	0	0	0	0	0	0	0	0	0	4	0	3
CTTTACTGTATGGAAGGAATTAATAGAGCTGTTGCTGCAACAGGTGAAGTGAAAGGATCGTACTTAAATTGTACTGCAGGGACAATGGAAGAAATGTACGAACGTGCTGAGTATGCAAAATCAATTGGTTCAATTATTATTATGATTGACTTAGTAATTGGTTATACAGCAATTCAATCAATGGCTATTTGGTCACGTAAAGCAGATATGATTTTACATTTACATCGTGCTGGTAATTCAACTTATGCACGTCAAAAAAATCATGGTATTAATTTCCGTGTAATTTGTAAATGGATGCGTATGTGTGGAGTAGACCATATTCATGCTGGTACT	Stramenopiles	Ochrophyta	Phaeothamniophyceae	Phaeothamniales	Phaeothamniaceae	Tetrasporopsis	Tetrasporopsis_fuscescens	AF155585	3.40312e-140	0.9399	0	7	0	0	rbcL_2339770	0	0	0	0	0	0	0	0	0	0	0	0	0	0	0	0	0	0	0	0	0	0	0	0	0	0	0	0	0	0	4	0	0	0
CTTTATTGTATGGAAGGAATTAATAGAGCTGTTGCTGCAACAGGTGAAGTTAAAGGATCATACTTAAATTGTACTGCAGGTACAATGGAAGAAATGTATGAACGTGCTGAGTATGCAAAATCAATTGGTACAATTATTGTTATGATTGACTTAGTAATTGGATATACAGCAATCCAATCAATGGCAATTTGGGCACGTAAAGCTGATATGATTTTACACTTACATCGTGCTGGTAATTCAACTTATGCACGTCAAAAAAATCATGGTATTAACTTCCGTGTAATTTGTAAATGGATGCGTATGTGTGGAGTAGATCATATTCATGCTGGTACT	Stramenopiles	Ochrophyta	Phaeothamniophyceae	Phaeothamniales	Phaeothamniaceae	Tetrasporopsis	Tetrasporopsis_fuscescens	AF155585	3.37913e-145	0.9489	0	6	0	0	Seq1029101	0	0	0	0	0	0	0	0	0	0	0	0	0	0	0	0	0	0	0	0	0	0	0	0	0	0	0	0	0	0	0	3	0	0
GCTTACGTAATGGAAGGTGTTAATAGAGCAGCAGCAGCATCAGGTGAAGTAAAAGGTTCATACTTAAACATTACTGCTGGTACAATGGAACACATGTACGAGCGTGCTGAATTTGCTAAAGTTATTGGTTCAGTAATTATCATGATTGACTTAGTAATTGGTTACAGTGCTATTCAATCAATGGCTATTTGGTCTCGTAAAAATGATATGGTACTTCACTTACACCGTGCAGGTAACTCAACATACGCTCGTCAAAAAAACCATGGTATTAACTTCCGTGTAATTTGTAAATGGATGCGTATGGCTGGTGTTGACCACATCCATGCTGGTACA	Stramenopiles	Ochrophyta	Eustigmatophyceae	unclassified_Eustigmatophyceae	unclassified_Eustigmatophyceae	unclassified_Eustigmatophyceae	unclassified_Eustigmatophyceae	KX354385	2.61223e-146	0.9518	0	6	0	0	Seq1994819	0	0	0	0	0	0	0	0	0	0	0	0	0	0	0	0	0	0	0	0	0	0	0	0	0	0	0	0	0	0	0	6	0	0
TTATACTGTATGGAAGGTATTAACCGTGCAGCAGCAGCTACAGGTGAAGTGAAAGGTTCATATTTAAACATCACTGCTGGTACAATGGAAGAAGTTTACGCTCGTGCAGAATACGCTAAAAGTGTGGGTTCTATAGTTGTTATGATCGATTTAGTTATGGGCTATACAGCAATTCAAAGTGCTGCAATTTGGTCTCGTTCAAACGACATGCTTTTACATTTACACCGTGCTGGTAACTCTGCTTACGCTCGTCAAAAAAATCATGGGATCAACTTCCGTGTTATTTGTAAATGGATGCGTATGTCTGGTGTAGATCATATCCACGCTGGTACA	Stramenopiles	Diatoms	Diatoms	Diatoms	Diatoms	Mayamaea	Mayamaea_permitis	KM084956	3.35531e-150	0.958	0	6	0	0	rbcL_2959384	0	0	0	0	0	0	0	0	0	0	0	0	0	0	0	0	0	0	0	0	0	0	0	0	0	0	0	0	0	0	0	0	0	0
ACTTTCGTAGCTGAAGCTATCTATAAATCACAAGCGGAAACAGGTGAAATTAAAGGTCACTACTTAAACGTTACAGCTGCAACTTCTGAAGAAATGATGAAACGTGCAGAATGTGCTAAAGATCTTGGTGTACCTATCATCATGCACGATTACCTAACTGCAGGTTTGACAGCAAATACTTCATTAGCTCACTACTGTAGAGATACTGGTCTTTTATTACATATTCACCGTGCAATGCACGCTGTAATTGACCGTCAACGTAACCATGGTATCCACTTCCGTGTTCTTGCTAAAGCATTAAGACTAAGTGGTGGTGACCATTTACACTCTGGTACT	Viridiplantae	Chlorophyta	Chlorophyceae	Chaetophorales	Schizomeridaceae	Schizomeris	Schizomeris_leibleinii	JQ394811	4.63873e-109	0.8832	0	5	0	0	rbcL_1659962	0	0	0	0	0	0	0	0	0	0	0	0	0	0	0	0	0	0	0	0	0	0	0	0	0	0	0	0	0	0	5	0	0	0
TTATTCTCTGCAGAAGCTATTTATAAAGCTCAAGCAGAAACTGGTGAAATTAAAGGTCACTATTTGAATGCAACTGCAGGTACTTGCGAAGAAATGATGAAAAGAGCAGCTTATGCTAAAGAATTGGGTGTACCAATTATTATGCATGACTATATTACAGCGGGTTTTACTGCTAACACTAGTTTATCTCATTACTGTCGTGATAATGGTCTTTTACTACATATTCACCGTGCAATGCATGCTGTTATTGATAGACAGAAAAACCATGGTATTCACTTCCGTGTATTAGCTAAAGCATTACGTTTATCTGGTGGTGATCATATTCACTCTGGTACC	Viridiplantae	Streptophyta	Zygnemophyceae	Zygnematales	Zygnemataceae	Mougeotia	Mougeotia_sp.	DQ995979	5.87456e-123	0.9096	0	5	0	0	rbcL_2219653	0	0	0	0	0	0	0	0	0	0	0	0	0	0	0	0	0	0	0	0	0	0	0	0	0	0	0	0	0	0	0	0	0	0
CTATTCGTAGCAGAAGCAATTTATAAATCTCAAGCAGAAACTGGTGAAATTAAAGGTCACTACTTAAACTGTACTGCAGGAACTTCTGAAGAAATGCTAAAACGTGCACAAGTAGCTAAAGAATTAGGTGTACCTATTGTTATGCACGATTACTTAACTGGTGGATTTACTTCAAATACTAGTTTATCACTTTACTGTCGTGATAATGGTTTATTACTTCACATTCACAGAGCTATGCATGCTGTAATTGACCGTCAAAAAAATCATGGGATTCACTTCCGTGTTTTAGCAAAAGCTCTTCGTTTATCAGGTGGTGACCATCTTCATTCAGGTACT	Viridiplantae	Chlorophyta	Trebouxiophyceae	unclassified_Trebouxiophyceae	unclassified_Trebouxiophyceae	unclassified_Trebouxiophyceae	unclassified_Trebouxiophyceae	KR066787	1.24492e-134	0.9284	0	5	0	0	rbcL_2061995	0	0	0	0	0	0	0	0	0	0	0	0	0	0	0	0	0	0	0	0	0	0	0	0	0	0	0	0	0	0	0	0	0	0
TTATTCGTTGCTGAAGCTATTTACAAATCACAATCAGAAACTGGTGAAGTTAAGGGCCATTACTTAAACGCAACAGCAGGTACATCAGAAGAAATGTTAAAACGTGCACAATGTGCAAAAGAATTAGGTGTACCAATTGTAATGCATGACTATTTAACAGGTGGTTTTACAGCAAACACTTCATTAGCTTTATACTGTCGTGATAATGGTTTATTATTACACATTCACCGTGCTATGCACGCAGTAATTGACCGTCAAAGAAACCATGGTATTCACTTCCGTGTTTTAGCTAAAGCTTTACGTATGTCTGGTGGTGACCACTTACATTCAGGAACA	Viridiplantae	Chlorophyta	Chlorophyceae	Chlamydomonadales	Chlorococcaceae	Chlorococcum	Chlorococcum_diplobionticum	LT594549	5.7512e-138	0.9443	0	5	0	0	rbcL_572245	0	0	0	0	0	0	0	0	0	0	0	0	0	0	0	0	0	0	0	0	0	0	0	0	0	0	0	0	0	0	0	0	0	5
TTAAACTGTATGGAAGGTATTAACCGTGCATCAGCAGCTACAGGTGAAGTTAAAGGTTCATACTTAAACATTACTGCAGCTACTATGGAAGAAGTGTACAAACGTGCAGAATACGCTAAAACGATTGGTTCTGTAATCGTTATGATCGATTTAGTAATGGGTTACACAGCAATTCAAAGTATTGCTATTTGGGCTCGTGAAAATGACATGATTTTACACTTACACCGTGCTGGTAACTCTACTTACGCTCGTCAAAAGAACCACGGTATTAACTTCCGTGTTATTTGTAAATGGATGCGTATGTCTGGTGTAGATCATATCCACGCTGGTACA	Stramenopiles	Diatoms	Diatoms	Diatoms	Diatoms	Navicula	Navicula_sp.	KM999064	1.50682e-173	1	0	5	0	0	rbcL_1583693	0	0	0	0	0	0	0	0	0	0	0	0	0	0	0	0	0	0	0	0	0	0	0	0	0	0	0	0	0	0	0	0	5	0
TTATTCTGTGCAGAAGCTATTTATAAAGCTCAAACAGAAACAGGTGAAGTTAAAGGACATTACCTAAACGCTACAGCTGGTACATGTGAAGAAATGTACAAACGTGCTGCTTTTGCTGCTCAAATAGGAGTTCCAATTATAATGCATGACTACATAACTGGTGGCTTTACAGCAAATACATCTTTAGCTATGTACTGTCGTGATAATGGTTTGTTATTACACATTCACCGTGCTATGCATGCTGTTATTGATCGTCAAAGAAATCACGGTATTCATTTCCGTGTTTTAGCTAAAACTCTTCGTATGTCTGGTGGTGATCACCTTCATTCTGGAACG	Viridiplantae	Chlorophyta	Chlorophyceae	Chlamydomonadales	Chlorococcaceae	Oophila	Oophila_sp.	KJ635651	2.83158e-96	0.8645	0	4	0	0	rbcL_827850	0	0	0	0	0	0	0	0	0	0	0	0	0	0	0	0	0	0	0	0	0	0	0	0	0	0	0	0	0	0	0	0	0	0
CTTTTCGTAGCTGAAGCTATTTATAAAGCTCAAGCTGAAACTGGTGAAGTTAAAGGTCACTATTTAAACTGTACAGCAGGTACTTCAGAAGAAATGATTAAACGTGCTCAAACAGCTAAAGAGTTCGGCGTGCCTATCATCATGCACGACTACTTAACAGGTGGTTTCACATCTAACACTTCATTAGCGTTATTCTCACGCGATAACGGCTTATTACTTCACATCCACCGTGCAATGCACGCAGTTATTGACCGTCAAAGAAACCACGGTATCCACTTCCGTGTACTAGCTAAAGCTCTACGTCTATCAGGCGGTGACCACTTACACTCAGGTACT	Viridiplantae	Chlorophyta	Chlorophyceae	Protosiphonales	Protosiphonaceae	Protosiphon	Protosiphon_botryoides	JN880462	7.81734e-102	0.8713	0	4	0	0	rbcL_2192533	0	0	0	0	0	0	0	0	0	0	0	0	0	0	0	0	0	0	0	0	0	0	0	0	0	0	0	0	4	0	0	0	0	0
TTATTTGTAGCTGAAGCACTTTACAAATCACAAGCAGAAACAGGTGAAGTAAAAGGTCATTATTTAAATGCAACAGCAGGTACGTGCGAAGATATGTACGAACGTGCTCAGTTTGCTAAAGATTTAGGTGTGCCTATTGTTATGCATGACTACTTAACAGGTGGTTTTACAGCAAATACAAGTTTAGCACATTTCTGTCGTGCAAGTGGTTTATTACTTCATATTCACCGTGCAATGCACGCGGTAATTGACCGTCAACGTAACCATGGTATTCACTTCCGTGTATTAGCAAAAGCTTTACGTATGTCGGGTGGTGACCATTTACATTCTGGTACT	Viridiplantae	Chlorophyta	Ulvophyceae	Ulvales	Ulvaceae	Blidingia	Blidingia_sp.	HQ603481	7.81734e-102	0.8785	0	4	0	0	rbcL_2201266	0	0	0	0	0	0	0	0	0	0	0	0	0	0	0	0	0	0	0	0	0	0	0	0	0	0	0	0	0	0	0	0	0	0
CTTTTTGTAGCTGAAGCTTGTTATAAAGCTCAAGCAGAAACTGGTGAAATTAAAGGGCATTATCTAAATACAACAGCTGGGACTTGTGAAGAAATGATTAAACGTGCAGCTTGTGCGAAAGATTTAGGTGTTCCTATTGTAATGCACGACTACTTAACTGGTGGTTTCACTGCAAATACGTCTTTAGCGTCTTACTGTCGTGACAATGGTATGCTTTTACACATTCACCGTGCAATGCACGCTGTAATTGACCGTCAAAGAAACCACGGTATTCACTTCCGTGTTTTAGCTAAAGCTTTACGTCTATCTGGGGGTGACCATTTACACTCAGGTACA	Viridiplantae	Chlorophyta	Chlorophyceae	Sphaeropleales	Scenedesmaceae	Desmodesmus	Desmodesmus_costato-granulatus	GU192427	1.65662e-113	0.8919	0	4	0	0	rbcL_555035	0	0	0	0	0	0	0	0	0	0	0	0	0	0	0	0	0	0	0	0	0	0	0	0	0	0	0	0	0	0	4	0	0	0
CTTTTTTGTGCAGAAGCTATTTATAAAGCTCAAGCAGAAACTGGTGAAGTTAAAGGTCACTATTTAAATGCTACAGCAGCAACTTCAGAAGAAATGATCAAACGTGCTGTATGTGCTAAAGACTTCGGTGTGCCGATCGTAATGCATGACTATATCACTGGTGGTTTCACAGCTAACACTTCATTAGCTAACTATTGTCGTGATAATGGTTTATTACTACACATTCACCGTGCAATGCATGCTGTAATTGACCGTCAAAGAAACCACGGTATTCACTTCCGTGTTTTAGCAAAAGCTCTTCGTTTATCTGGTGGTGACCACCTTCACTCTGGTACT	Viridiplantae	Chlorophyta	Chlorophyceae	Chlamydomonadales	Tetracystaceae	Tetracystis	Tetracystis_aeria	EF113476	1.63335e-123	0.9077	0	4	0	0	rbcL_2535910	0	0	0	0	0	0	0	0	0	0	0	0	0	0	0	0	0	0	0	0	0	0	0	0	0	0	0	0	0	0	0	0	0	4
CTTTACTGTATGGAAGGTATTAACCGTGCTTCAGCTGCTACAGGTGAAGTTAAAGGCTCATACTTAAACATTACAGCTGCTACTATGGAAGATATGTATGAACGTGCTGAATACGCGAAAACAGTTGGTTCAATTGTTGTTATGATCGATCTTGTAATTGGTTACACTGCTATCCAATCAATGGGTATTTGGGCTCGTAACAACGACATGCTTCTTCATTTACACCGTGCTGGTAATTCAACTTATGCGCGTCAAAAAAATCATGGTATTAACTTCCGTGTAATTTGTAAGTGGATGCGTATGGCTGGTGTGGATCATATTCATGCAGGTACT	Stramenopiles	Ochrophyta	Xanthophyceae	Mischococcales	Centritractaceae	Bumilleriopsis	Bumilleriopsis_sp.	AJ874706	3.47612e-125	0.9129	0	4	0	0	rbcL_285309	0	0	0	0	0	0	0	0	0	0	0	0	0	0	0	0	0	0	0	0	0	0	0	0	0	0	0	0	0	0	0	0	0	4
CTTTTCGTTGCTGAAGCAATTTACAAATCTCAAGCAGAAACAGGCGAAGTTAAAGGGCATTATTTAAATGCTACTGCAGGTAACTGTGATGAAATGATGAAACGTGCTCAGTGTGCTAAAGATTTAGGTGTACCTATTATTATGCACGACTACTTAACAGGTGGTTTTACAGCTAACACTACATTAGCTATGTACTGCCGTGACAACGGTCTTTTACTTCATATTCACCGTGCAATGCACGCTGTTATTGACCGTCAAAGAAACCACGGTATTCACTTCCGTGTTCTTGCTAAAGCTCTTCGTATGTCTGGTGGTGACCACCTTCATTCTGGTACC	Viridiplantae	Chlorophyta	Chlorophyceae	Chlamydomonadales	Chlamydomonas	Chlamydomonas	Chlamydomonas_zebra	LC380380	5.83315e-128	0.9164	0	4	0	0	rbcL_2396639	0	0	0	0	0	0	0	0	0	0	0	0	0	0	0	0	0	0	0	0	0	0	0	0	0	0	0	0	0	0	0	4	0	0
CTTTACTGTATGGAAGGTATTAACCGTTCATCTGCAGCTACAGGTGAAGTTAAAGGTTCATACTTAAACATCACAGGTGCTACAATGGAAGATATGTACGAACGTGCTGAATATGCAAAAACAATTGGTTCAATCATTGTAATGATCGACCTTGTAATTGGTTACACAGCTATCCAATCAATGGGTATTTGGGCTCGTAATAACGACATGATCCTTCACTTACACCGTGCTGGTAACTCAACTTATGCACGTCAAAAAAACCATGGTATTAATTTCCGTGTAATCTGTAAATGGATGCGTATGGCTGGTGTTGACCATATTCACGCAGGTACT	Stramenopiles	Ochrophyta	Xanthophyceae	Mischococcales	Ophiocytiaceae	Ophiocytium	Ophiocytium_majus	AJ874699	7.36647e-137	0.9339	0	4	0	0	rbcL_1034620	0	0	0	0	0	0	0	0	0	0	0	0	0	0	0	0	0	0	0	0	0	0	0	0	0	0	0	0	0	0	0	0	0	0
TTATTCGTAGCAGAAGCTATTTACAAATCTCAAGCTGAAACTGGTGAAATTAAAGGTCACTATTTAAATGCAACTGCTGGACATTGTGATGAAATGCTTAAACGTGCACAACTTGCTAAAGATCTTGGTTTACCAATTGTTATGCACGATTACCTTACTGGTGGATTTACTGCAAACACAACTTTATCTCATTTCTGTCGTGATAATGGATTATTACTTCATATTCACCGTGCAATGCATGCTGTAATTGATCGTCAAAGAAACCATGGTATGCACTTCCGTGTTTTAGCAAAAGCTCTTCGTTTATCTGGTGGTGATCACCTTCATTCTGGAACA	Viridiplantae	Chlorophyta	Chlorophyceae	Chaetophorales	Chaetophoraceae	Diplosphaera	Diplosphaera_sp.	JN573830	1.59905e-138	0.9345	0	4	0	0	rbcL_1560978	0	0	0	0	0	0	0	0	0	0	0	0	0	0	0	0	0	0	0	0	0	0	0	0	0	0	0	0	0	0	0	0	0	0
TTATTCGTTGCTGAAGCGATTTACAAATCTCAATCAGAAACGGGTGAGGTTAAAGGTCACTACTTAAACTGTACTGCAGGTACTTCTGAAGAAATGTTAAAACGTGCAGAGTGTGCTAAAGATTTAGGTGTACCGATCATTATGCATGACTACCTTACAGGTGGTTTCACTTCGAACACTTCTTTATCTAGATTCTGTCGTGATGAAGGTTTATTATTACACATTCACCGTGCGATGCACGCTGTAATTGACCGTCAACGTAACCATGGTATCCACTTCCGTGTATTAGCGAAAGCTTTACGTATGTCAGGGGGTGACCACTTACACTCTGGTACT	Viridiplantae	Chlorophyta	Chlorophyceae	Chlorosarcinales	Chlorosarcinaceae	Neochlorosarcina	Neochlorosarcina_sempervirens	MK257153	2.61958e-151	0.9582	0	4	0	0	rbcL_2524949	0	0	0	0	0	0	0	0	0	0	0	0	0	0	0	0	0	0	0	0	0	0	0	0	0	0	0	0	0	0	0	0	0	0
CTTTACTGTATGGAAGGTATTAACCGTTCTTCAGCTGCTACAGGTGAAGTTAAAGGTTCATACTTAAACGTTACAGCAGGTCTTATGGAAGATATGTACGAACGTGCTGAATATGCAAAAACAATTGGTTCTATCATTGTTATGATCGACCTTGTAATTGGTTACACAGCTATCCAATCAATGGGTATCTGGGCTCGTAAAAATGACATGATTCTTCACTTACACCGTGCAGGTAACTCAACTTATGCACGTCAAAAAAATCACGGTATTAACTTCCGTGTAATTTGTAAGTGGATGCGTATGGCTGGTGTTGACCACATTCACGCAGGTACT	Stramenopiles	Ochrophyta	Xanthophyceae	Mischococcales	Centritractaceae	Bumilleriopsis	Bumilleriopsis_sp.	AJ874706	7.16093e-157	0.97	0	4	0	0	rbcL_2521349	0	0	0	0	0	0	0	0	0	0	0	0	0	0	0	0	0	0	0	0	0	0	0	0	0	0	0	0	0	0	0	0	0	0
TTATTTTGTGCAGAAGCAATTTATAAAGCACAATCAGAAACTGGTGAAGTTAAAGGTCATTATTTAAATGCTACAGGAGGTACTGTTGAGGAAATGTATAAACGTGCTAATTATGCTGCACAGATTGGAGTCCCAATTATTATGCACGATTATATAACAGGCGGTTTTACTGCAAACACTTCTTTATCAATGTTCTGTCGTGACAATGGTTTGTTACTTCATATTCACCGTGCAATGCATGCTGTTATCGATCGTCAAAGAAATCATGGAATTCATTTCCGTGTTCTTGCAAAAACTCTTCGTATGTCAGGGGGTGATCATTTACATTCAGGGACT	Viridiplantae	Chlorophyta	Chlorophyceae	Chlamydomonadales	Chlamydomonadaceae	Rhysamphichloris	Rhysamphichloris_similis	LC133513	1.72845e-83	0.8402	0	3	0	0	rbcL_480489	0	0	0	0	0	0	0	0	0	0	0	0	0	0	0	0	0	0	0	0	0	0	0	0	0	0	0	0	0	0	0	0	3	0
CTTTTCTGTGCGGAAGCTATTTATAAAGCTCAATCAGAAACTGGTGAAGTAAAAGGTCACTATTTAAATGCTACAGCAGGTACTTGTGAAGAAATGTTTAAACGTGCAATCTATGCTGCACAAATCGGTGTTCCTATTGTTATGCACGATTATATAACAGGTGGTTTTACTGCTAATACATCTTTATCTATGTATTGTCGTGATAATGGCTTATTATTACACATTCACCGTGCTATGCATGCCGTAATTGATCGTCAAAGAAATCATGGTATTCATTTCCGTGTTCTAGCTAAAACTCTTCGTATGTCTGGTGGTGATCACTTACATTCTGGTACT	Viridiplantae	Chlorophyta	Chlorophyceae	Chlamydomonadales	Chlorococcaceae	Chlorococcum	Chlorococcum_sp.	AB713414	2.18894e-97	0.8675	0	3	0	0	rbcL_2587260	0	0	0	0	0	0	0	0	0	0	0	0	0	0	0	0	0	0	0	0	0	0	0	0	0	0	0	0	3	0	0	0	0	0
CTATTTGTAACAGAAGCTATTTACAAATCACAAGCCGAAACAGGTGAAATTAAGGGTCATTATTTAAATTGTACAGCTGGTACAAGTGAAGAAATGCTTAAACGTGCTGAATGTGCTAAAGATTTAGGTGTTCCTATCGTAATGCATGACTACCTTACTGGTGGATTTACTGCTAATACTACTTTAGCTCATTACTGTCGTGACTCAGGTTTACTTCTTCACATTCACCGTGCGATGCATGGTGTAATTGACCGTCAAAGAAACCATGGTATTCACTTCCGTGTTTTAGCTAAAGCTTTACGTTTATCTGGTGGTGACCACCTTCACTCTGGGACT	Viridiplantae	Chlorophyta	Chlorophyceae	Sphaeropleales	Bracteacoccaceae	Bracteacoccus	Bracteacoccus_polaris	JQ259899	7.76223e-107	0.8783	0	3	0	0	Seq440438	0	0	0	0	0	0	0	0	0	0	0	0	0	0	0	0	0	0	0	0	0	0	0	0	0	0	0	0	0	0	0	0	0	3
CTTTTTGTTGCTGAAGCTATTTTCAAGTCACAAGCAGAAACTGGTGAAATTAAAGGTCACTACTTAAACGCTACTGCTGGTACAGCTGAAGAAATGCTAAAAAGAGCAGCTTGTGCTAAAGATCTTGGTGTTCCGATTATCATGCATGACTACATTACTGGTGGTTTCACAGCAAATACTAGTTTAGCTAACTACTGTCGTGATCACGGATTACTTTTACACATTCACCGTGCTATGCACGCTGTAATTGACCGTCAAAAGAACCATGGTATGCACTTCCGAGTTTTAGCAAAAGCTCTTCGTATGTCTGGTGGTGACCACTTACACTCAGGTACT	Viridiplantae	Chlorophyta	Trebouxiophyceae	Chlorellales	Chlorellaceae	Micractinium	Micractinium_sp.	KM820918	7.76223e-107	0.8783	0	3	0	0	rbcL_579885	0	0	0	0	0	0	0	0	0	0	0	0	0	0	0	0	0	0	0	0	0	0	0	0	0	0	0	0	0	0	0	0	0	0
CTTTATTGTATGGAAGGAATTAATCGTGCTGTTGCTGCAACAGGCGAAATTAAAGGTTCATATTTAAATATTACTGCAGGTACTTTAGAAGAAATGTACACAAGAGCTGAATATGCTAAAGCAGTTGGTTCAATCATTGTAATGATTGATCTTGTTATTGGATATACAGCAATTCAAAGTATGGCTCTATGGGCACGTGCTAATGATATGATTTTACATTTACATCGTGCGGGTAATTCTACATATGCACGTCAAAAAAATCATGGAATTAACTTCCGTGTAATTTGTAAATGGATGCGAATGGCTGGTGTTGATCATATTCATGCTGGTACG	Stramenopiles	Ochrophyta	Pelagophyceae	Sarcinochrysidales	Sarcinochrysidaceae	Sargassococcus	Sargassococcus_epiphyticus	MF927468	1.28612e-104	0.8784	0	3	0	0	Seq121919	0	0	0	0	0	0	0	0	0	0	0	0	0	0	0	0	0	0	0	0	0	0	0	0	0	0	0	0	0	0	0	0	0	0
CTTTTCACTGCTGAAGCTATCTACAAATCTCAAGCGGAAACGGGTGAAGTTAAAGGTCACTACTTAAACGCTACAGCTGGTAACTGTGATGAAATGATGAAACGTGCAGTATGCGCTAAAGAACTTGGCGTACCGATCATTATGCATGACTATTTAACAGGTGGTTTTACAGCTAACACTACATTAGCTATGTACTGCCGTGACAATGGTCTATTATTACACATTCACCGTGCTATGCACGCTGTAATTGACCGTCAACGTAACCATGGTATTCACTTCCGTGTTCTAGCTAAAGCTCTACGTATGTCTGGTGGTGACCACCTTCACTCTGGTACA	Viridiplantae	Chlorophyta	Chlorophyceae	Chlamydomonadales	Chlamydomonas	Chlamydomonas	Chlamydomonas_reinhardtii	MK482402	1.27162e-119	0.9015	0	3	0	0	rbcL_1517707	0	0	0	0	0	0	0	0	0	0	0	0	0	0	0	0	0	0	0	0	0	0	0	0	0	0	0	0	0	0	0	0	0	0
TTGTTTGTAGCTGAAGCAATTTTCAAAGCTCAAGCTGAAACTGGTGAAATCAAAGGGCATTACCTAAATGCTACTGCAGGAACTTGTGAAGAAATGATGAAAAGAGCAGAGTATGCTTATGAATTGGGCGTACCGATTATTATGCATGACTACCTAACTGGTGGTTTTACTGCTAACACAAGCTTGTCTCACTATTGCCGTGATCACGGTCTACTTCTACATATTCACCGTGCAATGCATGCTGTTATTGATAGACAAAAAAATCACGGTATCCATTTCCGTGTATTAGCTAAAGCTCTACGTCTATCTGGTGGTGACCATATTCACTCCGGAACT	Viridiplantae	Streptophyta	Zygnemophyceae	Desmidiales	Closteriaceae	Closterium	Closterium_libellula	EF371287	7.54566e-127	0.9137	0	3	0	0	rbcL_1513985	0	0	0	0	0	0	0	0	0	0	0	0	0	0	0	0	0	0	0	0	0	0	0	0	0	0	0	0	0	0	0	0	0	0
TTATTCGTTGCTGAAGCTATTTATAAAGCTCAATCTGAAACTGGTGAAGTTAAAGGTCATTACTTAAACGTTACTGCTGGTACTTCTGAAGAAATGTTAAAACGTGCTCAATGTGCTAAAGAATTAGGTGTACCTATCGTTATGCATGACTATTTAACAGGTGGGTTTACAGCGAACACATCATTATCACTATACTGTCGTGACAATGGTTTATTATTACACATTCACCGTGCAATGCACGCAGTAATTGACCGTCAAAGAAATCACGGGATTCACTTCCGTGTTTTAGCAAAAGCATTACGTTTATCTGGTGGTGACCACTTACACTCAGGTACA	Viridiplantae	Chlorophyta	Chlorophyceae	Sphaeropleales	Scenedesmaceae	Scenedesmus	Scenedesmus_sp.	KF975602	1.25375e-129	0.9196	0	3	0	0	rbcL_1754947	0	0	0	0	0	0	0	0	0	0	0	0	0	0	0	0	0	0	0	0	0	0	0	0	0	0	0	0	0	0	0	0	0	3
CTTTTCGTTGCTGAAGCTATTTACAAATCTCAAGCGGAAACTGGGGAAGTTAAAGGCCACTATTTAAATGCTACTGCTGGTACTGCTGAAGGTATGCTTCAACGTGCAGCTTGTGCTAAAGAGTTAGGTATGCCAATCATTATGCACGATTACTTAACAGGTGGTTTCACAGCTAATACATCATTATCTCACTACTGTCGTGATCATGGACTATTACTACACATTCACCGTGCTATGCACGCTGTAATTGACCGTCAAAGAAACCACGGTATTCACTTCCGTGTTTTAGCTAAAGCTCTTCGTATGTCAGGTGGTGACCACCTTCACTCAGGTACT	Viridiplantae	Chlorophyta	Chlorophyceae	Chlamydomonadales	Chlamydomonadaceae	Lobochlamys	Lobochlamys_segnis	KT624842	7.49246e-132	0.9226	0	3	0	0	rbcL_2295043	0	0	0	0	0	0	0	0	0	0	0	0	0	0	0	0	0	0	0	0	0	0	0	0	0	0	0	0	0	0	0	0	0	3
GCTTACGTAATGGAAGGTGTTAACAGAGCAGCAGCAGCATCTGGTGAAGTAAAAGGTTCATACCTAAACATTACTGCTGGTACAATGGAAAACATGTACGAGCGTGCTGAATTCGCAAAACTTGTTGGTTCAGTAATCATCATGATTGACTTAGTAATTGGTTACAGTGCTATTCAATCAATGGCTATCTGGTCTCGTAAAAACGATATGATCCTTCACTTACACCGTGCAGGAAACTCAACTTACGCTCGTCAAAAGAATCATGGGATTAACTTCCGTGTAATCTGTAAATGGATGCGTATGGCTGGTGTTGACCACATCCACGCTGGTACA	Stramenopiles	Ochrophyta	Eustigmatophyceae	unclassified_Eustigmatophyceae	unclassified_Eustigmatophyceae	unclassified_Eustigmatophyceae	unclassified_Eustigmatophyceae	KX354385	2.64945e-136	0.9337	0	3	0	0	Seq2009262	0	0	0	0	0	0	0	0	0	0	0	0	0	0	0	0	0	0	0	0	0	0	0	0	0	0	0	0	0	0	0	0	0	0
CTTTACTGTATGGAAGGTATTAACCGTGCTTCAGCTGCTACTGGTGAAGTTAAAGGTTCATACTTAAACATTACAGCAGGTACAATGGAAGATATGTACGAACGTGCTGAATATGCAAAAACAGTTGGTTCAATCATCGTGATGATCGACCTTGTTATTGGTTACACTGCTATTCAATCAATGGGTGTTTGGGCACGTAAAAACGACATGATCCTTCACTTACACCGTGCAGGTAACTCAACTTATGCCCGTCAAAAGAACCACGGTATTAACTTCCGTGTAATTTGTAAGTGGATGCGTATGGCTGGTGTAGACCACATTCACGCAGGTACT	Stramenopiles	Ochrophyta	Xanthophyceae	Mischococcales	Centritractaceae	Bumilleriopsis	Bumilleriopsis_sp.	AJ874705	3.40312e-140	0.9399	0	3	0	0	rbcL_776383	0	0	0	0	0	0	0	0	0	0	0	0	0	0	0	0	0	0	0	0	0	0	0	0	0	0	0	0	0	0	0	0	3	0
GCTTATGTAATGGAAGGTGTTAACAGAGCGGCTGCAGCATCTGGTGAAGTTAAAGGTTCATACCTTAACGTTACTGCTGGTACAATGGAAAACATGTACGAACGTGCTGAATTCGCAAAAGTTATTGGTTCAGTAATTATCATGATTGACTTAGTAATTGGTTACAGTGCTATTCAATCAATGGCTATTTGGTCTCGTAAAAATGACATGATCCTTCACTTACACCGTGCAGGTAACTCTACTTACGCTCGTCAAAAGAACCATGGTATTAACTTCCGTGTAATCTGTAAATGGATGCGTATGGCTGGTGTTGACCACATCCACGCTGGTACA	Stramenopiles	Ochrophyta	Eustigmatophyceae	unclassified_Eustigmatophyceae	unclassified_Eustigmatophyceae	unclassified_Eustigmatophyceae	unclassified_Eustigmatophyceae	KX354385	1.21535e-144	0.9488	0	3	0	0	Seq1225309	0	0	0	0	0	0	0	0	0	0	0	0	0	0	0	0	0	0	0	0	0	0	0	0	0	0	0	0	0	0	0	0	0	0
TTATTCGTAGCTGAAGCTATTTACAAATCACAAGCAGAAACTGGCGAAGTTAAAGGTCACTACTTAAACGCTACTGCTGCTACTTCTGAAGAAATGTTAAAACGTGCACAATGTGCTAAAGAGTTTGGTGTACCAATCATTATGCATGACTACCTAACAGGTGGTTTTACATCTAACACTTCATTATCTTTATACTGTCGTGATCACGGTTTATTATTACACATTCACCGTGCAATGCACGCTGTAATTGACCGTCAAAGAAACCACGGTATTCACTTCCGTGTTTTAGCTAAAGCTTTACGTTTATCAGGTGGTGACCACTTACACTCAGGTACT	Viridiplantae	Chlorophyta	Chlorophyceae	Sphaeropleales	Schizochlamydaceae	Planktosphaeria	Planktosphaeria_maxima	JQ259911	2.63818e-146	0.9493	0	3	0	0	rbcL_587888	0	0	0	0	0	0	0	0	0	0	0	0	0	0	0	0	0	0	0	0	0	0	0	0	0	0	0	0	0	0	0	0	3	0
TTATATTGTATGGAAGGTATTAACCGTGCATCAGCAGCTACAGGTGAAGTTAAAGGTTCATACTTAAACATTACTGCAGCTACTATGGAAGAAGTTTACAAACGTGCAGAGTATGCTAAAACTGTAGGTTCTATCATTGTAATGATCGATTTAGTAATGGGTTATACAGCAATTCAAAGTATTGCTTTATGGGCTCGTGAAAACGACATGCTTTTACACTTACACCGTGCTGGTAACTCTACTTATGCTCGTCAAAAGAACCATGGTATTAACTTCCGTGTTATCTGTAAATGGATGCGTATGTCGGGTGTAGATCATATCCACGCTGGTACA	Stramenopiles	Diatoms	Diatoms	Diatoms	Diatoms	Navicula	Navicula_rhynchotella	KM084950	3.30817e-160	0.976	0	3	0	0	rbcL_1055501	0	0	0	0	0	0	0	0	0	0	0	0	0	0	0	0	0	0	0	0	0	0	0	0	0	0	0	0	0	0	0	0	0	0
CTTTTCGTTGCAGAAGCAATTTACAAATCACAAGCTGAAACAGGTGAAGTTAAAGGTCACTATTTAAATGCTACAGCTGCAACAAGTGAAGAAATGATGAAACGTGCTGAATGTGCAAAAGAATTAGGTGTACCTATTATTATGCATGACTACTTAACAGGAGGTTTCACTGCAAACACTAGTTTAGCTCATTATTGTCGTGATCAAGGTTTACTTTTACACATTCACCGTGCTATGCACGCAGTAATTGACCGTCAAAAAAATCACGGTATCCATTTCCGCGTTTTAGCGAAAGCACTAAGAATGTCTGGTGGTGATCATTTACATTCAGGTACT	Viridiplantae	Chlorophyta	Ulvophyceae	Scotinosphaerales	Scotinosphaeraceae	Scotinosphaera	Scotinosphaera_gibberosa	HE860268	1.54347e-163	0.9792	0	3	0	0	rbcL_221484	0	0	0	0	0	0	0	0	0	0	0	0	0	0	0	0	0	0	0	0	0	0	0	0	0	0	0	0	0	0	0	0	0	0
GTTTTCGTTGCTGAAGCTCTTTATAAATCTCAAGCTGAAACAGGTGAAATTAAAGGTCACTATTTAAACGCTACTGCAGGAACATCTGAAGAAATGTTAAAACGTGCTGAAGTTGCTAAAGATTTAGGTATGCCTATTATTATGCATGACTACTTAACTGGTGGTTTCACTGCTAATACTTCATTAGCACACTACTGTCGTGATAATGGTTTATTATTACACATCCACAGAGCTATGCACGCAGTACTTGACCGTCAAAGAAACCATGGTATGCACTTCCGTGTTTTAGCTAAAGCTTTACGTCTGTCAGGTGGTGACCACCTTCACTCAGGTACT	Viridiplantae	Chlorophyta	Chlorophyceae	Chlamydomonadales	Chlamydomonadaceae	Chloromonas	Chloromonas_variabilis	AF517077	1.52179e-173	0.997	0	3	0	0	rbcL_2458502	0	0	0	0	0	0	0	0	0	0	0	0	0	0	0	0	0	0	0	0	0	0	0	0	0	0	0	0	0	0	0	0	0	0
CTAAACTGTATGGAAGGTATTAACCGTGCTTCTGCTGCTACAGGTGAAGTTAAAGGTTCTTACTTAAACGTAACAGCTGCAACTATGGAAGAAGTAATCAAACGTTGTCAATACGCGAAAGAAGTAGGTTCTGTCGTTGTTATGATCGATTTAGTTATGGGTTACACAGCTATTCAAAGTGCTGCAATCTGGGCTCGTGAAAACGATATGCTTTTACATTTACACCGTGCAGGTAACTCTACATATGCGCGTCAAAAAAATCATGGTATCAACTTCCGTGTAATTTGTAAATGGATGCGTATGTCTGGTGTAGATCATATCCATGCTGGTACA	Stramenopiles	Diatoms	Diatoms	Diatoms	Nitzschia	Nitzschia	Nitzschia_fonticola	HF675068	1.50682e-173	1	0	3	0	0	rbcL_726923	0	0	0	0	0	0	0	0	0	0	0	0	0	0	0	0	0	0	0	0	0	0	0	0	0	0	0	0	0	0	0	0	0	0
TTAAACTGTATAGAAGGTATTAACCGTGCTGCTGCTGCTACAGGTGAAGTTAAAGGTTCATATTTAAACGTTACTGCAGCTACTCAAGAAGAAGTTTACAAACGTGCAGCGTTTGCTAAAGACCTTGGCTCTGTAATTATTATGATCGATTTAGTAATGGGCTACACAGCAATCCAAACAATTGCTCTTTGGGCTCGTGAACACGATATGATTTTACATTTACACCGTGCAGGTAACTCTGCATACGCTCGTCAAAAAAATCATGGTATTAACTTCCGTGTTATTTGTAAATGGATGCGTATGTCTGGTGTAGATCATATCCACGCTGGTACA	Stramenopiles	Diatoms	Diatoms	Diatoms	Diatoms	Eunotia	Eunotia_bilunaris	KT288123	1.50682e-173	1	0	3	0	0	rbcL_2110178	0	0	0	0	0	0	0	0	0	0	0	0	0	0	0	0	0	0	0	0	0	0	0	0	0	0	0	0	0	0	0	0	0	0
															Substrate	cluches, R.dalmatina	cluches, R.dalmatina	cluches, R.dalmatina	cluches, R.dalmatina	cluches, R.dalmatina	cluches, R.dalmatina	cluches, R.dalmatina	cluches, R.dalmatina	cluches, R.dalmatina	cluches, R.dalmatina	cluches, R.dalmatina	cluches, R.dalmatina	cluches, R.dalmatina	cluches, R.dalmatina	cluches, R.dalmatina	cluches, R.dalmatina	cluches, R.dalmatina	cluches, R.dalmatina	cluches, R.dalmatina	cluches, R.dalmatina	cluches, R.dalmatina	cluches, R.dalmatina	cluches, R.dalmatina	cluches, R.dalmatina	cluches, R.dalmatina	cluches, R.dalmatina	cluches, R.dalmatina	cluches, R.dalmatina	leaves, plants	leaves, plants	leaves, plants	leaves, plants	leaves, plants	leaves, plants
															Amount	4 ml egg mass	4 ml egg mass	4 ml egg mass	4 ml egg mass	4 ml egg mass	4 ml egg mass	4 ml egg mass	4 ml egg mass	4 ml egg mass (10-15eggs)	4 ml egg mass	4 ml egg mass	4 ml egg mass	4 ml egg mass	4 ml egg mass	4 ml egg mass	4 ml egg mass	4 ml egg mass	4 ml egg mass	4 ml egg mass	4 ml egg mass	4 ml egg mass	4 ml egg mass	4 ml egg mass	4 ml egg mass	4 ml egg mass	4 ml egg mass	4 ml egg mass	4 ml egg mass	ca 9 leaves	ca 9 leaves	ca 9 leaves	ca 9 leaves	ca 9 leaves	ca 9 leaves
															Location	Dahlum	Dahlum	Dahlum	Dahlum	Dahlum	Dahlum	Dahlum	Dahlum	Lelm1	Lelm1	Lelm1	Lelm1	Lelm1	Lelm1	Lelm1	Lelm1	Lelm1	Lelm1	Lelm2	Lelm2	Lelm2	Lelm2	Lelm2	Lelm2	Lelm2	Lelm2	Lelm2	Lelm2	Dahlum	Dahlum	Dahlum	Dahlum	Dahlum	Dahlum
															Date	2019-03-25	2019-03-25	2019-03-28	2019-03-28	2019-04-05	2019-04-05	2019-04-11	2019-04-11	2019-03-25	2019-03-25	2019-03-28	2019-03-28	2019-04-05	2019-04-05	2019-04-11	2019-04-11	2019-04-18	2019-04-18	2019-03-25	2019-03-25	2019-03-28	2019-03-28	2019-04-05	2019-04-05	2019-04-11	2019-04-11	2019-04-18	2019-04-18	2019-02-25	2019-03-12	2019-03-25	2019-03-28	2019-04-05	2019-04-11
															Seqs	2926	1138	976	15	330	115	588	515	2439	59	2656	2833	1951	1656	840	999	600	2342	323	785	1886	589	2403	2557	1518	1260	1832	1870	688	340	644	1900	672	844
															OTUs	91	8	76	4	27	6	29	9	156	10	95	55	83	66	21	14	16	9	9	20	31	14	14	42	29	19	17	14	74	53	76	140	84	86
															Temperature	6.15	6.15	6.31	6.31	7.25	7.25	7.03	7.03	4.875	4.875	6.59	6.59	7.84	7.84	7.81	7.81	8.66	8.66	6.59	6.59	7.03	7.03	7.84	7.84	7.81	7.81	8.66	8.66		5.25	6.15	6.31	7.25	7.03
															Aver_temp_10days	5.68	5.68	5.85	5.85	6.59	6.59	7.175	7.175	5.57	5.57	6.06	6.06	7.55	7.55	8.27	8.27	7.49	7.49	6.06	6.06	6.54	6.54	7.55	7.55	8.27	8.27	7.49	7.49		5.28	5.68	5.85	6.59	7.175
[truncated: 69 more columns]

## Sheet: all samples (18S)
Representative sequence	Seq len	Domain	Phylum	Class	Order	Family	Genus	Species	Acc. No	e value	id percentage	Sum seqs	reads in clutches	reads in leaves	reads in water	reads in sediments	OTU	OB1a	OB1b	OB1c	OB1d	OB1e	OB1f	OB1g	OB1h	OB2a	OB2b	OB2c	OB2d	OB2e	OB2f	OB2g	OB2h	OB3a	OB3b	OB3c	OB3d	OB3e	OB3f	OB3g	OB3h	OC1_1c	OC1_1d	OC1_1e	OC1_1f	OC1_1g	OC1_2c	OC1_2d	OC1_2e
GCTCCTACCGATTTCGAGTGCTCCGGTGAACCTTTTGGACTGCGCGGTCCTCGTGGCCGTGCGGAAAATCAAGTAAACCATATCACTTAGAGGAAGGAGAAGTCGTAACAAGGTTTCC	118	Alveolata	Ciliophora	Spirotrichea	Sporadotrichida	Oxytrichidae	Hemiurosomoida	Hemiurosomoida longa	JX893371	1.01503e-40	0.9915	850	850	0	0	0	18S_1671166	0	0	0	0	0	0	0	0	0	0	0	0	0	0	0	0	0	0	0	0	0	0	0	0	0	0	23	58	50	0	0	25
GCTCCTACCGATTGGGTGTGCTGGTGAAGTGTTCGGATTGGCTCCGGGTGGTGGCAACACTGTCCGAGGCCGAAAAGAACATTAAACCCTCCCACCTAGAGGAAGGAGAAGTCGTAACAAGGTTTCC	127	Viridiplantae	Chlorophyta	Chlorophyceae	Chlamydomonadales	Chlamydomonadaceae	Oophila	Oophila sp.	KJ711143	1e-56	1	1105	1105	0	0	0	18S_2233815	0	0	0	0	0	0	0	0	0	0	0	0	0	0	0	0	0	0	0	0	0	0	0	0	0	0	0	0	0	33	0	0
GCACCTACCGATTGAATGGTTCGGTGAAACTTTCGGACTGCAAGATGGACGCCTTCGGGCGACCACCATGCGGGAAGTTATTTAAACCTCATCATTTAGAGGAAGGTGAAGTCGTAACAAGGTTTCC	127	Stramenopiles	Ochrophyta	Chrysophyceae	Hibberdiales	Hibberdiaceae	Hibberdia	Hibberdia magna	M87331	1.15512e-36	0.9213	907	907	0	0	0	18S_2468401	0	0	0	0	0	0	0	0	0	0	0	0	0	0	0	0	0	0	0	0	0	0	0	0	0	0	0	0	0	0	0	0
GCTCCTACCGATTGGGTGTGCTGGTGAAGTGTTCGGATTGGCCCCTATTGGTGGCAACACTGATTGGAGCCGAGAAGATCATTAAACCCTCCCACCTAGAGGAAGGAGAAGTCGTAACAAGGTTTCC	127	Viridiplantae	Chlorophyta	Chlorophyceae	Chlamydomonadales	Chlamydomonadaceae	Chloromonas	Chloromonas oviformis	LC322161	1.59595e-56	1	328	280	44	4	0	18S_2468471	0	0	20	0	0	0	5	0	0	0	0	0	0	0	0	0	15	0	0	0	0	4	0	0	0	6	6	0	0	117	0	12
GCTCCTACCGATTGGGTGTGCTGGTGAAGTGTCGGGATTGGCTTTAATTGGTGGCAACACCGATTTTAGCTGAGAACGTCATTAAACCCTCCCACCTAGAGGAAGGAGAAGTCGTAACAAGGTTTCC	127	Viridiplantae	Chlorophyta	Chlorophyceae	Chlamydomonadales	unclassified Chlamydomonadales	unclassified Chlamydomonadales	unclassified Chlamydomonadales	LC322159	9.43933e-44	0.9843	1049	1049	0	0	0	18S_2491746	0	0	0	0	0	0	0	0	0	0	0	0	0	0	0	0	0	0	0	0	0	0	0	0	0	0	0	25	16	0	0	145
GCTCCTACCGATTGGGTGTGCTGGTGAAGTGTTCGGATTGGCCCCGGCTGGTGGCAACACTGGCCGGAGCCGAAAAGATCATTAAACCCTCCCACCTAGAGGAAGGAGAAGTCGTAACAAGGTTTCC	127	Viridiplantae	Chlorophyta	Chlorophyceae	Chlamydomonadales	Chlamydomonadaceae	Chlamydomonas	Chlamydomonas acidophila	AJ783841	1.59595e-45	1	604	594	10	0	0	18S_2843489	0	0	0	0	0	0	0	0	0	0	0	0	0	0	0	0	0	10	0	0	0	0	0	0	0	0	0	0	0	79	0	0
GCTACTACCGATTGAATGGCTTAGTGAGGCCTTGGGATTGTGGTTGGTTCAGCAATGGACTAGCCATGAGAACTTGTCCAAACTTGGTCATTTAGAGGAAGTAAAAGTCGTAACAAGGTTTCC	123	Fungi	unclassified fungi	unclassified fungi	unclassified fungi	unclassified fungi	unclassified fungi	unclassified fungi	MH624424	1.36155e-33	0.9386	642	642	0	0	0	18S_293094	0	0	0	0	0	0	0	0	0	0	0	0	0	0	0	0	0	0	0	0	0	0	0	0	0	0	0	0	0	86	89	207
GCACCTACCGATTGAATGGTCCGGTGAAGCCTCGGGATTGTGGTGAATTTCCTTTACTGGGAGTTCATTGCGAGAACTTGTCTAAACCTTATCATTTAGAGGAAGGTGAAGTCGTAACAAGGTTTCC	127	Stramenopiles	Ochrophyta	Bacillariophyceae	unclassified Bacillariophyta	unclassified Bacillariophyta	unclassified Bacillariophyta	unclassified Bacillariophyta	Y10566	1.22738e-44	0.9921	265	254	11	0	0	18S_325969	0	0	4	0	0	0	0	0	0	0	0	0	0	0	0	0	7	0	0	0	0	0	0	0	0	0	30	6	11	0	0	46
GCTCCTACCGATTGGGTGTGCTGGTGAAGTGTTCGGATTGGTTTCAGTTGATGGCAACATCGGCTGTTGCTGAGAAGATCATTAAACCCTCCCACCTAGAGGAAGGAGAAGTCGTAACAAGGTTTCC	127	Viridiplantae	Chlorophyta	Chlorophyceae	Chlamydomonadales	Chlamydomonadaceae	Chloromonas	Chloromonas subdivisa	FR854374	1.59595e-45	1	292	263	22	7	0	18S_434223	0	0	8	0	0	0	0	0	0	5	0	0	0	0	0	0	0	4	0	0	0	5	0	0	0	6	0	0	0	155	8	0
GCACCTACCGATTGAATGATTCGGTGAAAATTCCGGACTGTGGCTCGGACGCCCTCGGGCGACCTTGCTGTAGGAAGTTATTTAAACCTCATCATTTAGAGGAAGGTGAAGTCGTAACAAGGTTTCC	127	Stramenopiles	Ochrophyta	Synurophyceae	Synurales	Mallomonadaceae	Mallomonas	unclassified Mallomonas	KY942078	1.22738e-44	0.9921	577	523	54	0	0	Seq1326969	0	0	26	0	0	0	0	0	0	28	0	0	0	0	0	0	0	0	0	0	0	0	0	0	0	0	8	0	0	141	0	0
GCTCCTACCGATTGAGTGATCCGGTGAATAATTCGGACTGCAGCACAATTCAGTTCCTGAATGGTGCAGTGGGAAGTCTAGTGAACCTTATCACTTAGAGGAAGGAGAAGTCGTAACAAGGTTTCC	126	Alveolata	Myzozoa	Dinophyceae	Thoracosphaerales	Thoracosphaeraceae	Scrippsiella	Scrippsiella sp.	MN319493	6.92702e-39	0.9444	233	0	0	3	230	18S_1756643	0	0	0	0	0	0	0	0	0	0	0	0	0	0	0	0	0	0	0	0	0	0	0	0	0	0	0	0	0	0	0	0
GCTCCTACCGATTGAATGATCCGGTGAAATCTTGGGATTGGGAAGCATACTTGGGGCAACTCAAGCAACTTACTAAGAACTTGCTTAAACCTTATCATTTAGAGGAAGGAGAAGTCGTAACAAGGTTTCC	130	Amoebozoa	Amoebozoa phy incertae sedis	Amoebozoa incertae sedis	Amoebozoa incertae sedis	Amoebozoa incertae sedis	Ischnamoeba	Ischnamoeba montana	KP864092	7.85107e-47	1	62	0	0	0	62	18S_337392	0	0	0	0	0	0	0	0	0	0	0	0	0	0	0	0	0	0	0	0	0	0	0	0	0	0	0	0	0	0	0	0
GCTCGTACCGACTGAAGAAAACCGTGAGTTAGATGGACTACTCGGTGTAAACTGGGTTGAAATCTACCGAACGGCCAGCTTTGTAGGAACGAGAAGTCGTAACAAGGTCTTC	112	Heterolobosa	Heterolobosa phy Incertae sedis	Heterolobosea	Schizopyrenida	Vahlkampfiidae	Vahlkampfia	Vahlkampfia avara	JQ271723	1.1232e-33	0.9643	61	0	0	0	61	18S_146190	0	0	0	0	0	0	0	0	0	0	0	0	0	0	0	0	0	0	0	0	0	0	0	0	0	0	0	0	0	0	0	0
GCTCCTACCGATGGGACGAAGAGATGAACCTGGCGGACTGAGCCGCAAGGTAAAGGAAACCAGTTAAATCTCTTCGTCTGTAGGAAGGAAAAGTCGTAACAAGGTCTTC	109	Heterolobosa	Heterolobosa phy Incertae sedis	Heterolobosea	Schizopyrenida	Vahlkampfiidae	Naegleria	Naegleria koreanum	MF113402	1.0839e-37	1	42	0	4	0	38	18S_589348	0	0	0	0	0	0	0	0	0	0	0	0	4	0	0	0	0	0	0	0	0	0	0	0	0	0	0	0	0	0	0	0
GCTACTACCGATTGAATGGCTTAGTGAGCTCTCTGGACTGTTGCGTGTTAGGGGCAACTTTGACACGCAAACGGGAAGGAGATCAAACTTGATCATTTAGAGGAAGTAAAAGTCGTAACAAGGTTTCC	128	Rhizaria	Cercozoa	unclassified Cercozoa	unclassified Cercozoa	unclassified Cercozoa	unclassified Cercozoa	unclassified Cercozoa	AB585966	3.45957e-44	0.9844	120	16	56	14	34	18S_1058026	5	11	22	3	3	0	0	0	0	9	0	0	0	0	0	0	0	0	0	0	0	3	0	0	0	0	6	0	0	0	0	10
GCTCCTACCGATTGAATGATCCGGTGAAATGTTCGGATTCTGGGGCATCAACCACTTCGGTGGTCGTTCTGGGAGAAGATCAGTGAACCTTATCATTTAGAGGAAGGAGAAGTCGTAACAAGGTTTCC	128	Amoebozoa	Amoebozoa phy incertae sedis	Amoebozoa incertae sedis	Amoebozoa incertae sedis	Amoebozoa incertae sedis	Telaepolella	Telaepolella tubasferens	EU273440	3.45957e-44	0.9921	33	0	0	0	33	18S_2456935	0	0	0	0	0	0	0	0	0	0	0	0	0	0	0	0	0	0	0	0	0	0	0	0	0	0	0	0	0	0	0	0
GCTCCTACCGATTGAATGATCCGGTGAACCCCTCGGATTGGTCAGACCAGTTGGCGGGGCAACTCGTCAACTTCTGGCCGAGAAGTTGGGTAAACCTTATCATTTAGAGGAAGGAGAAGTCGTAACAAGGTTTCC	135	Amoebozoa	Tubulinea	unclassified Tubulinea	unclassified Tubulinea	unclassified Tubulinea	unclassified Tubulinea	unclassified Tubulinea	AB425950	3.30824e-24	0.8309	31	0	0	0	31	Seq1995264	0	0	0	0	0	0	0	0	0	0	0	0	0	0	0	0	0	0	0	0	0	0	0	0	0	0	0	0	0	0	0	0
GCTCCTACCGATTGAATGATCCGGTGAAATCTACGGATGGTGGCACATAACCATTGGGAAACTGGTGGTAGTGTCGCCAGAAGTTGCTTAAACCTTATCATTTAGAGGAAGGAGAAGTCGTAACAAGGTTTCC	133	Amoebozoa	Mycetozoa	Mycetozoa incertae sedis	Protosteliales	Protosteliaceae	Schizoplasmodium	Schizoplasmodium cavostelioides	FJ544418	2.70591e-35	0.8963	30	0	0	0	30	18S_1604784	0	0	0	0	0	0	0	0	0	0	0	0	0	0	0	0	0	0	0	0	0	0	0	0	0	0	0	0	0	0	0	0
GCTCCTACCGATACCGGGTGATCCGGTGAACCTTTTGGACCGTTTTCGGGAAAATAAGTAAACCTTATCACCTAGAGGAAGGAGAAGTCGTAACAAGGTTTCC	103	Alveolata	Ciliophora	Litostomatea	Haptorida	Tracheliidae	Trachelius	Trachelius ovum	MF288147	4.25797e-35	1	30	0	0	0	30	Seq1394786	0	0	0	0	0	0	0	0	0	0	0	0	0	0	0	0	0	0	0	0	0	0	0	0	0	0	0	0	0	0	0	0
GCTCCTACCGATTTCGAGTGGTCCGGTGAACCTTTTGGACTGCGCTTGGTCTCGTGCCTGGTGCGGAAAATCAAGTAAACCATATCACTTAGAGGAAGGAGAAGTCGTAACAAGGTTTCC	120	Alveolata	Ciliophora	Spirotrichea	Sporadotrichida	Halteriidae	Halteria	Halteria grandinella	MF002403	8.10641e-40	0.975	28	0	4	0	24	Seq1145014	0	0	4	0	0	0	0	0	0	0	0	0	0	0	0	0	0	0	0	0	0	0	0	0	0	0	0	0	0	0	0	0
GCTTCTACCGATTGGTCGTCCCGGTGAACAATCGGGAGGGCGCGCACCAGGTCAGCAATGGCCGGCGCGCGTCCGAACTTTTGTAAATTTGGTCGACTAGAGGAAGAAGAAGTCGTAACAAGGTTTCC	128	Rhizaria	Haplosporidia	Haplosporidia incertae sedis	Haplosporidia incertae sedis	Plasmodiophoridae	Polymyxa	Polymyxa graminis f. sp. tepida	AM259284	5.84926e-46	1	24	0	0	0	24	18S_2784556	0	0	0	0	0	0	0	0	0	0	0	0	0	0	0	0	0	0	0	0	0	0	0	0	0	0	0	0	0	0	0	0
GCTCCTACCGATTGAACGGTCCGGTGAAATCTTCGGATTGCGTAACGGGGGCCGAAAGGTCTCTTTTGCGTGAGAAGTTGAGTAAACCTTATCGTTTAGAGGAAGGAGAAGTCGTAACAAGGTTTCC	127	Amoebozoa	Amoebozoa phy incertae sedis	Amoebozoa incertae sedis	Amoebozoa incertae sedis	Amoebozoa incertae sedis	Flamella	Flamella pleistocenica	KP208180	1.59595e-45	1	22	0	0	0	22	18S_2466832	0	0	0	0	0	0	0	0	0	0	0	0	0	0	0	0	0	0	0	0	0	0	0	0	0	0	0	0	0	0	0	0
GCACCTACCGATTGAATGATTCGGTGAAAATTTCGGACCGTGGTCGATCGCCCTTGGGTGGTTGACCATGGGAAGTTATTTAAACCTCATCATTTAGAGGAAGGTGAAGTCGTAACAAGGTTTCC	125	Stramenopiles	Hyphochytria	Hyphochytriomycetes	Hyphochytriales	Hyphochytriaceae	Hyphochytrium	Hyphochytrium catenoides	X80344	2.45622e-39	0.952	21	0	0	0	21	Seq1626233	0	0	0	0	0	0	0	0	0	0	0	0	0	0	0	0	0	0	0	0	0	0	0	0	0	0	0	0	0	0	0	0
GCTCCTACCGATTGAACGCTTAGATGAAATCTACGGATTGGGTACATCTTAACGGGTGTATTCGAGAAGTTGAGTTAATCTAAGCGTTTAGAGGAAGGAGAAGTCGTAACAAGGTTTCC	119	Amoebozoa	Amoebozoa phy incertae sedis	Amoebozoa incertae sedis	Amoebozoa incertae sedis	Amoebozoa incertae sedis	Flamella	Flamella fluviatilis	EU186024	1.45804e-18	0.8067	21	0	0	0	21	18S_2318817	0	0	0	0	0	0	0	0	0	0	0	0	0	0	0	0	0	0	0	0	0	0	0	0	0	0	0	0	0	0	0	0
GCTCCTACCGATTTCGAGTGGTCCGGTGAACCTTTTGGACTGCGCGGGGCTTCGTGCCTCGAGCGGAAAATCAAGTAAACCATATCACTTAGAGGAAGGAGAAGTCGTAACAAGGTTTCC	120	Alveolata	Ciliophora	Spirotrichea	Sporadotrichida	Halteriidae	Halteria	Halteria grandinella	MF002432	6.23432e-39	0.9667	25	0	6	0	19	18S_795243	0	0	0	0	0	0	0	0	0	3	3	0	0	0	0	0	0	0	0	0	0	0	0	0	0	0	0	0	0	0	0	0
GCATCAATCGATTGGATGATTCGGTGAATGATTCGGATTGATTTGTTGCTAGAAATAGCTTCAAATTGAGAAGTTTTGTAAACCCAATCCTCTGTAGTCTGATCAAGTCGTAACACGGTATCT	123	Alveolata	Apicomplexa	Conoidasida	Neogregarinorida	Syncystidae	Syncystis	Syncystis mirabilis	DQ176427	1.66617e-26	0.8443	19	0	0	0	19	18S_509550	0	0	0	0	0	0	0	0	0	0	0	0	0	0	0	0	0	0	0	0	0	0	0	0	0	0	0	0	0	0	0	0
GCTTCAACCGATTGGATGATCCGGCAAATTCTACAGACCAATAGCCCGCTTCGGCGAGGCATCGTTGGGAAGTAGCGTGAGCCTTATCATCTAGAGGATGAAGAAGTCGTAACACGGTATCC	122	Alveolata	Apicomplexa	Conoidasida	Eugregarinorida	Gregarinidae	Gregarina	Gregarina caledia	L31799	9.39244e-21	0.8154	19	0	0	0	19	18S_1290266	0	0	0	0	0	0	0	0	0	0	0	0	0	0	0	0	0	0	0	0	0	0	0	0	0	0	0	0	0	0	0	0
GCTCCTACCGATTGGGTGTGCTGGTGAAATGTTGGGATTGGCGGCAGATGGCGGTTCGCCGCACTCTGCCACCGAGAACTTCATTAAACCCTCCCACCTAGAGGAAGGAGAAGTCGTAACAAGGTTTCC	129	Viridiplantae	Chlorophyta	Trebouxiophyceae	Trebouxiophyceae incertae sedis	Choricystis clade	Choricystis	Choricystis parasitica	X89012	2.14323e-46	1	970	103	0	849	18	Seq1873627	0	0	0	0	0	0	0	0	0	0	0	0	0	0	0	0	0	0	0	0	0	0	0	0	0	0	0	0	0	0	0	0
GCTTGCTCCGATTGAGTAATCTGGTGAGCCTTCTTGACTGAGTTAGCAATGACTTGGAAAATTAAGCAAACCATATTACTTAGAGGATGAAGAAGTCGTAACAAAGTTTCC	111	Alveolata	Ciliophora	Oligohymenophorea	Oligohymenophorea incertae sedis	Opisthonectidae	unclassified Opisthonectidae	unclassified Opisthonectidae	JQ723982	5.15438e-35	0.964	46	0	22	6	18	Seq1768745	0	0	0	0	0	0	11	0	0	0	11	0	0	0	0	0	0	0	0	0	0	0	0	0	0	0	0	0	0	0	0	0
GCTCCTACCGATTTCGAGTGGTCCGGTGAACCTTTTGGACTGCGCGGGGCCTCGTGCTCCGTGCGGAAAATCAAGTAAACCATATCACTTAGAGGAAGGAGAAGTCGTAACAAGGTTTCC	120	Alveolata	Ciliophora	Spirotrichea	Spirotrichea incertae sedis	Spirotrichea incertae sedis	Parabistichella	Parabistichella variabilis	JN008943	1.37059e-41	0.9917	20	0	3	0	17	18S_1273269	0	0	0	0	0	0	0	0	0	3	0	0	0	0	0	0	0	0	0	0	0	0	0	0	0	0	0	0	0	0	0	0
GCTACTACCGATTGGATGGTTTAGTGAGGTTCACGGACTGTTGCGTCTGGTTGGTTCTCCTTCCTTTCGCATACTGGAAGTGAAACAAACTTGATCATCTAGAGGAAGTAAAAGTCGTAACAAGGTTTCC	130	Rhizaria	Cercozoa	Cercozoa incertae sedis	Euglyphida	Euglyphidae	Euglypha	Euglypha cf. ciliata	EF456754	7.85107e-47	1	17	0	0	0	17	18S_172299	0	0	0	0	0	0	0	0	0	0	0	0	0	0	0	0	0	0	0	0	0	0	0	0	0	0	0	0	0	0	0	0
GCTCCTACCGATTGAATGGTCCGGTGAAATGTTCGGATTCTGGGACATCAACCACGAAAGTGGCCGTTCCGGGAGAAGATCAGTAAACCTTATCATTTAGAGGAAGGAGAAGTCGTAACAAGGTTTCC	128	Amoebozoa	Amoebozoa phy incertae sedis	Amoebozoa incertae sedis	Amoebozoa incertae sedis	Amoebozoa incertae sedis	Telaepolella	Telaepolella tubasferens	EU273440	5.50488e-38	0.9365	16	0	0	0	16	Seq316582	0	0	0	0	0	0	0	0	0	0	0	0	0	0	0	0	0	0	0	0	0	0	0	0	0	0	0	0	0	0	0	0
GCACCTACCGATTGAATGATTCGGTGAAAATTTCGGACCGTGATCGAATGCCCTTGGGTGTTTGATTATGGGAAGTTATTTAAACCTCATCATTTAGAGGAAGGTGAAGTCGTAACAAGGTTTCC	125	Stramenopiles	Hyphochytria	Hyphochytriomycetes	Hyphochytriomycetes incertae sedis	Rhizidiomycetaceae	Rhizidiomyces	Rhizidiomyces apophysatus	AF163295	5.39989e-42	0.976	15	0	0	0	15	18S_2876744	0	0	0	0	0	0	0	0	0	0	0	0	0	0	0	0	0	0	0	0	0	0	0	0	0	0	0	0	0	0	0	0
GCTCCTACCGATTTCGAGTGATCCGGTGAACCTTTTGGACTGCGTGGGGCTCCGTGCCTCGTGTGGAAAATCAAGTAAACCATATCACTTAGAGGAAGGAGAAGTCGTAACAAGGTTTCC	120	Alveolata	Ciliophora	Spirotrichea	Sporadotrichida	Oxytrichidae	Urosoma	Urosoma salmastra	KF951419	1.05407e-40	0.9833	15	0	0	0	15	18S_656992	0	0	0	0	0	0	0	0	0	0	0	0	0	0	0	0	0	0	0	0	0	0	0	0	0	0	0	0	0	0	0	0
GCTCCTACCGATTGGGTGTGCTGGTGAAGTGTTCGGATTGGCTGTTGAAGGTGGCAACACCGTCGATTGCCGAGAAGTTCATTAAACCCTCCCACCTAGAGGAAGGAGAAGTCGTAACAAGGTTTCC	127	Viridiplantae	Chlorophyta	Chlorophyceae	Sphaeropleales	Scenedesmaceae	Desmodesmus	Desmodesmus abundans	X73995	1.59595e-45	1	14	0	0	0	14	18S_242313	0	0	0	0	0	0	0	0	0	0	0	0	0	0	0	0	0	0	0	0	0	0	0	0	0	0	0	0	0	0	0	0
GCTCCTACCGATTGAGTGTGCTGGTGAAGTGTTCGGACTTGCACAGATTCTGGGCAACCAGAGCCTGAGCGGGGAAGAACATTAAACCCTCCCACTTAGAGGAAGGAGAAGTCGTAACAAGGTTTCC	127	Viridiplantae	Chlorophyta	Chlorophyceae	Chlamydomonadales	Chlamydomonadales incertae sedis	Ettlia	Ettlia minuta	M62996	1.59595e-45	1	13	0	0	0	13	18S_2223932	0	0	0	0	0	0	0	0	0	0	0	0	0	0	0	0	0	0	0	0	0	0	0	0	0	0	0	0	0	0	0	0
GCTCGTACCGACTGAATAGAGGTATGAATTTGATGGACCAGCGTTGCTCTAAGCAATGCGAGAAAATCAACTGAATTTCTCTATTTGTAGGAACGAGAAGTCGTAACAAGGTCTTC	116	Heterolobosa	Heterolobosa phy Incertae sedis	Heterolobosea	Schizopyrenida	Vahlkampfiidae	Tetramitus	Tetramitus sp.	GU320580	5.89068e-39	0.9828	13	0	0	0	13	Seq41767	0	0	0	0	0	0	0	0	0	0	0	0	0	0	0	0	0	0	0	0	0	0	0	0	0	0	0	0	0	0	0	0
GCTACTACCGATTGAATGGATTAGTGAGCTTCAAGGATTGAGTCAATTATGGTTCTCCATGATTGATTTGAGAATTGAATCAAACTTGCTCATTTAGAGGAAGTAAAAGTCGTAACAAGGTCTCC	125	Fungi	Ascomycota	Pezizomycotina	Sordariomycetes	Sordariomycetidae	Coniochaetales	unclassified Coniochaetales	FJ439578	1.18714e-44	1	13	0	0	0	13	18S_1370170	0	0	0	0	0	0	0	0	0	0	0	0	0	0	0	0	0	0	0	0	0	0	0	0	0	0	0	0	0	0	0	0
GCTCCTACCGATTGGGTGTGCTGGTGAAGTGTTCGGATCGGCTTCAGCGGTGGGCAACCTCTGCTGTTGCCGAGAAGATCATTAAACCCTCCCACCTAGAGGAAGGAGAAGTCGTAACAAGGTTTCC	127	Viridiplantae	Chlorophyta	Chlorophyceae	Chlamydomonadales	Spondylomoraceae	Pyrobotrys	Pyrobotrys squarrosa	AB542919	1.22738e-44	0.9921	12	0	0	0	12	18S_2580970	0	0	0	0	0	0	0	0	0	0	0	0	0	0	0	0	0	0	0	0	0	0	0	0	0	0	0	0	0	0	0	0
GCTACTACCGATTGAATGGATTGGTGAATCTCACGGATTGTGGCACGGTTAGGTTCTCCTAGCCGCGCTTCGGAGAAGTGAGCTTAACCTGCTCATTTAGAGGAAGTAAAAGTCGTAACAAGGTTTCC	128	Rhizaria	Cercozoa	Cercozoa incerae sedis	Cercomonadida	Cercomonadidae	Cercomonas	Cercomonas sp.	MG775590	1.75817e-22	0.8092	12	0	0	0	12	Seq604693	0	0	0	0	0	0	0	0	0	0	0	0	0	0	0	0	0	0	0	0	0	0	0	0	0	0	0	0	0	0	0	0
GCTACTACCGATTGAATGGCTCAGTGAGGCCTTCGGACTGGTCCAGGAGGGTCGGCAACGACAATCCAGGTGCTGGAAAGTTGGTCAAACTTGGTCATTTAGAGGAAGTAAAAGTCGTAACAAGGTTTCC	130	Fungi	Ascomycota	Pezizomycotina	Pezizomycetes	Pezizales	Pezizaceae	Mycoclelandia	GQ231744	4.64355e-45	0.9846	12	0	0	0	12	18S_2321872	0	0	0	0	0	0	0	0	0	0	0	0	0	0	0	0	0	0	0	0	0	0	0	0	0	0	0	0	0	0	0	0
GCACCTACCGATTGAATGATTCGGTGAAAATCTCGGACCGTGGACAGGACGCCTTCTGGCGACTTGACCGTGGGAAGTTATTTAAACCTCATCATTTAGAGGAAGGTGAAGTCGTAACAAGGTTTCC	127	Stramenopiles	Ochrophyta	Chrysophyceae	unclassified Chrysophyceae	unclassified Chrysophyceae	unclassified Chrysophyceae	unclassified Chrysophyceae	AY651084	9.43933e-44	0.9843	11	0	0	0	11	Seq1713194	0	0	0	0	0	0	0	0	0	0	0	0	0	0	0	0	0	0	0	0	0	0	0	0	0	0	0	0	0	0	0	0
GCTACTACCGATTGAATGGTTATAGTGAGCATATGGGATCAGTAGGATTTGACTGGCAACAGTCATTTCCTGCAGAGAACTATGGCAAACTAGGCTATTTAGAGGAAGTAAAAGTCGTAACAAGGTTTCC	130	Fungi	Mucoromycota	Mucoromycotina	Mucoromycetes	Mucorales	Mucorineae	Rhizopodaceae	JQ906549	7.85107e-47	1	11	0	0	0	11	18S_925182	0	0	0	0	0	0	0	0	0	0	0	0	0	0	0	0	0	0	0	0	0	0	0	0	0	0	0	0	0	0	0	0
GCTCCTACCGATTCCGAGTGATTCGGTGAGCATTTTGGACCTGCCTCAAGCGGGAAAATCATGCGAGCCAAATCACTTAGAGGAAGGAGAAGTCGTAACAAGGTTTCC	108	Alveolata	Ciliophora	Armophorea	Armophorida	Metopidae	Metopus	Metopus minor	MH086822	2.25916e-36	0.9907	11	0	0	0	11	18S_2237492	0	0	0	0	0	0	0	0	0	0	0	0	0	0	0	0	0	0	0	0	0	0	0	0	0	0	0	0	0	0	0	0
GCTCCTACCGATTGGGTGTGCTGGTGAAGTGTTCGGATTGACTGCAGCGGTGGGCAACCTCTGCTGCTGTTGAGAAGATCATTAAACCCTCCCACCTAGAGGAAGGAGAAGTCGTAACAAGGTTTCT	127	Viridiplantae	Chlorophyta	Chlorophyceae	Chlamydomonadales	Chlamydomonadaceae	Chlamydomonas	Chlamydomonas gloeophila	KJ635669	4.42588e-45	1	19	9	0	0	10	18S_2489026	0	0	0	0	0	0	0	0	0	0	0	0	0	0	0	0	0	0	0	0	0	0	0	0	0	0	0	0	0	0	0	0
GCCTCAATCGACTGGATGATCCGGTGAACAACTCGGACTGACAACAATCTGGAAACAGTTTGTACTCGGAAAGTTTTGTAAACCAAATCATCTGAAGAATGAGAAAGTCGTAACACGGTATCT	123	Alveolata	Apicomplexa	Conoidasida	Neogregarinorida	Lipotrophidae	Mattesia	unclassified Mattesia	AY334569	1.36155e-33	0.9113	10	0	0	0	10	18S_912017	0	0	0	0	0	0	0	0	0	0	0	0	0	0	0	0	0	0	0	0	0	0	0	0	0	0	0	0	0	0	0	0
GCTACTACCGATTGAATGGCTTAGTGAGCTCTCTGGACTGTTGCGTGTTGGGGGTAACTCTAACTCGCGTATGGGAAGGAGATCAAACTTGATCATTTAGAGGAAGTAAAAGTCGTAACAAGGTTTCC	128	Fungi	Ascomycota	Sordariomycetes	Sordariomycetes incertae sedis	Sordariomycetes incertae sedis	Lecythium	Lecythium sp.	AJ514867	7.15792e-39	0.9531	12	0	0	3	9	Seq841596	0	0	0	0	0	0	0	0	0	0	0	0	0	0	0	0	0	0	0	0	0	0	0	0	0	0	0	0	0	0	0	0
GCTACTACCGATTGAATGGATTAGTGAGCTTCACGGATTGCTGCGTGGTAGGTTTCTATCACGCAACGAGAAGTGAATCAAACTTGCTCATTTAGAGGAAGTAAAAGTCGTAACAAGGTTTCC	123	Rhizaria	Cercozoa	Cercomonadida	unclassified Cercomonadida	unclassified Cercomonadida	unclassified Cercomonadida	unclassified Cercomonadida	AF411278	2.23325e-31	0.896	13	4	0	0	9	Seq160531	0	0	0	0	0	0	0	0	0	0	0	0	0	0	0	0	0	0	0	0	0	0	0	0	0	0	0	0	0	0	0	0
GCTACTACCGATTGAATGGTTATAGTGAGCATATGGGATCCGCAGAATTTGACTGGCAACAGTCATTTTCTGCAGAGAACTATGGCAAACTAGGCTATTTAGAGGAAGTAAAAGTCGTAACAAGGTTTCC	130	Fungi	Mucoromycota	Mucoromycotina	Mucoromycetes	Mucorales	Mucorineae	Rhizopodaceae	AB250168	1.67444e-45	1	9	0	0	0	9	18S_2161604	0	0	0	0	0	0	0	0	0	0	0	0	0	0	0	0	0	0	0	0	0	0	0	0	0	0	0	0	0	0	0	0
GCTCCTACCGATTGAGTGATCCGGTGAATAATTCGGACTGCTGCGTAGCCCAGTTCCTGAGCTACGCGGCGGAAAGTCTAGTGAACCTTATCACTTAGAGGAAGGAGAAGTCGTAACAAGGTTTCC	126	Alveolata	Myzozoa	Dinophyceae	Lophodiniales	Lophodiniaceae	Woloszynskia	Woloszynskia pascheri	EF058253	3.34797e-44	0.9921	200	113	79	0	8	18S_462424	0	0	0	0	0	0	0	0	0	0	0	0	0	0	0	0	0	0	0	0	0	79	0	0	0	0	0	0	0	113	0	0
GCTACTACCGATTGAATGAATTAGTGAGCTTCAGAGATCGAGCTGATTCGGGCAACCGGGTCAGTTTGAGAACTGAATCAAACTTGCTCATTTAGAGGAAGTAAAAGTCGTAACAAGGTTTCC	123	Rhizaria	Cercozoa	Cercozoa incertae sedis	Glissomonadida	Sandonidae	Bodomorpha	Bodomorpha minima	AF411276	7.81231e-28	0.874	30	6	16	0	8	18S_958474	0	0	5	0	0	3	0	0	0	0	0	0	0	0	0	0	0	8	0	0	0	0	0	0	0	0	3	0	0	0	0	3
GCACCTACCGATTGAATGATTCGGTGAAAATTTCGGACCGTGGTCGACTGCTCTTGGGTGGTCGACCGTGGGAAGTTATTTAAACCTCATCATTTAGAGGAAGGTGAAGTCGTAACAAGGTTTCC	125	Stramenopiles	Hyphochytria	Hyphochytriomycetes	Hyphochytriales	Hyphochytriaceae	Hyphochytrium	Hyphochytrium catenoides	X80344	3.19379e-40	0.96	8	0	0	0	8	18S_2558138	0	0	0	0	0	0	0	0	0	0	0	0	0	0	0	0	0	0	0	0	0	0	0	0	0	0	0	0	0	0	0	0
[truncated: 404 more rows]
[truncated: 66 more columns]

## Sheet: clutches (rbcL)
Representative sequence	Domain	Phylum	Class	Order	Family	Genus	Species	Acc no.	e value	id percentage	SUM seqs	Frequency	OTU	OC3_1c	OC3_2c	OC3_1d	OC3_2d	OC3_1e	OC3_2e	OC3_1f	OC3_2f	OC1_1c	OC1_2c	OC1_1d	OC1_2d	OC1_1e	OC1_2e	OC1_1f	OC1_2f	OC1_1g	OC1_2g	OC2_1c	OC2_2c	OC2_1d	OC2_2d	OC2_1e	OC2_2e	OC2_1f	OC2_2f	OC2_1g	OC2_2g
[truncated: 313 more rows]

[truncated: 3 more sheets: clutches (18S), green algae genus (rbcL), green algae genus (18S)]
