# Supplementary material for: Diversity and substrate-specificity of green algae and other micro-eukaryotes colonizing amphibian clutches in Germany, revealed by DNA metabarcoding
Source: Naturwissenschaften. 2021 Jun 28;108(4):29. doi: 10.1007/s00114-021-01734-0 (PMC8238718; doi:10.1007/s00114-021-01734-0)
Supplement: Supplementary file 6 — Supplementary file6 (R 3 KB) [file 114_2021_1734_MOESM6_ESM.r]

#############################################################################
#UniFrac distances calculated using the PhyloMeasures package

library("PhyloMeasures")

#import OTU table
otumat = read.table("OTU_tab.txt", header=TRUE, row.names=1, check.names = TRUE)
otumat = as.matrix(as.data.frame(otumat))

#Convert to presence-absence data
otumat[otumat>0] <-1
otumat2 = t(otumat)

#Import ML phylogenetic tree generated with RAxML under the GTRGAMMA model
#made a tree using RaxML: raxmlHPC-PTHREADS -T 8 -s input_align.fasta -n out_suffix -m GTRGAMMA -# 100 -f a -x 74521 -p 32569
library("ape")
my_tree = read.tree("RAxML_bestTree.tre")

#Calculate UniFrac distance
unif = unifrac.query(my_tree, otumat2)
#Export distance matrix
write.table(unif, file ="UniFrac_dist.txt", sep="\t", row.names = colnames(otumat), col.names = colnames(otumat))
#############################################################################

#############################################################################
#For identifying OTUs that are consistently present in a given substrate type (i.e., indicator OTUs), indicator species analyses performed using 'indicspecies' library 

library(indicspecies)


#OTUs in columns, samples in rows!!!
tab = read.table("OTU_table.txt", header=T, row.names=1, check.names = FALSE)
groups = c(rep("eggs", 28), rep("leaves", 24), rep("sediments", 24), rep("water", 24))

#Indicator species analysis using multipatt
indval = multipatt(tab, groups, control = how(nperm=9999))

#Examining the indicator value components
summary(indval, indvalcomp=TRUE)

#A = the probability that the surveyed site belongs to the target site group given the fact that the species has
#been found. This conditional probability is called the specifcity or positive
#predictive value of the species as indicator of the site group.

#B = the probability of fnding the species in sites belonging to the site group.
#This second conditional probability is called the fidelity or sensitivity of the
#species as indicator of the target site group.
#############################################################################

#############################################################################
#Temporal distance decay of similarity of OTU composition were explored by Mantel test using 'vegan' package 

library(vegan)

#read OTU table
input_table <- read.table("OTU_table.txt", sep="\t", header=T, row.names=1, check.names = FALSE)
input_table_env <- read.table("Temporal_distances.txt", sep="\t", header=T, row.names=1, check.names = FALSE)

#Hellinger transformation
input_table <- t(input_table)
input_table.hell <- decostand(input_table, "hellinger")   
    
#Bray-Curtis matrix
input_table.hell.dist <- vegdist(input_table.hell, "bray", permutations = 9999)
    
#Euclidean distance 
env.dist <- vegdist(scale(input_table_env), "euclidean")
    
#Mantel test
mantel_results <- mantel(input_table.hell.dist, env.dist, method="spear", permutations=4999)

#Plot
par(pty = "s") #to display plot as square
plot(env.dist, input_table.hell.dist, xlim=c(0, 30), ylim=c(0,1), pch=18, cex = 1.1, col="black", xlab = "Temporal distance (days)", ylab = "Community dissimilarity")
lines(lowess(input_table.hell.dist~env.dist, f=1.7),col="black", lty=3)
#############################################################################
